# Supplementary material for: Characterization and Functional Analysis of Polyadenylation Sites in Fast and Slow Muscles
Source: Biomed Res Int. 2020 Mar 16;2020:2626584. doi: 10.1155/2020/2626584 (PMC7102456; doi:10.1155/2020/2626584)
Supplement: Supplementary Materials — Supplementary file 1: Table S1: this provided the sequence of gene-specific primers for 3′RACE. Supplementary file 2: Table S2: a total of 10,334 PASs were identified according to PacBio FLNC. This provided genomic features of PASs, including located chromosome and gene, aligned FLNC reads, and location and type of PAS. 3′ UTR, 3′ untranslated regions. 5′ UTR, 5′ untranslated regions. Overlap, the location of the PAS was annotated with two overlapping genes. Intron, intron region. Intergenic, PAS located in the intergenic region of the reference annotation, predicted as a gene by our analysis. CDS, sequence coding for amino acids in protein. Error, the reference annotation gene for PAS positioning is different from our analysis. Supplementary file 3: Table S3: PASs obtained in each of the SM, EDL, BSF, and EN tissues in two periods. Supplementary file 4: Table S4: binding sites for miRNAs and RBPs were predicted for all identified 3′ UTR regions. p values, the optimal enrichment p value of the motif according to statistical tests. Adj_p value, p value was adjusted multiple times using Bonferroni correction. Here, the selection was based on the adj_p value <0.05. Supplementary file 5: Table S5: binding sites for miRNAs and RBPs were predicted for variable 3′UTR regions. p values, the optimal enrichment p value of the motif according to statistical tests. Adj_p value, p value was adjusted multiple times using Bonferroni correction. Here, the selection was based on the adj_p value <0.05. Supplementary file 6: Figure S1: Pearson correlation between gene expression and PAS number. [file 2626584.f1.zip › 2626584.f1/Supplementary Table S2.xls]

## Sheet: Sheet1
Table S2 A total of 10,334 PASs were identified according to pacbio FLNC. This provided for genomic features of PASs, including located chromosome and gene, aligned FLNC reads, location and type of PAS. 3'UTR, 3' Untranslated Regions. 5'UTR, 5' Untranslated Regions. Overlap, the location of the PAS was annotated with two overlapping genes. Intron, Intron region. Intergenic, PAS located in the int…
Chr	Gene ID	PAS Strand	Aligned Reads	PAS Location	Type
AEMK02000452.1	AEMK02000452.1.40	-	2643	3766567	overlap
15	15.1507	+	411	48385461	3'UTR
5	5.1390	+	266	18699295	3'UTR
7	7.1639	+	263	32296614	intron
15	15.1987	+	226	104541415	3'UTR
AEMK02000452.1	AEMK02000452.1.74	+	145	1906183	intergenic
15	15.1201	+	94	2517245	3'UTR
12	12.947	+	139	3222845	3'UTR
15	15.780	-	160	95602284	3'UTR
3	3.2144	+	258	59114374	intergenic
13	13.3147	+	210	124589292	error
X	X.668	-	207	111969038	3'UTR
8	8.572	-	1376	74598176	3'UTR
9	9.344	-	47	35167992	error
1	1.1122	-	187	126837166	error
8	8.1657	+	1095	74562099	3'UTR
5	5.1332	+	151	15692942	3'UTR
12	12.1004	+	297	5634727	3'UTR
12	12.929	+	2689	1323217	3'UTR
15	15.2143	+	22	120446249	3'UTR
10	10.441	-	84	48532114	3'UTR
18	18.40	-	247	6381637	3'UTR
3	3.1408	-	39	128880881	3'UTR
6	6.1486	-	27	129521466	3'UTR
18	18.1067	+	219	50548340	3'UTR
4	4.367	-	808	51227485	3'UTR
2	2.1355	-	97	119792264	3'UTR
18	18.793	+	65	23895244	3'UTR
4	4.2266	+	125	105845725	3'UTR
9	9.1128	-	139	123753248	3'UTR
14	14.477	-	373	46011230	3'UTR
3	3.1688	+	3284	18260163	overlap
9	9.1583	+	37	38399622	3'UTR
4	4.2444	+	21	123408621	3'UTR
5	5.320	-	165	21671185	3'UTR
4	4.441	-	47	62797249	3'UTR
1	1.3124	+	2931	92425048	3'UTR
13	13.1492	-	22	150629943	intergenic
12	12.136	-	164	11664444	3'UTR
12	12.741	-	37	51505380	3'UTR
11	11.145	-	78	13225188	3'UTR
1	1.2434	+	108	7690958	3'UTR
1	1.1123	-	62	126865296	error
1	1.3886	+	39	169733991	3'UTR
13	13.660	-	113	59734423	3'UTR
10	10.338	-	370	33433695	3'UTR
4	4.2041	+	45	94125649	error
3	3.1260	-	23	110318752	3'UTR
8	8.489	-	76	66533787	intron
13	13.963	-	122	90756852	3'UTR
5	5.814	-	73	69752648	3'UTR
16	16.214	-	78	27938287	3'UTR
1	1.970	-	799	108992913	3'UTR
4	4.2080	+	415	95572238	3'UTR
17	17.125	-	66	14462722	intron
1	1.678	-	193	75441574	3'UTR
1	1.134	-	108	16202863	3'UTR
15	15.1490	+	27	47610997	3'UTR
6	6.3408	+	213	145199697	3'UTR
3	3.45	-	1799	4086968	3'UTR
6	6.1035	-	102	81729092	3'UTR
15	15.1469	+	555	46197925	3'UTR
1	1.603	-	35	66354508	intron
18	18.327	-	97	36579446	3'UTR
1	1.3394	+	62	116492905	3'UTR
7	7.266	-	43	25045527	3'UTR
4	4.1049	-	38	115172040	error
15	15.229	-	41	29705159	3'UTR
7	7.308	-	81	29663494	3'UTR
8	8.1588	+	950	69698863	3'UTR
3	3.161	-	603	10120129	3'UTR
14	14.1413	+	60	4135411	3'UTR
9	9.1757	+	85	52752989	3'UTR
1	1.3515	+	57	127756125	3'UTR
8	8.485	-	102	66251793	overlap
13	13.200	-	85	22964876	3'UTR
5	5.229	-	1125	15150234	3'UTR
18	18.75	-	55	10275759	intron
9	9.42	-	21	6432341	intergenic
8	8.543	-	42	71274857	3'UTR
2	2.2558	+	28	79752753	3'UTR
14	14.1150	-	524	111234046	3'UTR
13	13.1902	-	178	207493658	3'UTR
6	6.1220	-	33	96342204	intergenic
7	7.1689	+	113	36378736	3'UTR
8	8.1659	+	25	74631073	intergenic
8	8.1299	+	19	29341825	3'UTR
18	18.30	-	64	5899573	3'UTR
1	1.2878	+	38	55895784	intergenic
8	8.480	-	35	65916751	intergenic
14	14.611	-	32	54869760	3'UTR
6	6.1109	-	28	86099656	3'UTR
5	5.892	-	20	78032739	intron
12	12.969	+	165	4803751	3'UTR
7	7.553	-	116	47760232	3'UTR
12	12.828	-	136	55225587	intergenic
11	11.375	-	29	45001589	3'UTR
5	5.935	-	144	80512187	intergenic
14	14.381	-	30	38827670	intergenic
5	5.257	-	176	17830149	3'UTR
X	X.96	-	109	16432335	3'UTR
X	X.763	+	81	9531043	3'UTR
6	6.1204	-	53	94787080	3'UTR
13	13.3264	+	41	134401338	3'UTR
4	4.791	-	38	95477515	3'UTR
18	18.1085	+	50	51919850	error
8	8.1439	+	91	44725952	intergenic
13	13.704	-	48	66221908	3'UTR
4	4.2168	+	42	98869091	3'UTR
8	8.553	-	151	71841192	3'UTR
X	X.1210	+	53	83191313	3'UTR
5	5.1684	+	61	44381510	3'UTR
2	2.1942	+	34	27177862	intron
17	17.1053	+	160	47319284	3'UTR
4	4.2176	+	292	99352215	3'UTR
13	13.3744	+	39	182826751	3'UTR
7	7.521	-	31	43597316	3'UTR
16	16.721	+	37	3998920	3'UTR
9	9.2112	+	39	93146460	3'UTR
1	1.3575	+	24	131246746	3'UTR
17	17.1064	+	51	47692209	overlap
13	13.3082	+	27	118623978	3'UTR
1	1.2556	+	83	21762398	3'UTR
1	1.3339	+	19	112365405	3'UTR
7	7.242	-	41	23952867	intergenic
2	2.1056	-	32	86325786	3'UTR
1	1.4613	+	66	253191759	3'UTR
11	11.1084	+	28	71192347	error
1	1.1181	-	96	130050063	intron
13	13.1911	+	27	1024181	3'UTR
2	2.3224	+	18	149343144	error
14	14.570	-	62	51113870	3'UTR
16	16.553	-	662	60349256	3'UTR
1	1.2059	-	362	243128170	3'UTR
6	6.2119	+	23	31757847	3'UTR
14	14.1777	+	109	40521304	3'UTR
2	2.1817	+	48	12383958	error
4	4.2155	+	61	98535558	overlap
1	1.1993	-	931	236403141	3'UTR
14	14.1139	-	322	110608429	3'UTR
9	9.1650	+	59	44534307	3'UTR
1	1.2208	-	86	261228707	overlap
5	5.1595	+	47	33555555	3'UTR
6	6.2402	+	235	51886723	3'UTR
4	4.851	-	180	98615777	3'UTR
17	17.997	+	64	41389238	3'UTR
8	8.2077	+	200	121105007	3'UTR
7	7.1234	-	1855	115604320	3'UTR
4	4.1721	+	49	61989388	3'UTR
15	15.699	-	28	84485906	intergenic
2	2.1482	-	130	136458781	3'UTR
18	18.279	-	69	29699013	3'UTR
AEMK02000697.1	AEMK02000697.1.5	-	30	138648	3'UTR
15	15.884	-	53	105819468	3'UTR
12	12.1158	+	49	15186103	3'UTR
5	5.5	-	33	249319	3'UTR
X	X.1458	+	21	125054220	3'UTR
12	12.1246	+	64	20053989	3'UTR
15	15.1752	+	12	77600012	3'UTR
15	15.2136	+	52	120230196	3'UTR
9	9.1143	-	319	124837772	3'UTR
11	11.571	-	42	78541301	intron
9	9.1026	-	199	113873470	intergenic
2	2.706	-	89	61430684	3'UTR
13	13.1903	-	68	207514257	3'UTR
8	8.1821	+	22	87702943	overlap
6	6.1766	-	19	165999939	intergenic
12	12.1360	+	16	23942621	3'UTR
10	10.1104	+	18	48385193	3'UTR
9	9.1799	+	33	60828084	error
6	6.1193	-	19	93742020	3'UTR
15	15.791	-	60	96476689	3'UTR
3	3.537	-	48	40512305	3'UTR
1	1.4002	+	34	184412507	3'UTR
AEMK02000697.1	AEMK02000697.1.9	+	31	139550	intergenic
1	1.4760	+	73	269063543	3'UTR
18	18.1068	+	34	50702329	3'UTR
2	2.2648	+	23	85928128	CDS
17	17.185	-	128	26354052	3'UTR
7	7.267	-	82	25062772	3'UTR
9	9.2214	+	121	102872818	3'UTR
3	3.351	-	38	25359507	3'UTR
3	3.205	-	34	16309700	3'UTR
10	10.434	-	26	48065894	3'UTR
1	1.1151	-	29	128256433	3'UTR
14	14.2446	+	30	101267651	3'UTR
17	17.1156	+	35	56984056	3'UTR
7	7.1271	-	45	121212982	3'UTR
14	14.1794	+	33	41470209	3'UTR
4	4.1919	+	28	83469929	overlap
12	12.270	-	40	20028638	3'UTR
13	13.2882	+	108	97279563	3'UTR
11	11.110	-	23	8974226	intron
10	10.495	-	19	52586510	3'UTR
13	13.1006	-	50	96986322	3'UTR
13	13.3116	+	569	122103402	overlap
2	2.1841	+	17	14932183	3'UTR
12	12.1346	+	55	23057089	intron
6	6.2983	+	235	89006811	3'UTR
2	2.485	-	890	40814166	3'UTR
7	7.1267	-	38	120412550	3'UTR
7	7.533	-	82	46553819	error
8	8.1587	+	3929	69663148	3'UTR
15	15.313	-	33	45357817	3'UTR
4	4.485	-	45	68252038	3'UTR
6	6.1358	-	69	107002674	intergenic
18	18.1021	+	303	46213915	3'UTR
13	13.3794	+	44	195335398	3'UTR
17	17.481	-	150	51630236	3'UTR
18	18.6	-	29	1462819	3'UTR
3	3.238	-	51	17362302	3'UTR
2	2.201	-	32	9328268	3'UTR
AEMK02000569.1	AEMK02000569.1.4	-	526	792988	3'UTR
2	2.964	-	280	78752788	3'UTR
8	8.1503	+	46	55755342	CDS
9	9.1817	+	200	63895076	3'UTR
5	5.752	-	663	63839367	3'UTR
12	12.436	-	12	31268187	3'UTR
5	5.99	-	42	8027759	3'UTR
8	8.23	-	17	1187154	3'UTR
15	15.1913	+	20	96322722	3'UTR
6	6.326	-	302	29884263	3'UTR
12	12.355	-	30	24203812	intergenic
9	9.1661	+	24	45716536	3'UTR
17	17.563	-	40	62889212	3'UTR
15	15.1737	+	114	76098163	3'UTR
6	6.2515	+	49	56591506	CDS
1	1.2154	-	17	253807794	intron
10	10.1250	+	73	68537695	3'UTR
14	14.1999	+	100	56126291	3'UTR
14	14.833	-	73	76205387	3'UTR
7	7.1071	-	30	97362656	3'UTR
Y	Y.16	+	60	5983605	Y axis
10	10.682	+	28	8292112	3'UTR
11	11.249	-	27	21850622	3'UTR
15	15.996	-	118	118296379	3'UTR
9	9.1055	-	214	116181984	3'UTR
18	18.229	-	99	23803940	3'UTR
8	8.2143	+	76	131431417	3'UTR
14	14.2632	+	24	113844301	3'UTR
16	16.1063	+	26	47322346	3'UTR
5	5.865	-	58	74868592	3'UTR
5	5.909	-	17	79422231	CDS
15	15.140	-	32	13733411	3'UTR
1	1.135	-	55	16362805	3'UTR
15	15.1408	+	112	38799964	3'UTR
6	6.1718	-	39	159798906	3'UTR
1	1.1984	-	171	235854540	3'UTR
3	3.1304	-	358	112713198	3'UTR
5	5.1605	+	269	33873575	3'UTR
3	3.1193	-	24	102984407	3'UTR
12	12.267	-	98	19964992	3'UTR
11	11.1032	+	29	65299082	3'UTR
4	4.2096	+	149	95987345	3'UTR
13	13.1966	+	211	10719496	3'UTR
1	1.4651	+	25	258054532	3'UTR
6	6.1628	-	23	149835372	intergenic
3	3.1470	+	57	4735299	3'UTR
4	4.1031	-	20	111339808	error
12	12.418	-	162	27116589	CDS
7	7.1233	-	63	115536039	3'UTR
1	1.532	-	42	56047195	3'UTR
6	6.2467	+	31	54546521	3'UTR
11	11.1044	+	36	67059965	3'UTR
4	4.925	-	38	103963345	3'UTR
11	11.765	+	18	17870666	3'UTR
13	13.3117	+	27	122112729	3'UTR
5	5.646	-	124	56717204	intergenic
2	2.914	-	50	76107928	3'UTR
2	2.2437	+	43	74378237	3'UTR
3	3.1545	+	59	8871570	intergenic
5	5.412	-	66	29129787	3'UTR
14	14.205	-	39	21249129	3'UTR
6	6.1716	-	24	159590481	intergenic
7	7.1752	+	206	39250471	3'UTR
14	14.2575	+	33	111478030	3'UTR
3	3.2727	+	328	125774618	3'UTR
13	13.1767	-	227	192407840	intergenic
1	1.448	-	39	43447683	intergenic
6	6.798	-	32	63308181	overlap
14	14.884	-	61	81890284	3'UTR
18	18.1029	+	220	47172216	3'UTR
7	7.1645	+	103	32613765	intergenic
2	2.3034	+	129	131877535	3'UTR
6	6.2001	+	80	18912360	error
9	9.517	-	93	51983025	error
2	2.3251	+	174	151650839	3'UTR
14	14.1449	+	41	8471974	3'UTR
16	16.496	-	308	52767285	3'UTR
14	14.150	-	608	15014147	3'UTR
6	6.1935	+	9	12769209	3'UTR
8	8.1420	+	22	41492397	3'UTR
10	10.710	+	21	11486974	3'UTR
1	1.2797	+	134	45179729	3'UTR
14	14.2308	+	187	85400604	3'UTR
3	3.1238	-	48	107308501	3'UTR
6	6.1722	-	20	160109535	3'UTR
5	5.777	-	194	65760082	3'UTR
16	16.550	-	59	60255548	3'UTR
6	6.847	-	40	67119006	3'UTR
8	8.1658	+	175	74582792	error
18	18.521	-	35	54656937	3'UTR
3	3.2473	+	244	97203070	3'UTR
14	14.2190	+	36	75093075	3'UTR
1	1.833	-	78	96740723	3'UTR
13	13.3598	+	106	160405287	3'UTR
2	2.989	-	163	80364533	error
14	14.247	-	72	24314155	3'UTR
6	6.2340	+	44	49315297	intergenic
12	12.901	+	70	547315	3'UTR
12	12.1373	+	85	25080180	3'UTR
1	1.3946	+	73	180948933	intergenic
15	15.1803	+	56	82964881	intergenic
12	12.1766	+	17	55436568	intergenic
6	6.530	-	36	49110811	3'UTR
5	5.1448	+	29	22114374	3'UTR
6	6.1112	-	168	87363914	3'UTR
17	17.1034	+	61	46123015	3'UTR
17	17.1107	+	18	50923478	3'UTR
1	1.1917	-	186	225703200	3'UTR
7	7.2461	+	22	100402936	3'UTR
3	3.471	-	49	37883237	intergenic
9	9.1302	+	14	5790471	intergenic
9	9.2225	+	133	103375366	3'UTR
6	6.3306	+	12	128046569	3'UTR
1	1.230	-	34	21767037	3'UTR
3	3.2443	+	107	93633015	3'UTR
3	3.221	-	183	16844515	3'UTR
8	8.1973	+	224	112470834	3'UTR
14	14.925	-	92	90505615	3'UTR
13	13.2893	+	24	98405168	intergenic
12	12.1313	+	170	21593578	intergenic
13	13.164	-	68	18461518	intergenic
6	6.2764	+	51	74914426	3'UTR
14	14.1553	+	31	20034746	3'UTR
5	5.796	-	229	67313477	intergenic
9	9.1964	+	47	74210396	3'UTR
10	10.1239	+	34	65594906	error
2	2.728	-	37	64844923	3'UTR
2	2.1484	-	310	136497792	3'UTR
12	12.437	-	44	31695852	3'UTR
15	15.1280	+	22	15978574	3'UTR
17	17.1106	+	53	50796465	3'UTR
12	12.141	-	60	11885688	3'UTR
12	12.1209	+	45	18514958	3'UTR
9	9.907	-	25	103329897	3'UTR
1	1.4064	+	16	188617582	3'UTR
8	8.938	-	16	121292160	3'UTR
1	1.548	-	20	57376735	3'UTR
1	1.43	-	93	7600620	3'UTR
5	5.331	-	15	22000761	3'UTR
17	17.127	-	18	14778560	3'UTR
12	12.73	-	19	4776965	3'UTR
17	17.421	-	48	48512802	3'UTR
8	8.876	-	20	115436460	3'UTR
16	16.795	+	17	21330544	intergenic
4	4.239	-	52	34033944	3'UTR
8	8.660	-	18	84185558	3'UTR
2	2.1977	+	29	32855658	3'UTR
6	6.3471	+	23	155452602	3'UTR
1	1.3495	+	74	126378764	3'UTR
9	9.1831	+	32	64553131	3'UTR
1	1.2671	+	11	31366459	intergenic
AEMK02000698.1	AEMK02000698.1.18	+	52	2554275	intergenic
17	17.881	+	47	34746140	3'UTR
5	5.1789	+	11	51703802	3'UTR
9	9.29	-	38	6026158	intergenic
11	11.144	-	27	12825762	intergenic
2	2.2446	+	356	74756680	3'UTR
3	3.707	-	43	53681801	intron
1	1.6	-	23	575724	intergenic
1	1.3884	+	19	169700407	3'UTR
2	2.649	-	48	59242311	3'UTR
5	5.273	-	32	18419438	3'UTR
12	12.556	-	109	42500119	intergenic
2	2.793	-	77	69644009	3'UTR
6	6.2870	+	40	83276961	3'UTR
12	12.392	-	49	25881839	3'UTR
6	6.3394	+	11	142715690	3'UTR
2	2.707	-	470	61454625	3'UTR
9	9.84	-	17	8378033	intergenic
8	8.268	-	25	35193769	3'UTR
9	9.693	-	61	73684440	3'UTR
3	3.2097	+	302	56782654	3'UTR
2	2.2841	+	14	108751842	3'UTR
7	7.639	-	333	55654302	3'UTR
10	10.614	-	57	63635206	intergenic
14	14.1644	+	63	30261160	3'UTR
2	2.1022	-	19	82026643	3'UTR
14	14.2043	+	15425	60415673	3'UTR
14	14.1709	+	13	35343602	intron
12	12.1016	+	9	6045431	3'UTR
13	13.1888	-	10	206205949	3'UTR
9	9.806	-	29	90767016	3'UTR
13	13.3571	+	80	158624355	intron
3	3.2268	+	27	74153009	3'UTR
5	5.1904	+	49	62556582	3'UTR
2	2.817	-	103	70884463	3'UTR
3	3.2738	+	40	126920967	3'UTR
9	9.2038	+	24	82228946	overlap
3	3.1239	-	21	107390259	3'UTR
5	5.1362	+	33	16681383	intergenic
4	4.1019	-	13	110648425	3'UTR
8	8.676	-	39	86019114	3'UTR
16	16.282	-	17	34459471	CDS
9	9.638	-	16	67648334	intergenic
6	6.2713	+	39	71222564	3'UTR
1	1.3127	+	10	92500630	intergenic
13	13.2547	+	24	65747773	3'UTR
9	9.1261	+	46	249598	3'UTR
17	17.274	-	27	34784022	3'UTR
12	12.591	-	123	44626449	3'UTR
4	4.1626	+	22	46725197	3'UTR
13	13.3084	+	78	118899151	3'UTR
12	12.115	-	22	6838424	intergenic
14	14.792	-	106	73090943	3'UTR
8	8.1167	+	26	3813721	intergenic
13	13.2211	+	13	28891686	3'UTR
1	1.4604	+	77	252459973	intergenic
3	3.559	-	26	41291052	3'UTR
1	1.3933	+	58	179623132	intron
5	5.361	-	71	23039160	3'UTR
1	1.2361	-	226	272976099	3'UTR
6	6.1745	-	98	164718444	3'UTR
12	12.449	-	8	34123118	3'UTR
2	2.2433	+	14	74202303	3'UTR
1	1.3791	+	51	161630736	3'UTR
5	5.2096	+	14	80353523	3'UTR
13	13.1849	-	37	200873141	3'UTR
17	17.625	+	212	11425386	3'UTR
13	13.1002	-	18	96376661	intron
5	5.87	-	22	7260164	CDS
13	13.2753	+	38	82555532	3'UTR
18	18.754	+	28	18761510	3'UTR
X	X.1020	+	57	47284516	3'UTR
13	13.3785	+	9	192406225	3'UTR
5	5.1916	+	164	63655143	3'UTR
3	3.538	-	42	40556564	3'UTR
5	5.1623	+	31	35717908	3'UTR
5	5.1913	+	39	63334494	3'UTR
1	1.403	-	35	37008500	3'UTR
3	3.2196	+	12	69252147	3'UTR
13	13.1093	-	16	109609075	intron
7	7.2440	+	100	98452775	3'UTR
6	6.1782	-	34	167316947	error
6	6.1334	-	35	105642380	intergenic
14	14.1651	+	13	30491956	3'UTR
X	X.910	+	64	34766076	3'UTR
13	13.2290	+	11	32699794	overlap
8	8.1314	+	27	30271546	3'UTR
15	15.424	-	19	54918791	3'UTR
2	2.2626	+	30	84402956	3'UTR
6	6.3177	+	139	108363866	3'UTR
15	15.271	-	10	37544231	3'UTR
12	12.860	-	13	60171919	intergenic
1	1.44	-	22	7623261	CDS
15	15.1996	+	18	104948172	3'UTR
7	7.458	-	33	38506904	3'UTR
6	6.3143	+	18	105642524	3'UTR
6	6.2327	+	169	48666028	3'UTR
15	15.1586	+	23	59495645	3'UTR
12	12.1163	+	36	15447092	3'UTR
14	14.1753	+	19	38674124	overlap
11	11.582	+	20	479069	3'UTR
2	2.1678	+	51	4692014	3'UTR
9	9.1377	+	36	10940848	intergenic
X	X.480	-	22	82323642	3'UTR
6	6.984	-	157	78885269	3'UTR
3	3.2223	+	25	71548984	3'UTR
10	10.4	-	101	701708	3'UTR
12	12.1420	+	18	31269704	3'UTR
4	4.2098	+	38	96037525	3'UTR
12	12.32	-	19	1610186	3'UTR
3	3.953	-	153	77976053	3'UTR
6	6.1744	-	94	164162518	3'UTR
11	11.559	-	11	76858235	intergenic
10	10.626	-	20	65426518	intergenic
12	12.386	-	101	25596521	3'UTR
5	5.596	-	49	51939484	3'UTR
1	1.3535	+	15	128845904	3'UTR
12	12.1569	+	7	42871992	3'UTR
3	3.2074	+	32	54943926	3'UTR
1	1.3811	+	113	163889360	3'UTR
10	10.57	-	31	9659877	3'UTR
10	10.1045	+	582	43526170	3'UTR
9	9.1130	-	9	123896236	CDS
3	3.898	-	81	73420365	3'UTR
15	15.1877	+	24	94023949	3'UTR
13	13.2135	+	21	23753122	intron
7	7.1967	+	44	58808874	3'UTR
13	13.408	-	16	35988868	error
13	13.2640	+	146	71908933	3'UTR
2	2.1389	-	51	125595120	3'UTR
4	4.1175	-	16	127387223	3'UTR
17	17.54	-	29	5549448	3'UTR
1	1.1377	-	36	158167761	3'UTR
2	2.2081	+	53	44799095	3'UTR
6	6.408	-	70	39366767	3'UTR
10	10.246	-	115	24907497	3'UTR
3	3.126	-	27	8499285	3'UTR
2	2.2577	+	26	80495794	3'UTR
X	X.906	+	38	34391821	3'UTR
6	6.216	-	16	17519290	3'UTR
7	7.1073	-	78	97730536	3'UTR
13	13.726	-	29	68788111	3'UTR
15	15.2246	+	15	132450690	3'UTR
12	12.995	+	106	5477686	3'UTR
17	17.396	-	101	46906605	3'UTR
9	9.395	-	24	39492275	3'UTR
6	6.636	-	27	54234607	3'UTR
4	4.23	-	20	581907	3'UTR
3	3.1371	-	73	122717000	3'UTR
9	9.1108	-	42	121499760	intron
10	10.936	+	213	33050939	3'UTR
14	14.2298	+	116	82271222	3'UTR
1	1.2510	+	13	16265801	3'UTR
2	2.2215	+	17	60309197	3'UTR
1	1.2108	-	12	251264180	3'UTR
3	3.603	-	15	44281361	3'UTR
X	X.994	+	14	42941887	3'UTR
9	9.2435	+	23	124130579	3'UTR
13	13.782	-	106	72254467	3'UTR
2	2.784	-	96	69202703	3'UTR
7	7.1575	+	8	29299296	intergenic
14	14.288	-	16	30070079	3'UTR
9	9.707	-	89	75246958	3'UTR
14	14.1493	+	22	11332793	3'UTR
5	5.1834	+	11	57713379	intron
13	13.845	-	26	78959169	3'UTR
4	4.852	-	19	98622229	3'UTR
7	7.1816	+	87	48075794	3'UTR
11	11.522	-	36	69287694	3'UTR
14	14.2297	+	12	82066158	3'UTR
X	X.757	+	34	8535241	3'UTR
X	X.1077	+	49	57531806	intron
13	13.754	-	21	69898686	intergenic
2	2.196	-	14	9024476	intergenic
15	15.845	-	344	101360093	3'UTR
6	6.2501	+	18	55791892	intron
14	14.395	-	14	40124325	3'UTR
18	18.64	-	12	8264086	3'UTR
7	7.1733	+	19	38092953	3'UTR
14	14.102	-	549	11336593	3'UTR
12	12.381	-	10	25442371	3'UTR
17	17.122	-	85	14126026	3'UTR
14	14.2495	+	13	105345056	3'UTR
1	1.606	-	61	66473049	3'UTR
11	11.65	-	16	5478949	intergenic
4	4.2312	+	100	108915584	3'UTR
6	6.1144	-	60	89297359	3'UTR
16	16.220	-	32	28099419	3'UTR
8	8.1619	+	38	71795118	3'UTR
1	1.1639	-	17	186384063	intron
6	6.3638	+	19	168057503	3'UTR
9	9.471	-	19	46239412	3'UTR
12	12.1820	+	73	60434875	3'UTR
X	X.378	-	34	58149317	3'UTR
7	7.1509	+	58	23625799	3'UTR
13	13.761	-	51	70397804	3'UTR
13	13.445	-	20	40223009	3'UTR
16	16.660	-	14	74245227	3'UTR
7	7.1004	-	70	92490016	3'UTR
14	14.1158	-	16	112068680	3'UTR
17	17.482	-	22	51674106	3'UTR
10	10.738	+	43	13723802	intron
13	13.2569	+	27	66342396	3'UTR
4	4.706	-	69	90264254	3'UTR
9	9.376	-	11	36857790	3'UTR
18	18.632	+	27	9355727	intron
3	3.1749	+	48	25896107	3'UTR
1	1.1	-	12	146590	intron
14	14.436	-	65	41933149	3'UTR
5	5.147	-	151	9970016	3'UTR
4	4.1029	-	21	111233276	intergenic
12	12.600	-	14	44897179	3'UTR
8	8.1425	+	23	42041827	intron
13	13.3767	+	9	189273762	3'UTR
9	9.24	-	77	4157292	3'UTR
18	18.36	-	23	6178553	3'UTR
9	9.427	-	18	44178407	3'UTR
X	X.212	-	15	30584045	intergenic
14	14.382	-	53	38850791	error
3	3.827	-	20	68494520	intergenic
2	2.1506	-	8	139778799	intron
2	2.2728	+	17	94347683	3'UTR
14	14.944	-	38	92297390	3'UTR
12	12.694	-	13	48404308	3'UTR
1	1.2088	-	16	249898847	3'UTR
13	13.560	-	55	50479276	3'UTR
12	12.261	-	22	19755736	3'UTR
2	2.1851	+	84	15191180	error
3	3.2192	+	34	68876694	3'UTR
1	1.431	-	91	39850349	3'UTR
1	1.3429	+	13	119588612	3'UTR
13	13.3297	+	71	136809672	3'UTR
17	17.882	+	74	34777820	3'UTR
4	4.2318	+	19	109140489	3'UTR
13	13.3821	+	17	197192954	3'UTR
1	1.447	-	9	43200346	intergenic
6	6.2325	+	17	48134191	intergenic
4	4.1660	+	14	55100964	3'UTR
4	4.2314	+	70	108962105	3'UTR
X	X.432	-	32	63430025	3'UTR
2	2.2368	+	13	70736564	intron
1	1.1008	-	48	114258104	3'UTR
4	4.1504	+	8	33727793	3'UTR
6	6.1042	-	38	82836551	3'UTR
13	13.3892	+	17	204821620	intron
12	12.991	+	31	5354443	3'UTR
7	7.231	-	33	23756897	intergenic
8	8.1643	+	25	72800548	3'UTR
3	3.1389	-	41	126357200	3'UTR
4	4.691	-	16	89230718	3'UTR
8	8.316	-	17	39127157	3'UTR
2	2.2645	+	23	85657733	3'UTR
9	9.2360	+	116	117077435	3'UTR
12	12.1546	+	7	39936266	3'UTR
6	6.3066	+	44	96057123	3'UTR
15	15.385	-	9	48643732	3'UTR
13	13.359	-	45	33085286	3'UTR
2	2.233	-	20	11215900	intergenic
12	12.734	-	7	50644786	5'UTR
1	1.3977	+	89	182354955	3'UTR
4	4.1	-	13	47876	intergenic
17	17.311	-	118	37551193	3'UTR
AEMK02000328.1	AEMK02000328.1.7	-	18	460446	3'UTR
14	14.2170	+	22	73055190	3'UTR
13	13.2181	+	26	27055616	3'UTR
9	9.464	-	30	45639533	intron
15	15.334	-	18	46448923	3'UTR
3	3.2531	+	58	101608782	3'UTR
4	4.2265	+	21	105786951	3'UTR
13	13.2802	+	39	89730254	3'UTR
13	13.1212	-	98	123760021	3'UTR
AEMK02000328.1	AEMK02000328.1.9	-	97	596013	intergenic
2	2.1619	-	25	151249795	3'UTR
4	4.1026	-	18	110965895	3'UTR
5	5.780	-	10	65872540	3'UTR
5	5.783	-	32	66092400	3'UTR
4	4.1973	+	57	89449885	intergenic
6	6.2108	+	24	29360588	3'UTR
3	3.2317	+	312	79941561	3'UTR
5	5.323	-	22	21734059	overlap
2	2.930	-	22	77048894	intergenic
9	9.1422	+	65	20623355	3'UTR
7	7.1024	-	14	93401801	3'UTR
2	2.1843	+	75	15005204	3'UTR
1	1.2661	+	15	30970658	intergenic
2	2.3171	+	32	142417003	3'UTR
7	7.1499	+	492	23252233	3'UTR
14	14.1068	-	30	105037471	3'UTR
7	7.1539	+	48	24959162	3'UTR
X	X.1460	+	38	125228797	3'UTR
6	6.582	-	17	51855116	3'UTR
3	3.2160	+	214	60177494	3'UTR
13	13.2141	+	148	24081539	3'UTR
10	10.1230	+	14	65122186	3'UTR
12	12.1153	+	11	14991636	3'UTR
10	10.153	-	28	17219840	3'UTR
8	8.2023	+	12	117980876	intron
2	2.917	-	199	76293146	3'UTR
7	7.1219	-	400	114176221	3'UTR
2	2.408	-	71	28258509	3'UTR
10	10.429	-	25	46908205	intergenic
9	9.2276	+	212	109280247	3'UTR
3	3.1640	+	60	16169453	3'UTR
4	4.744	-	14	93493236	3'UTR
17	17.769	+	226	26050351	3'UTR
6	6.510	-	30	48046706	3'UTR
10	10.741	+	42	13948479	3'UTR
7	7.830	-	32	75060738	3'UTR
2	2.2874	+	8	115553379	3'UTR
3	3.664	-	32	49627418	3'UTR
12	12.1244	+	39	19926712	3'UTR
9	9.463	-	36	45565514	intergenic
11	11.738	+	13	15763264	intron
12	12.845	-	70	58882270	3'UTR
12	12.625	-	23	45806005	intergenic
10	10.639	-	26	68489779	3'UTR
AEMK02000452.1	AEMK02000452.1.91	+	63	3027041	intergenic
4	4.1820	+	28	71020489	3'UTR
12	12.235	-	10	18275869	intron
14	14.435	-	21	41766726	intergenic
6	6.3457	+	23	153687639	intron
14	14.1945	+	44	51403993	3'UTR
17	17.970	+	20	39521190	3'UTR
5	5.342	-	16	22406956	3'UTR
2	2.2255	+	15	63875864	intron
1	1.3015	+	12	76959223	3'UTR
13	13.1866	-	156	202936321	3'UTR
6	6.2492	+	63	55245453	3'UTR
3	3.2763	+	19	132431678	intergenic
9	9.627	-	40	66522020	3'UTR
4	4.2127	+	89	97893998	3'UTR
9	9.2518	+	18	130471375	3'UTR
1	1.2609	+	42	26317024	3'UTR
13	13.2310	+	25	34111081	overlap
7	7.566	-	76	49807316	3'UTR
5	5.73	-	11	6786340	3'UTR
13	13.2877	+	17	96524846	3'UTR
2	2.1716	+	100	6475012	3'UTR
9	9.199	-	12	19591692	3'UTR
14	14.63	-	11	7275943	intron
11	11.712	+	22	13776238	intergenic
4	4.2175	+	42	99332644	3'UTR
14	14.1776	+	13	40458344	3'UTR
15	15.2244	+	98	132361434	3'UTR
6	6.2705	+	155	70692676	intergenic
15	15.734	-	63	88333149	3'UTR
6	6.1981	+	25	17057167	intergenic
7	7.2516	+	57	112167994	3'UTR
7	7.2008	+	46	63684311	3'UTR
6	6.322	-	19	29315429	3'UTR
4	4.1806	+	18	69014040	3'UTR
17	17.823	+	20	30995684	3'UTR
15	15.2342	+	19	140246319	3'UTR
4	4.388	-	63	55276621	3'UTR
2	2.388	-	595	26493673	3'UTR
15	15.769	-	14	94622028	3'UTR
15	15.1924	+	7	100110974	intergenic
1	1.866	-	15	99035241	3'UTR
17	17.1210	+	55	62749675	3'UTR
12	12.1352	+	12	23374676	3'UTR
5	5.4	-	31	222804	3'UTR
1	1.1370	-	14	157841492	3'UTR
3	3.2154	+	35	59416685	3'UTR
13	13.444	-	75	40161526	3'UTR
9	9.1756	+	73	52720937	3'UTR
2	2.797	-	18	70024193	intergenic
13	13.2724	+	21	80228455	3'UTR
2	2.949	-	48	77551664	3'UTR
4	4.1023	-	154	110857089	3'UTR
12	12.182	-	12	15114203	3'UTR
9	9.1818	+	10	63915117	intron
17	17.775	+	13	26485902	intron
3	3.823	-	13	68102268	3'UTR
9	9.251	-	22	26160584	3'UTR
6	6.554	-	87	50214279	3'UTR
5	5.1432	+	92	21503288	3'UTR
6	6.1186	-	59	92550161	3'UTR
2	2.1580	-	62	145655419	3'UTR
3	3.1886	+	229	39749592	3'UTR
6	6.948	-	161	75171512	3'UTR
7	7.1236	-	114	115941628	3'UTR
12	12.1269	+	42	20635948	3'UTR
6	6.2304	+	84	47210534	3'UTR
16	16.1064	+	30	47348377	3'UTR
6	6.1079	-	28	84810808	3'UTR
7	7.1751	+	30	39233120	3'UTR
2	2.472	-	46	39035354	3'UTR
14	14.1763	+	20	39668263	CDS
7	7.2120	+	21	75063981	3'UTR
6	6.2339	+	16	49277382	3'UTR
1	1.4787	+	123	270586358	3'UTR
9	9.1167	-	16	127481686	intergenic
7	7.1497	+	6	23176441	intron
14	14.1779	+	136	40656912	error
17	17.190	-	27	26740862	3'UTR
7	7.2039	+	39	65832372	3'UTR
16	16.1251	+	18	72204692	3'UTR
10	10.894	+	507	30987132	3'UTR
1	1.3217	+	24	104413656	3'UTR
3	3.773	-	46	59218689	3'UTR
6	6.2204	+	10	42941558	error
14	14.2098	+	25	66628933	3'UTR
6	6.2385	+	103	51369908	3'UTR
13	13.390	-	95	34928466	error
6	6.189	-	12	14986868	3'UTR
13	13.407	-	17	35963881	error
8	8.1502	+	18	55722977	intergenic
14	14.945	-	28	92360549	3'UTR
7	7.1327	+	26	7456239	CDS
1	1.1125	-	27	126999342	intergenic
4	4.985	-	130	108896070	3'UTR
3	3.1799	+	53	31291204	3'UTR
10	10.617	-	48	64887283	3'UTR
1	1.1840	-	17	217263227	3'UTR
13	13.2479	+	26	54376131	3'UTR
12	12.1659	+	17	48158148	3'UTR
1	1.2289	-	73	268356052	3'UTR
18	18.967	+	6	40630699	intron
5	5.2196	+	11	91802143	intergenic
12	12.1577	+	43	43561754	error
14	14.374	-	26	38471164	intergenic
2	2.716	-	42	62051994	error
16	16.1175	+	31	63133213	CDS
13	13.1980	+	19	12691792	3'UTR
14	14.2846	+	37	135143303	3'UTR
16	16.780	+	50	19483212	3'UTR
13	13.3205	+	24	128661654	intron
3	3.1498	+	264	6342637	3'UTR
8	8.2135	+	44	130529963	3'UTR
3	3.2028	+	52	53060012	3'UTR
13	13.2058	+	35	19035720	3'UTR
6	6.2977	+	85	88785217	3'UTR
14	14.320	-	29	31763576	3'UTR
4	4.1986	+	123	90203046	3'UTR
15	15.663	-	32	81723014	3'UTR
7	7.548	-	39	47440579	intergenic
14	14.1314	-	36	129445602	3'UTR
1	1.1933	-	32	229329877	intergenic
3	3.1377	-	11	124994600	intron
8	8.798	-	17	105019543	3'UTR
12	12.1693	+	17	51522106	3'UTR
2	2.749	-	65	66090660	3'UTR
7	7.754	-	65	64829654	3'UTR
1	1.3807	+	55	163567632	intergenic
15	15.715	-	24	85542006	intergenic
18	18.964	+	46	40482880	overlap
6	6.1801	-	140	168716786	3'UTR
12	12.1141	+	178	14579340	3'UTR
15	15.1733	+	15	75973355	CDS
11	11.173	-	65	15704367	3'UTR
12	12.1236	+	32	19347044	3'UTR
8	8.907	-	25	118152688	intergenic
7	7.28	-	11	2992007	3'UTR
6	6.1160	-	13	91399941	3'UTR
9	9.2222	+	57	103210414	3'UTR
16	16.611	-	27	68330812	3'UTR
13	13.2372	+	11	40067326	intron
10	10.994	+	31	39887266	intergenic
7	7.228	-	41	23645361	3'UTR
7	7.149	-	54	19489383	3'UTR
18	18.460	-	64	50563137	3'UTR
5	5.424	-	33	30489706	3'UTR
18	18.1002	+	10	45411508	3'UTR
15	15.294	-	17	39702926	3'UTR
5	5.1510	+	23	28276125	3'UTR
10	10.1241	+	33	65678292	error
6	6.1732	-	45	160876084	3'UTR
13	13.3618	+	60	165995868	intergenic
7	7.1137	-	16	104222876	3'UTR
1	1.3764	+	97	158269550	3'UTR
12	12.1437	+	118	33296797	intron
5	5.2099	+	12	80510049	3'UTR
1	1.2167	-	200	254684085	intergenic
1	1.3935	+	97	179715047	3'UTR
14	14.351	-	17	34283081	3'UTR
17	17.889	+	19	35484757	3'UTR
2	2.1007	-	11	80804787	intron
4	4.1862	+	74	77102401	3'UTR
6	6.2883	+	224	83861903	3'UTR
14	14.2888	+	498	141703074	3'UTR
13	13.3331	+	118	138880431	3'UTR
6	6.646	-	15	54618975	3'UTR
13	13.1543	-	155	158291096	3'UTR
1	1.1205	-	28	130895548	3'UTR
X	X.932	+	38	37333872	3'UTR
6	6.1190	-	20	93559995	3'UTR
3	3.235	-	19	17287332	intergenic
14	14.1645	+	15	30287383	3'UTR
7	7.684	-	22	58657961	3'UTR
5	5.1400	+	191	19489179	intron
3	3.575	-	13	42036152	intron
4	4.567	-	38	79621348	3'UTR
7	7.263	-	105	24969035	3'UTR
6	6.1574	-	6	142621924	intergenic
1	1.3013	+	28	76863726	intergenic
12	12.43	-	15	2220682	intergenic
2	2.866	-	8	73289652	3'UTR
12	12.314	-	12	22270508	3'UTR
AEMK02000264.1	AEMK02000264.1.2	+	22	157845	intergenic
3	3.1293	-	6	112047293	3'UTR
6	6.1734	-	7	161160291	3'UTR
7	7.1793	+	18	46748122	3'UTR
7	7.2545	+	8	114609859	3'UTR
4	4.1507	+	66	34436002	3'UTR
5	5.904	-	27	78526112	3'UTR
4	4.2271	+	13	105994969	intron
8	8.78	-	42	9032082	3'UTR
6	6.3267	+	13	120018112	3'UTR
3	3.1746	+	36	25293299	3'UTR
11	11.230	-	7	19572972	intron
12	12.1815	+	117	60144200	3'UTR
7	7.1729	+	38	38023976	3'UTR
10	10.567	-	33	59718368	3'UTR
12	12.1157	+	11	15114100	3'UTR
8	8.2032	+	27	118677748	3'UTR
2	2.1548	-	66	142348038	3'UTR
15	15.2313	+	17	137620580	3'UTR
6	6.830	-	11	63972379	3'UTR
9	9.1200	-	189	130772262	3'UTR
9	9.1813	+	42	63777071	overlap
13	13.1406	-	23	140674629	3'UTR
2	2.2597	+	91	81539620	3'UTR
2	2.197	-	14	9076550	3'UTR
13	13.3846	+	26	199606596	3'UTR
17	17.515	-	17	56954842	3'UTR
8	8.1333	+	7	31218585	intergenic
8	8.1897	+	271	102420864	3'UTR
6	6.2284	+	9	46255420	error
2	2.1696	+	19	5588173	intergenic
X	X.1201	+	13	82538307	3'UTR
2	2.826	-	15	71291258	intergenic
13	13.1897	-	8	207196888	3'UTR
17	17.210	-	41	30236775	3'UTR
2	2.29	-	59	1471886	3'UTR
3	3.1530	+	8	8322641	3'UTR
10	10.449	-	11	48883211	3'UTR
3	3.1889	+	10	39831712	intergenic
6	6.1828	+	71	358652	3'UTR
4	4.902	-	36	101588860	3'UTR
3	3.566	-	89	41486709	5'UTR
4	4.1580	+	18	40378133	5'UTR
14	14.2547	+	30	108852784	3'UTR
2	2.2659	+	64	87935250	3'UTR
6	6.907	-	23	70725678	3'UTR
1	1.1274	-	20	139168864	CDS
5	5.668	-	24	59633434	3'UTR
3	3.2193	+	14	68896893	3'UTR
2	2.2243	+	11	62240432	3'UTR
2	2.3105	+	45	138225366	intergenic
3	3.1292	-	30	112031945	3'UTR
17	17.824	+	8	31077422	3'UTR
6	6.489	-	12	46563766	3'UTR
2	2.1703	+	9	5883518	3'UTR
5	5.1127	+	30	110332	intron
12	12.242	-	262	18893772	3'UTR
9	9.575	-	10	57422005	intergenic
2	2.987	-	15	80228413	3'UTR
3	3.1279	-	19	111504378	intergenic
11	11.950	+	34	49128406	3'UTR
10	10.101	-	8	13773954	3'UTR
9	9.1340	+	11	8956847	intergenic
2	2.497	-	22	41782037	intergenic
6	6.678	-	74	55920933	3'UTR
5	5.11	-	21	486422	3'UTR
3	3.843	-	18	69158368	3'UTR
14	14.1743	+	4	37824837	intergenic
6	6.2307	+	60	47297051	3'UTR
10	10.895	+	21	31011431	3'UTR
2	2.1816	+	31	12337501	intergenic
12	12.55	-	11	3761559	3'UTR
12	12.705	-	51	49754166	3'UTR
11	11.596	+	23	1300357	3'UTR
9	9.695	-	12	73782163	3'UTR
X	X.628	-	8	108334252	3'UTR
8	8.1092	-	20	135775744	3'UTR
15	15.1336	+	180	24541280	3'UTR
1	1.132	-	10	15757680	3'UTR
4	4.707	-	85	90276753	5'UTR
12	12.273	-	24	20171705	3'UTR
6	6.2526	+	9	58254303	intergenic
2	2.1671	+	27	3615616	overlap
12	12.1319	+	53	21806155	3'UTR
X	X.321	-	192	47871525	3'UTR
8	8.1839	+	4	89335362	3'UTR
15	15.959	-	36	113114346	3'UTR
3	3.1769	+	6	26779980	intron
5	5.812	-	25	69526416	intron
12	12.1368	+	7	24316763	3'UTR
13	13.561	-	93	50541412	3'UTR
4	4.2518	+	7	129758486	3'UTR
3	3.502	-	7	39293744	intergenic
8	8.215	-	71	30725288	intergenic
X	X.1461	+	15	125366377	3'UTR
2	2.856	-	57	72406506	3'UTR
2	2.261	-	267	13324166	3'UTR
5	5.1368	+	15	17425621	3'UTR
4	4.2470	+	11	124813335	intergenic
6	6.633	-	23	54108651	3'UTR
5	5.150	-	50	10066084	3'UTR
5	5.1521	+	32	28875325	3'UTR
1	1.4456	+	7	236472600	3'UTR
2	2.1715	+	31	6462976	3'UTR
2	2.170	-	44	8087828	3'UTR
6	6.2380	+	49	51309825	3'UTR
1	1.1459	-	11	164353854	3'UTR
6	6.795	-	38	63068886	overlap
6	6.15	-	28	411179	3'UTR
13	13.2140	+	6	24052060	intron
3	3.292	-	13	19653404	intergenic
13	13.3145	+	418	124494195	3'UTR
15	15.512	-	9	66811392	CDS
3	3.1588	+	70	10973080	3'UTR
13	13.274	-	11	30328867	intergenic
14	14.1360	-	36	135101615	3'UTR
3	3.484	-	10	38812089	intron
4	4.1700	+	6	57744708	3'UTR
5	5.2149	+	100	87518517	intergenic
2	2.172	-	12	8115294	3'UTR
16	16.192	-	7	25800893	3'UTR
6	6.653	-	15	54920574	intron
2	2.2658	+	130	87882644	3'UTR
18	18.1001	+	15	45403256	intergenic
X	X.365	-	38	55275789	3'UTR
6	6.2328	+	28	48826455	3'UTR
2	2.1541	-	8	142103555	3'UTR
2	2.1809	+	16	11694519	intergenic
6	6.1572	-	48	142454923	3'UTR
16	16.417	-	14	47494848	3'UTR
5	5.910	-	18	79561254	3'UTR
9	9.124	-	6	12442415	3'UTR
14	14.316	-	22	31368545	3'UTR
1	1.4600	+	7	252350237	intron
8	8.1360	+	18	33032553	3'UTR
17	17.867	+	68	33094841	3'UTR
6	6.833	-	8	64311745	3'UTR
12	12.1720	+	253	52664673	3'UTR
15	15.1933	+	28	101354645	3'UTR
1	1.1135	-	4	127653857	3'UTR
13	13.399	-	217	35348932	3'UTR
9	9.1895	+	19	67960373	intergenic
2	2.942	-	15	77321615	3'UTR
13	13.1222	-	12	124365063	3'UTR
12	12.768	-	13	52581687	3'UTR
1	1.2222	-	14	263747902	3'UTR
1	1.4757	+	7	268921410	3'UTR
12	12.1535	+	6	39595446	3'UTR
12	12.181	-	174	15101957	3'UTR
3	3.1257	-	60	109178094	3'UTR
2	2.751	-	42	66132530	3'UTR
6	6.234	-	7	18312936	3'UTR
14	14.659	-	25	60481492	3'UTR
3	3.1695	+	11	18450287	3'UTR
3	3.124	-	54	8395228	3'UTR
4	4.88	-	44	12455128	intergenic
1	1.1461	-	525	164476286	3'UTR
12	12.1705	+	191	51973656	3'UTR
5	5.1242	+	7	9333852	3'UTR
5	5.52	-	19	4874346	3'UTR
3	3.1192	-	18	102947615	intron
13	13.967	-	8	91381849	intergenic
12	12.106	-	6	6405305	3'UTR
13	13.3881	+	15	202978383	3'UTR
1	1.1918	-	258	226163351	3'UTR
2	2.2323	+	37	69082686	3'UTR
12	12.1700	+	8	51794104	3'UTR
5	5.1460	+	20	22867027	3'UTR
4	4.1988	+	93	90261525	3'UTR
6	6.2672	+	78	68482435	intergenic
14	14.1496	+	9	11531765	3'UTR
2	2.888	-	13	74511577	3'UTR
8	8.214	-	40	30694017	3'UTR
14	14.2886	+	15	141384310	3'UTR
X	X.963	+	7	41534801	3'UTR
16	16.371	-	23	41098971	3'UTR
AEMK02000682.1	AEMK02000682.1.3	-	11	393350	3'UTR
X	X.1248	+	21	88534960	intergenic
7	7.229	-	103	23658115	3'UTR
3	3.1686	+	7	18194138	error
15	15.655	-	21	81091040	3'UTR
11	11.1130	+	13	78742875	3'UTR
2	2.677	-	13	60367168	intergenic
5	5.12	-	62	709055	3'UTR
12	12.1227	+	17	19004646	3'UTR
18	18.42	-	49	6429888	3'UTR
15	15.680	-	7	84134275	3'UTR
13	13.3248	+	6	133426709	3'UTR
15	15.332	-	9	46209049	intergenic
6	6.2171	+	71	37977084	3'UTR
8	8.837	-	26	110386781	3'UTR
6	6.1314	-	23	103226401	3'UTR
1	1.743	-	126	79867715	3'UTR
3	3.1592	+	149	11348467	3'UTR
14	14.481	-	26	46469630	3'UTR
3	3.1993	+	15	46169399	intergenic
6	6.942	-	32	74773360	3'UTR
13	13.2614	+	11	70397186	3'UTR
4	4.12	-	10	282993	3'UTR
14	14.2654	+	30	115216615	3'UTR
6	6.1763	-	20	165773965	3'UTR
10	10.690	+	24	9734528	3'UTR
12	12.1196	+	11	17788759	3'UTR
X	X.1056	+	31	56206115	3'UTR
6	6.1460	-	11	119861845	3'UTR
7	7.1585	+	11	29713685	3'UTR
16	16.1236	+	27	69159385	3'UTR
6	6.245	-	7	19401069	intergenic
3	3.2234	+	74	72196786	3'UTR
3	3.911	-	33	74071629	3'UTR
8	8.1433	+	17	43987716	3'UTR
9	9.3	-	8	111664	3'UTR
5	5.1955	+	5	67756873	intergenic
6	6.1558	-	8	138946403	intron
8	8.1911	+	8	104469289	3'UTR
6	6.1205	-	10	94822976	3'UTR
9	9.1039	-	105	114824804	3'UTR
12	12.1024	+	13	6247339	3'UTR
2	2.1845	+	20	15043822	3'UTR
12	12.343	-	49	23752164	3'UTR
12	12.1018	+	16	6072408	3'UTR
X	X.1218	+	11	84477376	3'UTR
5	5.1135	+	4	389328	3'UTR
15	15.2229	+	264	131628617	3'UTR
14	14.1946	+	26	51464359	3'UTR
2	2.1523	-	180	140515247	3'UTR
1	1.275	-	8	26474413	3'UTR
11	11.1131	+	15	78778307	3'UTR
14	14.2363	+	11	92424956	3'UTR
14	14.1414	+	46	4317292	3'UTR
AEMK02000602.1	AEMK02000602.1.3	-	32	108403	3'UTR
13	13.2636	+	21	71752290	3'UTR
6	6.2832	+	13	81579884	3'UTR
15	15.1880	+	8	94476067	3'UTR
2	2.918	-	17	76402477	3'UTR
4	4.1513	+	7	34856349	intron
13	13.2352	+	10	39399064	3'UTR
12	12.100	-	8	6186029	3'UTR
9	9.1680	+	23	46308517	3'UTR
6	6.2016	+	81	19401109	3'UTR
4	4.694	-	18	89246967	intergenic
6	6.3266	+	10	119931792	3'UTR
7	7.2321	+	44	91493812	intergenic
9	9.126	-	18	12500436	3'UTR
6	6.643	-	33	54448189	3'UTR
14	14.434	-	10	41746499	3'UTR
5	5.330	-	1470	21984755	3'UTR
2	2.1622	-	34	151663185	3'UTR
2	2.757	-	11	66311210	intron
4	4.557	-	13	77069092	3'UTR
4	4.395	-	9	56952977	3'UTR
18	18.1069	+	42	50714965	3'UTR
9	9.2540	+	21	133183184	3'UTR
2	2.1699	+	37	5758170	3'UTR
7	7.279	-	21	26448581	3'UTR
2	2.1234	-	24	103802049	3'UTR
3	3.851	-	12	69552739	3'UTR
6	6.1141	-	47	89088545	3'UTR
6	6.2714	+	6	71356657	3'UTR
6	6.2683	+	15	69787383	3'UTR
9	9.407	-	6	39936471	3'UTR
3	3.145	-	5	8977692	3'UTR
X	X.346	-	40	52176283	3'UTR
7	7.2191	+	14	80148751	intron
14	14.2584	+	10	112088472	3'UTR
1	1.4756	+	8	268862452	intron
4	4.885	-	10	100304594	intron
3	3.1847	+	82	37839243	3'UTR
12	12.771	-	10	52599225	3'UTR
6	6.1366	-	21	108461128	3'UTR
3	3.2536	+	47	102029112	3'UTR
2	2.1014	-	8	81319189	3'UTR
1	1.4835	+	41	273576541	3'UTR
4	4.2195	+	71	99657161	3'UTR
18	18.434	-	8	46218878	3'UTR
2	2.214	-	22	10074962	3'UTR
17	17.492	-	32	52351858	3'UTR
4	4.45	-	28	1479876	intergenic
6	6.1004	-	14	79772341	intron
17	17.1185	+	15	59167276	3'UTR
AEMK02000682.1	AEMK02000682.1.31	-	86	1302696	3'UTR
8	8.1086	-	113	135280505	3'UTR
13	13.2309	+	30	34082344	3'UTR
6	6.3453	+	14	152496494	error
8	8.1322	+	24	30716997	3'UTR
13	13.1575	-	7	160160389	3'UTR
4	4.792	-	13	95695812	3'UTR
5	5.767	-	16	64188187	3'UTR
1	1.2287	-	17	268238972	3'UTR
4	4.2389	+	18	117303719	3'UTR
7	7.522	-	6	43702486	intron
5	5.595	-	18	51920399	intergenic
6	6.856	-	13	67377665	3'UTR
3	3.1700	+	190	18568309	3'UTR
2	2.738	-	5	65342830	3'UTR
7	7.2029	+	161	65092985	3'UTR
AEMK02000479.1	AEMK02000479.1.2	+	9	15625	intergenic
3	3.1383	-	20	125494795	3'UTR
1	1.3264	+	28	107893151	3'UTR
1	1.2221	-	51	262333534	3'UTR
12	12.378	-	34	25322238	intergenic
AEMK02000682.1	AEMK02000682.1.44	+	55	784234	intergenic
3	3.1421	-	24	132671409	3'UTR
3	3.505	-	19	39403986	intergenic
17	17.406	-	6	47617558	intergenic
6	6.1976	+	637	14985227	3'UTR
6	6.585	-	20	51988100	3'UTR
14	14.1934	+	16	50589793	3'UTR
12	12.985	+	48	5174376	3'UTR
2	2.1859	+	53	15401226	3'UTR
3	3.763	-	15	58560689	3'UTR
1	1.4623	+	26	253923828	3'UTR
X	X.1199	+	5	82363865	3'UTR
3	3.13	-	24	756430	3'UTR
8	8.1797	+	8	86674682	3'UTR
3	3.820	-	6	67604615	3'UTR
12	12.39	-	10	2087174	intron
1	1.2947	+	5	72315331	intron
1	1.3009	+	15	76232957	3'UTR
3	3.742	-	34	57356559	3'UTR
4	4.385	-	7	54862104	3'UTR
14	14.79	-	13	8991324	3'UTR
1	1.966	-	14	108772856	3'UTR
15	15.1510	+	5	48572995	3'UTR
5	5.312	-	34	21264924	intron
6	6.1462	-	15	120605482	3'UTR
3	3.236	-	179	17314940	3'UTR
6	6.502	-	26	47643589	overlap
4	4.151	-	37	19593541	3'UTR
12	12.562	-	8	42795407	3'UTR
4	4.257	-	11	36847347	3'UTR
2	2.1685	+	35	4909855	3'UTR
14	14.2150	+	11	72030987	3'UTR
7	7.2566	+	25	117606401	3'UTR
6	6.958	-	25	75648215	3'UTR
3	3.246	-	13	17622318	3'UTR
10	10.103	-	19	13879491	intron
3	3.1285	-	26	111836034	3'UTR
3	3.426	-	8	32199130	intron
3	3.2076	+	6	55233526	3'UTR
6	6.1877	+	17	4501237	3'UTR
5	5.495	-	31	40418035	3'UTR
2	2.906	-	21	75408725	intergenic
2	2.52	-	26	3624252	3'UTR
13	13.2904	+	20	100094300	CDS
7	7.690	-	27	58895419	3'UTR
X	X.488	-	35	83024398	3'UTR
5	5.364	-	25	23108165	3'UTR
4	4.826	-	73	97994082	intergenic
15	15.1708	+	29	73741039	3'UTR
AEMK02000452.1	AEMK02000452.1.70	+	5	1795931	intergenic
8	8.494	-	7	66648832	3'UTR
4	4.192	-	7	28192774	3'UTR
2	2.1489	-	71	136848845	3'UTR
6	6.552	-	15	50152474	intron
17	17.364	-	39	41464072	intergenic
7	7.1699	+	13	36846882	3'UTR
14	14.615	-	10	55125413	3'UTR
9	9.1652	+	27	44567375	3'UTR
15	15.1846	+	19	88616303	3'UTR
9	9.218	-	7	20715013	3'UTR
9	9.2529	+	11	131354590	3'UTR
9	9.1822	+	8	64207001	3'UTR
4	4.715	-	9	90900589	3'UTR
3	3.457	-	8	37323728	3'UTR
17	17.261	-	145	32960109	3'UTR
2	2.444	-	7	33227973	3'UTR
3	3.1142	-	6	96598036	3'UTR
5	5.984	-	512	85284409	3'UTR
6	6.677	-	26	55749328	3'UTR
2	2.1808	+	13	11674299	3'UTR
8	8.631	-	55	81115701	3'UTR
13	13.2165	+	13	26173452	3'UTR
7	7.1150	-	10	109894583	3'UTR
17	17.479	-	9	51489700	intergenic
3	3.1972	+	11	44195371	intergenic
1	1.2027	-	6	239120619	3'UTR
13	13.3141	+	44	123816030	3'UTR
3	3.163	-	14	10633375	3'UTR
14	14.554	-	6	50658326	3'UTR
17	17.348	-	41	39906996	3'UTR
2	2.2300	+	7	66768014	3'UTR
13	13.34	-	23	3391822	3'UTR
9	9.1651	+	11	44559715	3'UTR
3	3.8	-	12	627898	intergenic
2	2.679	-	44	60398177	3'UTR
2	2.2822	+	15	106581613	3'UTR
9	9.2446	+	10	124773833	3'UTR
6	6.1786	-	9	167597962	3'UTR
12	12.1725	+	6	52748487	intergenic
6	6.1199	-	110	93951602	3'UTR
2	2.94	-	18	5589976	3'UTR
7	7.1541	+	20	25160203	CDS
13	13.2317	+	12	34617550	intron
16	16.1071	+	9	47529701	3'UTR
6	6.3454	+	17	152530840	error
6	6.1863	+	23	3152207	3'UTR
3	3.1652	+	7	17133941	5'UTR
15	15.860	-	8	103559051	3'UTR
1	1.2161	-	28	254015428	intergenic
3	3.2255	+	10	73013213	3'UTR
12	12.260	-	19	19747358	3'UTR
14	14.859	-	4	77924596	intergenic
6	6.2644	+	58	64311782	3'UTR
4	4.2182	+	26	99411959	3'UTR
16	16.694	-	13	79705745	3'UTR
2	2.191	-	269	8892092	intergenic
12	12.1286	+	448	21079388	error
1	1.4776	+	15	269973699	intergenic
3	3.771	-	8	59176152	intergenic
4	4.1868	+	7	77637998	CDS
14	14.806	-	50	74734187	intergenic
X	X.612	-	65	106676605	intron
6	6.1140	-	4	89006879	intergenic
1	1.432	-	55	39913762	3'UTR
6	6.2595	+	6	62376809	intron
6	6.40	-	35	3041624	3'UTR
3	3.1543	+	7	8839357	3'UTR
2	2.894	-	6	74786645	3'UTR
17	17.940	+	10	37941848	3'UTR
12	12.91	-	9	5809074	intergenic
2	2.2299	+	52	66347047	CDS
12	12.1548	+	17	40044378	3'UTR
6	6.2346	+	15	49560120	3'UTR
17	17.412	-	148	48025480	3'UTR
4	4.2349	+	16	111101000	3'UTR
6	6.2063	+	11	27792557	3'UTR
13	13.1613	-	17	167796376	3'UTR
14	14.1373	-	7	139013748	intergenic
4	4.328	-	7	42959017	overlap
X	X.718	-	39	125029154	3'UTR
11	11.139	-	25	12313215	intergenic
14	14.2828	+	73	132715348	3'UTR
1	1.978	-	6	109920145	intergenic
4	4.1570	+	7	38665850	3'UTR
4	4.1659	+	36	54968666	3'UTR
6	6.1983	+	45	17302582	3'UTR
6	6.2087	+	63	28489003	3'UTR
18	18.468	-	29	50960109	3'UTR
7	7.1465	+	35	20694311	3'UTR
17	17.1198	+	7	62062948	3'UTR
7	7.872	-	29	77680224	3'UTR
6	6.1992	+	11	17844318	3'UTR
2	2.1620	-	616	151402215	3'UTR
7	7.1774	+	5	43639876	3'UTR
15	15.2346	+	12	140301592	3'UTR
2	2.904	-	38	75374043	3'UTR
13	13.208	-	6	23944404	3'UTR
3	3.1393	-	13	126527668	3'UTR
13	13.1756	-	13	190276820	3'UTR
3	3.2146	+	16	59171123	3'UTR
X	X.1069	+	131	57315974	3'UTR
17	17.976	+	118	39795239	3'UTR
11	11.275	-	6	25478879	intergenic
AEMK02000258.1	AEMK02000258.1.2	-	428	159382	3'UTR
14	14.2567	+	7	110872818	3'UTR
17	17.123	-	103	14136887	3'UTR
18	18.262	-	9	28124117	3'UTR
14	14.262	-	7	28109857	3'UTR
AEMK02000652.1	AEMK02000652.1.2	-	8	15365	intergenic
9	9.2405	+	15	121111362	3'UTR
13	13.3243	+	110	133191750	3'UTR
12	12.87	-	17	5695258	3'UTR
1	1.4547	+	11	243254446	3'UTR
1	1.1990	-	19	236371717	error
9	9.2224	+	71	103329646	3'UTR
3	3.2737	+	9	126842189	intron
14	14.1394	+	7	955973	3'UTR
12	12.850	-	168	59171265	intergenic
2	2.1013	-	11	81267443	intron
4	4.2117	+	20	97273357	3'UTR
13	13.1531	-	12	157261431	3'UTR
8	8.689	-	18	87630312	CDS
15	15.1973	+	7	103590717	3'UTR
12	12.83	-	8	5592503	3'UTR
1	1.4505	+	10	239532665	intron
2	2.1487	-	20	136677032	intron
7	7.27	-	62	2426179	3'UTR
8	8.1438	+	13	44604651	3'UTR
2	2.422	-	23	29305691	3'UTR
1	1.2265	-	50	265872961	3'UTR
13	13.2091	+	5	21956460	intron
6	6.2232	+	7	44354986	3'UTR
8	8.380	-	46	47656272	3'UTR
2	2.2369	+	20	70792933	3'UTR
12	12.750	-	1645	51954613	3'UTR
6	6.2413	+	246	52516701	3'UTR
7	7.2251	+	50	88533688	3'UTR
2	2.2173	+	5	58300865	3'UTR
18	18.68	-	8	9367248	3'UTR
12	12.782	-	8	52911721	intergenic
14	14.1970	+	6	55107620	intron
12	12.1565	+	15	42625289	3'UTR
6	6.432	-	13	42669111	3'UTR
17	17.984	+	229	40378858	3'UTR
6	6.1198	-	10	93885464	3'UTR
12	12.454	-	24	34248563	3'UTR
9	9.706	-	35	75027273	3'UTR
3	3.834	-	16	68820691	3'UTR
3	3.1687	+	13	18212183	3'UTR
14	14.2624	+	7	113733134	3'UTR
8	8.484	-	8	66192563	overlap
5	5.974	-	30	83909418	3'UTR
3	3.2018	+	10	51524036	3'UTR
6	6.492	-	4	47142014	3'UTR
2	2.935	-	77	77191187	3'UTR
8	8.785	-	40	104579341	3'UTR
6	6.2389	+	5	51447535	intron
3	3.1733	+	29	23683251	3'UTR
6	6.1031	-	42	81611520	3'UTR
4	4.799	-	65	95996032	3'UTR
17	17.283	-	59	35366142	3'UTR
X	X.344	-	27	51753602	3'UTR
2	2.954	-	449	77735595	3'UTR
7	7.1552	+	13	27103649	3'UTR
15	15.1028	-	100	121290152	3'UTR
7	7.467	-	45	39251126	3'UTR
14	14.271	-	6	29301860	3'UTR
14	14.215	-	6	22773136	intergenic
5	5.1902	+	16	62396709	intergenic
6	6.3059	+	275	95840568	3'UTR
AEMK02000682.1	AEMK02000682.1.37	+	13	438567	intergenic
4	4.1982	+	6	89993916	intron
11	11.16	-	19	774094	intergenic
2	2.1550	-	4	142359118	3'UTR
2	2.3086	+	47	135389198	error
7	7.839	-	29	75171217	3'UTR
3	3.1504	+	12	6509834	3'UTR
14	14.1786	+	28	41049255	3'UTR
13	13.2224	+	48	29475810	intergenic
12	12.1717	+	306	52581608	3'UTR
4	4.1487	+	37	30719488	3'UTR
17	17.275	-	8	34808280	3'UTR
12	12.113	-	27	6698607	intron
6	6.3035	+	22	94006894	3'UTR
AEMK02000682.1	AEMK02000682.1.68	+	15	1675089	intergenic
6	6.3634	+	15	167867658	3'UTR
12	12.1349	+	12	23285536	intron
3	3.88	-	6	6370080	intron
2	2.2687	+	11	89849046	3'UTR
2	2.1656	+	88	1295676	3'UTR
17	17.1192	+	10	61614693	3'UTR
4	4.1186	-	39	128894313	3'UTR
3	3.1280	-	30	111541978	3'UTR
7	7.1088	-	17	98813089	3'UTR
4	4.1938	+	98	85057645	3'UTR
17	17.636	+	76	11951035	3'UTR
1	1.1663	-	7	189619856	3'UTR
4	4.873	-	14	99362947	intergenic
18	18.487	-	24	51903640	3'UTR
1	1.37	-	118	7340449	3'UTR
X	X.1015	+	9	45912687	CDS
2	2.3085	+	14	135328529	error
6	6.463	-	276	45181441	3'UTR
6	6.1055	-	52	83492639	3'UTR
3	3.317	-	24	22643401	3'UTR
2	2.1744	+	12	7378975	3'UTR
12	12.835	-	16	57206599	3'UTR
2	2.1518	-	11	140288733	intergenic
8	8.833	-	7	110069838	intergenic
6	6.73	-	53	4793923	3'UTR
AEMK02000682.1	AEMK02000682.1.26	-	6	974930	3'UTR
6	6.181	-	122	14571320	3'UTR
13	13.2649	+	21	72666992	intergenic
8	8.681	-	37	86680786	intergenic
13	13.254	-	74	29227225	error
6	6.676	-	11	55719747	3'UTR
13	13.21	-	26	2786678	3'UTR
AEMK02000452.1	AEMK02000452.1.21	-	9	2104874	intergenic
13	13.3344	+	123	139901964	3'UTR
14	14.394	-	205	39902319	3'UTR
13	13.1114	-	7	111021958	3'UTR
2	2.739	-	9	65348156	3'UTR
12	12.442	-	8	33231848	3'UTR
2	2.2165	+	7	57321772	3'UTR
13	13.317	-	8	31767495	3'UTR
13	13.1889	-	12	206244775	3'UTR
10	10.1089	+	12	46955998	3'UTR
4	4.1072	-	90	117496912	intergenic
10	10.748	+	159	14643391	3'UTR
X	X.984	+	18	42620155	3'UTR
6	6.1136	-	61	88785414	intergenic
13	13.3510	+	9	150963005	3'UTR
7	7.1930	+	24	56179081	3'UTR
6	6.739	-	11	59241125	intron
1	1.1405	-	32	161183610	3'UTR
12	12.455	-	106	34278371	3'UTR
16	16.1221	+	18	66121092	3'UTR
3	3.341	-	14	24841071	intergenic
X	X.502	-	154	84553773	intergenic
14	14.324	-	6	31860663	3'UTR
4	4.1192	-	16	129562577	3'UTR
7	7.552	-	6	47660367	3'UTR
X	X.849	+	9	20249105	intron
15	15.1054	-	26	125748395	overlap
1	1.3453	+	13	121525412	3'UTR
11	11.421	-	41	47794217	3'UTR
6	6.2471	+	41	54568339	3'UTR
12	12.733	-	8	50582634	3'UTR
6	6.2229	+	39	44141391	3'UTR
6	6.2000	+	6	18885481	error
3	3.2589	+	9	110397660	3'UTR
2	2.1641	+	14	433530	intergenic
4	4.1856	+	35	75763448	3'UTR
5	5.1791	+	546	51831216	3'UTR
17	17.526	-	31	59175047	3'UTR
2	2.1438	-	69	133469769	3'UTR
2	2.2286	+	68	66114312	3'UTR
9	9.1589	+	11	39327072	intergenic
6	6.2410	+	64	52402046	3'UTR
6	6.2563	+	11	59802280	3'UTR
X	X.73	-	128	13293285	3'UTR
6	6.3524	+	5	158483468	intron
6	6.623	-	93	53795423	3'UTR
13	13.2149	+	51	24698667	3'UTR
6	6.574	-	5	51010318	3'UTR
6	6.618	-	10	53526016	intron
X	X.1110	+	461	62210317	3'UTR
5	5.781	-	14	66044681	3'UTR
17	17.400	-	13	47352249	3'UTR
6	6.1216	-	66	95840908	3'UTR
17	17.525	-	9	59170640	3'UTR
X	X.279	-	22	42981802	3'UTR
4	4.637	-	9	84188999	3'UTR
3	3.1643	+	49	16686695	3'UTR
11	11.791	+	15	19182482	3'UTR
1	1.2032	-	15	239768199	intergenic
9	9.1464	+	25	26187621	overlap
8	8.64	-	149	6413905	3'UTR
4	4.2145	+	124	98260424	3'UTR
5	5.1434	+	7	21513496	3'UTR
14	14.843	-	351	76445114	3'UTR
17	17.539	-	26	61566374	3'UTR
2	2.1633	+	64	154723	error
14	14.2771	+	23	129048107	3'UTR
4	4.745	-	10	93694265	3'UTR
1	1.2959	+	9	73174638	3'UTR
9	9.481	-	29	46607032	3'UTR
15	15.537	-	14	68831282	3'UTR
14	14.397	-	222	40219201	3'UTR
12	12.1027	+	12	6366666	3'UTR
9	9.1821	+	75	64037794	3'UTR
2	2.995	-	11	80574414	3'UTR
10	10.70	-	32	11430760	3'UTR
6	6.1579	-	39	144940703	3'UTR
4	4.1740	+	26	63712643	3'UTR
9	9.26	-	187	4800560	3'UTR
17	17.391	-	19	46673562	3'UTR
6	6.3534	+	75	159347172	3'UTR
2	2.1857	+	30	15342529	3'UTR
AEMK02000682.1	AEMK02000682.1.38	+	5	450548	intergenic
10	10.10	-	38	1520863	3'UTR
2	2.2378	+	41	71246024	3'UTR
X	X.1019	+	17	47192453	3'UTR
12	12.287	-	39	20758083	3'UTR
9	9.1711	+	77	48372388	3'UTR
7	7.2421	+	10	97270315	3'UTR
4	4.1364	+	12	15765931	3'UTR
5	5.143	-	6	9905363	3'UTR
1	1.2266	-	512	265930052	3'UTR
15	15.412	-	21	54342576	intergenic
6	6.2246	+	9	45070018	3'UTR
13	13.484	-	10	45335787	3'UTR
15	15.251	-	6	31970187	3'UTR
5	5.1389	+	23	18665752	3'UTR
6	6.281	-	22	27416480	3'UTR
5	5.1340	+	90	16014421	3'UTR
6	6.1702	-	59	158375765	3'UTR
2	2.1629	+	120	68851	3'UTR
5	5.178	-	52	12703074	intergenic
5	5.55	-	7	5075607	3'UTR
9	9.741	-	9	80637006	intergenic
2	2.484	-	19	40545774	3'UTR
4	4.2116	+	7	97239080	3'UTR
13	13.2301	+	14	33662217	3'UTR
3	3.2562	+	37	103612225	3'UTR
1	1.1609	-	6	183416152	3'UTR
2	2.2313	+	61	68405861	3'UTR
4	4.674	-	33	87960063	3'UTR
10	10.76	-	141	12405718	3'UTR
3	3.549	-	48	41092517	3'UTR
9	9.1610	+	10	39927800	3'UTR
15	15.1200	+	49	1734414	3'UTR
9	9.1390	+	51	12485145	intergenic
6	6.3055	+	8	95317143	intergenic
3	3.650	-	5	47838557	3'UTR
10	10.464	-	10	50300887	intron
2	2.1840	+	9	14842505	intron
6	6.3604	+	11	164933521	3'UTR
12	12.1280	+	10	20870458	3'UTR
3	3.350	-	27	25296207	3'UTR
14	14.1448	+	12	8438617	intergenic
7	7.66	-	21	9685280	3'UTR
3	3.289	-	8	19448244	3'UTR
14	14.1681	+	8	32010188	3'UTR
3	3.512	-	4	39548195	3'UTR
14	14.577	-	11	51403926	3'UTR
12	12.108	-	277	6466127	3'UTR
14	14.831	-	30	76072036	intron
12	12.1679	+	17	49753207	3'UTR
14	14.32	-	29	3081971	intergenic
13	13.1013	-	7	98435319	3'UTR
X	X.1068	+	54	57249486	3'UTR
11	11.617	+	31	4867809	3'UTR
1	1.3817	+	25	164524300	3'UTR
2	2.2523	+	6	77683094	3'UTR
16	16.468	-	10	51225723	3'UTR
14	14.790	-	21	73055228	3'UTR
15	15.879	-	9	105255491	3'UTR
4	4.51	-	9	3025883	3'UTR
1	1.2300	-	9	268745975	intergenic
13	13.1766	-	5	192366594	3'UTR
X	X.651	-	25	110693587	3'UTR
5	5.1190	+	63	6588055	3'UTR
1	1.805	-	10	92447161	intergenic
6	6.1706	-	25	159038131	3'UTR
3	3.1897	+	34	40021734	overlap
7	7.1116	-	6	100705858	intron
X	X.694	-	10	121769615	3'UTR
7	7.984	-	54	91066224	3'UTR
12	12.597	-	11	44808335	3'UTR
3	3.1314	-	9	113969013	3'UTR
7	7.2138	+	6	75921926	3'UTR
1	1.3014	+	65	76909754	3'UTR
12	12.1549	+	13	40068367	3'UTR
6	6.2834	+	39	81605912	3'UTR
3	3.2363	+	15	85637235	3'UTR
5	5.321	-	8	21707849	3'UTR
3	3.2736	+	282	126772778	3'UTR
4	4.324	-	12	42769236	3'UTR
X	X.252	-	40	39726198	3'UTR
15	15.1789	+	11	79447567	3'UTR
8	8.1731	+	17	81113515	3'UTR
13	13.2167	+	8	26209170	intergenic
6	6.1602	-	5	147181960	error
2	2.3221	+	8	147853322	intergenic
2	2.2182	+	10	58696577	intron
4	4.705	-	13	90121215	3'UTR
2	2.1233	-	10	103743371	intergenic
17	17.349	-	8	39995486	intergenic
9	9.1356	+	584	9794482	3'UTR
8	8.32	-	139	2129188	3'UTR
3	3.2757	+	27	131277051	3'UTR
X	X.786	+	10	12365067	intergenic
10	10.893	+	14	30729316	3'UTR
4	4.2320	+	8	109204086	3'UTR
2	2.2261	+	32	64765483	3'UTR
X	X.990	+	55	42792920	3'UTR
6	6.2497	+	18	55505362	3'UTR
AEMK02000328.1	AEMK02000328.1.13	+	54	197283	intergenic
4	4.236	-	5	33810131	intergenic
13	13.1382	-	10	138430691	3'UTR
7	7.2556	+	92	115880320	error
14	14.1893	+	227	48556492	3'UTR
5	5.240	-	26	16038920	intergenic
7	7.1117	-	85	100718303	3'UTR
3	3.95	-	7	6473915	intron
2	2.2199	+	10	59406959	intron
6	6.3305	+	7	128027936	3'UTR
14	14.2034	+	25	59552280	3'UTR
6	6.3362	+	58	138460975	3'UTR
3	3.2262	+	9	73838548	3'UTR
4	4.1000	-	8	110061603	3'UTR
5	5.530	-	40	45973702	3'UTR
8	8.1622	+	59	71987532	3'UTR
14	14.515	-	24	48303456	3'UTR
1	1.3725	+	19	148995299	3'UTR
4	4.686	-	16	88873769	3'UTR
8	8.497	-	59	66811543	3'UTR
6	6.701	-	7	57316790	intergenic
1	1.4559	+	16	246844841	3'UTR
2	2.1790	+	21	9748275	3'UTR
10	10.993	+	4	39533187	intergenic
3	3.106	-	20	7520778	3'UTR
8	8.2198	+	20	136595047	3'UTR
16	16.696	-	289	79838451	3'UTR
6	6.2089	+	19	28540608	3'UTR
13	13.809	-	7	75491221	3'UTR
3	3.162	-	60	10212736	error
6	6.2174	+	14	39745985	3'UTR
5	5.1833	+	14	57669358	3'UTR
6	6.2925	+	8	85564868	3'UTR
2	2.1414	-	36	129664514	3'UTR
2	2.2101	+	30	48630481	3'UTR
7	7.2137	+	12	75798002	3'UTR
3	3.1941	+	19	41574986	error
5	5.48	-	9	4199884	3'UTR
13	13.1378	-	7	137952519	intergenic
2	2.884	-	6	74380849	intergenic
16	16.307	-	7	37299120	3'UTR
X	X.529	-	41	88540371	3'UTR
5	5.1029	-	9	89630152	intron
7	7.1522	+	7	23917415	intron
7	7.1540	+	10	25077282	intergenic
2	2.1498	-	6	137804903	3'UTR
5	5.886	-	12	77642147	intergenic
8	8.2170	+	7	135032120	CDS
7	7.1346	+	17	9968447	intergenic
13	13.1886	-	5	206074945	3'UTR
7	7.2521	+	23	113690407	3'UTR
3	3.173	-	6	10898680	3'UTR
12	12.56	-	116	3795891	3'UTR
4	4.1581	+	12	40410226	3'UTR
5	5.54	-	92	5035896	3'UTR
1	1.1572	-	19	180406161	intron
6	6.1065	-	14	84209879	3'UTR
3	3.438	-	12	33910138	3'UTR
12	12.1721	+	15	52697457	3'UTR
12	12.94	-	13	6052385	3'UTR
13	13.3102	+	12	121222952	3'UTR
7	7.1701	+	28	37086777	3'UTR
6	6.2482	+	6	54747704	3'UTR
9	9.1307	+	13	6353403	intron
17	17.44	-	63	4934409	3'UTR
14	14.1169	-	19	112824198	3'UTR
3	3.321	-	58	23670066	3'UTR
2	2.1772	+	12	9075591	3'UTR
2	2.425	-	8	30296442	3'UTR
14	14.2255	+	200	77782322	3'UTR
8	8.1210	+	58	12632584	3'UTR
6	6.2050	+	16	27142171	3'UTR
4	4.353	-	12	50277906	3'UTR
13	13.3068	+	34	117384040	intergenic
3	3.265	-	9	18124630	3'UTR
2	2.803	-	8	70136784	overlap
7	7.223	-	14	23520601	3'UTR
2	2.140	-	9	6922387	3'UTR
4	4.2062	+	20	94606077	3'UTR
7	7.18	-	34	1722189	3'UTR
17	17.144	-	10	19340975	3'UTR
10	10.428	-	11	46876496	3'UTR
9	9.1387	+	12	12076564	3'UTR
5	5.1654	+	11	41583372	3'UTR
8	8.400	-	11	52153716	3'UTR
AEMK02000258.1	AEMK02000258.1.5	-	32	418975	3'UTR
14	14.776	-	20	71442856	3'UTR
13	13.3274	+	23	134898025	3'UTR
9	9.1892	+	69	67812242	intron
5	5.864	-	10	74805632	3'UTR
14	14.421	-	8	40976925	intron
1	1.2652	+	109	29753600	3'UTR
6	6.2162	+	35	37604926	3'UTR
1	1.4460	+	20	236676845	intergenic
1	1.1064	-	9	119725144	3'UTR
15	15.312	-	26	44975142	3'UTR
2	2.2080	+	49	44755293	intron
11	11.518	-	27	68231856	intergenic
6	6.662	-	7	55335936	3'UTR
12	12.1688	+	9	50733579	3'UTR
6	6.3084	+	5	97344058	3'UTR
1	1.4066	+	8	189125488	intron
14	14.1461	+	5	9566750	intergenic
2	2.1649	+	26	550686	3'UTR
2	2.592	-	14	49229217	3'UTR
15	15.1370	+	29	31979050	3'UTR
17	17.876	+	19	33985970	3'UTR
13	13.2601	+	8	68787191	3'UTR
3	3.1829	+	10	33895698	3'UTR
12	12.248	-	24	19034072	3'UTR
5	5.1924	+	18	64036370	5'UTR
5	5.882	-	36	77113494	3'UTR
8	8.542	-	5	71232807	3'UTR
15	15.1006	-	44	120257866	intergenic
6	6.522	-	12	48699252	3'UTR
3	3.850	-	285	69527097	3'UTR
2	2.836	-	22	71602912	3'UTR
4	4.2260	+	50	104984008	intergenic
6	6.153	-	9	12122226	3'UTR
1	1.4489	+	7	238534857	3'UTR
9	9.2221	+	21	103094359	3'UTR
X	X.606	-	29	106040229	3'UTR
6	6.2888	+	9	84135200	intron
2	2.710	-	7	61819855	3'UTR
2	2.2515	+	5	77293202	intron
5	5.761	-	75	63970549	3'UTR
13	13.3144	+	61	124438843	3'UTR
4	4.2222	+	5	101354351	3'UTR
15	15.866	-	14	104569148	intergenic
7	7.2168	+	29	77716761	3'UTR
2	2.413	-	84	28696664	3'UTR
5	5.333	-	36	22044573	3'UTR
1	1.1560	-	8	180049978	overlap
7	7.752	-	9	64620535	3'UTR
6	6.3452	+	46	152462681	error
8	8.857	-	9	113435985	3'UTR
14	14.540	-	43	50209328	intron
1	1.3813	+	6	164352064	intergenic
5	5.1281	+	20	11277630	3'UTR
15	15.641	-	11	80417278	3'UTR
17	17.628	+	11	11566324	3'UTR
5	5.153	-	11	10172243	intergenic
2	2.1818	+	29	12421655	error
1	1.3763	+	5	158089115	3'UTR
2	2.2400	+	6	72483897	3'UTR
13	13.948	-	7	89592919	3'UTR
6	6.1235	-	14	97961315	3'UTR
18	18.776	+	9	20069129	3'UTR
1	1.4109	+	9	191284966	3'UTR
4	4.2040	+	23	94080352	3'UTR
5	5.1244	+	15	9505150	3'UTR
7	7.206	-	10	22756346	intergenic
13	13.222	-	91	26278209	3'UTR
8	8.1618	+	38	71451254	3'UTR
5	5.1181	+	27	6201938	3'UTR
4	4.820	-	10	97648818	3'UTR
1	1.1138	-	21	127763734	error
13	13.3146	+	312	124516382	3'UTR
14	14.1260	-	11	124490020	intron
7	7.1765	+	14	40911491	3'UTR
2	2.2250	+	9	62351723	intron
2	2.2674	+	9	88506313	3'UTR
13	13.1532	-	13	157298912	3'UTR
13	13.970	-	7	91509448	3'UTR
17	17.321	-	36	38316202	3'UTR
6	6.2604	+	7	62767668	3'UTR
7	7.1591	+	147	30329409	intergenic
4	4.1916	+	11	83091583	3'UTR
13	13.668	-	85	60946726	3'UTR
3	3.2143	+	12	58919416	3'UTR
16	16.1069	+	11	47435592	3'UTR
9	9.1531	+	18	33062860	error
9	9.705	-	27	74945804	3'UTR
6	6.2012	+	44	19215006	3'UTR
7	7.2150	+	11	76132018	3'UTR
5	5.151	-	14	10137365	3'UTR
3	3.1720	+	7	21627025	intergenic
7	7.243	-	36	23958942	3'UTR
2	2.1667	+	63	2391447	3'UTR
5	5.23	-	20	3248344	3'UTR
1	1.4624	+	14	254003164	intergenic
9	9.180	-	12	17414974	3'UTR
1	1.1074	-	6	120047221	3'UTR
X	X.1204	+	9	82826483	3'UTR
15	15.1331	+	25	23442983	3'UTR
5	5.221	-	25	14973483	3'UTR
3	3.125	-	5	8483700	intergenic
12	12.120	-	22	7745929	3'UTR
6	6.3039	+	52	94903963	intergenic
9	9.531	-	15	53301535	intergenic
1	1.2297	-	32	268585726	3'UTR
18	18.842	+	18	32036640	intergenic
X	X.1435	+	42	123921298	3'UTR
6	6.16	-	39	414932	3'UTR
1	1.1642	-	14	187118507	3'UTR
1	1.2202	-	16	260812784	intergenic
5	5.1836	+	34	57766747	3'UTR
2	2.2594	+	16	81484662	overlap
7	7.1651	+	20	32793879	3'UTR
17	17.428	-	13	48814407	3'UTR
3	3.1402	-	19	127500761	3'UTR
14	14.1923	+	7	50061047	3'UTR
3	3.1696	+	104	18489080	3'UTR
6	6.174	-	15	13492878	intron
AEMK02000698.1	AEMK02000698.1.19	+	10	2613303	intergenic
14	14.155	-	6	15878727	3'UTR
3	3.1815	+	5	31883013	intergenic
2	2.3166	+	46	142325334	3'UTR
12	12.1122	+	15	14058417	3'UTR
6	6.563	-	9	50489778	3'UTR
13	13.3119	+	93	122199396	3'UTR
X	X.232	-	14	36331106	3'UTR
5	5.849	-	8	73538986	3'UTR
4	4.797	-	8	95957222	intergenic
11	11.702	+	8	12825762	3'UTR
6	6.217	-	33	17642097	intergenic
14	14.502	-	48	47478381	3'UTR
14	14.932	-	55	91092444	3'UTR
13	13.1786	-	11	196210012	3'UTR
10	10.226	-	20	23586488	3'UTR
11	11.1027	+	11	63751717	3'UTR
X	X.1000	+	13	43218316	3'UTR
15	15.2128	+	4	118704969	3'UTR
7	7.1328	+	20	7469621	3'UTR
6	6.787	-	6	62714372	overlap
5	5.1927	+	11	64097471	CDS
12	12.678	-	12	47795632	3'UTR
2	2.1464	-	75	134776183	3'UTR
2	2.3189	+	17	143594489	3'UTR
2	2.1219	-	83	102425581	3'UTR
7	7.1475	+	9	21285269	error
3	3.1429	+	7	693796	3'UTR
18	18.750	+	7	18461583	3'UTR
14	14.1914	+	23	49638028	3'UTR
14	14.2680	+	19	121008920	intergenic
14	14.392	-	11	39858269	intron
7	7.252	-	67	24204903	intergenic
4	4.1655	+	22	54836425	3'UTR
6	6.3024	+	57	92322691	3'UTR
6	6.1885	+	5	6398322	3'UTR
12	12.159	-	60	12827201	3'UTR
13	13.2965	+	23	108790579	3'UTR
6	6.710	-	5	58020536	intergenic
4	4.742	-	27	93297864	3'UTR
7	7.2358	+	27	93398501	3'UTR
17	17.215	-	35	30768488	intergenic
8	8.30	-	9	1717019	3'UTR
2	2.674	-	26	60271026	intergenic
2	2.2457	+	16	75081283	3'UTR
13	13.769	-	366	71634647	3'UTR
6	6.2855	+	9	82878913	3'UTR
13	13.2568	+	26	66324376	3'UTR
X	X.585	-	12	98754729	3'UTR
5	5.1443	+	11	21806432	3'UTR
1	1.2298	-	17	268620845	intergenic
10	10.341	-	44	33937840	3'UTR
1	1.2028	-	11	239468761	3'UTR
2	2.723	-	4	64545359	intergenic
14	14.648	-	25	59203280	intergenic
1	1.2313	-	70	269387437	3'UTR
6	6.2438	+	153	53452018	intergenic
14	14.797	-	5	73515311	3'UTR
9	9.462	-	11	45537620	3'UTR
13	13.2313	+	85	34347589	3'UTR
13	13.260	-	49	29730135	intergenic
2	2.2383	+	16	71530463	3'UTR
2	2.1050	-	38	85534192	intergenic
15	15.1681	+	9	69052059	3'UTR
13	13.3927	+	67	207191670	3'UTR
17	17.611	+	68	10643837	3'UTR
4	4.727	-	7	92099135	intron
3	3.2507	+	12	100597488	3'UTR
14	14.1583	+	13	22771562	3'UTR
14	14.1336	-	7	132546244	3'UTR
7	7.1208	-	13	113337825	3'UTR
16	16.835	+	16	25817512	intergenic
11	11.52	-	16	3188562	intergenic
12	12.769	-	15	52590804	3'UTR
1	1.2649	+	8	29080048	intergenic
3	3.1967	+	11	43523980	intron
X	X.726	-	16	125551589	intron
6	6.2542	+	9	58985768	error
14	14.2361	+	4	92156208	intergenic
11	11.449	-	13	50073308	3'UTR
15	15.1093	-	9	129071582	3'UTR
9	9.532	-	66	53358533	3'UTR
6	6.1551	-	33	137525067	3'UTR
2	2.680	-	8	60442181	intergenic
7	7.56	-	7	7807050	error
6	6.3151	+	35	106088021	3'UTR
2	2.1628	+	27	37671	3'UTR
7	7.1943	+	13	57570022	3'UTR
5	5.1903	+	71	62483677	3'UTR
4	4.1358	+	11	15132713	intron
2	2.733	-	22	65127285	3'UTR
9	9.1658	+	7	45653097	intron
17	17.1202	+	21	62180066	3'UTR
6	6.2058	+	35	27637829	intergenic
12	12.406	-	74	26678208	3'UTR
2	2.755	-	49	66251549	3'UTR
14	14.419	-	14	40888722	3'UTR
12	12.1200	+	12	18069981	3'UTR
X	X.118	-	18	19835677	3'UTR
8	8.2146	+	51	131569990	3'UTR
1	1.2318	-	38	269975549	3'UTR
12	12.321	-	31	22654926	3'UTR
13	13.3885	+	7	203331307	3'UTR
6	6.1094	-	82	85278152	3'UTR
12	12.524	-	6	39000316	intron
9	9.472	-	16	46247283	3'UTR
17	17.416	-	49	48089904	3'UTR
7	7.245	-	36	24040528	3'UTR
18	18.786	+	9	22979583	3'UTR
1	1.2319	-	46	269986390	3'UTR
4	4.2142	+	53	98180569	3'UTR
9	9.1222	-	28	133190021	3'UTR
4	4.1206	+	11	169448	intron
1	1.3932	+	6	179605553	3'UTR
X	X.1396	+	32	114250430	3'UTR
1	1.2151	-	15	253375198	intergenic
6	6.3548	+	8	159868328	3'UTR
11	11.102	-	41	7733877	intergenic
15	15.865	-	33	104559294	intron
12	12.286	-	10	20717553	3'UTR
5	5.2195	+	290	91756379	3'UTR
13	13.1257	-	10	127714864	3'UTR
1	1.926	-	121	106911278	3'UTR
2	2.1787	+	24	9627315	3'UTR
1	1.3861	+	5	167273145	CDS
5	5.123	-	29	8828595	3'UTR
13	13.1278	-	14	131327540	3'UTR
14	14.1245	-	48	122831208	3'UTR
6	6.2485	+	25	54849535	3'UTR
6	6.2723	+	13	72056429	3'UTR
17	17.194	-	38	28086669	3'UTR
14	14.1442	+	28	7403653	3'UTR
13	13.2311	+	140	34118888	3'UTR
6	6.2719	+	5	71835018	3'UTR
7	7.60	-	6	7912411	error
14	14.2576	+	32	111648783	3'UTR
3	3.646	-	17	47750554	CDS
12	12.1732	+	16	52856486	3'UTR
2	2.2549	+	48	78971797	3'UTR
6	6.1083	-	40	85032606	3'UTR
9	9.234	-	11	22628858	3'UTR
1	1.2305	-	14	269081277	3'UTR
6	6.756	-	6	60687237	3'UTR
6	6.1123	-	37	87942784	3'UTR
X	X.427	-	12	62219053	intron
12	12.764	-	20	52479501	3'UTR
3	3.2678	+	21	118011193	3'UTR
8	8.29	-	13	1710529	intergenic
3	3.297	-	50	21548351	3'UTR
16	16.1278	+	7	79003905	intergenic
1	1.108	-	13	13651406	3'UTR
4	4.837	-	17	98194138	intergenic
7	7.2018	+	59	64510820	3'UTR
X	X.1240	+	28	88101902	3'UTR
3	3.315	-	34	22564173	intron
11	11.59	-	10	4866346	3'UTR
6	6.3640	+	29	168561163	error
2	2.155	-	16	7557828	3'UTR
11	11.491	-	30	63696856	3'UTR
10	10.228	-	21	23767205	3'UTR
7	7.549	-	6	47452694	3'UTR
6	6.287	-	31	27589185	3'UTR
14	14.2191	+	147	75119901	3'UTR
13	13.3148	+	67	124646645	3'UTR
5	5.900	-	14	78350136	intron
5	5.129	-	20	9098695	3'UTR
2	2.1778	+	39	9146905	3'UTR
3	3.1283	-	85	111720380	error
2	2.808	-	44	70206163	3'UTR
2	2.1780	+	714	9173396	intergenic
17	17.781	+	28	26737621	3'UTR
9	9.429	-	257	44216398	3'UTR
3	3.1471	+	9	4779204	3'UTR
7	7.2123	+	40	75110025	3'UTR
7	7.753	-	8	64790479	3'UTR
3	3.2267	+	13	74108543	3'UTR
1	1.1369	-	4	157820648	3'UTR
13	13.2897	+	59	98615056	3'UTR
2	2.1394	-	8	126532192	3'UTR
13	13.3322	+	6	138112000	intron
9	9.1068	-	9	117097841	intergenic
3	3.2145	+	17	59159813	3'UTR
5	5.155	-	15	10244628	3'UTR
3	3.2547	+	23	102988653	3'UTR
[truncated: 8,341 more rows]
