# Supplementary material for: Characterization and Functional Analysis of Polyadenylation Sites in Fast and Slow Muscles
Source: Biomed Res Int. 2020 Mar 16;2020:2626584. doi: 10.1155/2020/2626584 (PMC7102456; doi:10.1155/2020/2626584)
Supplement: Supplementary Materials — Supplementary file 1: Table S1: this provided the sequence of gene-specific primers for 3′RACE. Supplementary file 2: Table S2: a total of 10,334 PASs were identified according to PacBio FLNC. This provided genomic features of PASs, including located chromosome and gene, aligned FLNC reads, and location and type of PAS. 3′ UTR, 3′ untranslated regions. 5′ UTR, 5′ untranslated regions. Overlap, the location of the PAS was annotated with two overlapping genes. Intron, intron region. Intergenic, PAS located in the intergenic region of the reference annotation, predicted as a gene by our analysis. CDS, sequence coding for amino acids in protein. Error, the reference annotation gene for PAS positioning is different from our analysis. Supplementary file 3: Table S3: PASs obtained in each of the SM, EDL, BSF, and EN tissues in two periods. Supplementary file 4: Table S4: binding sites for miRNAs and RBPs were predicted for all identified 3′ UTR regions. p values, the optimal enrichment p value of the motif according to statistical tests. Adj_p value, p value was adjusted multiple times using Bonferroni correction. Here, the selection was based on the adj_p value <0.05. Supplementary file 5: Table S5: binding sites for miRNAs and RBPs were predicted for variable 3′UTR regions. p values, the optimal enrichment p value of the motif according to statistical tests. Adj_p value, p value was adjusted multiple times using Bonferroni correction. Here, the selection was based on the adj_p value <0.05. Supplementary file 6: Figure S1: Pearson correlation between gene expression and PAS number. [file 2626584.f1.zip › 2626584.f1/Supplementary Table S3.xls]

## Sheet: PASs in SM of 1d
Table S3.1 6993 PASs obtained in soleus muscle (SM) of 1d.
gene	site	strand
4.885	100278174	-
4.885	100304594	-
5.148	10031231	-
3.160	10037947	-
5.149	10038965	-
7.1116	100705858	-
7.1117	100724019	-
2.214	10074962	-
2.214	10075131	-
5.1096	100762918	-
5.150	10081250	-
8.741	100856706	-
3.161	10120084	-
3.161	10120108	-
3.161	10120129	-
3.161	10120162	-
3.161	10120219	-
15.845	101360308	-
15.845	101361900	-
5.151	10138900	-
8.763	101420673	-
5.152	10149068	-
6.143	10161962	-
8.21	1018452	-
3.162	10212736	-
2.1219	102426649	-
5.155	10244628	-
5.155	10245092	-
18.75	10271058	-
18.75	10271224	-
18.75	10275759	-
18.75	10275853	-
4.905	102841464	-
3.1192	102940752	-
3.1192	102947615	-
3.1193	102983667	-
3.1193	102984269	-
3.1193	102984407	-
3.1193	102986232	-
3.162	10299208	-
3.1196	103100105	-
6.1314	103226401	-
6.1314	103226456	-
18.75	10327659	-
9.907	103336312	-
9.907	103337857	-
15.860	103565874	-
4.919	103632536	-
3.20	1037157	-
2.1233	103743708	-
2.1234	103819019	-
7.1137	104222876	-
7.1137	104223330	-
7.1137	104247194	-
15.865	104553521	-
15.865	104559294	-
8.785	104579341	-
15.866	104579938	-
8.798	105019543	-
8.798	105019591	-
14.1068	105037471	-
8.798	105039841	-
14.1070	105126905	-
3.21	1052188	-
6.1334	105642631	-
6.1334	105642734	-
15.884	105818863	-
15.884	105819154	-
15.884	105819468	-
14.1078	105924535	-
X.606	106039971	-
X.606	106040229	-
3.163	10633375	-
4.946	106566981	-
X.612	106675603	-
X.612	106676605	-
6.1355	106851630	-
1.926	106911278	-
1.926	106911478	-
6.1358	106998683	-
6.1358	107000779	-
6.1358	107001660	-
6.1358	107002674	-
1.928	107186289	-
3.1238	107307054	-
3.1238	107308501	-
3.1238	107308523	-
3.1238	107309195	-
3.1239	107390259	-
3.1239	107408590	-
4.970	107738123	-
4.978	107907675	-
3.1247	108103633	-
2.226	10814308	-
2.227	10828664	-
5.161	10829069	-
X.628	108334252	-
AEMK02000602.1.3	108403	-
AEMK02000602.1.3	108425	-
6.1366	108461348	-
2.1263	108583290	-
1.966	108776385	-
14.1121	108835403	-
13.1086	108872587	-
4.985	108896236	-
4.985	108896299	-
1.970	108986985	-
14.1123	108987748	-
1.970	108992832	-
1.970	108992913	-
1.970	108993401	-
1.970	108993738	-
1.970	108996045	-
3.1257	109179050	-
13.1092	109514264	-
13.1093	109609075	-
7.1150	109894603	-
1.978	109921354	-
3.176	11000996	-
4.1000	110061656	-
8.833	110069838	-
8.833	110082378	-
6.1382	110092634	-
3.1260	110318418	-
3.1260	110318752	-
3.1260	110332435	-
3.1260	110342379	-
3.1260	110344214	-
8.837	110386781	-
8.837	110387460	-
4.1008	110427863	-
4.1009	110493498	-
14.1139	110608528	-
14.1139	110608548	-
14.1139	110608845	-
14.1139	110623965	-
4.1019	110648387	-
4.1019	110648425	-
X.651	110693563	-
X.651	110693587	-
AEMK02000682.1.30	1107096	-
15.933	110778756	-
15.933	110779206	-
4.1023	110856996	-
4.1023	110857070	-
4.1023	110857089	-
15.935	110917533	-
4.1026	110965895	-
4.1026	110965937	-
4.1026	110967306	-
13.1114	111021958	-
13.1114	111022076	-
4.1028	111102397	-
14.1150	111234046	-
4.1029	111234155	-
4.1029	111234177	-
14.1150	111234342	-
14.1150	111245509	-
14.1150	111252157	-
14.1150	111268756	-
4.1031	111338991	-
4.1031	111339350	-
4.1031	111339808	-
15.946	111341160	-
14.1154	111391088	-
6.1395	111410341	-
3.1279	111504378	-
3.1279	111504958	-
3.1280	111541930	-
3.1280	111541978	-
14.1156	111626827	-
3.1284	111774843	-
3.1284	111775039	-
3.1285	111835635	-
3.1285	111836034	-
17.92	11195603	-
X.668	111969019	-
X.668	111969038	-
X.668	111969058	-
X.668	111969185	-
X.668	111969493	-
X.668	111969548	-
X.668	111969572	-
3.1291	112021170	-
3.1292	112031945	-
14.1158	112068680	-
14.1158	112068872	-
14.1158	112069022	-
8.850	112401116	-
13.1	1125182	-
3.1304	112713198	-
3.1304	112713310	-
3.1304	112713330	-
14.1168	112819392	-
14.1169	112824198	-
15.959	113114346	-
14.102	11336197	-
14.102	11336593	-
8.857	113436210	-
8.858	113467786	-
14.1186	113480200	-
9.3	113503	-
3.179	11373495	-
3.179	11373521	-
9.1025	113782467	-
9.1026	113873470	-
9.1026	113873491	-
9.1026	113876149	-
9.1032	114087377	-
9.1033	114142254	-
7.1219	114176221	-
7.1219	114176248	-
7.1219	114176324	-
1.1008	114258104	-
1.1008	114262838	-
10.70	11432116	-
X.672	114394439	-
10.7	1147460	-
14.1213	114811149	-
9.1039	114824804	-
9.1039	114824823	-
4.1049	115285766	-
4.1049	115288327	-
4.1049	115300324	-
7.1231	115369130	-
8.876	115436460	-
14.105	11543664	-
8.876	115437455	-
8.876	115447026	-
7.1234	115604320	-
7.1234	115604340	-
7.1236	115850566	-
7.1236	115941628	-
9.1053	116145169	-
2.1326	116238535	-
2.1326	116240067	-
8.901	116505812	-
12.136	11662347	-
12.136	11662367	-
12.136	11662861	-
12.136	11662919	-
12.136	11664444	-
12.136	11664508	-
4.1059	117065408	-
9.1068	117100021	-
AEMK02000361.1.2	117343	-
4.1072	117496912	-
4.1081	117852772	-
8.907	118152588	-
8.907	118152664	-
8.907	118152688	-
15.996	118296379	-
15.996	118296404	-
15.996	118324111	-
8.23	1187154	-
8.23	1187463	-
8.23	1187661	-
12.141	11885664	-
12.141	11885688	-
12.141	11885738	-
12.23	1191244	-
8.23	1193233	-
8.925	119425051	-
4.39	1195675	-
1.1064	119725144	-
2.1354	119759241	-
2.1355	119792264	-
2.1355	119792387	-
2.1355	119792676	-
2.1355	119793838	-
2.1355	119794184	-
2.1355	119794509	-
2.1355	119794570	-
6.1460	119876568	-
2.1357	119927774	-
15.1001	119951111	-
12.24	1200461	-
1.1074	120047221	-
8.2	120099	-
15.1006	120257866	-
14.1230	120316586	-
15.1008	120339767	-
15.1009	120348740	-
7.1267	120412986	-
7.1267	120413281	-
7.1267	120425123	-
6.151	12047416	-
6.1462	120605557	-
12.25	1207037	-
15.1020	120858685	-
15.1023	121105801	-
7.1270	121185151	-
7.1271	121212982	-
7.1271	121213526	-
7.1271	121213602	-
7.1271	121213622	-
6.153	12122004	-
6.153	12122226	-
15.1027	121273756	-
15.1028	121289547	-
15.1028	121290152	-
8.938	121292160	-
8.938	121292286	-
14.1239	121334766	-
15.1029	121391750	-
1.1	121403	-
9.1108	121480141	-
9.1108	121480363	-
9.1108	121499760	-
X.693	121648815	-
X.694	121771280	-
13.1196	122142046	-
4.1122	122234633	-
4.1122	122237818	-
2.243	12250867	-
3.1371	122717000	-
3.1371	122717350	-
14.1245	122831208	-
14.1245	122831630	-
13.1203	123104095	-
11.139	12313215	-
11.139	12313322	-
13.1204	123356438	-
1.1099	123451213	-
9.1128	123751557	-
9.1128	123751749	-
9.1128	123751996	-
9.1128	123752360	-
9.1128	123752662	-
9.1128	123752694	-
9.1128	123753248	-
13.1212	123760021	-
13.1212	123760408	-
13.1212	123760606	-
4.1137	123815460	-
13.1213	123873349	-
13.1213	123874783	-
X.697	123902242	-
10.76	12405718	-
10.76	12405896	-
X.699	124234737	-
4.1146	124359795	-
X.700	124361009	-
13.1222	124365063	-
13.1222	124368910	-
14.1260	124490020	-
14.1260	124491691	-
X.703	124528647	-
4.88	12455128	-
4.88	12455267	-
X.705	124658431	-
X.708	124717613	-
9.1143	124837772	-
9.1143	124837792	-
9.1143	124841352	-
9.1143	124842985	-
X.713	124931408	-
3.1377	124942257	-
13.1229	124989367	-
3.1377	124994600	-
3.1377	125003391	-
9.126	12500436	-
X.715	125007126	-
9.126	12500816	-
X.718	125029154	-
X.718	125031848	-
5.177	12505653	-
10.77	12511617	-
4.1152	125432773	-
4.1152	125433556	-
4.43	1254559	-
3.1383	125502138	-
X.726	125551589	-
2.1389	125593065	-
2.1389	125593118	-
2.1389	125595120	-
15.1054	125748514	-
3.1389	126357200	-
3.1389	126358602	-
3.1389	126359011	-
3.1393	126527668	-
2.1394	126532192	-
3.1393	126582458	-
1.1122	126835567	-
1.1122	126835612	-
1.1122	126837166	-
1.1122	126837360	-
1.1122	126837428	-
1.1122	126837471	-
1.1122	126837930	-
1.1122	126838151	-
3.1395	126854128	-
1.1123	126864373	-
1.1123	126864466	-
1.1123	126864610	-
1.1123	126865266	-
1.1123	126865296	-
1.1123	126865767	-
1.1125	126998619	-
1.1125	126998640	-
1.1125	126999342	-
5.178	12703074	-
5.178	12718824	-
4.1175	127413270	-
3.1402	127500761	-
3.1402	127500894	-
9.1167	127504448	-
9.1167	127520595	-
1.1135	127653878	-
13.1257	127714864	-
1.1137	127758562	-
1.1138	127765766	-
1.1151	128255783	-
1.1151	128256433	-
1.1151	128256453	-
1.1151	128256488	-
11.144	12825943	-
1.1152	128269601	-
12.159	12835886	-
11.144	12841106	-
1.1157	128820557	-
4.1186	128894129	-
4.1186	128894313	-
4.1187	129106799	-
4.1187	129107190	-
8.1005	129113974	-
6.1484	129256052	-
9.1176	129263527	-
MT.2	12940	-
14.1314	129443175	-
14.1314	129445577	-
14.1314	129445602	-
6.1486	129520428	-
6.1486	129521466	-
6.1486	129521524	-
6.1486	129521673	-
6.1486	129522025	-
6.1486	129522646	-
4.1192	129562577	-
2.1414	129664495	-
2.1414	129664514	-
1.1181	129992804	-
1.1181	130050063	-
1.1181	130052420	-
1.1181	130052683	-
1.1181	130053197	-
1.1190	130360514	-
1.1191	130376867	-
AEMK02000682.1.31	1303921	-
4.1199	130392407	-
1.1194	130511010	-
1.1196	130559419	-
1.1197	130592612	-
1.1199	130741193	-
9.1200	130772262	-
9.1200	130772281	-
1.1205	130894159	-
1.1205	130895548	-
1.1206	130917465	-
8.1024	131005408	-
8.1026	131077789	-
1.1210	131112788	-
8.1029	131443995	-
9.1213	131790344	-
AEMK02000328.1.1	131969	-
15.1118	132163462	-
11.145	13225188	-
11.145	13225318	-
11.145	13225345	-
11.145	13225408	-
11.145	13225484	-
11.145	13225820	-
2.257	13228313	-
14.1334	132519552	-
14.1336	132550317	-
3.1421	132671409	-
3.1421	132672127	-
X.73	13293285	-
9.1220	133115364	-
9.1222	133190021	-
9.1222	133192623	-
9.1223	133231475	-
2.261	13324166	-
2.261	13324185	-
2.1438	133469769	-
2.1438	133471008	-
2.1445	133723675	-
6.1516	134660234	-
2.1464	134776136	-
2.1464	134776183	-
6.174	13492878	-
2.1466	135017637	-
2.1467	135084339	-
14.1360	135101615	-
14.1360	135104748	-
6.174	13511622	-
8.1086	135280481	-
8.1086	135280505	-
8.1088	135404694	-
8.1092	135776591	-
2.1479	136286509	-
2.1480	136302191	-
18.104	13639850	-
2.1482	136458781	-
2.1482	136458889	-
2.1482	136458949	-
2.1482	136459253	-
2.1484	136496941	-
2.1484	136497663	-
2.1484	136497767	-
2.1484	136497792	-
1.108	13651406	-
1.108	13651832	-
2.1487	136678028	-
2.1489	136848845	-
15.1146	137011431	-
15.140	13733411	-
15.140	13733529	-
15.140	13733616	-
15.140	13733739	-
6.1551	137525067	-
6.1551	137525086	-
10.101	13773954	-
10.101	13773983	-
2.1498	137804903	-
1.1259	137908763	-
13.1378	137952519	-
13.1378	137952827	-
2.1500	138109541	-
13.1380	138115509	-
2.28	1381841	-
AEMK02000697.1.5	138240	-
13.1382	138430691	-
13.1382	138461869	-
AEMK02000697.1.5	138555	-
AEMK02000697.1.5	138648	-
10.103	13888144	-
6.1558	138941834	-
6.1558	138946403	-
14.1373	139013748	-
14.1373	139013830	-
1.1274	139168864	-
1.1274	139169628	-
15.1163	139260477	-
AEMK02000697.1.5	139730	-
2.1506	139779867	-
2.1506	139780920	-
1.1281	139828833	-
15.1169	139881234	-
15.1172	139957708	-
15.1174	140144346	-
15.1175	140190222	-
2.1518	140293426	-
10.104	14031016	-
2.1523	140515247	-
2.1523	140515702	-
13.1404	140638526	-
13.1406	140674629	-
13.1406	140676118	-
13.1420	141013101	-
17.122	14125732	-
17.122	14125798	-
2.1527	141258322	-
17.122	14126026	-
14.1382	141331810	-
14.1383	141340321	-
17.123	14136887	-
17.123	14137779	-
11.148	14152207	-
2.1540	142011571	-
2.1541	142103555	-
2.1541	142103605	-
2.1547	142314076	-
2.1548	142348038	-
2.1550	142359118	-
6.1572	142454923	-
6.1572	142455081	-
6.1574	142621924	-
6.1574	142622206	-
4.90	14289743	-
2.1555	142950191	-
2.1564	143304079	-
2.1566	143604371	-
1.1295	143919697	-
1.1296	143972600	-
1.1296	143972755	-
17.125	14422990	-
17.125	14430813	-
18.6	1444739	-
17.125	14448537	-
17.125	14462722	-
6.1579	144940703	-
6.1579	144940797	-
2.1580	145655007	-
2.1580	145655419	-
18.6	1462819	-
18.6	1462838	-
18.6	1462857	-
1.1	146590	-
6.1601	147177032	-
6.1602	147181960	-
2.29	1471886	-
2.29	1471952	-
13.1475	147761252	-
1.120	14777139	-
17.127	14778560	-
17.127	14778711	-
17.127	14781504	-
6.186	14850262	-
5.216	14888957	-
2.1597	149072660	-
14.148	14950486	-
1.1345	149565332	-
5.221	14973483	-
5.221	14975982	-
1.1346	149845198	-
6.189	14986868	-
6.189	14988286	-
6.1631	149973925	-
14.150	15014147	-
14.150	15014312	-
14.150	15014334	-
14.150	15014403	-
2.273	15031158	-
12.181	15101957	-
12.182	15114203	-
12.182	15114260	-
2.1619	151249795	-
2.1619	151249884	-
12.182	15132761	-
2.1620	151402215	-
2.1620	151430050	-
5.229	15150255	-
2.1622	151663787	-
5.229	15186066	-
5.229	15186089	-
5.229	15186256	-
2.276	15194029	-
12.186	15307518	-
12.186	15308318	-
2.280	15342620	-
12.189	15394493	-
5.230	15517032	-
11.173	15703993	-
11.173	15704367	-
13.1531	157261431	-
13.1531	157261675	-
13.1532	157298912	-
13.1533	157411138	-
6.1690	157616501	-
1.1369	157822383	-
2.286	15793263	-
13.1543	158291096	-
13.1543	158291376	-
13.1543	158303468	-
14.155	15878727	-
6.1706	159037830	-
6.1706	159038131	-
6.1708	159155254	-
AEMK02000258.1.2	159382	-
AEMK02000258.1.2	159405	-
6.1711	159408315	-
6.1716	159590481	-
6.1716	159590543	-
6.1716	159590986	-
6.1716	159591158	-
6.1718	159798906	-
4.115	15980711	-
6.1718	159811610	-
6.1718	159814974	-
6.1722	160108142	-
6.1722	160109513	-
6.1722	160109535	-
6.1722	160110761	-
13.1575	160160389	-
5.240	16038920	-
5.240	16039505	-
6.1732	160875741	-
6.1732	160875763	-
6.1732	160876084	-
6.1734	161160713	-
1.1405	161183610	-
2.297	16134050	-
12.32	1614526	-
12.32	1615502	-
6.1737	161786564	-
2.298	16186210	-
1.134	16202863	-
1.134	16202931	-
1.134	16202950	-
1.134	16203379	-
1.134	16213302	-
1.134	16230773	-
2.299	16250812	-
X.94	16253085	-
AEMK02000697.1.6	162938	-
12.210	16298768	-
3.205	16309662	-
3.205	16309700	-
3.205	16309968	-
1.1441	163237351	-
1.1442	163292782	-
1.1445	163475521	-
1.135	16362153	-
1.135	16362465	-
1.135	16362606	-
1.135	16362805	-
6.1744	164161440	-
6.1744	164162382	-
6.1744	164162518	-
X.96	16430871	-
X.96	16431070	-
X.96	16431225	-
X.96	16432335	-
1.1459	164353854	-
1.1461	164476286	-
6.1750	165093566	-
2.301	16564258	-
6.1763	165774672	-
6.1766	165999882	-
6.1766	165999901	-
6.1766	165999939	-
1.1474	166107897	-
6.1768	166327245	-
2.304	16650779	-
6.1772	166550583	-
6.1775	166666144	-
8.134	16666867	-
AEMK02000452.1.16	1666932	-
6.1779	167083068	-
6.1782	167322332	-
15.162	16757173	-
6.1786	167597962	-
6.1786	167598005	-
13.1613	167796376	-
13.1613	167797381	-
6.1790	167886269	-
6.1791	167919670	-
3.221	16843811	-
3.221	16844335	-
3.221	16844515	-
3.221	16848931	-
6.1801	168716786	-
6.1801	168716841	-
6.1801	168716972	-
6.1804	168872481	-
1.1507	169663633	-
1.1508	169710953	-
6.1808	170201751	-
6.1809	170346137	-
6.1815	170651220	-
3.228	17093284	-
12.221	17100324	-
8.29	1710529	-
8.29	1711105	-
10.153	17220428	-
10.153	17220828	-
7.18	1722189	-
7.18	1722295	-
8.30	1726397	-
3.235	17287332	-
3.235	17288053	-
3.236	17314723	-
3.236	17314940	-
3.238	17362234	-
3.238	17362268	-
3.238	17362302	-
3.239	17375630	-
9.180	17414974	-
9.180	17416735	-
3.242	17422291	-
12.223	17432604	-
3.243	17459629	-
3.245	17490527	-
6.216	17519290	-
6.216	17520862	-
6.216	17522577	-
3.246	17622318	-
3.246	17626819	-
3.247	17640799	-
6.217	17642899	-
6.224	17784916	-
13.1681	179310726	-
1.1560	180049978	-
1.1572	180407017	-
1.1580	180645312	-
3.264	18087500	-
11.203	18097724	-
3.265	18136271	-
5.268	18172430	-
3.266	18198818	-
13.1710	182209857	-
1.1598	182410116	-
12.235	18275633	-
12.235	18275869	-
6.234	18318764	-
1.1609	183415993	-
1.1609	183416152	-
5.274	18436269	-
13.164	18461518	-
13.164	18461857	-
13.164	18463453	-
13.164	18463522	-
3.276	18521127	-
5.275	18526306	-
1.1639	186381704	-
1.1639	186384063	-
1.1642	187118507	-
1.1642	187119117	-
12.242	18893772	-
12.242	18893795	-
13.1736	189148718	-
1.1663	189619856	-
1.1663	189620430	-
11.220	18988665	-
1.1668	190167933	-
12.247	19019864	-
13.1756	190277422	-
10.174	19028819	-
12.248	19034324	-
7.21	1910607	-
1.1677	191200630	-
12.251	19121543	-
8.156	19128520	-
6.243	19216833	-
13.1766	192366351	-
13.1766	192366594	-
13.1767	192407734	-
13.1767	192407840	-
13.1767	192407860	-
17.144	19341182	-
6.244	19356068	-
5.290	19399436	-
6.245	19401469	-
3.289	19448286	-
5.293	19481273	-
7.149	19489522	-
7.149	19490039	-
4.150	19505704	-
7.22	1952707	-
12.256	19551520	-
5.297	19560317	-
11.230	19572972	-
5.298	19587383	-
9.199	19589697	-
9.199	19591017	-
9.199	19591692	-
13.1786	196210012	-
3.292	19653404	-
3.292	19666546	-
AEMK02000697.1.7	197081	-
13.1795	197110681	-
12.260	19747358	-
13.1802	197509335	-
12.260	19752496	-
12.261	19755736	-
12.261	19757312	-
12.261	19777739	-
X.118	19835677	-
X.118	19835696	-
12.264	19892224	-
X.121	19953161	-
13.1839	199564050	-
12.267	19964276	-
12.267	19964755	-
12.267	19964992	-
12.270	20028112	-
12.270	20028638	-
12.270	20028658	-
12.270	20030094	-
13.1846	200686726	-
13.1849	200872514	-
13.1849	200873141	-
13.1849	200873676	-
12.273	20171705	-
12.274	20214245	-
13.1866	202936321	-
6.260	20407849	-
13.1886	206074969	-
13.1889	206244775	-
13.1889	206244797	-
AEMK02000452.1.20	2070846	-
9.218	20716647	-
12.286	20717772	-
13.1897	207196888	-
1.1770	207219115	-
1.1770	207219454	-
13.1901	207475306	-
13.1902	207493658	-
13.1902	207493912	-
13.1902	207493971	-
13.1902	207494046	-
13.1903	207514257	-
13.1903	207514288	-
13.1903	207514327	-
12.287	20758083	-
12.287	20758728	-
13.1906	207805060	-
12.39	2087660	-
7.186	20880114	-
1.11	2094869	-
12.291	20974502	-
12.291	20975125	-
AEMK02000452.1.21	2106487	-
5.308	21172280	-
2.42	2124989	-
5.312	21265551	-
5.313	21279521	-
8.32	2129235	-
7.194	21413360	-
AEMK02000361.1.3	215306	-
3.297	21548351	-
3.297	21574068	-
5.319	21597884	-
5.320	21669784	-
5.320	21670615	-
5.320	21671070	-
5.320	21671109	-
5.320	21671185	-
5.320	21671204	-
5.321	21707849	-
5.321	21707872	-
5.322	21712263	-
1.1839	217142967	-
1.1840	217264263	-
1.1840	217264314	-
5.323	21734059	-
5.323	21740452	-
1.230	21767037	-
1.230	21767608	-
1.230	21767639	-
11.249	21850074	-
11.249	21850436	-
11.249	21850622	-
12.304	21965460	-
5.330	21984755	-
5.330	21986708	-
5.331	22000482	-
5.331	22000761	-
2.45	2201630	-
12.42	2202359	-
5.333	22044573	-
5.333	22055556	-
1.1863	220750247	-
12.43	2220935	-
AEMK02000452.1.23	2222863	-
12.314	22270508	-
12.314	22270596	-
5.4	222785	-
5.4	222804	-
12.315	22344758	-
12.315	22344777	-
5.342	22406956	-
5.342	22415024	-
3.312	22474332	-
14.208	22533916	-
5.344	22549009	-
3.315	22564985	-
1.1917	225703200	-
1.1917	225703464	-
1.1917	225704463	-
1.1917	225704606	-
1.1918	226163351	-
9.234	22628708	-
9.234	22628858	-
3.317	22643401	-
12.321	22654926	-
7.206	22756346	-
7.206	22763438	-
14.215	22773527	-
1.1933	229329877	-
1.1933	229330699	-
13.200	22964876	-
13.200	22964895	-
13.200	22965021	-
12.331	23029380	-
5.361	23039103	-
5.361	23039131	-
5.361	23039160	-
5.362	23059006	-
7.209	23102771	-
5.364	23110918	-
11.260	23148033	-
12.44	2315810	-
7.214	23211808	-
7.215	23222312	-
7.221	23265565	-
12.337	23376002	-
14.228	23400585	-
4.49	2345122	-
10.225	23541265	-
1.1984	235854059	-
1.1984	235854540	-
1.1984	235854883	-
1.1984	235857593	-
1.1985	235871075	-
1.1990	236345919	-
7.227	23634741	-
7.227	23635162	-
1.1992	236383924	-
1.1993	236402250	-
1.1993	236402272	-
1.1993	236403141	-
1.1993	236406969	-
7.228	23645361	-
1.1997	236456240	-
7.228	23646937	-
7.229	23658094	-
7.229	23658115	-
3.321	23691542	-
7.230	23704846	-
12.343	23752164	-
7.231	23756897	-
7.231	23756924	-
7.231	23764778	-
10.228	23767238	-
7.233	23777126	-
7.234	23800934	-
18.229	23803940	-
18.229	23804049	-
18.229	23804166	-
18.229	23805223	-
1.2019	238326393	-
10.231	23843136	-
1.2020	238536345	-
7.238	23886138	-
1.2028	239468761	-
1.2028	239473157	-
7.242	23952867	-
7.242	23953290	-
1.2030	239534626	-
7.242	23953732	-
7.242	23953755	-
1.2032	239768178	-
1.2032	239768199	-
7.245	24040670	-
7.247	24057674	-
12.352	24076490	-
5.367	24081881	-
7.248	24088887	-
7.249	24161056	-
7.250	24172244	-
7.252	24204935	-
7.255	24231295	-
7.27	2426123	-
7.27	2426179	-
1.2059	243127753	-
1.2059	243127872	-
14.247	24312812	-
1.2059	243128170	-
1.2059	243128197	-
1.2059	243128443	-
14.247	24313832	-
14.247	24314155	-
14.247	24314241	-
1.2060	243172915	-
12.357	24322384	-
12.369	24845225	-
7.261	24901391	-
10.246	24907497	-
10.246	24907516	-
10.246	24908161	-
10.247	24926172	-
7.263	24969096	-
1.2088	249898847	-
1.2088	249898930	-
7.266	25045175	-
7.266	25045527	-
7.266	25045651	-
7.266	25047562	-
7.266	25049143	-
7.267	25069982	-
7.267	25070014	-
1.2108	251269487	-
1.2108	251270161	-
12.377	25142785	-
7.274	25205237	-
1.2130	252373280	-
3.350	25296375	-
12.378	25322238	-
1.2151	253376215	-
1.2154	253807794	-
1.2154	253816412	-
1.2154	253835296	-
1.2154	253855514	-
1.2155	253895837	-
1.2155	253895883	-
3.352	25393708	-
1.2157	253948619	-
1.2161	254015428	-
1.2162	254033384	-
3.352	25417212	-
12.381	25441565	-
12.381	25441843	-
12.381	25442371	-
1.2167	254684085	-
11.275	25481595	-
12.386	25596521	-
12.386	25597270	-
12.386	25599971	-
16.192	25800893	-
12.392	25881839	-
12.392	25881860	-
14.24	2588893	-
3.353	25897712	-
2.382	26014969	-
2.382	26015221	-
1.2203	260847412	-
1.2208	261228707	-
1.2208	261229113	-
1.2208	261230060	-
1.2208	261230080	-
9.251	26154916	-
9.251	26160584	-
9.251	26160687	-
13.221	26209399	-
1.2218	262243226	-
1.2221	262333534	-
1.2221	262334300	-
13.222	26278209	-
13.222	26278372	-
17.185	26353438	-
17.185	26354052	-
17.185	26354074	-
1.2222	263747902	-
1.2222	263748538	-
13.19	2638982	-
1.275	26474413	-
2.1	26481	-
2.388	26493673	-
2.388	26493693	-
2.388	26493726	-
1.2260	265695171	-
1.2265	265871075	-
1.2265	265872961	-
1.2266	265930052	-
1.2266	265931073	-
12.405	26663894	-
12.406	26678208	-
12.406	26679612	-
17.190	26740668	-
17.190	26740862	-
12.408	26741730	-
1.2282	267961405	-
1.2284	268010306	-
1.2287	268238972	-
1.2287	268239010	-
1.2288	268309797	-
1.2289	268355034	-
1.2289	268356052	-
1.2290	268391854	-
1.2291	268420279	-
1.2297	268585748	-
1.2298	268620845	-
1.2298	268630430	-
1.2299	268702828	-
1.2300	268746325	-
1.2305	269081277	-
1.2305	269081297	-
1.2306	269092029	-
1.2306	269102359	-
1.2307	269157177	-
1.2313	269387437	-
1.2318	269975549	-
1.2319	269986704	-
9.256	27035993	-
12.418	27115829	-
12.418	27115919	-
12.418	27116589	-
12.418	27116615	-
1.2347	272150993	-
1.2357	272827934	-
1.2358	272949257	-
1.2359	272956123	-
1.2360	272965643	-
1.2361	272975163	-
1.2361	272976099	-
1.2361	272976793	-
1.2377	274125667	-
6.281	27416480	-
6.281	27419203	-
6.288	27610471	-
10.267	27668526	-
6.290	27792605	-
6.294	27827346	-
13.21	2786702	-
6.297	27867505	-
16.214	27937919	-
16.214	27938287	-
16.214	27938575	-
16.214	27938757	-
16.214	27939307	-
16.214	27939447	-
13.236	27959647	-
6.299	28045439	-
6.300	28049947	-
17.194	28086669	-
16.220	28099419	-
16.220	28099501	-
14.262	28109857	-
18.262	28124209	-
14.262	28137209	-
14.263	28185431	-
2.9	281927	-
4.192	28192774	-
4.192	28193633	-
2.408	28257083	-
2.408	28258509	-
4.12	282993	-
6.309	28367407	-
6.311	28544916	-
6.313	28553734	-
3.385	28580280	-
3.385	28582757	-
7.296	28667588	-
2.413	28696664	-
6.318	28875220	-
11.2	289661	-
13.250	28977502	-
5.412	29129787	-
5.412	29131011	-
5.412	29131106	-
13.254	29227225	-
2.422	29305691	-
14.271	29314265	-
6.322	29315086	-
6.322	29315429	-
18.273	29453301	-
14.277	29472216	-
13.256	29478112	-
13.259	29596763	-
7.305	29624231	-
14.282	29644002	-
7.307	29655746	-
7.308	29663781	-
7.308	29665382	-
7.308	29670459	-
18.279	29699191	-
18.279	29699338	-
18.279	29700095	-
15.229	29705159	-
15.229	29705691	-
15.229	29706135	-
15.229	29706480	-
13.260	29730135	-
14.284	29890026	-
7.28	2992007	-
7.28	2993042	-
7.28	2995127	-
1.320	29975282	-
14.287	30028571	-
14.288	30070079	-
14.288	30070812	-
14.288	30071170	-
17.210	30237254	-
13.273	30253272	-
4.51	3025883	-
4.51	3025929	-
4.15	302623	-
2.425	30296442	-
2.425	30297585	-
2.48	3031105	-
2.48	3031954	-
13.274	30329868	-
3.2	304469	-
5.424	30488327	-
5.424	30488442	-
5.424	30489706	-
X.212	30584284	-
X.212	30585512	-
8.214	30693323	-
8.214	30694017	-
8.215	30725572	-
AEMK02000452.1.30	3075275	-
17.215	30769402	-
14.32	3082293	-
13.288	31048375	-
13.292	31143495	-
13.293	31180846	-
14.315	31207135	-
17.220	31208128	-
12.436	31269646	-
12.436	31269693	-
12.436	31269823	-
13.298	31298453	-
13.300	31319290	-
14.316	31368545	-
14.316	31368918	-
9.16	3145653	-
17.224	31552931	-
AEMK02000258.1.3	315658	-
AEMK02000452.1.32	3157020	-
15.249	31578231	-
12.48	3161358	-
6.12	316341	-
13.312	31650874	-
13.312	31650966	-
12.437	31695852	-
12.437	31695872	-
12.437	31696276	-
12.437	31709251	-
14.320	31765801	-
14.320	31766166	-
13.317	31767495	-
13.317	31767514	-
14.323	31836746	-
17.231	31854467	-
14.324	31860663	-
14.324	31860904	-
AEMK02000452.1.33	3187555	-
11.52	3188562	-
17.232	31896119	-
17.234	31910827	-
13.324	31916246	-
17.236	31957120	-
11.52	3200063	-
14.330	32007700	-
12.438	32008020	-
5.21	3208125	-
10.309	32139064	-
10.310	32151181	-
14.334	32205957	-
13.333	32250713	-
3.427	32312579	-
5.23	3248612	-
13.352	32805231	-
13.353	32812190	-
13.356	32830898	-
17.261	32960109	-
17.261	32960564	-
13.359	33085286	-
14.341	33202423	-
6.13	332242	-
12.442	33231848	-
12.442	33240004	-
10.338	33431296	-
10.338	33432259	-
10.338	33432298	-
10.338	33432731	-
10.338	33432839	-
10.338	33433695	-
4.236	33810131	-
3.437	33857067	-
13.34	3393119	-
10.341	33937884	-
4.239	34033944	-
4.239	34034032	-
4.239	34034261	-
3.439	34038017	-
13.368	34090020	-
13.369	34100997	-
12.449	34123137	-
12.449	34123691	-
12.454	34246930	-
12.454	34248563	-
12.455	34278371	-
12.455	34279086	-
14.351	34283081	-
14.351	34284333	-
3.3	343136	-
13.374	34361300	-
16.282	34426834	-
16.282	34459471	-
14.353	34523905	-
7.398	34549426	-
12.459	34622779	-
14.354	34630377	-
6.383	34775446	-
17.274	34794717	-
17.274	34794885	-
17.275	34808732	-
13.390	34928438	-
13.390	34928466	-
9.344	35167570	-
9.344	35167931	-
9.344	35167992	-
9.344	35168137	-
9.344	35168214	-
9.344	35168647	-
9.344	35176907	-
8.268	35193769	-
8.268	35193789	-
7.402	35286568	-
17.283	35366142	-
17.283	35367244	-
17.286	35608811	-
8.7	356896	-
AEMK02000452.1.40	3583036	-
17.287	35843723	-
9.356	35882138	-
12.51	3589540	-
1.393	35909799	-
13.407	35963285	-
13.407	35963881	-
13.408	35989458	-
13.408	35989557	-
AEMK02000452.1.40	3614676	-
9.366	36232957	-
9.366	36233299	-
2.52	3624252	-
2.52	3626257	-
AEMK02000452.1.40	3633030	-
AEMK02000452.1.40	3633049	-
X.232	36331106	-
7.407	36379544	-
7.407	36380281	-
18.327	36578947	-
18.327	36579001	-
18.327	36579062	-
18.327	36579446	-
AEMK02000452.1.40	3657948	-
18.327	36579485	-
18.327	36580344	-
AEMK02000452.1.40	3676037	-
4.257	36847347	-
4.257	36849729	-
9.376	36857583	-
9.376	36857790	-
17.304	36877576	-
17.305	36917279	-
1.403	37008068	-
1.403	37008108	-
1.403	37008500	-
17.309	37204939	-
1.413	37219885	-
2.12	372238	-
16.307	37299205	-
7.436	37318354	-
3.457	37324777	-
AEMK02000452.1.40	3753149	-
15.271	37544675	-
17.311	37549972	-
17.311	37551193	-
17.311	37551379	-
AEMK02000452.1.40	3755236	-
15.271	37558990	-
AEMK02000452.1.40	3764261	-
AEMK02000452.1.40	3766567	-
AEMK02000452.1.40	3766586	-
1.414	37667481	-
3.465	37694806	-
17.313	37726085	-
6.57	3781691	-
3.471	37883308	-
3.471	37884023	-
3.471	37884046	-
4.286	37890211	-
12.56	3795891	-
12.56	3795912	-
12.509	37962968	-
17.321	38331685	-
2.2	38474	-
17.324	38483194	-
7.458	38506645	-
7.458	38506665	-
7.458	38506904	-
7.459	38531941	-
17.328	38638297	-
14.378	38650663	-
3.483	38770530	-
8.311	38772711	-
3.484	38807011	-
5.480	38811569	-
3.484	38812089	-
14.381	38827670	-
14.381	38828341	-
14.381	38830351	-
14.381	38836232	-
14.381	38842218	-
14.382	38851083	-
14.382	38852947	-
17.41	3888429	-
3.487	38909670	-
12.524	39000316	-
17.336	39000661	-
2.472	39034839	-
2.472	39035354	-
7.465	39125058	-
8.316	39127157	-
8.316	39127544	-
8.316	39129447	-
3.496	39161433	-
7.467	39251050	-
7.467	39251126	-
7.468	39255257	-
AEMK02000682.1.3	392921	-
3.502	39294102	-
AEMK02000682.1.3	393350	-
6.408	39366767	-
6.408	39368876	-
6.408	39368933	-
3.505	39404093	-
11.340	39449759	-
9.395	39492275	-
9.395	39493315	-
12.531	39521658	-
3.510	39532714	-
3.512	39548195	-
3.512	39548260	-
14.387	39549851	-
9.402	39638510	-
15.294	39702905	-
15.294	39702926	-
X.252	39726198	-
X.252	39727044	-
1.431	39850349	-
1.431	39850499	-
14.392	39858269	-
14.394	39902319	-
14.394	39902339	-
17.348	39905960	-
17.348	39906996	-
1.432	39913762	-
1.432	39914239	-
3.521	39942373	-
3.521	39942833	-
16.366	39954360	-
3.524	39989740	-
17.349	39996310	-
17.353	40118494	-
14.395	40124902	-
14.395	40125590	-
13.444	40161526	-
13.444	40161572	-
3.528	40178454	-
14.397	40219201	-
14.397	40219226	-
13.445	40223186	-
13.445	40250855	-
5.495	40418035	-
5.495	40418377	-
14.406	40425084	-
2.14	404533	-
14.407	40461613	-
3.537	40512305	-
3.537	40512894	-
3.537	40512950	-
14.409	40522720	-
2.484	40545794	-
3.538	40556564	-
3.538	40559977	-
17.359	40623331	-
2.56	4074131	-
2.485	40814166	-
2.485	40814192	-
2.485	40814212	-
3.45	4084282	-
3.45	4086968	-
3.45	4086989	-
3.45	4087395	-
3.45	4087494	-
3.45	4087554	-
14.419	40888722	-
14.421	40976925	-
1.438	40988836	-
17.360	41048460	-
3.548	41057728	-
3.549	41092517	-
16.371	41098971	-
3.551	41100878	-
6.15	411179	-
3.552	41123040	-
3.554	41140560	-
8.54	4120794	-
3.559	41291052	-
3.559	41291089	-
9.414	41417773	-
2.495	41421794	-
17.364	41464072	-
17.364	41467602	-
3.566	41486688	-
3.566	41486709	-
3.567	41490761	-
9.24	4157641	-
9.24	4157695	-
6.16	417411	-
14.434	41746893	-
14.435	41766726	-
14.435	41766955	-
14.435	41767116	-
2.497	41782064	-
4.317	41821767	-
8.348	41847097	-
AEMK02000258.1.5	418975	-
AEMK02000258.1.5	419465	-
5.48	4200958	-
3.575	42036152	-
3.575	42036186	-
18.380	42063484	-
X.270	42090248	-
3.577	42117503	-
3.578	42145165	-
4.18	421469	-
3.579	42165561	-
3.580	42205251	-
3.580	42210144	-
14.438	42216113	-
3.583	42393276	-
12.556	42498937	-
12.556	42500119	-
4.324	42769236	-
12.562	42795407	-
4.328	42959017	-
X.278	42970112	-
X.278	42970586	-
4.328	42978612	-
X.279	42982583	-
X.280	42993551	-
X.282	43043618	-
10.401	43093656	-
X.283	43100379	-
X.287	43177271	-
1.447	43200412	-
1.447	43201719	-
X.288	43218393	-
1.448	43447507	-
1.448	43447683	-
1.448	43447959	-
1.448	43448729	-
7.521	43597241	-
7.521	43597316	-
7.521	43597758	-
14.443	44049707	-
9.425	44135516	-
9.426	44167424	-
9.429	44216398	-
9.429	44216417	-
3.55	4423387	-
12.587	44271527	-
3.603	44281764	-
3.603	44282480	-
9.449	44567576	-
12.590	44609950	-
12.591	44626449	-
12.591	44627012	-
12.591	44627036	-
6.456	44655626	-
5.50	4467234	-
12.593	44677517	-
12.597	44814387	-
12.598	44823383	-
10.414	44891255	-
12.600	44897179	-
12.600	44897276	-
12.601	44951994	-
15.312	44976596	-
11.375	45000742	-
11.375	45001589	-
11.375	45001722	-
11.375	45001801	-
11.375	45002068	-
12.8	450429	-
11.376	45048088	-
12.606	45102208	-
6.463	45181461	-
9.454	45182400	-
13.484	45335182	-
13.484	45335787	-
15.313	45357840	-
15.313	45357883	-
6.471	45519202	-
9.463	45565514	-
9.463	45566368	-
9.463	45567137	-
15.322	45742755	-
12.625	45806005	-
12.625	45806210	-
12.625	45806568	-
3.615	45857494	-
14.477	46010785	-
14.477	46011207	-
14.477	46011230	-
14.477	46011249	-
14.477	46011347	-
14.477	46013097	-
AEMK02000328.1.7	460446	-
7.525	46085389	-
AEMK02000328.1.7	461121	-
X.303	46164298	-
18.433	46193140	-
15.332	46209049	-
X.304	46218547	-
9.471	46238145	-
9.471	46238582	-
9.471	46239412	-
9.472	46247655	-
9.473	46264931	-
X.307	46299933	-
9.475	46310877	-
12.652	46342507	-
12.652	46358974	-
14.479	46403149	-
15.334	46448923	-
15.334	46459600	-
15.334	46464830	-
14.481	46469630	-
9.477	46512789	-
7.533	46553819	-
7.533	46553843	-
7.533	46553887	-
7.533	46553983	-
6.489	46563766	-
9.480	46565080	-
14.482	46585199	-
6.489	46585301	-
9.481	46607496	-
14.483	46628569	-
17.391	46673980	-
10.426	46721111	-
17.392	46739972	-
17.392	46741794	-
6.490	46764248	-
10.428	46875112	-
10.428	46876496	-
17.396	46906605	-
17.396	46906987	-
10.429	46908205	-
10.429	46926665	-
12.659	47080374	-
6.492	47142014	-
6.492	47142707	-
6.493	47168471	-
6.495	47224348	-
14.493	47261912	-
14.496	47312464	-
17.400	47352155	-
17.400	47352249	-
2.16	474295	-
7.548	47440579	-
7.548	47440717	-
7.548	47440995	-
16.416	47442091	-
7.549	47452694	-
14.502	47478381	-
16.417	47494673	-
16.417	47494848	-
8.379	47604851	-
17.406	47617591	-
8.380	47656272	-
8.380	47656395	-
7.552	47660367	-
7.552	47661882	-
16.422	47738784	-
3.646	47750554	-
7.553	47760232	-
7.553	47760297	-
7.553	47760465	-
7.553	47760529	-
12.73	4776921	-
12.73	4776965	-
11.421	47795115	-
12.678	47795632	-
12.678	47795656	-
12.679	47856421	-
X.321	47871525	-
X.321	47882498	-
12.681	47911539	-
12.73	4792569	-
6.73	4795195	-
9.26	4800560	-
17.412	48024698	-
17.412	48025480	-
6.510	48046496	-
6.510	48046560	-
6.510	48046706	-
10.434	48065864	-
10.434	48065894	-
10.434	48066025	-
7.556	48084884	-
6.511	48085674	-
17.416	48089904	-
10.434	48108220	-
17.418	48148614	-
6.513	48305848	-
14.515	48327318	-
12.694	48404308	-
12.694	48405644	-
12.694	48409496	-
17.421	48512802	-
17.421	48516000	-
10.441	48531500	-
10.441	48531971	-
10.441	48532027	-
10.441	48532081	-
10.441	48532114	-
5.11	485474	-
5.578	48549591	-
10.441	48570904	-
6.519	48622834	-
15.384	48624795	-
15.384	48624844	-
2.70	4863296	-
X.4	486403	-
5.11	486422	-
15.385	48644573	-
15.385	48646649	-
11.59	4866346	-
11.59	4866704	-
6.522	48699252	-
18.452	48713661	-
18.453	48735266	-
17.428	48814589	-
10.449	48883211	-
10.449	48883502	-
6.527	48919003	-
6.528	48962838	-
2.17	491301	-
6.530	49131275	-
6.530	49131494	-
6.530	49158198	-
2.592	49229244	-
17.44	4933454	-
17.44	4934409	-
3.662	49454605	-
12.76	4955322	-
2.72	4958518	-
3.664	49626803	-
3.664	49626948	-
3.664	49627418	-
12.705	49754166	-
7.566	49807218	-
7.566	49807316	-
7.566	49807353	-
12.707	49810056	-
6.545	49834649	-
14.536	49907693	-
6.548	50003202	-
11.449	50076077	-
14.540	50209328	-
6.554	50212928	-
6.554	50214279	-
6.554	50214714	-
4.353	50277906	-
4.353	50298445	-
10.464	50300479	-
10.464	50300887	-
5.54	5035896	-
2.75	5042884	-
13.560	50479276	-
13.560	50479965	-
6.563	50489778	-
6.563	50490700	-
13.560	50499253	-
13.561	50541412	-
5.54	5054556	-
18.460	50562035	-
18.460	50563137	-
18.460	50563314	-
12.733	50583209	-
14.551	50591419	-
12.734	50646473	-
14.554	50661271	-
12.738	50734678	-
6.568	50765673	-
2.597	50810443	-
2.77	5089471	-
18.468	50961453	-
18.470	51046899	-
14.570	51113870	-
14.570	51113943	-
14.570	51114549	-
14.570	51117708	-
17.468	51155551	-
4.367	51227734	-
4.367	51227753	-
4.367	51227799	-
4.367	51227826	-
4.367	51227881	-
4.367	51235264	-
16.468	51252593	-
1.4	512677	-
14.576	51355736	-
14.577	51412877	-
14.578	51489893	-
17.479	51491077	-
12.741	51505380	-
12.741	51505460	-
12.741	51505504	-
12.741	51505910	-
12.741	51506130	-
17.481	51630236	-
17.481	51630307	-
17.481	51630476	-
17.481	51640302	-
14.580	51644842	-
17.482	51674476	-
17.482	51675156	-
X.344	51753621	-
6.582	51855116	-
6.582	51855849	-
12.749	51899775	-
18.487	51903640	-
6.583	51917961	-
5.595	51920439	-
5.596	51939484	-
5.596	51940537	-
5.596	51941455	-
12.750	51954613	-
12.750	51954635	-
12.751	51966033	-
9.517	51983025	-
9.517	51983092	-
9.517	51985167	-
6.585	51988654	-
5.597	51996134	-
12.754	52096163	-
6.589	52100263	-
2.84	5210500	-
8.400	52152651	-
8.400	52153716	-
12.758	52161778	-
X.346	52175608	-
X.346	52176283	-
6.592	52203094	-
17.492	52353696	-
3.695	52486430	-
12.768	52581981	-
10.495	52586287	-
10.495	52586322	-
10.495	52586510	-
12.769	52590804	-
12.769	52591036	-
12.770	52596139	-
10.496	52597399	-
12.771	52599415	-
12.774	52664873	-
7.594	52667345	-
6.604	52695657	-
12.776	52719064	-
16.496	52767285	-
16.496	52770842	-
16.496	52777003	-
12.779	52882860	-
12.782	52911721	-
18.25	5291535	-
18.25	5291661	-
9.530	53018879	-
2.19	530620	-
12.787	53164118	-
6.613	53238659	-
9.531	53301111	-
9.531	53301535	-
9.532	53358552	-
12.791	53379666	-
1.508	53395835	-
12.794	53410834	-
6.618	53525497	-
6.618	53526016	-
12.798	53548320	-
3.707	53681801	-
3.707	53682336	-
3.707	53682599	-
6.623	53795403	-
6.623	53795423	-
7.611	53877818	-
2.92	5392548	-
6.627	53974357	-
6.629	54052247	-
15.410	54061103	-
6.631	54077433	-
6.633	54107684	-
6.633	54108651	-
6.636	54234607	-
6.636	54234629	-
6.636	54235605	-
3.71	5429992	-
6.641	54337489	-
15.412	54342576	-
6.643	54448189	-
6.643	54448363	-
6.644	54524173	-
7.615	54539974	-
6.646	54619470	-
6.646	54619620	-
1.520	54630503	-
1.520	54631532	-
18.521	54656662	-
18.521	54656937	-
18.521	54657446	-
6.648	54701668	-
11.65	5478949	-
11.65	5481563	-
6.650	54823686	-
11.65	5482907	-
14.611	54869735	-
14.611	54869760	-
14.611	54870292	-
14.611	54870605	-
14.611	54876807	-
3.7	548785	-
15.421	54888546	-
15.424	54918791	-
15.424	54920081	-
17.511	54920860	-
14.615	55125413	-
14.615	55127650	-
12.826	55135655	-
12.828	55190551	-
[truncated: 4,995 more rows]

## Sheet: PASs in adult SM
Table S3.2 7046 PASs obtained in adult soleus muscle (SM).
gene	site	strand
4.885	100278174	-
4.885	100304594	-
5.148	10031231	-
2.213	10037723	-
3.160	10037947	-
5.149	10038965	-
7.1116	100705858	-
7.1117	100724019	-
2.214	10074962	-
2.214	10075131	-
5.1096	100762918	-
5.150	10081250	-
8.741	100856706	-
3.161	10120084	-
3.161	10120108	-
3.161	10120129	-
3.161	10120162	-
3.161	10120219	-
15.845	101360308	-
15.845	101361900	-
5.151	10138900	-
5.152	10149068	-
4.902	101589615	-
6.143	10161962	-
5.153	10172313	-
8.21	1018452	-
3.162	10212736	-
2.1219	102426649	-
5.155	10244628	-
5.155	10245092	-
18.75	10271058	-
18.75	10271224	-
18.75	10275759	-
18.75	10275853	-
3.1192	102947615	-
3.1193	102983667	-
3.1193	102984269	-
3.1193	102984407	-
3.1193	102986232	-
3.162	10299208	-
3.1196	103100105	-
6.1314	103226456	-
18.75	10327659	-
9.907	103336312	-
9.907	103337857	-
15.860	103565874	-
4.919	103632536	-
3.20	1037157	-
2.1233	103743708	-
2.1234	103819019	-
4.925	103962766	-
4.925	103962836	-
4.925	103963345	-
7.1137	104222876	-
7.1137	104223330	-
7.1137	104247194	-
15.865	104553521	-
15.865	104559294	-
8.785	104579341	-
15.866	104579938	-
8.798	105019543	-
8.798	105019591	-
14.1068	105037471	-
8.798	105039841	-
3.21	1052188	-
6.1334	105642631	-
6.1334	105642734	-
15.884	105818863	-
15.884	105819154	-
15.884	105819468	-
X.606	106039971	-
X.606	106040229	-
3.163	10633375	-
X.41	10647029	-
4.946	106566981	-
X.612	106676605	-
6.1355	106851630	-
1.926	106911278	-
1.926	106911478	-
6.1358	106998683	-
6.1358	107000779	-
6.1358	107001660	-
6.1358	107002674	-
1.928	107186289	-
3.1238	107307054	-
3.1238	107308501	-
3.1238	107308523	-
3.1238	107309195	-
9.984	107481168	-
4.970	107738123	-
2.226	10814308	-
2.227	10828664	-
5.161	10829069	-
X.628	108334252	-
AEMK02000602.1.3	108403	-
AEMK02000602.1.3	108425	-
6.1366	108461348	-
2.1263	108583290	-
1.966	108776385	-
14.1121	108835403	-
4.985	108896236	-
4.985	108896299	-
1.970	108986985	-
1.970	108992832	-
1.970	108992913	-
1.970	108993401	-
1.970	108993738	-
1.970	108996045	-
4.987	109035326	-
3.173	10911853	-
3.1257	109179050	-
2.230	10940140	-
7.1150	109894603	-
1.978	109921354	-
3.176	11000996	-
4.1000	110061656	-
8.833	110069838	-
8.833	110082378	-
6.1382	110092634	-
3.1260	110318418	-
3.1260	110318752	-
3.1260	110332435	-
3.1260	110342379	-
3.1260	110344214	-
8.837	110386781	-
8.837	110387460	-
4.1008	110427863	-
4.1009	110493498	-
18.87	11056718	-
14.1139	110608528	-
14.1139	110608548	-
14.1139	110608845	-
14.1139	110623965	-
4.1019	110648387	-
4.1019	110648425	-
X.651	110693563	-
X.651	110693587	-
AEMK02000682.1.30	1107096	-
15.933	110778756	-
15.933	110779206	-
4.1023	110856996	-
4.1023	110857070	-
4.1023	110857089	-
15.935	110917533	-
4.1026	110965895	-
4.1026	110965937	-
4.1026	110967306	-
13.1114	111021958	-
13.1114	111022076	-
14.1150	111234046	-
4.1029	111234155	-
4.1029	111234177	-
14.1150	111234342	-
14.1150	111245509	-
14.1150	111252157	-
14.1150	111268756	-
4.1031	111338991	-
4.1031	111339350	-
4.1031	111339808	-
15.946	111341160	-
14.1154	111391088	-
6.1395	111410341	-
6.1397	111465133	-
3.1279	111504378	-
3.1279	111504958	-
3.1280	111541930	-
3.1280	111541978	-
14.1156	111626827	-
3.1284	111774843	-
3.1284	111775039	-
3.1285	111835635	-
3.1285	111836034	-
X.668	111969019	-
X.668	111969038	-
X.668	111969058	-
X.668	111969185	-
X.668	111969493	-
X.668	111969548	-
X.668	111969572	-
3.1291	112021170	-
3.1292	112031945	-
14.1158	112068680	-
14.1158	112068872	-
14.1158	112069022	-
2.233	11216782	-
2.233	11216977	-
8.850	112401116	-
13.1	1125182	-
3.1304	112713198	-
3.1304	112713310	-
3.1304	112713330	-
14.1169	112824198	-
15.959	113114346	-
14.102	11336197	-
14.102	11336593	-
8.857	113436210	-
8.858	113467786	-
14.1186	113480200	-
9.3	113503	-
3.179	11373495	-
3.179	11373521	-
9.1025	113782467	-
9.1026	113873491	-
9.1026	113876149	-
9.1027	113885544	-
2.236	11401497	-
9.1032	114087377	-
9.1033	114142254	-
7.1219	114176221	-
7.1219	114176248	-
7.1219	114176324	-
1.1008	114258104	-
1.1008	114262838	-
10.70	11432116	-
X.672	114394439	-
10.7	1147460	-
14.1213	114811149	-
9.1039	114824804	-
9.1039	114824823	-
5.166	11509994	-
4.1049	115206009	-
4.1049	115288327	-
4.1049	115300324	-
7.1231	115369130	-
8.876	115436460	-
8.876	115437455	-
8.876	115447026	-
7.1234	115604286	-
7.1234	115604320	-
7.1234	115604340	-
7.1236	115941628	-
9.1053	116145169	-
12.136	11662347	-
12.136	11662367	-
12.136	11662861	-
12.136	11662919	-
12.136	11664444	-
12.136	11664508	-
4.1059	117065408	-
9.1068	117100021	-
AEMK02000361.1.2	117343	-
4.1072	117496912	-
4.1081	117852772	-
8.907	118152588	-
8.907	118152664	-
8.907	118152688	-
15.996	118296379	-
15.996	118296404	-
15.996	118324111	-
12.141	11885664	-
12.141	11885688	-
12.141	11885738	-
12.23	1191244	-
8.925	119425051	-
1.1064	119725144	-
2.1355	119792264	-
2.1355	119792387	-
2.1355	119792676	-
2.1355	119793838	-
2.1355	119794184	-
2.1355	119794509	-
2.1355	119794570	-
6.1460	119876568	-
2.1357	119927774	-
15.1001	119951111	-
12.24	1200461	-
8.2	120099	-
15.1006	120257866	-
14.1230	120316586	-
15.1008	120339767	-
15.1009	120348740	-
7.1267	120412986	-
7.1267	120413281	-
7.1267	120425123	-
6.151	12047416	-
6.1462	120605557	-
12.25	1207037	-
15.1020	120858685	-
15.1023	121105801	-
7.1270	121185151	-
7.1271	121212982	-
7.1271	121213526	-
7.1271	121213602	-
7.1271	121213622	-
6.153	12122004	-
6.153	12122226	-
15.1028	121289547	-
15.1028	121290152	-
8.938	121292160	-
8.938	121292286	-
14.1239	121334766	-
15.1029	121391750	-
1.1	121403	-
9.1108	121480363	-
9.1108	121499760	-
4.40	1215073	-
X.693	121648815	-
X.694	121771280	-
13.1196	122142046	-
4.1122	122234633	-
4.1122	122237818	-
3.1371	122716120	-
3.1371	122717000	-
3.1371	122717350	-
14.1245	122831208	-
14.1245	122831630	-
13.1203	123104095	-
11.139	12313215	-
11.139	12313322	-
13.1204	123356438	-
1.1099	123451213	-
9.1128	123751557	-
9.1128	123751749	-
9.1128	123751996	-
9.1128	123752360	-
9.1128	123752662	-
9.1128	123752694	-
9.1128	123753248	-
13.1212	123760021	-
13.1212	123760408	-
13.1212	123760606	-
4.1137	123815460	-
13.1213	123873349	-
13.1213	123874783	-
X.697	123902242	-
10.76	12405718	-
10.76	12405896	-
X.699	124234737	-
4.1146	124359795	-
X.700	124361009	-
13.1222	124365063	-
13.1222	124368910	-
4.88	12455128	-
4.88	12455267	-
X.705	124658431	-
X.708	124717613	-
9.1143	124837772	-
9.1143	124837792	-
9.1143	124841352	-
9.1143	124842985	-
X.713	124931408	-
13.1229	124989367	-
3.1377	124994600	-
3.1377	125003391	-
9.126	12500436	-
X.715	125007126	-
9.126	12500816	-
X.718	125029154	-
X.718	125031848	-
5.177	12505653	-
10.77	12511617	-
4.1152	125433556	-
3.1383	125502138	-
X.726	125551589	-
2.1389	125593065	-
2.1389	125593118	-
2.1389	125595120	-
15.1054	125748514	-
3.1389	126357200	-
3.1389	126358602	-
3.1389	126359011	-
3.1393	126527668	-
2.1394	126532192	-
3.1393	126582458	-
1.1122	126835567	-
1.1122	126835612	-
1.1122	126837166	-
1.1122	126837360	-
1.1122	126837428	-
1.1122	126837471	-
1.1122	126837930	-
1.1122	126838151	-
3.1395	126854128	-
1.1123	126864373	-
1.1123	126864466	-
1.1123	126864610	-
1.1123	126865266	-
1.1123	126865296	-
1.1123	126865767	-
1.1125	126998619	-
1.1125	126998640	-
1.1125	126999342	-
5.178	12718824	-
4.1175	127413270	-
3.1402	127500761	-
3.1402	127500894	-
9.1167	127520595	-
1.1135	127653857	-
1.1135	127653878	-
13.1257	127714864	-
1.1137	127758562	-
1.1138	127765766	-
1.1142	127852537	-
1.1151	128255783	-
1.1151	128256433	-
1.1151	128256453	-
1.1151	128256488	-
11.144	12825943	-
1.1152	128269601	-
12.159	12835886	-
11.144	12841106	-
1.1157	128820557	-
3.1408	128880881	-
3.1408	128880924	-
3.1408	128881149	-
3.1408	128881171	-
3.1408	128881255	-
3.1408	128882314	-
3.1408	128882363	-
4.1186	128894129	-
4.1186	128894313	-
15.1093	129071582	-
4.1187	129107190	-
6.1484	129256052	-
9.1176	129263527	-
MT.2	12940	-
14.1314	129443175	-
14.1314	129445577	-
14.1314	129445602	-
6.1486	129520428	-
6.1486	129521466	-
6.1486	129521524	-
6.1486	129521673	-
6.1486	129522025	-
6.1486	129522646	-
4.1192	129562577	-
2.1414	129664495	-
2.1414	129664514	-
1.1181	129992804	-
1.1181	130050063	-
1.1181	130052420	-
1.1181	130052683	-
1.1181	130053197	-
1.1191	130376867	-
AEMK02000682.1.31	1303921	-
4.1199	130392407	-
1.1193	130458911	-
1.1194	130511010	-
1.1196	130559419	-
1.1199	130741193	-
9.1200	130772262	-
9.1200	130772281	-
1.1205	130894159	-
1.1205	130895548	-
1.1206	130917465	-
8.1029	131443995	-
13.1286	131623534	-
AEMK02000328.1.1	131969	-
15.1118	132163462	-
11.145	13225188	-
11.145	13225318	-
11.145	13225345	-
11.145	13225408	-
11.145	13225484	-
11.145	13225820	-
2.257	13228313	-
14.1334	132519552	-
14.1336	132550317	-
3.1421	132671409	-
3.1421	132672127	-
X.73	13293285	-
9.1220	133115364	-
9.1222	133190021	-
9.1222	133192623	-
9.1223	133231475	-
2.261	13324166	-
2.261	13324185	-
2.1438	133469769	-
2.1438	133471008	-
10.87	13389901	-
2.1464	134776136	-
2.1464	134776183	-
6.174	13492878	-
2.1467	135084339	-
14.1360	135101615	-
14.1360	135104748	-
6.174	13511622	-
8.1086	135280481	-
8.1086	135280505	-
8.1088	135404694	-
8.1092	135776591	-
2.1479	136286509	-
2.1480	136302191	-
18.104	13639850	-
2.1482	136458781	-
2.1482	136458889	-
2.1482	136458949	-
2.1482	136459253	-
2.1484	136496941	-
2.1484	136497663	-
2.1484	136497767	-
2.1484	136497792	-
1.108	13651406	-
1.108	13651832	-
2.1487	136678028	-
2.1489	136848845	-
14.1367	137074710	-
15.1151	137235939	-
15.140	13733411	-
15.140	13733529	-
15.140	13733616	-
15.140	13733739	-
6.1551	137525067	-
6.1551	137525086	-
10.101	13773954	-
10.101	13773983	-
2.1498	137804903	-
1.1259	137908763	-
13.1378	137952827	-
13.1380	138115509	-
AEMK02000697.1.5	138240	-
13.1382	138430691	-
13.1382	138461869	-
AEMK02000697.1.5	138555	-
AEMK02000697.1.5	138648	-
10.103	13888144	-
6.1558	138941834	-
6.1558	138946403	-
14.1373	139013748	-
14.1373	139013830	-
1.1274	139168864	-
1.1274	139169628	-
15.1163	139260477	-
AEMK02000697.1.5	139730	-
2.1506	139779867	-
2.1506	139780920	-
1.1281	139828833	-
15.1172	139957708	-
15.1174	140144346	-
15.1175	140190222	-
10.104	14031016	-
13.1401	140373573	-
2.1523	140515247	-
2.1523	140515702	-
13.1404	140638526	-
17.122	14125732	-
17.122	14125798	-
2.1527	141258322	-
17.122	14126026	-
14.1382	141331810	-
14.1383	141340321	-
17.123	14136887	-
17.123	14137779	-
11.148	14152207	-
2.1540	142011571	-
2.1541	142103555	-
2.1541	142103605	-
2.1547	142314076	-
2.1548	142348038	-
2.1550	142359118	-
6.1572	142454923	-
6.1572	142455081	-
6.1574	142621924	-
6.1574	142622206	-
4.90	14289743	-
2.1555	142950191	-
2.1564	143304079	-
2.1566	143604371	-
1.1295	143919697	-
17.125	14422990	-
17.125	14430813	-
18.6	1444739	-
17.125	14448537	-
17.125	14462722	-
6.1579	144940703	-
6.1579	144940797	-
2.1580	145655007	-
2.1580	145655419	-
18.6	1462819	-
18.6	1462838	-
18.6	1462857	-
1.1	146590	-
6.1601	147177032	-
6.1602	147181960	-
2.29	1471886	-
2.29	1471952	-
13.1475	147761252	-
1.120	14777139	-
17.127	14778560	-
17.127	14778711	-
17.127	14781504	-
4.45	1479876	-
6.186	14850262	-
5.216	14888957	-
2.1597	149072660	-
14.148	14950486	-
1.1345	149565332	-
5.221	14973483	-
5.221	14975982	-
1.1346	149845198	-
6.189	14986868	-
6.189	14988286	-
6.1631	149973925	-
14.150	15014147	-
14.150	15014312	-
14.150	15014334	-
14.150	15014403	-
2.273	15031158	-
13.1492	150630520	-
13.1492	150630571	-
13.1492	150630645	-
13.1492	150631320	-
13.1492	150631871	-
12.181	15101858	-
12.181	15101957	-
12.182	15114203	-
12.182	15114260	-
2.1619	151249795	-
2.1619	151249884	-
12.182	15132761	-
2.1620	151402215	-
2.1620	151430050	-
5.229	15150255	-
2.1622	151663787	-
5.229	15186066	-
5.229	15186089	-
5.229	15186256	-
2.276	15194029	-
12.186	15308318	-
2.280	15342620	-
10.10	1535086	-
12.189	15394493	-
5.230	15517032	-
11.173	15703993	-
11.173	15704367	-
13.1531	157261431	-
13.1531	157261675	-
13.1532	157298912	-
13.1533	157411138	-
6.1690	157616501	-
13.1543	158291096	-
13.1543	158291376	-
13.1543	158303468	-
6.1706	159037830	-
6.1706	159038131	-
AEMK02000258.1.2	159382	-
AEMK02000258.1.2	159405	-
6.1711	159408315	-
6.1716	159590481	-
6.1716	159590543	-
6.1716	159590986	-
6.1716	159591158	-
6.1718	159798906	-
4.115	15980711	-
6.1718	159811610	-
6.1718	159814974	-
6.1722	160108142	-
6.1722	160109513	-
6.1722	160109535	-
6.1722	160110761	-
13.1575	160160389	-
5.240	16038920	-
5.240	16039505	-
12.202	16059765	-
6.1732	160875741	-
6.1732	160875763	-
6.1732	160876084	-
6.1734	161160713	-
1.1405	161183610	-
2.297	16134050	-
12.32	1614526	-
12.32	1615502	-
6.1737	161786564	-
2.298	16186210	-
1.134	16202863	-
1.134	16202931	-
1.134	16202950	-
1.134	16203379	-
1.134	16213302	-
1.134	16230773	-
AEMK02000697.1.6	162938	-
12.210	16298768	-
3.205	16309662	-
3.205	16309700	-
3.205	16309968	-
1.1441	163237351	-
1.1442	163292782	-
1.135	16362153	-
1.135	16362465	-
1.135	16362606	-
1.135	16362805	-
6.1744	164161440	-
6.1744	164162382	-
6.1744	164162518	-
X.96	16430871	-
X.96	16431070	-
X.96	16431225	-
X.96	16432335	-
1.1459	164353854	-
1.1461	164476286	-
6.1745	164718444	-
6.1750	165093566	-
6.1754	165224621	-
2.301	16564258	-
6.1763	165774672	-
6.1766	165999882	-
6.1766	165999901	-
6.1766	165999939	-
1.1474	166107897	-
6.1768	166327245	-
2.304	16650779	-
6.1772	166550583	-
6.1775	166666144	-
8.134	16666867	-
AEMK02000452.1.16	1666932	-
6.1779	167083068	-
6.1782	167322332	-
15.162	16757173	-
6.1786	167597962	-
6.1786	167598005	-
13.1613	167797381	-
6.1791	167919670	-
6.1793	167973088	-
3.221	16843811	-
3.221	16844335	-
3.221	16844515	-
3.221	16848931	-
6.1801	168716786	-
6.1801	168716841	-
6.1801	168716972	-
6.1803	168765537	-
6.1804	168872481	-
6.5	169070	-
6.1805	169152181	-
1.1507	169663633	-
1.1508	169710953	-
6.1808	170201751	-
6.1809	170346137	-
6.1815	170651220	-
3.227	17081144	-
3.228	17093284	-
12.221	17100324	-
8.29	1711105	-
10.153	17220428	-
10.153	17220828	-
7.18	1722189	-
7.18	1722295	-
8.30	1726397	-
3.235	17287332	-
3.235	17288053	-
3.236	17314723	-
3.236	17314940	-
3.238	17362234	-
3.238	17362268	-
3.238	17362302	-
3.239	17375630	-
9.180	17414974	-
9.180	17416735	-
3.242	17422291	-
12.223	17432604	-
3.245	17490527	-
6.216	17519290	-
6.216	17520862	-
6.216	17522577	-
3.246	17622318	-
3.246	17626819	-
3.247	17640799	-
6.217	17642899	-
6.224	17784916	-
5.257	17830149	-
5.258	17862051	-
13.1681	179310726	-
1.1543	179454927	-
1.1560	180049978	-
3.261	18011405	-
1.1572	180407017	-
1.1580	180645312	-
3.264	18087500	-
5.265	18091744	-
11.203	18097724	-
3.265	18136271	-
5.268	18172430	-
3.266	18198818	-
13.1710	182209857	-
1.1598	182410116	-
12.235	18275633	-
12.235	18275869	-
3.270	18278005	-
6.234	18318764	-
1.1609	183415993	-
1.1609	183416152	-
5.273	18419438	-
5.273	18423424	-
5.273	18424092	-
13.164	18461518	-
13.164	18461857	-
13.164	18463453	-
13.164	18463522	-
3.276	18521127	-
5.275	18526306	-
1.1639	186381704	-
1.1639	186384063	-
12.242	18893772	-
12.242	18893795	-
13.1736	189148718	-
1.1663	189619856	-
1.1663	189620430	-
1.1668	190167933	-
12.247	19019864	-
13.1756	190277422	-
10.174	19028819	-
12.248	19034072	-
12.248	19034324	-
12.249	19044568	-
7.21	1910607	-
1.1677	191200630	-
12.251	19121543	-
8.156	19128520	-
6.243	19216833	-
13.1766	192366594	-
13.1767	192407734	-
13.1767	192407840	-
13.1767	192407860	-
17.144	19341182	-
6.244	19356068	-
5.290	19399436	-
6.245	19401469	-
5.293	19481273	-
7.149	19489522	-
7.149	19490039	-
4.150	19505704	-
7.22	1952707	-
12.256	19551520	-
11.230	19572972	-
5.298	19587383	-
9.199	19589697	-
9.199	19591017	-
9.199	19591692	-
4.151	19593822	-
13.1786	196210012	-
3.292	19653404	-
3.292	19666546	-
18.200	19678698	-
AEMK02000697.1.7	197081	-
13.1795	197110681	-
12.260	19747358	-
13.1802	197509335	-
12.260	19752496	-
12.261	19755736	-
12.261	19757312	-
12.261	19777739	-
X.118	19835677	-
X.118	19835696	-
12.264	19892224	-
X.121	19953161	-
13.1839	199564050	-
12.267	19964121	-
12.267	19964276	-
12.267	19964755	-
12.267	19964992	-
12.269	20013623	-
12.270	20028112	-
12.270	20028638	-
12.270	20028658	-
12.270	20030094	-
13.1846	200686726	-
13.1849	200872514	-
13.1849	200873141	-
13.1849	200873676	-
12.273	20171705	-
12.274	20214245	-
13.1866	202936321	-
6.259	20388227	-
6.260	20407849	-
13.1884	205687559	-
13.1886	206074969	-
13.1889	206244775	-
13.1889	206244797	-
AEMK02000452.1.20	2070846	-
9.218	20716647	-
12.286	20717772	-
13.1897	207196888	-
1.1770	207219115	-
1.1770	207219454	-
13.1901	207475306	-
13.1902	207493658	-
13.1902	207493912	-
13.1902	207493971	-
13.1902	207494046	-
13.1903	207514257	-
13.1903	207514288	-
13.1903	207514327	-
12.287	20758083	-
12.287	20758728	-
13.1906	207805060	-
12.39	2087660	-
7.186	20880114	-
1.11	2094869	-
12.291	20974502	-
12.291	20975125	-
AEMK02000452.1.21	2106487	-
5.307	21126570	-
5.308	21172280	-
5.312	21265551	-
5.313	21279521	-
8.32	2129235	-
7.194	21413360	-
3.296	21493136	-
AEMK02000361.1.3	215306	-
3.297	21548351	-
3.297	21574068	-
5.319	21597884	-
5.320	21669784	-
5.320	21670615	-
5.320	21671070	-
5.320	21671109	-
5.320	21671185	-
5.320	21671204	-
5.321	21707872	-
5.322	21712263	-
1.1839	217142967	-
1.1840	217264263	-
1.1840	217264314	-
5.323	21734059	-
5.323	21740452	-
5.325	21759474	-
1.230	21767037	-
1.230	21767608	-
1.230	21767639	-
11.249	21850074	-
11.249	21850436	-
11.249	21850622	-
12.304	21965460	-
5.330	21984755	-
5.330	21986708	-
5.331	22000482	-
5.331	22000761	-
2.45	2201630	-
12.42	2202359	-
5.333	22044573	-
5.333	22055556	-
12.43	2220935	-
12.314	22270508	-
12.314	22270596	-
5.4	222785	-
5.4	222804	-
12.315	22344758	-
12.315	22344777	-
2.7	223520	-
5.342	22406956	-
5.342	22415024	-
3.312	22474332	-
14.208	22533916	-
5.344	22549009	-
3.315	22564985	-
1.1917	225703200	-
1.1917	225703464	-
1.1917	225704463	-
1.1917	225704606	-
7.202	22574198	-
12.319	22591630	-
1.1918	226163351	-
3.317	22643401	-
12.321	22654926	-
7.204	22668189	-
7.206	22756346	-
7.206	22763438	-
14.215	22773527	-
5.356	22799288	-
1.1933	229330699	-
13.200	22964876	-
13.200	22964895	-
13.200	22965021	-
12.331	23029380	-
5.361	23039103	-
5.361	23039131	-
5.361	23039160	-
5.362	23059006	-
7.209	23102771	-
5.364	23110918	-
12.44	2315810	-
7.214	23211808	-
7.215	23222312	-
7.221	23265565	-
14.227	23360474	-
12.337	23376002	-
14.228	23400585	-
14.229	23423696	-
14.230	23445579	-
4.49	2345122	-
10.225	23541265	-
1.1984	235854059	-
1.1984	235854540	-
1.1984	235854883	-
1.1984	235857593	-
10.226	23586488	-
1.1985	235871075	-
1.1990	236345919	-
7.227	23634741	-
7.227	23635162	-
1.1990	236371717	-
1.1993	236402250	-
1.1993	236402272	-
1.1993	236403141	-
1.1993	236406969	-
7.228	23645336	-
7.228	23645361	-
1.1997	236456240	-
7.228	23646937	-
7.229	23658094	-
7.229	23658115	-
3.321	23691542	-
7.230	23704846	-
12.343	23752164	-
7.231	23756897	-
7.231	23756924	-
7.231	23764778	-
10.228	23767205	-
10.228	23767238	-
7.233	23777126	-
7.234	23800934	-
18.229	23803940	-
18.229	23804049	-
18.229	23804166	-
18.229	23805223	-
1.2019	238326393	-
13.206	23833133	-
10.231	23843136	-
1.2020	238536345	-
7.238	23886138	-
13.208	23944404	-
1.2028	239468761	-
1.2028	239473157	-
7.242	23952867	-
7.242	23953290	-
7.242	23953732	-
7.242	23953755	-
7.243	23958942	-
7.243	23958965	-
1.2032	239768178	-
1.2032	239768199	-
7.245	24040670	-
7.247	24057674	-
12.351	24059137	-
7.248	24088887	-
7.249	24161056	-
7.250	24172244	-
12.355	24203728	-
12.355	24203812	-
12.355	24203872	-
7.252	24204935	-
7.255	24231295	-
7.27	2426123	-
7.27	2426179	-
1.2059	243127753	-
1.2059	243127872	-
14.247	24312812	-
1.2059	243128170	-
1.2059	243128197	-
1.2059	243128443	-
14.247	24313832	-
14.247	24314155	-
14.247	24314241	-
1.2060	243172915	-
12.357	24322384	-
3.341	24841299	-
12.369	24845225	-
5.5	248775	-
7.261	24901391	-
10.246	24907497	-
10.246	24907516	-
10.246	24908161	-
5.5	249189	-
10.247	24926172	-
5.5	249319	-
7.263	24969096	-
1.2088	249898847	-
1.2088	249898930	-
1.2104	250421539	-
7.266	25045175	-
7.266	25045527	-
7.266	25045651	-
7.266	25047562	-
7.266	25049143	-
7.267	25062772	-
7.267	25069982	-
7.267	25070014	-
1.2108	251269487	-
1.2108	251270161	-
12.377	25142785	-
7.273	25178884	-
7.274	25205237	-
1.2130	252373280	-
12.378	25322238	-
1.2151	253376215	-
1.2154	253807794	-
1.2154	253816412	-
1.2154	253835296	-
1.2154	253855514	-
1.2155	253895837	-
1.2155	253895883	-
1.2157	253948619	-
1.2161	254015428	-
1.2162	254033384	-
3.352	25417212	-
12.381	25441565	-
12.381	25441843	-
12.381	25442371	-
11.275	25481595	-
12.386	25596521	-
12.386	25597270	-
12.386	25599971	-
16.192	25800893	-
12.392	25881839	-
12.392	25881860	-
14.24	2588893	-
3.353	25897712	-
2.382	26014969	-
2.382	26015221	-
1.2202	260812784	-
1.2203	260847412	-
1.2208	261228707	-
1.2208	261229113	-
1.2208	261230060	-
1.2208	261230080	-
9.251	26154916	-
9.251	26160584	-
9.251	26160687	-
13.221	26209399	-
1.2218	262243226	-
1.2221	262333534	-
1.2221	262334300	-
13.222	26278209	-
13.222	26278372	-
17.185	26353438	-
17.185	26354052	-
17.185	26354074	-
1.2222	263747902	-
1.2222	263748538	-
13.19	2638982	-
7.279	26448762	-
1.275	26474413	-
2.1	26481	-
2.388	26493673	-
2.388	26493693	-
2.388	26493726	-
1.2260	265695171	-
1.2265	265871075	-
1.2265	265872961	-
1.2266	265930052	-
1.2266	265931073	-
12.405	26663894	-
12.406	26678208	-
12.406	26679612	-
17.190	26740668	-
17.190	26740862	-
12.408	26741730	-
1.2282	267961405	-
1.2284	268010306	-
1.2287	268238972	-
1.2287	268239010	-
1.2288	268309797	-
1.2289	268355034	-
1.2289	268356052	-
1.2290	268391854	-
1.2291	268420279	-
1.2297	268585748	-
1.2298	268620845	-
1.2298	268630430	-
1.2299	268702828	-
1.2300	268746325	-
1.2305	269081277	-
1.2305	269081297	-
1.2306	269092029	-
1.2306	269102359	-
1.2307	269157177	-
1.2313	269387437	-
1.2318	269975549	-
1.2319	269986704	-
9.256	27035993	-
12.418	27115829	-
12.418	27115919	-
12.418	27116589	-
12.418	27116615	-
1.2347	272150993	-
1.2357	272827934	-
1.2358	272949257	-
1.2359	272956123	-
1.2360	272965643	-
1.2361	272975163	-
1.2361	272976099	-
1.2361	272976793	-
1.2377	274125667	-
6.281	27416480	-
6.281	27419203	-
6.288	27610471	-
6.290	27792605	-
13.21	2786702	-
6.297	27867505	-
16.214	27937919	-
16.214	27938287	-
16.214	27938575	-
16.214	27938757	-
16.214	27939307	-
16.214	27939447	-
13.236	27959647	-
16.216	27989166	-
6.299	28045439	-
17.194	28086669	-
16.220	28099419	-
16.220	28099501	-
14.262	28109857	-
18.262	28124209	-
14.262	28137209	-
14.263	28185431	-
2.9	281927	-
4.192	28192774	-
4.192	28193633	-
2.408	28257083	-
2.408	28258509	-
4.12	282966	-
4.12	282993	-
6.309	28367407	-
6.311	28544916	-
6.312	28550359	-
6.313	28553734	-
3.385	28580280	-
3.385	28582757	-
2.413	28696664	-
6.318	28875220	-
11.2	289661	-
13.250	28977502	-
5.412	29129787	-
5.412	29131011	-
5.412	29131106	-
13.254	29227225	-
14.271	29314265	-
6.322	29315086	-
6.322	29315429	-
4.13	293709	-
18.273	29453301	-
14.277	29472216	-
13.256	29478112	-
14.278	29523919	-
13.259	29596763	-
7.305	29624231	-
14.282	29644002	-
7.307	29655746	-
7.308	29663781	-
7.308	29665382	-
7.308	29670459	-
18.279	29699191	-
18.279	29699338	-
18.279	29700095	-
15.229	29705159	-
15.229	29705691	-
15.229	29706135	-
15.229	29706480	-
13.260	29730135	-
6.326	29884263	-
6.326	29885505	-
6.326	29888613	-
14.284	29890026	-
7.28	2992007	-
7.28	2993042	-
7.28	2995127	-
14.288	30070079	-
14.288	30070812	-
14.288	30071170	-
17.210	30237254	-
13.273	30253272	-
4.51	3025883	-
4.51	3025929	-
4.15	302623	-
2.425	30296442	-
2.425	30297585	-
2.48	3031105	-
2.48	3031954	-
13.274	30329868	-
6.40	3041624	-
6.40	3041644	-
3.2	304469	-
5.424	30488327	-
5.424	30488442	-
5.424	30489706	-
X.212	30584284	-
X.212	30585512	-
8.214	30693323	-
8.214	30694017	-
8.215	30725572	-
AEMK02000452.1.30	3075275	-
17.215	30769402	-
14.32	3082293	-
13.288	31048375	-
13.292	31143495	-
13.293	31180846	-
14.315	31206912	-
14.315	31207135	-
12.436	31269646	-
12.436	31269693	-
12.436	31269823	-
13.298	31298453	-
13.300	31319290	-
13.301	31366578	-
14.316	31368545	-
14.316	31368918	-
9.16	3145653	-
17.224	31552931	-
AEMK02000452.1.32	3157020	-
15.249	31578231	-
12.48	3161358	-
13.312	31650874	-
13.312	31650966	-
12.437	31695852	-
12.437	31695872	-
12.437	31696276	-
12.437	31709251	-
13.316	31738287	-
14.320	31765801	-
14.320	31766166	-
13.317	31767495	-
13.317	31767514	-
14.323	31836746	-
17.231	31854467	-
14.324	31860663	-
14.324	31860904	-
AEMK02000452.1.33	3187555	-
11.52	3188562	-
17.232	31896119	-
17.234	31910827	-
13.324	31916246	-
17.236	31957120	-
13.329	31995603	-
11.52	3200063	-
14.330	32007700	-
12.438	32008020	-
5.21	3208125	-
10.309	32139064	-
10.310	32151181	-
3.426	32199130	-
14.334	32205957	-
13.333	32250713	-
3.427	32312579	-
13.340	32332341	-
5.23	3248612	-
13.352	32805231	-
13.353	32812190	-
13.356	32830898	-
17.261	32960109	-
17.261	32960564	-
13.359	33085286	-
14.341	33202423	-
6.13	332242	-
2.444	33228125	-
12.442	33231848	-
12.442	33240004	-
10.338	33431296	-
10.338	33432259	-
10.338	33432298	-
10.338	33432731	-
10.338	33432839	-
10.338	33433695	-
4.236	33810131	-
3.437	33857067	-
3.438	33911729	-
13.34	3393119	-
10.341	33937884	-
4.239	34033944	-
4.239	34034032	-
4.239	34034261	-
3.439	34038017	-
13.368	34090020	-
13.369	34100997	-
12.449	34123137	-
12.449	34123691	-
12.454	34246930	-
12.454	34248563	-
12.455	34278371	-
12.455	34279086	-
14.351	34283081	-
14.351	34284333	-
13.374	34361300	-
16.282	34426834	-
16.282	34459471	-
14.353	34523905	-
7.398	34549426	-
12.459	34622779	-
14.354	34630377	-
6.383	34775446	-
17.274	34794717	-
17.274	34794885	-
13.390	34928438	-
13.390	34928466	-
9.344	35167570	-
9.344	35167931	-
9.344	35167992	-
9.344	35168137	-
9.344	35168214	-
9.344	35168647	-
9.344	35176907	-
9.345	35187561	-
8.268	35193769	-
8.268	35193789	-
7.402	35286568	-
17.283	35366142	-
17.283	35367244	-
17.286	35608811	-
AEMK02000452.1.40	3583016	-
AEMK02000452.1.40	3583036	-
17.287	35843723	-
9.356	35882138	-
12.51	3589540	-
1.393	35909799	-
AEMK02000452.1.40	3594679	-
13.407	35963285	-
13.407	35963881	-
13.408	35989458	-
13.408	35989557	-
6.14	361194	-
AEMK02000452.1.40	3614676	-
9.366	36232957	-
9.366	36233299	-
2.52	3624252	-
2.52	3626257	-
AEMK02000452.1.40	3633030	-
AEMK02000452.1.40	3633049	-
X.232	36331106	-
7.407	36379544	-
7.407	36380281	-
18.327	36579001	-
18.327	36579062	-
18.327	36579446	-
AEMK02000452.1.40	3657948	-
18.327	36579485	-
18.327	36580344	-
AEMK02000452.1.40	3676037	-
4.257	36847347	-
4.257	36849729	-
9.376	36857583	-
9.376	36857790	-
17.304	36877576	-
17.305	36917279	-
7.418	36922272	-
1.403	37008068	-
1.403	37008108	-
1.403	37008500	-
AEMK02000452.1.40	3717853	-
17.309	37204939	-
2.12	372238	-
16.307	37299205	-
7.436	37318354	-
3.457	37324777	-
AEMK02000452.1.40	3753149	-
15.271	37544675	-
17.311	37549972	-
17.311	37551193	-
17.311	37551379	-
AEMK02000452.1.40	3755236	-
15.271	37558990	-
12.55	3761559	-
AEMK02000452.1.40	3764261	-
2.13	376451	-
AEMK02000452.1.40	3766567	-
AEMK02000452.1.40	3766586	-
3.465	37694806	-
17.313	37726085	-
3.471	37883308	-
3.471	37884023	-
3.471	37884046	-
4.286	37890211	-
12.56	3795891	-
12.56	3795912	-
12.509	37962968	-
7.450	38097852	-
17.321	38316202	-
17.321	38331685	-
14.374	38471164	-
2.2	38474	-
14.374	38476881	-
14.374	38476900	-
17.324	38483194	-
7.458	38506645	-
7.458	38506665	-
7.458	38506904	-
7.459	38531941	-
17.328	38638297	-
14.378	38650663	-
3.483	38763446	-
3.483	38770530	-
8.311	38772711	-
3.484	38807011	-
5.480	38811569	-
3.484	38812089	-
14.381	38827670	-
14.381	38828341	-
14.381	38830351	-
14.381	38836232	-
14.381	38842218	-
14.382	38851083	-
14.382	38852947	-
3.487	38909670	-
12.524	39000316	-
17.336	39000661	-
2.472	39034839	-
2.472	39035354	-
12.525	39072313	-
7.465	39125058	-
8.316	39127157	-
8.316	39127544	-
8.316	39129447	-
3.495	39130781	-
3.496	39161433	-
7.467	39251050	-
7.467	39251126	-
7.468	39255257	-
AEMK02000682.1.3	392921	-
3.502	39294102	-
AEMK02000682.1.3	393350	-
6.408	39366767	-
6.408	39368876	-
6.408	39368933	-
3.505	39404093	-
9.395	39491081	-
9.395	39492275	-
9.395	39493315	-
12.531	39521658	-
3.510	39532714	-
3.512	39548260	-
14.387	39549851	-
9.402	39638510	-
15.294	39702905	-
15.294	39702926	-
X.252	39726198	-
X.252	39727044	-
3.517	39762205	-
1.431	39850349	-
1.431	39850499	-
14.392	39858269	-
14.394	39902319	-
14.394	39902339	-
17.348	39906996	-
1.432	39913762	-
1.432	39914239	-
3.521	39942373	-
3.521	39942833	-
16.366	39954360	-
3.524	39989740	-
17.353	40118494	-
14.395	40124902	-
14.395	40125590	-
13.444	40161526	-
13.444	40161572	-
3.528	40178454	-
3.531	40217421	-
14.397	40219201	-
14.397	40219226	-
13.445	40223186	-
13.445	40250855	-
5.495	40418035	-
5.495	40418377	-
14.406	40425084	-
2.14	404533	-
14.407	40461613	-
3.537	40512305	-
3.537	40512894	-
3.537	40512950	-
14.409	40522720	-
2.484	40545794	-
3.538	40556564	-
3.538	40559977	-
17.359	40623331	-
2.56	4074131	-
2.485	40814166	-
2.485	40814192	-
2.485	40814212	-
3.45	4086968	-
3.45	4086989	-
3.45	4087395	-
3.45	4087494	-
3.45	4087554	-
14.419	40888722	-
14.421	40976925	-
1.438	40988836	-
17.360	41048460	-
3.548	41057728	-
3.549	41092517	-
16.371	41098971	-
3.551	41100878	-
6.15	411179	-
3.552	41123040	-
3.554	41140560	-
8.54	4120794	-
3.559	41291052	-
3.559	41291089	-
9.414	41417773	-
2.495	41421794	-
17.364	41464072	-
17.364	41467602	-
3.566	41486688	-
3.566	41486709	-
3.567	41490761	-
9.24	4157292	-
9.24	4157641	-
9.24	4157695	-
6.16	417411	-
14.434	41746893	-
14.435	41766726	-
14.435	41766955	-
14.435	41767116	-
4.317	41821767	-
8.348	41847097	-
AEMK02000258.1.5	418975	-
14.436	41931559	-
14.436	41932120	-
14.436	41933149	-
AEMK02000258.1.5	419465	-
5.48	4200958	-
3.575	42036152	-
3.575	42036186	-
18.380	42063484	-
X.270	42090248	-
3.577	42117503	-
3.578	42145165	-
X.271	42146004	-
4.18	421469	-
3.579	42165561	-
3.580	42205251	-
3.580	42210144	-
14.438	42216113	-
3.583	42393276	-
12.556	42498937	-
12.556	42500119	-
4.324	42769236	-
12.562	42795407	-
X.278	42970112	-
X.278	42970586	-
X.279	42982583	-
X.280	42993551	-
X.283	43100379	-
X.287	43177271	-
1.447	43200412	-
1.447	43201719	-
X.288	43218393	-
1.448	43447507	-
1.448	43447683	-
1.448	43447959	-
1.448	43448729	-
7.521	43597241	-
7.521	43597316	-
7.521	43597758	-
14.443	44049707	-
9.425	44135516	-
9.426	44167424	-
9.429	44216398	-
9.429	44216417	-
3.55	4423387	-
12.587	44271527	-
3.603	44281764	-
3.603	44282480	-
9.449	44567576	-
12.590	44609950	-
12.591	44626449	-
12.591	44627012	-
12.591	44627036	-
5.50	4467234	-
12.593	44677517	-
12.597	44814387	-
12.598	44823383	-
12.600	44897179	-
12.600	44897276	-
12.601	44951994	-
6.461	44983933	-
11.375	45000742	-
11.375	45001589	-
11.375	45001722	-
11.375	45001801	-
11.375	45002068	-
12.8	450429	-
11.376	45048088	-
12.606	45102208	-
6.463	45181461	-
9.454	45182400	-
13.484	45335787	-
15.313	45357817	-
15.313	45357840	-
15.313	45357883	-
6.469	45409357	-
15.313	45435981	-
9.463	45565514	-
9.463	45566368	-
9.463	45567137	-
16.408	45571700	-
9.464	45639533	-
15.322	45742755	-
12.625	45806005	-
12.625	45806210	-
12.625	45806568	-
3.615	45857494	-
14.477	46010785	-
14.477	46011207	-
14.477	46011230	-
14.477	46011249	-
14.477	46011347	-
14.477	46013097	-
AEMK02000328.1.7	460446	-
7.525	46085389	-
AEMK02000328.1.7	461121	-
X.303	46164298	-
18.433	46193140	-
15.332	46209049	-
X.304	46218547	-
18.434	46218878	-
9.471	46238145	-
9.471	46238582	-
9.471	46239412	-
9.472	46247655	-
9.473	46264931	-
X.307	46299933	-
9.475	46310877	-
12.652	46342507	-
12.652	46358974	-
14.479	46403149	-
15.334	46448923	-
15.334	46459600	-
15.334	46464830	-
14.481	46469630	-
9.477	46512789	-
7.533	46553819	-
7.533	46553843	-
7.533	46553887	-
7.533	46553983	-
9.480	46565080	-
14.482	46585199	-
9.481	46607496	-
12.656	46621114	-
14.483	46628569	-
7.536	46670480	-
17.391	46673980	-
10.426	46721111	-
17.392	46739972	-
17.392	46741794	-
10.428	46875112	-
10.428	46876496	-
17.396	46906605	-
17.396	46906987	-
10.429	46908205	-
10.429	46926665	-
6.492	47142014	-
6.492	47142707	-
6.493	47168471	-
6.495	47224348	-
14.493	47261912	-
14.496	47312464	-
17.400	47352155	-
17.400	47352249	-
7.548	47440995	-
7.549	47452694	-
14.502	47478381	-
16.417	47494673	-
16.417	47494848	-
8.379	47604851	-
6.500	47616985	-
17.406	47617591	-
6.500	47619552	-
8.380	47656272	-
8.380	47656395	-
7.552	47660367	-
7.552	47661882	-
16.422	47738784	-
7.553	47760232	-
7.553	47760297	-
7.553	47760465	-
7.553	47760529	-
12.73	4776921	-
12.73	4776965	-
11.421	47795115	-
12.678	47795632	-
12.678	47795656	-
3.650	47838670	-
12.679	47856421	-
X.321	47871525	-
X.321	47882498	-
12.681	47911539	-
12.73	4792569	-
6.73	4795195	-
9.26	4800560	-
17.412	48024698	-
17.412	48025480	-
6.510	48046496	-
6.510	48046560	-
6.510	48046706	-
10.434	48065864	-
10.434	48065894	-
10.434	48066025	-
7.556	48084884	-
6.511	48085674	-
17.416	48089904	-
10.434	48108220	-
17.418	48148614	-
6.513	48305848	-
14.515	48327318	-
12.694	48404308	-
12.694	48405644	-
12.694	48409496	-
17.421	48512802	-
17.421	48516000	-
10.441	48531500	-
10.441	48531971	-
10.441	48532027	-
10.441	48532081	-
10.441	48532114	-
5.11	485474	-
5.578	48549591	-
10.441	48570904	-
6.519	48622834	-
15.384	48624795	-
15.384	48624844	-
2.70	4863296	-
X.4	486403	-
5.11	486422	-
15.385	48644573	-
15.385	48646649	-
11.59	4866346	-
11.59	4866704	-
6.522	48699252	-
18.452	48713661	-
18.453	48735266	-
5.52	4874346	-
17.428	48814407	-
17.428	48814589	-
10.449	48883502	-
6.527	48919003	-
6.528	48962838	-
2.17	491301	-
6.530	49131275	-
6.530	49131494	-
6.530	49158198	-
2.592	49229244	-
17.44	4933454	-
17.44	4934409	-
3.662	49454605	-
2.72	4958518	-
3.664	49626803	-
3.664	49626948	-
3.664	49627418	-
12.705	49754166	-
7.566	49807218	-
7.566	49807316	-
7.566	49807353	-
6.545	49834649	-
14.536	49907693	-
6.548	50003202	-
11.449	50076077	-
14.540	50209328	-
6.554	50212928	-
6.554	50214279	-
6.554	50214714	-
4.353	50277906	-
4.353	50298445	-
10.464	50300479	-
10.464	50300887	-
6.556	50341160	-
5.54	5035896	-
2.75	5042884	-
13.560	50479276	-
13.560	50479965	-
13.560	50499253	-
13.561	50541412	-
5.54	5054556	-
18.460	50562035	-
18.460	50563137	-
18.460	50563314	-
12.733	50583209	-
14.551	50591419	-
12.734	50646473	-
12.734	50653726	-
14.554	50661271	-
12.738	50734678	-
6.568	50765673	-
2.597	50810443	-
2.77	5089471	-
18.468	50961453	-
2.78	5097242	-
14.564	50974620	-
18.470	51046899	-
14.570	51113870	-
14.570	51113943	-
14.570	51114549	-
14.570	51117708	-
17.468	51155551	-
4.367	51227734	-
4.367	51227753	-
4.367	51227799	-
4.367	51227826	-
4.367	51227881	-
2.80	5123171	-
4.367	51235264	-
16.468	51252593	-
14.576	51355736	-
14.577	51412877	-
14.578	51489893	-
17.479	51491077	-
12.741	51505380	-
12.741	51505460	-
12.741	51505504	-
12.741	51505910	-
12.741	51506130	-
17.481	51630236	-
17.481	51630307	-
17.481	51630476	-
17.481	51640302	-
14.580	51644842	-
17.482	51674476	-
17.482	51675156	-
X.344	51753621	-
6.582	51855116	-
6.582	51855849	-
12.749	51899775	-
18.487	51903640	-
6.583	51917961	-
5.595	51920439	-
5.596	51939484	-
5.596	51940537	-
5.596	51941455	-
12.750	51954613	-
12.750	51954635	-
12.751	51966033	-
9.517	51983025	-
9.517	51983092	-
9.517	51985167	-
6.585	51988654	-
5.597	51996134	-
6.586	52035902	-
12.754	52096163	-
6.589	52100263	-
2.84	5210500	-
8.400	52152651	-
8.400	52153716	-
12.758	52161778	-
X.346	52175608	-
X.346	52176283	-
6.592	52203094	-
17.492	52353696	-
3.695	52486430	-
12.768	52581981	-
10.495	52586287	-
10.495	52586322	-
10.495	52586510	-
12.769	52590804	-
12.769	52591036	-
12.770	52596139	-
12.771	52599415	-
9.525	52621185	-
12.774	52664873	-
6.604	52695657	-
12.776	52719064	-
16.496	52767285	-
16.496	52770842	-
16.496	52777003	-
12.779	52882860	-
12.782	52911721	-
18.25	5291535	-
18.25	5291661	-
9.530	53018879	-
2.19	530620	-
3.699	53064648	-
12.787	53164118	-
6.613	53238659	-
9.531	53301111	-
9.531	53301535	-
9.532	53358552	-
12.791	53379666	-
12.798	53548320	-
3.707	53681801	-
3.707	53682336	-
3.707	53682599	-
6.623	53795403	-
6.623	53795423	-
7.611	53877818	-
2.92	5392548	-
6.627	53974357	-
6.629	54052247	-
6.630	54058757	-
6.631	54077433	-
6.633	54107684	-
6.633	54108651	-
6.636	54234607	-
6.636	54234629	-
6.636	54235605	-
3.71	5429992	-
6.641	54337489	-
15.412	54342576	-
6.643	54448189	-
6.643	54448363	-
6.644	54524173	-
7.615	54539974	-
6.646	54619470	-
6.646	54619620	-
1.520	54630503	-
1.520	54631532	-
18.521	54656662	-
18.521	54656937	-
18.521	54657446	-
6.648	54701668	-
11.65	5478949	-
11.65	5481563	-
6.650	54823686	-
11.65	5482907	-
[truncated: 5,048 more rows]

## Sheet: PASs in  of EDL 1d
Table S3.3 7131 PASs obtained in extensor digitorum longus (EDL) of 1d.
gene	site	strand
13.1028	100118826	-
4.885	100278174	-
4.885	100304594	-
5.148	10031231	-
3.160	10037947	-
5.149	10038965	-
7.1116	100705858	-
7.1117	100724019	-
2.214	10074962	-
2.214	10075131	-
5.1096	100762918	-
5.150	10081250	-
9.883	100825406	-
8.741	100856706	-
3.161	10120084	-
3.161	10120108	-
3.161	10120129	-
3.161	10120162	-
3.161	10120219	-
15.845	101360308	-
15.845	101361900	-
5.151	10138900	-
8.763	101420673	-
5.152	10149068	-
6.143	10161962	-
8.21	1018452	-
3.162	10212736	-
2.1219	102426649	-
5.155	10244628	-
5.155	10245092	-
18.75	10271058	-
18.75	10271224	-
18.75	10275759	-
18.75	10275853	-
4.905	102841464	-
3.1192	102940752	-
3.1192	102947615	-
3.1193	102983667	-
3.1193	102984269	-
3.1193	102984407	-
3.1193	102986232	-
3.162	10299208	-
3.1196	103100105	-
6.1314	103226401	-
6.1314	103226456	-
18.75	10327659	-
9.907	103336312	-
9.907	103337857	-
15.860	103565874	-
4.919	103632536	-
2.1234	103819019	-
7.1137	104222876	-
7.1137	104223330	-
7.1137	104247194	-
15.865	104553521	-
15.865	104559294	-
8.785	104579341	-
15.866	104579938	-
8.798	105019543	-
8.798	105019591	-
14.1068	105037471	-
8.798	105039841	-
14.1070	105126905	-
3.21	1052188	-
15.879	105255511	-
6.1334	105642631	-
6.1334	105642734	-
15.884	105818863	-
15.884	105819154	-
15.884	105819468	-
14.1078	105924535	-
X.606	106039971	-
X.606	106040229	-
3.163	10633375	-
4.946	106566981	-
X.612	106675603	-
X.612	106676605	-
6.1355	106851630	-
1.926	106911278	-
1.926	106911478	-
6.1358	106998683	-
6.1358	107000779	-
6.1358	107001660	-
6.1358	107002674	-
1.928	107186289	-
3.1238	107307054	-
3.1238	107308501	-
3.1238	107308523	-
3.1238	107309195	-
3.1239	107390259	-
3.1239	107408590	-
4.970	107738123	-
3.1247	108103633	-
2.226	10814308	-
2.227	10828664	-
5.161	10829069	-
X.628	108334252	-
AEMK02000602.1.3	108403	-
AEMK02000602.1.3	108425	-
6.1366	108461348	-
2.1263	108583290	-
1.966	108776385	-
14.1121	108835403	-
13.1086	108872587	-
4.985	108896236	-
4.985	108896299	-
1.970	108986985	-
1.970	108992832	-
1.970	108992913	-
1.970	108993401	-
1.970	108993738	-
1.970	108996045	-
3.1257	109179050	-
13.1092	109514264	-
7.1150	109894603	-
1.978	109921354	-
3.176	11000996	-
4.1000	110061656	-
8.833	110069838	-
8.833	110082378	-
6.1382	110092634	-
3.1260	110318418	-
3.1260	110318752	-
3.1260	110332435	-
3.1260	110342379	-
3.1260	110344214	-
8.837	110386781	-
8.837	110387460	-
4.1008	110427863	-
4.1009	110493498	-
14.1139	110608528	-
14.1139	110608548	-
14.1139	110608845	-
14.1139	110623965	-
4.1019	110648387	-
4.1019	110648425	-
X.651	110693563	-
X.651	110693587	-
AEMK02000682.1.30	1107096	-
15.933	110778756	-
15.933	110779206	-
4.1023	110856996	-
4.1023	110857070	-
4.1023	110857089	-
15.935	110917533	-
4.1026	110965895	-
4.1026	110965937	-
4.1026	110967306	-
13.1114	111021958	-
13.1114	111022076	-
4.1028	111102397	-
14.1150	111234046	-
4.1029	111234155	-
4.1029	111234177	-
14.1150	111234342	-
14.1150	111245509	-
14.1150	111252157	-
14.1150	111268756	-
4.1031	111338991	-
4.1031	111339350	-
4.1031	111339808	-
15.946	111341160	-
14.1154	111391088	-
6.1395	111410341	-
3.1279	111504378	-
3.1279	111504958	-
3.1280	111541930	-
3.1280	111541978	-
14.1156	111626827	-
3.1283	111720380	-
3.1284	111774843	-
3.1284	111775039	-
3.1285	111835635	-
3.1285	111836034	-
17.92	11195603	-
X.668	111969019	-
X.668	111969038	-
X.668	111969058	-
X.668	111969185	-
X.668	111969493	-
X.668	111969548	-
X.668	111969572	-
3.1291	112021170	-
3.1292	112031945	-
14.1158	112068680	-
14.1158	112068872	-
14.1158	112069022	-
2.233	11216782	-
2.233	11216977	-
8.850	112401116	-
13.1	1125182	-
8.852	112539193	-
3.1304	112713198	-
3.1304	112713310	-
3.1304	112713330	-
14.1168	112819392	-
14.1169	112824198	-
15.959	113114346	-
14.102	11336197	-
14.102	11336593	-
10.69	11340641	-
8.857	113436210	-
8.858	113467786	-
14.1186	113480200	-
9.3	113503	-
3.179	11373495	-
3.179	11373521	-
9.1025	113782467	-
9.1026	113873470	-
9.1026	113873491	-
9.1026	113876149	-
9.1032	114087377	-
9.1033	114142254	-
7.1219	114176221	-
7.1219	114176248	-
7.1219	114176324	-
1.1008	114258104	-
1.1008	114262838	-
10.70	11432116	-
X.672	114394439	-
10.7	1147460	-
9.1039	114824804	-
9.1039	114824823	-
4.1049	115288327	-
4.1049	115300324	-
7.1231	115369130	-
8.876	115436460	-
14.105	11543664	-
8.876	115437455	-
8.876	115447026	-
7.1234	115604286	-
7.1234	115604320	-
7.1234	115604340	-
7.1236	115850566	-
7.1236	115941628	-
7.1236	115963305	-
7.1237	115978437	-
9.1053	116145169	-
9.1055	116181606	-
9.1055	116181670	-
9.1055	116181984	-
9.1055	116182005	-
2.1326	116238535	-
2.1326	116240067	-
8.901	116505812	-
12.136	11662347	-
12.136	11662367	-
12.136	11662861	-
12.136	11662919	-
12.136	11664444	-
12.136	11664508	-
3.180	11704924	-
4.1059	117065408	-
9.1068	117097841	-
9.1068	117100021	-
4.1072	117496912	-
4.1081	117852772	-
8.907	118152588	-
8.907	118152664	-
8.907	118152688	-
15.996	118296379	-
15.996	118296404	-
15.996	118324111	-
8.23	1187463	-
8.23	1187661	-
12.141	11885664	-
12.141	11885688	-
12.141	11885738	-
12.23	1191244	-
6.1447	119159482	-
8.23	1193233	-
8.925	119425051	-
4.39	1195675	-
1.1064	119725144	-
2.1354	119759241	-
2.1355	119792264	-
2.1355	119792387	-
2.1355	119792676	-
2.1355	119793838	-
2.1355	119794184	-
2.1355	119794509	-
2.1355	119794570	-
6.1460	119876568	-
2.1357	119927774	-
15.1001	119951111	-
3.1359	119951114	-
12.24	1200461	-
1.1074	120047221	-
8.2	120099	-
14.1230	120316586	-
15.1008	120339767	-
15.1009	120348740	-
7.1267	120412986	-
7.1267	120413281	-
7.1267	120425123	-
6.151	12047416	-
6.1462	120605557	-
12.25	1207037	-
14.1235	120728265	-
15.1020	120858685	-
15.1023	121105801	-
7.1270	121185151	-
7.1271	121212982	-
7.1271	121213526	-
7.1271	121213602	-
7.1271	121213622	-
6.153	12122004	-
6.153	12122226	-
15.1027	121273756	-
15.1028	121289547	-
15.1028	121290152	-
8.938	121292160	-
8.938	121292286	-
14.1239	121334766	-
15.1029	121391750	-
1.1	121403	-
9.1108	121480141	-
9.1108	121480363	-
9.1108	121499760	-
4.40	1215073	-
X.693	121648815	-
13.1190	121748265	-
X.694	121771280	-
13.1196	122142046	-
4.1122	122237818	-
2.243	12250867	-
3.1371	122717000	-
3.1371	122717350	-
14.1245	122831208	-
14.1245	122831630	-
13.1203	123104095	-
11.139	12313215	-
11.139	12313322	-
13.1204	123356438	-
1.1099	123451213	-
9.1128	123751557	-
9.1128	123751749	-
9.1128	123751996	-
9.1128	123752360	-
9.1128	123752662	-
9.1128	123752694	-
9.1128	123753248	-
13.1212	123760021	-
13.1212	123760408	-
13.1212	123760606	-
4.1137	123815460	-
13.1213	123873349	-
13.1213	123874783	-
X.697	123902242	-
10.76	12405718	-
10.76	12405896	-
X.699	124234737	-
4.1146	124359795	-
X.700	124361009	-
13.1222	124365063	-
13.1222	124368910	-
14.1260	124490020	-
14.1260	124491691	-
4.88	12455128	-
4.88	12455267	-
X.705	124658431	-
X.708	124717613	-
9.1143	124837772	-
9.1143	124837792	-
9.1143	124841352	-
9.1143	124842985	-
X.712	124883050	-
X.713	124931408	-
3.1377	124942257	-
13.1229	124989367	-
3.1377	124994600	-
3.1377	125003391	-
9.126	12500436	-
X.715	125007126	-
9.126	12500816	-
X.718	125029154	-
X.718	125031848	-
5.177	12505653	-
10.77	12511617	-
8.113	12529568	-
4.1152	125432773	-
4.1152	125433556	-
4.43	1254559	-
3.1383	125502138	-
X.726	125551589	-
2.1389	125593065	-
2.1389	125593118	-
2.1389	125595120	-
15.1054	125748514	-
3.1389	126357200	-
3.1389	126358602	-
3.1389	126359011	-
3.1393	126527668	-
2.1394	126532192	-
3.1393	126582458	-
1.1122	126835567	-
1.1122	126835612	-
1.1122	126837166	-
1.1122	126837360	-
1.1122	126837428	-
1.1122	126837471	-
1.1122	126837930	-
1.1122	126838151	-
3.1395	126854128	-
1.1123	126864373	-
1.1123	126864466	-
1.1123	126864610	-
1.1123	126865266	-
1.1123	126865296	-
1.1123	126865767	-
1.1125	126998619	-
1.1125	126998640	-
1.1125	126999342	-
5.178	12718824	-
4.1175	127413270	-
3.1402	127500761	-
3.1402	127500894	-
9.1167	127504448	-
9.1167	127520595	-
1.1135	127653878	-
13.1257	127714864	-
1.1137	127758562	-
1.1138	127765766	-
1.1142	127852537	-
1.1151	128255783	-
1.1151	128256433	-
1.1151	128256453	-
1.1151	128256488	-
11.144	12825943	-
1.1152	128269601	-
12.159	12835886	-
11.144	12841106	-
1.1157	128820557	-
3.1408	128880881	-
3.1408	128880924	-
3.1408	128881149	-
3.1408	128881171	-
3.1408	128881255	-
3.1408	128882314	-
3.1408	128882363	-
4.1186	128894129	-
4.1186	128894313	-
4.1187	129106799	-
4.1187	129107190	-
8.1005	129113974	-
6.1484	129256052	-
9.1176	129263527	-
6.1485	129395696	-
MT.2	12940	-
14.1314	129443175	-
14.1314	129445577	-
14.1314	129445602	-
6.1486	129520428	-
6.1486	129521466	-
6.1486	129521524	-
6.1486	129521673	-
6.1486	129522025	-
6.1486	129522646	-
4.1192	129562577	-
2.1414	129664495	-
2.1414	129664514	-
1.1181	129992804	-
1.1181	130050063	-
1.1181	130052420	-
1.1181	130052683	-
1.1181	130053197	-
1.1190	130360514	-
1.1191	130376867	-
AEMK02000682.1.31	1303921	-
4.1199	130392407	-
1.1194	130511010	-
1.1196	130559419	-
1.1197	130592612	-
1.1199	130741193	-
9.1200	130772262	-
9.1200	130772281	-
1.1205	130894159	-
1.1205	130895548	-
1.1206	130917465	-
8.1026	131077789	-
1.1210	131112788	-
8.1029	131443995	-
9.1213	131790344	-
AEMK02000328.1.1	131969	-
15.1118	132163462	-
11.145	13225188	-
11.145	13225318	-
11.145	13225345	-
11.145	13225408	-
11.145	13225484	-
11.145	13225820	-
2.257	13228313	-
14.1334	132519552	-
14.1336	132550317	-
3.1421	132671409	-
3.1421	132672127	-
X.73	13293285	-
9.1220	133115364	-
9.1222	133190021	-
9.1222	133192623	-
9.1223	133231475	-
2.261	13324166	-
2.261	13324185	-
2.1438	133469769	-
2.1438	133471008	-
2.1445	133723675	-
6.1516	134660234	-
2.1464	134776136	-
2.1464	134776183	-
6.174	13492878	-
2.1466	135017637	-
2.1467	135084339	-
14.1360	135101615	-
14.1360	135104748	-
6.174	13511622	-
8.1086	135280481	-
8.1086	135280505	-
8.1088	135404694	-
8.1092	135776591	-
2.1479	136286509	-
2.1480	136302191	-
18.104	13638840	-
18.104	13639850	-
2.1482	136458781	-
2.1482	136458889	-
2.1482	136458949	-
2.1482	136459253	-
9.1241	136484219	-
2.1484	136496941	-
2.1484	136497663	-
2.1484	136497767	-
2.1484	136497792	-
1.108	13651406	-
1.108	13651832	-
2.1487	136678028	-
2.1489	136848845	-
14.1367	137074710	-
15.140	13733411	-
15.140	13733529	-
15.140	13733616	-
15.140	13733739	-
6.1551	137525067	-
6.1551	137525086	-
10.101	13773983	-
2.1498	137804903	-
1.1259	137908763	-
2.1500	138109541	-
13.1380	138115509	-
2.28	1381841	-
AEMK02000697.1.5	138240	-
13.1382	138430691	-
13.1382	138461869	-
AEMK02000697.1.5	138555	-
AEMK02000697.1.5	138648	-
10.103	13888144	-
6.1558	138941834	-
6.1558	138946403	-
14.1373	139013748	-
14.1373	139013830	-
1.1274	139168864	-
1.1274	139169628	-
15.1163	139260477	-
AEMK02000697.1.5	139730	-
2.1506	139779867	-
2.1506	139780920	-
1.1281	139828833	-
15.1172	139957708	-
15.1174	140144346	-
2.1515	140182207	-
15.1175	140190222	-
2.1518	140293426	-
10.104	14031016	-
2.1523	140515247	-
2.1523	140515702	-
13.1404	140638526	-
13.1406	140674629	-
13.1406	140676118	-
17.122	14125732	-
17.122	14125798	-
17.122	14126026	-
14.1382	141331810	-
14.1383	141340321	-
17.123	14136887	-
17.123	14137779	-
11.148	14152207	-
2.1540	142011571	-
2.1541	142103555	-
2.1541	142103605	-
2.1547	142314076	-
2.1548	142348038	-
2.1550	142359118	-
6.1572	142454923	-
6.1572	142455081	-
6.1574	142621924	-
6.1574	142622206	-
4.90	14289743	-
2.1555	142950191	-
2.1566	143604371	-
1.1295	143919697	-
1.1296	143972600	-
1.1296	143972755	-
17.125	14422990	-
17.125	14430813	-
18.6	1444739	-
17.125	14448537	-
17.125	14462722	-
6.1579	144940703	-
6.1579	144940797	-
2.1580	145655007	-
2.1580	145655419	-
6.181	14571320	-
6.181	14571629	-
18.6	1462819	-
18.6	1462838	-
18.6	1462857	-
1.1	146590	-
13.1460	146750614	-
6.1601	147177032	-
6.1602	147181960	-
2.29	1471886	-
2.29	1471952	-
13.1475	147761252	-
1.120	14777139	-
17.127	14778560	-
17.127	14778711	-
17.127	14781504	-
4.45	1479876	-
6.186	14850262	-
5.216	14888957	-
2.1597	149072660	-
14.148	14950486	-
1.1345	149565332	-
5.221	14973483	-
5.221	14975982	-
1.1346	149845198	-
6.189	14986868	-
6.189	14988286	-
6.1631	149973925	-
14.150	15014147	-
14.150	15014312	-
14.150	15014334	-
14.150	15014403	-
2.1603	150183491	-
2.273	15031158	-
12.181	15101957	-
12.182	15114203	-
12.182	15114260	-
2.1619	151249795	-
2.1619	151249884	-
12.182	15132761	-
2.1620	151402215	-
2.1620	151430050	-
5.229	15150255	-
2.1622	151663787	-
5.229	15186066	-
5.229	15186089	-
5.229	15186256	-
2.276	15194029	-
10.10	1520863	-
12.186	15307518	-
12.186	15308318	-
2.280	15342620	-
10.10	1535086	-
AEMK02000652.1.2	15365	-
12.189	15394493	-
5.230	15517032	-
11.173	15703993	-
11.173	15704367	-
13.1531	157261431	-
13.1531	157261675	-
13.1532	157298912	-
13.1533	157411138	-
1.132	15757680	-
1.132	15758546	-
6.1690	157616501	-
1.1369	157822383	-
2.286	15793263	-
13.1543	158291096	-
13.1543	158291376	-
13.1543	158303468	-
14.155	15878727	-
6.1706	159037830	-
6.1706	159038131	-
AEMK02000258.1.2	159382	-
AEMK02000258.1.2	159405	-
6.1711	159408315	-
6.1716	159590481	-
6.1716	159590543	-
6.1716	159590986	-
6.1716	159591158	-
6.1718	159798906	-
4.115	15980711	-
6.1718	159811610	-
6.1718	159814974	-
6.1722	160108142	-
6.1722	160109513	-
6.1722	160109535	-
6.1722	160110761	-
13.1575	160160389	-
5.240	16038920	-
5.240	16039505	-
6.1732	160875741	-
6.1732	160875763	-
6.1732	160876084	-
12.32	1610186	-
6.1734	161160713	-
1.1405	161183610	-
2.297	16134050	-
12.32	1614526	-
12.32	1615502	-
6.1737	161786564	-
2.298	16186210	-
1.134	16202863	-
1.134	16202931	-
1.134	16202950	-
1.134	16203379	-
1.134	16213302	-
1.134	16230773	-
X.94	16253085	-
AEMK02000697.1.6	162938	-
12.210	16298768	-
3.205	16309662	-
3.205	16309700	-
3.205	16309968	-
1.1441	163237351	-
1.1442	163292782	-
1.1445	163475521	-
1.135	16362153	-
1.135	16362465	-
1.135	16362606	-
1.135	16362805	-
6.1744	164161440	-
6.1744	164162382	-
6.1744	164162518	-
X.96	16430871	-
X.96	16431070	-
X.96	16431225	-
X.96	16432335	-
1.1459	164353854	-
1.1461	164476286	-
6.1745	164718444	-
6.1750	165093566	-
6.1754	165224621	-
2.301	16564258	-
6.1763	165774672	-
6.1766	165999882	-
6.1766	165999901	-
6.1766	165999939	-
1.1474	166107897	-
6.1768	166327245	-
2.304	16650779	-
6.1772	166550583	-
6.1775	166666144	-
8.134	16666867	-
AEMK02000452.1.16	1666932	-
6.1779	167083068	-
6.1782	167322332	-
15.162	16757173	-
6.1786	167597962	-
6.1786	167598005	-
13.1613	167796376	-
13.1613	167797381	-
6.1790	167886269	-
6.1791	167919670	-
3.221	16843811	-
3.221	16844335	-
3.221	16844515	-
3.221	16848931	-
6.1801	168716786	-
6.1801	168716841	-
6.1801	168716972	-
6.1803	168765537	-
6.1804	168872481	-
6.1805	169152181	-
1.1507	169663633	-
1.1508	169710953	-
6.1808	170201751	-
6.1809	170346137	-
6.1815	170651220	-
3.228	17093284	-
12.221	17100324	-
8.29	1710529	-
8.29	1711105	-
10.153	17220428	-
10.153	17220828	-
7.18	1722189	-
7.18	1722295	-
8.30	1726397	-
3.235	17287332	-
3.235	17288053	-
3.236	17314723	-
3.236	17314940	-
3.238	17362234	-
3.238	17362268	-
3.238	17362302	-
3.239	17375630	-
9.180	17414974	-
9.180	17416735	-
3.242	17422291	-
12.223	17432604	-
3.245	17490527	-
6.216	17519290	-
6.216	17520862	-
6.216	17522577	-
3.246	17622318	-
3.246	17626819	-
6.217	17642899	-
3.251	17745886	-
6.224	17784916	-
13.1681	179310726	-
1.1560	180049978	-
1.1572	180406161	-
1.1572	180407017	-
1.1580	180645312	-
3.264	18087500	-
11.203	18097724	-
3.265	18136271	-
5.268	18172430	-
3.266	18198818	-
13.1710	182209857	-
1.1598	182410116	-
12.235	18275633	-
12.235	18275869	-
3.270	18278005	-
6.234	18318764	-
18.166	18331773	-
1.1609	183415993	-
1.1609	183416152	-
5.274	18436269	-
13.164	18461518	-
13.164	18461857	-
13.164	18463453	-
13.164	18463522	-
11.212	18469161	-
3.276	18521127	-
5.275	18526306	-
1.1639	186381704	-
1.1639	186384063	-
1.1642	187118507	-
1.1642	187119117	-
12.242	18893772	-
12.242	18893795	-
13.1736	189148718	-
1.1663	189619856	-
1.1663	189620430	-
1.1668	190167933	-
12.247	19019864	-
13.1756	190277422	-
10.174	19028819	-
12.248	19034324	-
7.21	1910607	-
1.1677	191200630	-
12.251	19121543	-
8.156	19128520	-
6.243	19216833	-
13.1766	192366351	-
13.1766	192366594	-
13.1767	192407734	-
13.1767	192407840	-
13.1767	192407860	-
17.144	19341182	-
6.244	19356068	-
5.290	19399436	-
6.245	19401469	-
3.289	19448286	-
5.293	19481273	-
7.149	19489522	-
7.149	19490039	-
4.150	19505704	-
7.22	1952707	-
12.256	19551520	-
5.297	19560317	-
11.230	19572972	-
5.298	19587383	-
9.199	19589697	-
9.199	19591017	-
9.199	19591692	-
4.151	19593822	-
13.1786	196210012	-
3.292	19653404	-
3.292	19666546	-
18.200	19678698	-
AEMK02000697.1.7	197081	-
13.1795	197110681	-
12.260	19747358	-
13.1802	197509335	-
12.260	19752496	-
12.261	19755736	-
12.261	19757312	-
12.261	19777739	-
X.118	19835677	-
X.118	19835696	-
12.264	19892224	-
X.121	19953161	-
13.1839	199564050	-
12.267	19964121	-
12.267	19964276	-
12.267	19964755	-
12.267	19964992	-
12.270	20028112	-
12.270	20028638	-
12.270	20028658	-
12.270	20030094	-
13.1846	200686726	-
13.1849	200872514	-
13.1849	200873141	-
13.1849	200873676	-
12.273	20171705	-
12.274	20214245	-
13.1866	202936321	-
6.259	20388227	-
6.260	20407849	-
13.1884	205687559	-
13.1886	206074969	-
13.1889	206244775	-
13.1889	206244797	-
AEMK02000452.1.20	2070846	-
9.218	20715013	-
9.218	20716647	-
12.286	20717772	-
13.1897	207196888	-
1.1770	207219115	-
1.1770	207219454	-
13.1901	207475306	-
13.1902	207493658	-
13.1902	207493912	-
13.1902	207493971	-
13.1902	207494046	-
13.1903	207514257	-
13.1903	207514288	-
13.1903	207514327	-
12.287	20758083	-
12.287	20758728	-
13.1906	207805060	-
12.39	2087174	-
12.39	2087660	-
7.186	20880114	-
1.11	2094832	-
1.11	2094869	-
12.291	20974502	-
12.291	20975125	-
AEMK02000452.1.21	2106487	-
5.307	21126570	-
5.308	21172280	-
2.42	2124989	-
5.312	21265551	-
5.313	21279521	-
8.32	2129235	-
7.194	21413360	-
AEMK02000361.1.3	215306	-
3.297	21548351	-
3.297	21574068	-
5.319	21597884	-
5.320	21669784	-
5.320	21670615	-
5.320	21671070	-
5.320	21671109	-
5.320	21671185	-
5.320	21671204	-
5.321	21707849	-
5.321	21707872	-
5.322	21712263	-
1.1839	217142967	-
1.1840	217264263	-
1.1840	217264314	-
5.323	21734059	-
5.323	21740452	-
1.230	21767037	-
1.230	21767608	-
1.230	21767639	-
11.249	21850074	-
11.249	21850436	-
11.249	21850622	-
12.304	21965460	-
5.330	21984755	-
5.330	21986708	-
5.331	22000482	-
5.331	22000761	-
2.45	2201630	-
12.42	2202359	-
5.333	22044573	-
5.333	22055556	-
1.1863	220750247	-
12.308	22101282	-
12.43	2220935	-
AEMK02000452.1.23	2222863	-
12.314	22270508	-
12.314	22270596	-
5.4	222785	-
5.4	222804	-
12.315	22344758	-
12.315	22344777	-
2.7	223520	-
5.342	22406956	-
5.342	22415024	-
3.312	22474332	-
14.208	22533916	-
5.344	22549009	-
3.315	22564985	-
1.1917	225703200	-
1.1917	225703464	-
1.1917	225704463	-
1.1917	225704606	-
1.1918	226163351	-
9.234	22628708	-
9.234	22628858	-
7.203	22636922	-
3.317	22643401	-
12.321	22654926	-
7.206	22756346	-
7.206	22763438	-
14.215	22773527	-
1.1933	229329877	-
1.1933	229330699	-
13.200	22964876	-
13.200	22964895	-
13.200	22965021	-
12.331	23029380	-
5.361	23039103	-
5.361	23039131	-
5.361	23039160	-
5.362	23059006	-
7.209	23102771	-
5.364	23110918	-
11.260	23148033	-
12.44	2315810	-
7.214	23211808	-
7.215	23222312	-
7.221	23265565	-
12.337	23376002	-
14.228	23400585	-
4.49	2345122	-
10.225	23541265	-
1.1984	235854059	-
1.1984	235854540	-
1.1984	235854883	-
1.1984	235857593	-
10.226	23586488	-
1.1985	235871075	-
1.1990	236345919	-
7.227	23634741	-
7.227	23635162	-
1.1992	236383924	-
1.1993	236402250	-
1.1993	236402272	-
1.1993	236403141	-
1.1993	236406969	-
7.228	23645361	-
1.1997	236456240	-
7.228	23646937	-
7.229	23658094	-
7.229	23658115	-
3.321	23691542	-
1.2003	236999995	-
7.230	23704846	-
12.343	23752164	-
7.231	23756897	-
7.231	23756924	-
7.231	23764778	-
10.228	23767238	-
7.233	23777126	-
18.229	23803940	-
18.229	23804049	-
18.229	23804166	-
18.229	23805223	-
1.2019	238326393	-
13.206	23833133	-
10.231	23843136	-
1.2020	238536345	-
7.238	23886138	-
13.208	23944404	-
1.2028	239468761	-
1.2028	239473157	-
7.242	23952867	-
7.242	23953290	-
1.2030	239534626	-
7.242	23953732	-
7.242	23953755	-
7.243	23958942	-
7.243	23958965	-
1.2032	239768178	-
1.2032	239768199	-
7.245	24040670	-
7.247	24057674	-
12.352	24076490	-
5.367	24081881	-
7.248	24088887	-
7.249	24161056	-
7.250	24172244	-
12.355	24203728	-
12.355	24203812	-
12.355	24203872	-
7.252	24204935	-
7.255	24231295	-
7.27	2426123	-
7.27	2426179	-
1.2059	243127753	-
1.2059	243127872	-
14.247	24312812	-
1.2059	243128170	-
1.2059	243128197	-
1.2059	243128443	-
14.247	24313832	-
14.247	24314155	-
14.247	24314241	-
1.2060	243172915	-
12.357	24322384	-
3.341	24841299	-
12.369	24845225	-
7.261	24901391	-
10.246	24907497	-
10.246	24907516	-
10.246	24908161	-
10.247	24926172	-
5.5	249319	-
7.263	24969096	-
1.2088	249898847	-
1.2088	249898930	-
1.2104	250421539	-
7.266	25045175	-
7.266	25045527	-
7.266	25045651	-
7.266	25047562	-
7.266	25049143	-
7.267	25062772	-
7.267	25069982	-
7.267	25070014	-
1.2108	251269487	-
1.2108	251270161	-
12.377	25142785	-
7.274	25205237	-
1.2130	252373280	-
12.378	25322041	-
12.378	25322238	-
1.2151	253376215	-
12.379	25367835	-
12.379	25368263	-
1.2154	253807794	-
1.2154	253816412	-
1.2154	253835296	-
1.2154	253855514	-
1.2155	253895837	-
1.2155	253895883	-
1.2161	254015428	-
1.2162	254033384	-
3.352	25417212	-
12.381	25441565	-
12.381	25441843	-
12.381	25442371	-
1.2167	254684085	-
11.275	25481595	-
12.386	25596521	-
12.386	25597270	-
12.386	25599971	-
16.192	25800893	-
12.392	25881839	-
12.392	25881860	-
14.24	2588893	-
3.353	25897712	-
2.382	26014969	-
2.382	26015221	-
1.2203	260847412	-
1.2208	261228707	-
1.2208	261229113	-
1.2208	261230060	-
1.2208	261230080	-
9.251	26154916	-
9.251	26160584	-
9.251	26160687	-
13.221	26209399	-
1.2218	262243226	-
1.2221	262333534	-
1.2221	262334300	-
13.222	26278209	-
13.222	26278372	-
17.185	26353438	-
17.185	26354052	-
17.185	26354074	-
1.2222	263747902	-
1.2222	263748538	-
13.19	2638982	-
1.275	26474413	-
2.1	26481	-
2.388	26493673	-
2.388	26493693	-
2.388	26493726	-
1.2260	265695171	-
1.2265	265871075	-
1.2265	265872961	-
1.2266	265930052	-
1.2266	265931073	-
12.403	26605208	-
12.405	26663894	-
12.406	26678208	-
12.406	26679612	-
17.190	26740668	-
17.190	26740862	-
12.408	26741730	-
1.2282	267961405	-
1.2284	268010306	-
1.2287	268238972	-
1.2287	268239010	-
1.2288	268309797	-
1.2289	268355034	-
1.2289	268356052	-
1.2290	268391854	-
1.2291	268420279	-
1.2297	268585748	-
1.2298	268620845	-
1.2298	268630430	-
1.2299	268702828	-
1.2300	268746325	-
1.2305	269081277	-
1.2305	269081297	-
1.2306	269092029	-
1.2306	269102359	-
1.2307	269157177	-
1.2313	269387437	-
1.2318	269975549	-
1.2319	269986704	-
9.256	27035993	-
12.418	27115829	-
12.418	27115919	-
12.418	27116589	-
12.418	27116615	-
1.2347	272150993	-
1.2357	272827934	-
1.2358	272949257	-
1.2359	272956123	-
1.2360	272965643	-
1.2361	272975163	-
1.2361	272976099	-
1.2361	272976793	-
1.2377	274125667	-
6.281	27416480	-
6.281	27419203	-
6.288	27610471	-
10.267	27668526	-
6.290	27792605	-
13.21	2786702	-
6.297	27867505	-
16.214	27937919	-
16.214	27938287	-
16.214	27938575	-
16.214	27938757	-
16.214	27939307	-
16.214	27939447	-
13.236	27959647	-
6.299	28045439	-
6.300	28049947	-
17.194	28086669	-
16.220	28099419	-
16.220	28099501	-
14.262	28109857	-
18.262	28124209	-
14.262	28137209	-
14.263	28185431	-
2.9	281927	-
4.192	28192774	-
4.192	28193633	-
2.408	28257083	-
2.408	28258509	-
4.12	282993	-
6.309	28367407	-
6.311	28544916	-
6.313	28553734	-
3.385	28580280	-
3.385	28582757	-
2.413	28696664	-
6.318	28875220	-
11.2	289661	-
13.250	28977502	-
5.412	29129787	-
5.412	29131011	-
5.412	29131106	-
13.254	29227225	-
2.422	29305691	-
14.271	29314265	-
6.322	29315086	-
6.322	29315429	-
4.13	293709	-
13.255	29413901	-
18.273	29453301	-
14.277	29472216	-
13.256	29478112	-
13.259	29596763	-
7.305	29624231	-
14.282	29644002	-
7.307	29655746	-
7.308	29663781	-
7.308	29665382	-
7.308	29670459	-
18.279	29699191	-
18.279	29699338	-
18.279	29700095	-
15.229	29705159	-
15.229	29705691	-
15.229	29706135	-
15.229	29706480	-
13.260	29730135	-
6.326	29885505	-
6.326	29888613	-
14.284	29890026	-
7.28	2992007	-
7.28	2993042	-
7.28	2995127	-
1.320	29975282	-
14.287	30028571	-
14.288	30070079	-
14.288	30070812	-
14.288	30071170	-
17.210	30237254	-
13.273	30253272	-
4.51	3025883	-
4.51	3025929	-
4.15	302623	-
2.425	30296442	-
2.425	30297585	-
2.48	3031105	-
2.48	3031954	-
13.274	30329868	-
6.40	3041624	-
6.40	3041644	-
3.2	304469	-
5.424	30488327	-
5.424	30488442	-
5.424	30489706	-
X.212	30584284	-
X.212	30585512	-
8.214	30693323	-
8.214	30694017	-
8.215	30725572	-
AEMK02000452.1.30	3075275	-
17.215	30769402	-
14.32	3082293	-
13.288	31048375	-
13.292	31143495	-
13.293	31180846	-
14.315	31207135	-
17.220	31208128	-
12.436	31269646	-
12.436	31269693	-
12.436	31269823	-
13.298	31298453	-
13.300	31319290	-
13.301	31366578	-
14.316	31368545	-
14.316	31368918	-
9.16	3145653	-
17.224	31552931	-
AEMK02000452.1.32	3157020	-
15.249	31578231	-
12.48	3161358	-
6.12	316341	-
13.312	31650874	-
13.312	31650966	-
12.437	31695852	-
12.437	31695872	-
12.437	31696276	-
12.437	31709251	-
14.320	31765801	-
14.320	31766166	-
13.317	31767495	-
13.317	31767514	-
14.323	31836746	-
17.231	31854467	-
14.324	31860663	-
14.324	31860904	-
AEMK02000452.1.33	3187555	-
11.52	3188562	-
17.232	31896119	-
17.234	31910827	-
13.324	31916246	-
17.236	31957120	-
15.251	31970187	-
15.251	31970792	-
11.52	3200063	-
14.330	32007700	-
12.438	32008020	-
5.21	3208125	-
10.309	32139064	-
10.310	32151181	-
14.334	32205957	-
13.333	32250713	-
3.427	32312579	-
17.246	32460815	-
5.23	3248612	-
13.352	32805231	-
13.353	32812190	-
13.356	32830898	-
17.261	32960109	-
17.261	32960564	-
13.359	33085286	-
14.341	33202423	-
6.13	332242	-
12.442	33231848	-
12.442	33240004	-
10.338	33431296	-
10.338	33432259	-
10.338	33432298	-
10.338	33432731	-
10.338	33432839	-
10.338	33433695	-
4.236	33810131	-
3.437	33857067	-
3.438	33910138	-
3.438	33911729	-
13.34	3393119	-
10.341	33937884	-
4.239	34033944	-
4.239	34034032	-
4.239	34034261	-
3.439	34038017	-
13.368	34090020	-
13.369	34100997	-
12.449	34123137	-
12.449	34123691	-
13.373	34227886	-
12.454	34246930	-
12.454	34248563	-
12.455	34278371	-
12.455	34279086	-
14.351	34283081	-
14.351	34284333	-
13.374	34361300	-
17.271	34425622	-
16.282	34426834	-
16.282	34459471	-
14.353	34523905	-
7.398	34549426	-
12.459	34622779	-
14.354	34630377	-
6.383	34775446	-
17.274	34794717	-
17.274	34794885	-
17.275	34808732	-
13.390	34928438	-
13.390	34928466	-
9.344	35167570	-
9.344	35167931	-
9.344	35167992	-
9.344	35168137	-
9.344	35168214	-
9.344	35168647	-
9.344	35176907	-
8.268	35193769	-
8.268	35193789	-
17.283	35366142	-
17.283	35367244	-
17.286	35608811	-
8.7	356896	-
AEMK02000452.1.40	3583036	-
17.287	35843723	-
9.356	35882138	-
12.51	3589540	-
1.393	35909799	-
AEMK02000452.1.40	3594679	-
13.407	35963285	-
13.407	35963881	-
13.408	35989458	-
13.408	35989557	-
AEMK02000452.1.40	3614676	-
9.366	36232957	-
9.366	36233299	-
2.52	3624252	-
2.52	3626257	-
AEMK02000452.1.40	3633030	-
AEMK02000452.1.40	3633049	-
X.232	36331106	-
7.407	36379544	-
7.407	36380281	-
18.327	36579001	-
18.327	36579062	-
18.327	36579446	-
AEMK02000452.1.40	3657948	-
18.327	36579485	-
18.327	36580344	-
AEMK02000452.1.40	3676037	-
4.257	36847347	-
4.257	36849729	-
9.376	36857583	-
9.376	36857790	-
17.304	36877576	-
17.305	36917279	-
1.403	37008068	-
1.403	37008108	-
1.403	37008500	-
AEMK02000452.1.40	3717853	-
17.309	37204939	-
1.413	37219885	-
2.12	372238	-
16.307	37299205	-
7.436	37318354	-
3.457	37324777	-
AEMK02000452.1.40	3753149	-
15.271	37544675	-
17.311	37549972	-
17.311	37551193	-
17.311	37551379	-
AEMK02000452.1.40	3755236	-
15.271	37558990	-
12.55	3761559	-
AEMK02000452.1.40	3764261	-
AEMK02000452.1.40	3766567	-
AEMK02000452.1.40	3766586	-
1.414	37667481	-
3.465	37694806	-
6.57	3781691	-
3.471	37883308	-
3.471	37884023	-
3.471	37884046	-
4.286	37890211	-
12.56	3795891	-
12.56	3795912	-
12.509	37962968	-
X.8	3798267	-
17.321	38316202	-
17.321	38331685	-
2.2	38474	-
17.324	38483194	-
7.458	38506645	-
7.458	38506665	-
7.458	38506904	-
7.459	38531941	-
17.328	38638297	-
14.378	38650663	-
AEMK02000623.1.1	38702	-
3.483	38770530	-
8.311	38772711	-
3.484	38807011	-
5.480	38811569	-
3.484	38812089	-
14.381	38827670	-
14.381	38828341	-
14.381	38830351	-
14.381	38836232	-
14.381	38842218	-
14.382	38851083	-
14.382	38852947	-
17.41	3888429	-
3.487	38909670	-
12.524	39000316	-
17.336	39000661	-
2.472	39034839	-
2.472	39035354	-
7.465	39125058	-
8.316	39127157	-
8.316	39127544	-
8.316	39129447	-
3.496	39161433	-
7.467	39251050	-
7.467	39251126	-
7.468	39255257	-
AEMK02000682.1.3	392921	-
3.502	39294102	-
AEMK02000682.1.3	393350	-
6.408	39366767	-
6.408	39368876	-
6.408	39368933	-
3.505	39404093	-
11.340	39449759	-
9.395	39492275	-
9.395	39493315	-
12.531	39521658	-
3.510	39532714	-
3.512	39548195	-
3.512	39548260	-
14.387	39549851	-
9.402	39638510	-
15.294	39702905	-
15.294	39702926	-
X.252	39726198	-
X.252	39727044	-
1.431	39850349	-
1.431	39850499	-
14.392	39852465	-
14.392	39858269	-
14.394	39902319	-
14.394	39902339	-
17.348	39905960	-
17.348	39906996	-
1.432	39913762	-
1.432	39914239	-
3.521	39942373	-
3.521	39942833	-
16.366	39954360	-
3.524	39989740	-
17.349	39996310	-
17.353	40118494	-
14.395	40124902	-
14.395	40125590	-
13.444	40161526	-
13.444	40161572	-
3.528	40178454	-
14.397	40219201	-
14.397	40219226	-
13.445	40223186	-
13.445	40250855	-
5.495	40418035	-
5.495	40418377	-
14.406	40425084	-
2.14	404533	-
14.407	40461613	-
3.537	40512305	-
3.537	40512894	-
3.537	40512950	-
14.409	40522720	-
2.484	40545794	-
3.538	40556564	-
3.538	40559977	-
17.359	40623331	-
2.56	4074131	-
2.485	40814166	-
2.485	40814192	-
2.485	40814212	-
3.45	4084282	-
3.45	4086968	-
3.45	4086989	-
3.45	4087395	-
3.45	4087494	-
3.45	4087554	-
14.419	40888722	-
14.421	40976925	-
1.438	40988836	-
3.548	41057728	-
3.549	41092517	-
16.371	41098147	-
16.371	41098971	-
3.551	41100878	-
6.15	411179	-
3.552	41123040	-
3.554	41140560	-
3.555	41164407	-
8.54	4120794	-
3.559	41291052	-
3.559	41291089	-
3.560	41394269	-
9.414	41417773	-
2.495	41421794	-
17.364	41464072	-
17.364	41467602	-
3.566	41486688	-
3.566	41486709	-
3.567	41490761	-
9.24	4157641	-
9.24	4157695	-
6.16	417411	-
14.434	41746893	-
14.435	41766726	-
14.435	41766955	-
14.435	41767116	-
2.497	41782064	-
4.317	41821767	-
8.348	41847097	-
AEMK02000258.1.5	418975	-
AEMK02000258.1.5	419465	-
5.48	4199884	-
5.48	4200958	-
13.46	4201107	-
3.575	42036152	-
3.575	42036186	-
18.380	42063484	-
X.270	42090248	-
3.577	42117503	-
3.578	42145165	-
X.271	42146004	-
4.18	421469	-
3.579	42165561	-
3.580	42205251	-
3.580	42210144	-
14.438	42216113	-
3.583	42393276	-
12.556	42498937	-
12.556	42500119	-
4.324	42769236	-
12.562	42795407	-
12.564	42820523	-
4.328	42959017	-
X.278	42970112	-
X.278	42970586	-
4.328	42978612	-
X.279	42982583	-
X.280	42993551	-
X.283	43100379	-
X.287	43177271	-
1.447	43200412	-
1.447	43201719	-
X.288	43218393	-
1.448	43447507	-
1.448	43447683	-
1.448	43447959	-
1.448	43448729	-
7.521	43597241	-
7.521	43597316	-
7.521	43597758	-
14.443	44049707	-
9.425	44135516	-
9.426	44167424	-
9.429	44216398	-
9.429	44216417	-
3.55	4423387	-
12.587	44271527	-
3.603	44281361	-
3.603	44281764	-
3.603	44282480	-
9.449	44567576	-
12.590	44609950	-
12.591	44626449	-
12.591	44627012	-
12.591	44627036	-
5.50	4467234	-
12.593	44677517	-
12.597	44814387	-
12.598	44823383	-
12.600	44897179	-
12.600	44897276	-
12.601	44951994	-
15.312	44976596	-
11.375	45000742	-
11.375	45001589	-
11.375	45001722	-
11.375	45001801	-
11.375	45002068	-
12.8	450429	-
11.376	45048088	-
6.463	45181461	-
9.454	45182400	-
13.484	45335182	-
13.484	45335787	-
15.313	45357817	-
15.313	45357840	-
15.313	45357883	-
6.469	45409357	-
15.313	45435981	-
9.463	45565514	-
9.463	45566368	-
9.463	45567137	-
16.408	45571700	-
15.322	45742755	-
12.624	45768177	-
12.625	45806005	-
12.625	45806210	-
12.625	45806568	-
15.323	45818946	-
3.615	45857494	-
14.477	46010785	-
14.477	46011207	-
14.477	46011230	-
14.477	46011249	-
14.477	46011347	-
14.477	46013097	-
AEMK02000328.1.7	460446	-
7.525	46085389	-
AEMK02000328.1.7	461121	-
X.303	46164298	-
18.433	46193140	-
15.332	46209049	-
X.304	46218547	-
18.434	46218878	-
9.471	46238145	-
9.471	46238582	-
9.471	46239412	-
9.472	46247655	-
9.473	46264931	-
X.307	46299933	-
9.475	46310877	-
12.652	46342507	-
12.652	46358974	-
14.479	46403149	-
15.334	46448923	-
15.334	46459600	-
15.334	46464830	-
14.481	46469630	-
9.477	46512789	-
6.489	46563766	-
9.480	46565080	-
14.482	46585199	-
6.489	46585301	-
9.481	46607496	-
12.656	46621114	-
14.483	46628569	-
17.391	46673980	-
10.426	46721111	-
17.392	46739972	-
17.392	46741794	-
6.490	46764248	-
10.428	46875112	-
10.428	46876496	-
17.396	46906605	-
17.396	46906987	-
10.429	46908205	-
10.429	46926665	-
12.659	47080374	-
6.492	47142014	-
6.492	47142707	-
6.493	47168471	-
6.495	47224348	-
14.493	47261912	-
14.496	47312464	-
17.400	47352155	-
17.400	47352249	-
2.16	474295	-
7.548	47440579	-
7.548	47440717	-
7.548	47440995	-
16.416	47442091	-
14.501	47457787	-
14.502	47478381	-
16.417	47494673	-
16.417	47494848	-
8.379	47604851	-
6.500	47616985	-
17.406	47617591	-
6.500	47619552	-
6.502	47643589	-
8.380	47656272	-
8.380	47656395	-
7.552	47660367	-
7.552	47661882	-
16.422	47738784	-
3.646	47750554	-
7.553	47760232	-
7.553	47760297	-
7.553	47760465	-
7.553	47760529	-
12.73	4776921	-
12.73	4776965	-
11.421	47794217	-
11.421	47795115	-
12.678	47795632	-
12.678	47795656	-
12.679	47856421	-
X.321	47871525	-
X.321	47882498	-
12.681	47911539	-
12.73	4792569	-
6.73	4795195	-
9.26	4800560	-
17.412	48024698	-
17.412	48025480	-
6.510	48046496	-
6.510	48046560	-
6.510	48046706	-
10.434	48065864	-
10.434	48065894	-
10.434	48066025	-
7.556	48084884	-
6.511	48085674	-
17.416	48089904	-
10.434	48108220	-
17.418	48148614	-
6.513	48305848	-
14.515	48327318	-
12.694	48404308	-
12.694	48405644	-
12.694	48409496	-
17.421	48512802	-
17.421	48516000	-
10.441	48531500	-
10.441	48531971	-
10.441	48532027	-
10.441	48532081	-
10.441	48532114	-
5.11	485474	-
5.578	48549591	-
10.441	48570904	-
6.519	48622834	-
15.384	48624795	-
15.384	48624844	-
2.70	4863296	-
X.4	486403	-
5.11	486422	-
15.385	48644573	-
15.385	48646649	-
11.59	4866346	-
11.59	4866704	-
6.522	48699252	-
18.452	48713661	-
18.453	48735266	-
17.428	48814589	-
10.449	48883211	-
10.449	48883502	-
6.527	48919003	-
6.528	48962838	-
2.17	491301	-
6.530	49131275	-
6.530	49131494	-
6.530	49158198	-
2.592	49229244	-
17.44	4933454	-
17.44	4934409	-
3.662	49454605	-
2.72	4958518	-
3.664	49626803	-
3.664	49626948	-
3.664	49627418	-
12.705	49754166	-
7.566	49807218	-
7.566	49807316	-
7.566	49807353	-
12.707	49810056	-
6.545	49834649	-
14.536	49907693	-
6.548	50003202	-
11.449	50076077	-
14.540	50209328	-
6.554	50212928	-
6.554	50214279	-
6.554	50214714	-
4.353	50277906	-
4.353	50298445	-
10.464	50300479	-
10.464	50300887	-
5.54	5035896	-
2.75	5042884	-
13.560	50479276	-
13.560	50479965	-
6.563	50489778	-
6.563	50490700	-
13.560	50499253	-
13.561	50541412	-
5.54	5054556	-
18.460	50562035	-
18.460	50563137	-
18.460	50563314	-
12.733	50583209	-
14.551	50591419	-
12.734	50646473	-
12.734	50653726	-
14.554	50661271	-
12.738	50734678	-
6.568	50765673	-
2.597	50810443	-
2.77	5089471	-
18.468	50960109	-
18.468	50961453	-
18.470	51046899	-
14.570	51113870	-
14.570	51113943	-
14.570	51114549	-
14.570	51117708	-
4.367	51227734	-
4.367	51227753	-
4.367	51227799	-
4.367	51227826	-
4.367	51227881	-
4.367	51235264	-
16.468	51252593	-
1.4	512677	-
14.576	51355736	-
14.577	51412877	-
14.578	51489893	-
17.479	51491077	-
12.741	51505380	-
12.741	51505460	-
12.741	51505504	-
12.741	51505910	-
12.741	51506130	-
17.481	51630236	-
17.481	51630307	-
17.481	51630476	-
17.481	51640302	-
14.580	51644842	-
17.482	51674476	-
17.482	51675156	-
X.344	51753621	-
6.582	51855116	-
6.582	51855849	-
12.749	51899775	-
18.487	51903640	-
6.583	51917961	-
5.595	51920439	-
5.596	51939484	-
5.596	51940537	-
5.596	51941455	-
12.750	51954613	-
12.750	51954635	-
12.751	51966033	-
9.517	51983025	-
9.517	51983092	-
9.517	51985167	-
6.585	51988654	-
5.597	51996134	-
12.754	52096163	-
6.589	52100263	-
2.84	5210500	-
X.346	52175608	-
X.346	52176283	-
17.492	52353696	-
3.695	52486430	-
12.768	52581981	-
10.495	52586287	-
10.495	52586322	-
10.495	52586510	-
12.769	52590804	-
12.769	52591036	-
12.770	52596139	-
10.496	52597399	-
[truncated: 5,133 more rows]

## Sheet: PASs in adult EDL
Table S3.4 7006 PASs obtained in adult extensor digitorum longus (EDL).
gene	site	strand
4.885	100278174	-		total	7006
4.885	100304594	-
5.148	10031231	-
3.160	10037947	-
5.149	10038965	-
7.1116	100679780	-
7.1116	100705858	-
7.1117	100724019	-
2.214	10074962	-
2.214	10075131	-
5.1096	100762918	-
5.150	10081250	-
8.741	100856706	-
3.161	10120084	-
3.161	10120108	-
3.161	10120129	-
3.161	10120162	-
3.161	10120219	-
15.845	101360308	-
15.845	101361900	-
5.151	10138900	-
5.152	10149068	-
6.143	10161962	-
5.153	10172313	-
8.21	1018452	-
2.1219	102426649	-
5.155	10244628	-
5.155	10245092	-
18.75	10271058	-
18.75	10271224	-
18.75	10275759	-
18.75	10275853	-
4.905	102841464	-
3.1192	102940752	-
3.1192	102947615	-
3.1193	102983667	-
3.1193	102984269	-
3.1193	102984407	-
3.1193	102986232	-
3.162	10299208	-
3.1196	103100105	-
6.1314	103226456	-
18.75	10327659	-
9.907	103336312	-
9.907	103337857	-
15.860	103565874	-
4.919	103632536	-
3.20	1037157	-
2.1233	103743708	-
2.1234	103819019	-
4.925	103962766	-
4.925	103962836	-
4.925	103963345	-
7.1137	104222876	-
7.1137	104223330	-
7.1137	104247194	-
15.865	104553521	-
15.865	104559294	-
8.785	104579341	-
15.866	104579938	-
8.798	105019543	-
8.798	105019591	-
14.1068	105037471	-
8.798	105039841	-
14.1070	105126905	-
3.21	1052188	-
6.1334	105642631	-
6.1334	105642734	-
15.884	105818863	-
15.884	105819154	-
15.884	105819468	-
X.606	106039971	-
X.606	106040229	-
3.163	10633375	-
4.946	106566981	-
X.612	106675603	-
X.612	106676605	-
6.1355	106851630	-
1.926	106911278	-
1.926	106911478	-
6.1358	106998683	-
6.1358	107000779	-
6.1358	107001660	-
6.1358	107002674	-
1.928	107186289	-
3.1238	107307054	-
3.1238	107308501	-
3.1238	107308523	-
3.1238	107309195	-
3.1239	107390259	-
3.1239	107408590	-
4.970	107738123	-
3.1247	108103633	-
2.226	10814308	-
2.227	10828664	-
5.161	10829069	-
X.628	108334252	-
AEMK02000602.1.3	108403	-
AEMK02000602.1.3	108425	-
6.1366	108461128	-
6.1366	108461348	-
2.1263	108583290	-
1.966	108776385	-
14.1121	108835403	-
13.1086	108872587	-
4.985	108896236	-
4.985	108896299	-
1.970	108986985	-
14.1123	108987748	-
1.970	108992832	-
1.970	108992913	-
1.970	108993401	-
1.970	108993738	-
1.970	108996045	-
4.987	109035326	-
3.173	10911853	-
3.1257	109179050	-
2.230	10940140	-
13.1092	109514264	-
7.1150	109894603	-
3.176	11000996	-
4.1000	110061656	-
8.833	110069838	-
8.833	110082378	-
6.1382	110092634	-
3.1260	110318418	-
3.1260	110318752	-
3.1260	110332435	-
3.1260	110342379	-
3.1260	110344214	-
8.837	110386781	-
8.837	110387460	-
4.1008	110427863	-
4.1009	110493498	-
14.1139	110608528	-
14.1139	110608548	-
14.1139	110608845	-
14.1139	110623965	-
4.1019	110648387	-
4.1019	110648425	-
X.651	110693563	-
X.651	110693587	-
AEMK02000682.1.30	1107096	-
15.933	110778756	-
15.933	110779206	-
4.1023	110856996	-
4.1023	110857070	-
4.1023	110857089	-
4.1026	110965895	-
4.1026	110965937	-
4.1026	110967306	-
13.1114	111021958	-
13.1114	111022076	-
14.1150	111234046	-
4.1029	111234155	-
4.1029	111234177	-
14.1150	111234342	-
14.1150	111245509	-
14.1150	111252157	-
14.1150	111268756	-
4.1031	111338991	-
4.1031	111339350	-
4.1031	111339808	-
15.946	111341160	-
14.1154	111391088	-
6.1395	111410341	-
3.1279	111504378	-
3.1279	111504958	-
3.1280	111541930	-
3.1280	111541978	-
14.1156	111626827	-
3.1283	111720380	-
3.1284	111774843	-
3.1284	111775039	-
3.1285	111835635	-
3.1285	111836034	-
X.668	111969019	-
X.668	111969038	-
X.668	111969058	-
X.668	111969185	-
X.668	111969493	-
X.668	111969548	-
X.668	111969572	-
3.1291	112021170	-
3.1292	112031945	-
14.1158	112068680	-
14.1158	112068872	-
14.1158	112069022	-
2.233	11216782	-
2.233	11216977	-
8.850	112401116	-
13.1	1125182	-
3.1304	112712892	-
3.1304	112713198	-
3.1304	112713310	-
3.1304	112713330	-
14.1168	112819392	-
14.1169	112824198	-
15.959	113114346	-
14.102	11336197	-
14.102	11336593	-
8.857	113436210	-
8.858	113467786	-
14.1186	113480200	-
9.3	113503	-
3.179	11373495	-
3.179	11373521	-
9.1025	113782467	-
9.1026	113873491	-
9.1026	113876149	-
9.1032	114087377	-
9.1033	114140708	-
9.1033	114142254	-
7.1219	114176221	-
7.1219	114176248	-
7.1219	114176324	-
1.1008	114258104	-
1.1008	114262838	-
10.70	11432116	-
X.672	114394439	-
10.7	1147460	-
14.1213	114811149	-
9.1039	114824804	-
9.1039	114824823	-
4.1049	115285766	-
4.1049	115288327	-
4.1049	115300324	-
7.1231	115369130	-
8.876	115436460	-
14.105	11543664	-
8.876	115437455	-
8.876	115447026	-
9.1053	116145169	-
8.901	116505812	-
12.136	11662347	-
12.136	11662367	-
12.136	11662861	-
12.136	11662919	-
12.136	11664444	-
12.136	11664508	-
4.1059	117065408	-
9.1068	117100021	-
4.1072	117496912	-
4.1081	117852772	-
8.907	118152588	-
8.907	118152664	-
8.907	118152688	-
15.996	118296379	-
15.996	118296404	-
15.996	118324111	-
8.23	1187154	-
8.23	1187463	-
8.23	1187661	-
12.141	11885664	-
12.141	11885688	-
12.141	11885738	-
12.23	1191244	-
8.23	1193233	-
8.925	119425051	-
4.39	1195675	-
1.1064	119725144	-
2.1355	119792264	-
2.1355	119792387	-
2.1355	119792676	-
2.1355	119793838	-
2.1355	119794184	-
2.1355	119794509	-
2.1355	119794570	-
6.1460	119876568	-
2.1357	119927774	-
15.1001	119951111	-
12.24	1200461	-
1.1074	120046955	-
1.1074	120047221	-
8.2	120099	-
14.1230	120316586	-
15.1008	120339767	-
15.1009	120348740	-
7.1267	120412986	-
7.1267	120413281	-
7.1267	120425123	-
6.151	12047416	-
6.1462	120605557	-
12.25	1207037	-
15.1020	120858685	-
15.1023	121105801	-
7.1270	121185151	-
7.1271	121212982	-
7.1271	121213526	-
7.1271	121213602	-
7.1271	121213622	-
6.153	12122004	-
6.153	12122226	-
15.1027	121273756	-
15.1028	121289547	-
15.1028	121290152	-
8.938	121291615	-
8.938	121292160	-
8.938	121292286	-
14.1239	121334766	-
15.1029	121391750	-
1.1	121403	-
9.1108	121480363	-
9.1108	121499760	-
4.40	1215073	-
X.693	121648815	-
13.1190	121748265	-
X.694	121771280	-
13.1196	122142046	-
4.1122	122234633	-
4.1122	122237818	-
3.1371	122716120	-
3.1371	122717000	-
3.1371	122717350	-
14.1245	122831208	-
14.1245	122831630	-
13.1203	123104095	-
11.139	12313215	-
11.139	12313322	-
13.1204	123356438	-
1.1099	123451213	-
9.1128	123751557	-
9.1128	123751749	-
9.1128	123751996	-
9.1128	123752360	-
9.1128	123752662	-
9.1128	123752694	-
9.1128	123753248	-
13.1212	123760021	-
13.1212	123760408	-
13.1212	123760606	-
4.1137	123815460	-
13.1213	123873349	-
13.1213	123874783	-
X.697	123902242	-
10.76	12405718	-
10.76	12405896	-
X.699	124234737	-
4.1146	124359795	-
X.700	124361009	-
13.1222	124365063	-
13.1222	124368910	-
14.1260	124490020	-
14.1260	124491691	-
X.703	124528647	-
4.88	12455128	-
4.88	12455267	-
13.1224	124589296	-
X.705	124658431	-
X.708	124717613	-
9.1143	124837772	-
9.1143	124837792	-
9.1143	124841352	-
9.1143	124842985	-
X.712	124883050	-
X.713	124931408	-
13.1229	124989367	-
3.1377	124994600	-
3.1377	125003391	-
9.126	12500436	-
X.715	125007126	-
9.126	12500816	-
X.718	125029154	-
X.718	125031848	-
5.177	12505653	-
10.77	12511617	-
4.1152	125433556	-
3.1383	125502138	-
X.726	125551589	-
2.1389	125593065	-
2.1389	125593118	-
2.1389	125595120	-
15.1054	125748514	-
3.1389	126357200	-
3.1389	126358602	-
3.1389	126359011	-
3.1393	126527668	-
2.1394	126532192	-
3.1393	126582458	-
1.1122	126835567	-
1.1122	126835612	-
1.1122	126837166	-
1.1122	126837360	-
1.1122	126837428	-
1.1122	126837471	-
1.1122	126837930	-
1.1122	126838151	-
3.1395	126854128	-
1.1123	126864373	-
1.1123	126864466	-
1.1123	126864610	-
1.1123	126865266	-
1.1123	126865296	-
1.1123	126865767	-
1.1125	126998619	-
1.1125	126998640	-
1.1125	126999342	-
5.178	12718824	-
4.1175	127413270	-
3.1402	127500761	-
3.1402	127500894	-
9.1167	127504448	-
9.1167	127520595	-
1.1135	127653878	-
13.1257	127714864	-
1.1137	127758562	-
1.1138	127763734	-
1.1138	127765766	-
1.1142	127852537	-
1.1146	128029405	-
1.1151	128255783	-
1.1151	128256433	-
1.1151	128256453	-
1.1151	128256488	-
11.144	12825943	-
1.1152	128269601	-
11.144	12841106	-
1.1157	128820557	-
3.1408	128880881	-
3.1408	128880924	-
3.1408	128881149	-
3.1408	128881171	-
3.1408	128881255	-
3.1408	128882314	-
3.1408	128882363	-
4.1186	128894129	-
4.1186	128894313	-
4.1187	129107190	-
8.1005	129113974	-
6.1484	129256052	-
9.1176	129263527	-
6.1485	129395696	-
MT.2	12940	-
14.1314	129443175	-
14.1314	129445577	-
14.1314	129445602	-
6.1486	129520428	-
6.1486	129521466	-
6.1486	129521524	-
6.1486	129521673	-
6.1486	129522025	-
6.1486	129522646	-
4.1192	129562577	-
2.1414	129664495	-
2.1414	129664514	-
1.1181	129992804	-
1.1181	130050063	-
1.1181	130052420	-
1.1181	130052683	-
1.1181	130053197	-
1.1190	130360514	-
1.1191	130376867	-
AEMK02000682.1.31	1303921	-
4.1199	130392407	-
1.1194	130511010	-
1.1196	130559419	-
1.1199	130741193	-
9.1200	130772262	-
9.1200	130772281	-
1.1205	130894159	-
1.1205	130895548	-
1.1206	130917465	-
8.1029	131443995	-
9.1213	131790344	-
AEMK02000328.1.1	131969	-
15.1118	132163462	-
11.145	13225188	-
11.145	13225318	-
11.145	13225345	-
11.145	13225408	-
11.145	13225484	-
11.145	13225820	-
2.257	13228313	-
14.1334	132519552	-
14.1336	132550317	-
3.1421	132671409	-
3.1421	132672127	-
X.73	13293285	-
9.1220	133115364	-
9.1222	133190021	-
9.1222	133192623	-
9.1223	133231475	-
2.261	13324166	-
2.261	13324185	-
2.1438	133469769	-
2.1438	133471008	-
2.1445	133723675	-
10.87	13389901	-
6.1516	134660234	-
2.1464	134776136	-
2.1464	134776183	-
6.174	13492878	-
2.1467	135084339	-
14.1360	135101615	-
14.1360	135104748	-
6.174	13511622	-
8.1086	135280481	-
8.1086	135280505	-
8.1088	135404694	-
8.1092	135776591	-
2.1479	136286509	-
2.1480	136302191	-
18.104	13639850	-
2.1482	136458781	-
2.1482	136458889	-
2.1482	136458949	-
2.1482	136459253	-
2.1484	136496941	-
2.1484	136497663	-
2.1484	136497767	-
2.1484	136497792	-
1.108	13651406	-
1.108	13651832	-
2.1487	136678028	-
2.1489	136848845	-
14.1367	137074710	-
15.140	13733411	-
15.140	13733529	-
15.140	13733616	-
15.140	13733739	-
6.1551	137525067	-
6.1551	137525086	-
10.101	13773954	-
10.101	13773983	-
2.1498	137804903	-
1.1259	137908763	-
13.1378	137952827	-
13.1380	138115509	-
2.28	1381841	-
AEMK02000697.1.5	138240	-
13.1382	138430691	-
13.1382	138461869	-
AEMK02000697.1.5	138555	-
AEMK02000697.1.5	138648	-
10.103	13888144	-
6.1558	138941834	-
6.1558	138946403	-
14.1373	139013748	-
14.1373	139013830	-
1.1274	139168864	-
1.1274	139169628	-
15.1163	139260477	-
AEMK02000697.1.5	139730	-
2.1506	139779867	-
2.1506	139780920	-
1.1281	139828833	-
15.1172	139957708	-
15.1174	140144346	-
2.1515	140182207	-
15.1175	140190222	-
10.104	14031016	-
2.1523	140515247	-
2.1523	140515702	-
13.1404	140638526	-
13.1406	140674629	-
13.1406	140676118	-
17.122	14125732	-
17.122	14125798	-
17.122	14126026	-
14.1382	141331810	-
14.1383	141340321	-
17.123	14136887	-
17.123	14137779	-
11.148	14152207	-
2.1540	142011571	-
2.1541	142103555	-
2.1541	142103605	-
2.1547	142314076	-
2.1548	142348038	-
2.1550	142359118	-
6.1572	142454923	-
6.1572	142455081	-
6.1574	142621924	-
6.1574	142622206	-
4.90	14289743	-
2.1555	142950191	-
2.1564	143304079	-
2.1566	143604371	-
1.1295	143919697	-
1.1296	143972600	-
1.1296	143972755	-
17.125	14422990	-
17.125	14430813	-
18.6	1444739	-
17.125	14448537	-
17.125	14462722	-
6.1579	144940703	-
6.1579	144940797	-
2.1580	145655007	-
2.1580	145655419	-
18.6	1462819	-
18.6	1462838	-
18.6	1462857	-
1.1	146590	-
13.1460	146750614	-
6.1601	147177032	-
6.1602	147181960	-
2.29	1471886	-
2.29	1471952	-
13.1475	147761252	-
1.120	14777139	-
17.127	14778560	-
17.127	14778711	-
17.127	14781504	-
4.45	1479876	-
6.186	14850262	-
5.216	14888957	-
1.121	14905917	-
2.1597	149072660	-
14.148	14950486	-
1.1345	149565332	-
5.221	14973483	-
5.221	14975982	-
1.1346	149845198	-
6.189	14986868	-
6.189	14988286	-
6.1631	149973925	-
14.150	15014147	-
14.150	15014312	-
14.150	15014334	-
14.150	15014403	-
2.1603	150183491	-
2.273	15031158	-
12.181	15101957	-
12.182	15114203	-
12.182	15114260	-
2.1619	151249795	-
2.1619	151249884	-
12.182	15132761	-
2.1620	151402215	-
2.1620	151430050	-
5.229	15150255	-
2.1622	151663787	-
5.229	15186066	-
5.229	15186089	-
5.229	15186256	-
2.276	15194029	-
10.10	1520863	-
12.186	15307518	-
12.186	15308318	-
2.280	15342620	-
10.10	1535086	-
12.189	15394493	-
14.1	15584	-
11.172	15668814	-
11.173	15703993	-
11.173	15704367	-
13.1531	157261431	-
13.1531	157261675	-
13.1532	157298912	-
13.1533	157411138	-
6.1690	157616501	-
1.1369	157822383	-
13.1543	158291096	-
13.1543	158291376	-
13.1543	158303468	-
6.1706	159037830	-
6.1706	159038131	-
AEMK02000258.1.2	159382	-
AEMK02000258.1.2	159405	-
6.1711	159408315	-
6.1716	159590481	-
6.1716	159590543	-
6.1716	159590986	-
6.1716	159591158	-
6.1718	159798906	-
4.115	15980711	-
6.1718	159811610	-
6.1718	159814974	-
6.1722	160108142	-
6.1722	160109513	-
6.1722	160109535	-
6.1722	160110761	-
13.1575	160160209	-
13.1575	160160389	-
5.240	16038920	-
5.240	16039505	-
6.1732	160875741	-
6.1732	160875763	-
6.1732	160876084	-
12.32	1610186	-
6.1734	161160713	-
1.1405	161183610	-
2.297	16134050	-
12.32	1614526	-
12.32	1615502	-
2.298	16186210	-
1.134	16202863	-
1.134	16202931	-
1.134	16202950	-
1.134	16203379	-
1.134	16213302	-
1.134	16230773	-
X.94	16253085	-
AEMK02000697.1.6	162938	-
12.210	16298768	-
1.1435	163089445	-
3.205	16309662	-
3.205	16309700	-
3.205	16309968	-
1.1441	163237351	-
1.1442	163292782	-
1.1445	163475521	-
1.135	16362153	-
1.135	16362465	-
1.135	16362606	-
1.135	16362805	-
6.1744	164161440	-
6.1744	164162382	-
6.1744	164162518	-
X.96	16430871	-
X.96	16431070	-
X.96	16431225	-
X.96	16432335	-
1.1459	164353854	-
1.1461	164476286	-
6.1745	164718444	-
6.1750	165093566	-
6.1754	165224621	-
2.301	16564258	-
6.1763	165774672	-
1.1474	166107897	-
6.1768	166327245	-
2.304	16650779	-
6.1772	166550583	-
6.1775	166666144	-
8.134	16666867	-
AEMK02000452.1.16	1666932	-
6.1779	167083068	-
6.1782	167322332	-
15.162	16757173	-
6.1786	167597962	-
6.1786	167598005	-
13.1613	167796376	-
13.1613	167797381	-
6.1791	167919670	-
3.221	16843811	-
3.221	16844335	-
3.221	16844515	-
3.221	16848931	-
6.1801	168716786	-
6.1801	168716841	-
6.1801	168716972	-
6.1803	168765537	-
6.1804	168872481	-
1.1507	169663633	-
1.1508	169710953	-
6.1808	170201751	-
6.1809	170346137	-
6.1815	170651220	-
3.228	17093284	-
12.221	17100324	-
8.29	1710529	-
8.29	1711105	-
3.230	17136188	-
10.153	17220428	-
10.153	17220828	-
7.18	1722189	-
7.18	1722295	-
8.30	1726397	-
3.235	17287332	-
3.235	17288053	-
3.236	17314723	-
3.236	17314940	-
3.238	17362234	-
3.238	17362268	-
3.238	17362302	-
3.239	17375630	-
9.180	17414974	-
9.180	17416735	-
3.242	17422291	-
12.223	17432604	-
3.245	17490527	-
6.216	17519290	-
6.216	17520862	-
6.216	17522577	-
3.246	17626819	-
3.247	17640799	-
6.217	17642899	-
12.225	17720410	-
3.251	17745886	-
6.224	17784916	-
13.1681	179310726	-
1.1543	179454927	-
1.1560	180049978	-
1.1572	180407017	-
1.1580	180645312	-
3.264	18087500	-
11.203	18097724	-
3.265	18136271	-
5.268	18172430	-
12.230	18198769	-
3.266	18198818	-
13.1710	182209857	-
1.1598	182410116	-
12.235	18275633	-
12.235	18275869	-
3.270	18278005	-
6.234	18318764	-
1.1609	183415993	-
1.1609	183416152	-
5.273	18419438	-
5.273	18423424	-
5.273	18424092	-
5.274	18436269	-
13.164	18461518	-
13.164	18461857	-
13.164	18463453	-
13.164	18463522	-
11.212	18469161	-
3.276	18521127	-
5.275	18526306	-
1.1639	186381704	-
1.1639	186384063	-
1.1642	187118507	-
1.1642	187119117	-
12.242	18893772	-
12.242	18893795	-
13.1736	189148718	-
1.1663	189619856	-
1.1663	189620430	-
1.1668	190167933	-
12.247	19019864	-
13.1756	190277422	-
10.174	19028819	-
12.248	19034072	-
12.248	19034324	-
7.21	1910607	-
1.1677	191200630	-
12.251	19121543	-
8.156	19128520	-
6.243	19216833	-
13.1766	192366351	-
13.1766	192366594	-
13.1767	192407734	-
13.1767	192407840	-
13.1767	192407860	-
17.144	19341182	-
6.244	19356068	-
5.290	19399436	-
6.245	19401469	-
5.293	19481273	-
7.149	19489522	-
7.149	19490039	-
4.150	19505704	-
7.22	1952707	-
12.256	19551520	-
11.230	19572972	-
5.298	19587383	-
9.199	19589697	-
9.199	19591017	-
9.199	19591692	-
4.151	19593822	-
13.1786	196210012	-
3.292	19653404	-
3.292	19666546	-
18.200	19678698	-
AEMK02000697.1.7	197081	-
13.1795	197110681	-
12.260	19747358	-
13.1802	197509335	-
12.260	19752496	-
12.261	19755736	-
12.261	19757312	-
12.261	19777739	-
X.118	19835677	-
X.118	19835696	-
12.264	19892224	-
X.121	19953161	-
13.1839	199564050	-
12.269	20013623	-
12.270	20028112	-
12.270	20028638	-
12.270	20028658	-
12.270	20030094	-
13.1846	200686726	-
13.1849	200872514	-
13.1849	200873141	-
13.1849	200873676	-
12.273	20171705	-
12.274	20214245	-
13.1866	202936321	-
6.259	20388227	-
6.260	20407849	-
13.1884	205687559	-
13.1886	206074969	-
13.1889	206244775	-
13.1889	206244797	-
AEMK02000452.1.20	2070846	-
9.218	20716647	-
12.286	20717772	-
13.1897	207196888	-
1.1770	207219115	-
1.1770	207219454	-
13.1901	207475306	-
13.1902	207493658	-
13.1902	207493912	-
13.1902	207493971	-
13.1902	207494046	-
13.1903	207514257	-
13.1903	207514288	-
13.1903	207514327	-
12.287	20758083	-
12.287	20758728	-
13.1906	207805060	-
12.39	2087660	-
7.186	20880114	-
1.11	2094869	-
12.291	20974502	-
12.291	20975125	-
AEMK02000452.1.21	2106487	-
5.307	21126570	-
5.308	21172280	-
14.205	21249166	-
14.205	21249262	-
14.205	21249312	-
5.312	21265551	-
5.313	21279521	-
8.32	2129235	-
7.194	21413360	-
3.296	21493136	-
AEMK02000361.1.3	215306	-
3.297	21548351	-
3.297	21574068	-
5.319	21597884	-
1.1829	216553541	-
5.320	21669784	-
5.320	21670615	-
5.320	21671070	-
5.320	21671109	-
5.320	21671185	-
5.320	21671204	-
5.321	21707872	-
5.322	21712263	-
1.1839	217142967	-
1.1840	217264263	-
1.1840	217264314	-
5.323	21734059	-
5.323	21740452	-
1.230	21767037	-
1.230	21767608	-
1.230	21767639	-
11.249	21850074	-
11.249	21850436	-
11.249	21850622	-
12.304	21965460	-
5.330	21984755	-
5.330	21986708	-
5.331	22000482	-
5.331	22000761	-
2.45	2201630	-
12.42	2202359	-
5.333	22044573	-
5.333	22055556	-
1.1863	220750247	-
12.43	2220935	-
12.314	22270508	-
12.314	22270596	-
5.4	222785	-
5.4	222804	-
12.315	22344758	-
12.315	22344777	-
5.342	22406956	-
5.342	22415024	-
3.312	22474332	-
14.208	22533916	-
5.344	22549009	-
3.315	22564985	-
1.1917	225703200	-
1.1917	225703464	-
1.1917	225704463	-
1.1917	225704606	-
7.202	22574198	-
12.319	22591630	-
1.1918	226163351	-
9.234	22628708	-
9.234	22628858	-
3.317	22643401	-
12.321	22654926	-
7.206	22756346	-
7.206	22763438	-
14.215	22773527	-
1.1925	228113326	-
1.1933	229329877	-
1.1933	229330699	-
13.200	22964876	-
13.200	22964895	-
13.200	22965021	-
12.331	23029380	-
5.361	23039103	-
5.361	23039131	-
5.361	23039160	-
5.362	23059006	-
5.363	23087951	-
7.209	23102771	-
5.364	23110918	-
11.260	23148033	-
12.44	2315810	-
7.214	23211808	-
7.215	23222312	-
7.221	23265565	-
14.227	23360474	-
12.337	23376002	-
12.338	23382396	-
14.228	23400585	-
14.230	23445579	-
4.49	2345122	-
10.225	23541265	-
1.1984	235854059	-
1.1984	235854540	-
1.1984	235854883	-
1.1984	235857593	-
10.226	23586488	-
1.1985	235871075	-
1.1990	236345919	-
7.227	23634741	-
7.227	23635162	-
1.1990	236371717	-
1.1992	236383924	-
1.1993	236402250	-
1.1993	236402272	-
1.1993	236403141	-
1.1993	236406969	-
7.228	23645336	-
7.228	23645361	-
1.1997	236456240	-
7.228	23646937	-
1.1999	236532318	-
7.229	23658094	-
7.229	23658115	-
3.321	23691542	-
1.2003	236999995	-
7.230	23704846	-
12.343	23752164	-
7.231	23756897	-
7.231	23756924	-
7.231	23764778	-
10.228	23767238	-
7.233	23777126	-
18.229	23803940	-
18.229	23804049	-
18.229	23804166	-
18.229	23805223	-
1.2019	238326393	-
13.206	23833133	-
10.231	23843136	-
1.2020	238536345	-
7.238	23886138	-
1.2028	239468761	-
1.2028	239473157	-
7.242	23952867	-
7.242	23953290	-
1.2030	239534626	-
7.242	23953732	-
7.242	23953755	-
1.2032	239768178	-
1.2032	239768199	-
7.245	24040670	-
7.247	24057674	-
5.367	24081881	-
7.248	24088887	-
7.249	24161056	-
7.250	24172244	-
7.252	24204935	-
7.255	24231295	-
7.27	2426123	-
7.27	2426179	-
1.2059	243127753	-
1.2059	243127872	-
14.247	24312812	-
1.2059	243128170	-
1.2059	243128197	-
1.2059	243128443	-
14.247	24313832	-
14.247	24314155	-
14.247	24314241	-
1.2060	243172915	-
12.357	24322384	-
12.369	24845225	-
5.5	248775	-
7.261	24901391	-
10.246	24907497	-
10.246	24907516	-
10.246	24908161	-
5.5	249189	-
10.247	24926172	-
5.5	249319	-
7.263	24969096	-
1.2088	249898847	-
1.2088	249898930	-
7.266	25045175	-
7.266	25045527	-
7.266	25045651	-
7.266	25047562	-
7.266	25049143	-
7.267	25062772	-
7.267	25069982	-
7.267	25070014	-
1.2108	251269487	-
1.2108	251270161	-
12.377	25142785	-
7.273	25178884	-
7.274	25205237	-
1.2130	252373280	-
12.378	25322238	-
1.2151	253376215	-
1.2154	253807794	-
1.2154	253816412	-
1.2154	253835296	-
1.2154	253855514	-
1.2155	253895837	-
1.2155	253895883	-
1.2161	254015428	-
1.2162	254033384	-
3.352	25417212	-
12.381	25441565	-
12.381	25441843	-
12.381	25442371	-
1.2167	254684085	-
11.275	25481595	-
12.386	25596521	-
12.386	25597270	-
12.386	25599971	-
16.192	25800893	-
12.392	25881839	-
12.392	25881860	-
14.24	2588893	-
3.353	25897712	-
2.382	26014969	-
2.382	26015221	-
1.2203	260847412	-
1.2208	261228707	-
1.2208	261229113	-
1.2208	261230060	-
1.2208	261230080	-
9.251	26154916	-
9.251	26160584	-
9.251	26160687	-
13.221	26209399	-
1.2218	262243226	-
1.2221	262333534	-
1.2221	262334300	-
13.222	26278209	-
13.222	26278372	-
17.185	26353438	-
17.185	26354052	-
17.185	26354074	-
1.2222	263747902	-
1.2222	263748538	-
13.19	2638982	-
1.275	26474413	-
2.1	26481	-
2.388	26493673	-
2.388	26493693	-
2.388	26493726	-
1.2260	265695171	-
1.2265	265871075	-
1.2265	265872961	-
1.2266	265930052	-
1.2266	265931073	-
12.403	26605208	-
12.405	26663894	-
12.406	26678208	-
12.406	26679612	-
17.190	26740668	-
17.190	26740862	-
12.408	26741730	-
1.2282	267961405	-
1.2284	268010306	-
1.2287	268238972	-
1.2287	268239010	-
1.2288	268309797	-
1.2289	268355034	-
1.2289	268356052	-
1.2290	268391854	-
1.2291	268420279	-
1.2297	268585748	-
1.2298	268620845	-
1.2298	268630430	-
1.2299	268702828	-
1.2300	268746325	-
1.2305	269081277	-
1.2305	269081297	-
1.2306	269092029	-
1.2306	269102359	-
1.2307	269157177	-
1.2313	269387437	-
1.2318	269975549	-
1.2319	269986704	-
9.256	27035993	-
12.418	27115829	-
12.418	27115919	-
12.418	27116589	-
12.418	27116615	-
1.2347	272150993	-
1.2357	272827934	-
1.2358	272949257	-
1.2359	272956123	-
1.2360	272965643	-
1.2361	272975163	-
1.2361	272976099	-
1.2361	272976793	-
1.2377	274125667	-
6.281	27416480	-
6.281	27419203	-
6.288	27610471	-
10.267	27668526	-
6.290	27792605	-
13.21	2786702	-
6.297	27867505	-
16.214	27937919	-
16.214	27938287	-
16.214	27938575	-
16.214	27938757	-
16.214	27939307	-
16.214	27939447	-
13.236	27959647	-
6.299	28045439	-
6.300	28049947	-
17.194	28086669	-
16.220	28099419	-
16.220	28099501	-
14.262	28109857	-
18.262	28124209	-
14.262	28137209	-
14.263	28185431	-
2.9	281927	-
4.192	28192774	-
4.192	28193633	-
2.408	28257083	-
2.408	28258509	-
4.12	282993	-
6.309	28367407	-
6.311	28544916	-
6.313	28553734	-
3.385	28580280	-
3.385	28582757	-
2.413	28696664	-
6.318	28875220	-
11.2	289661	-
13.250	28977502	-
5.412	29129787	-
5.412	29131011	-
5.412	29131106	-
13.254	29227225	-
2.422	29305691	-
14.271	29314265	-
6.322	29315086	-
6.322	29315429	-
4.13	293709	-
14.277	29472216	-
13.256	29478112	-
13.259	29596763	-
7.305	29624231	-
14.282	29644002	-
7.307	29655746	-
7.308	29663781	-
7.308	29665382	-
7.308	29670459	-
18.279	29699191	-
18.279	29699338	-
18.279	29700095	-
15.229	29705159	-
15.229	29705691	-
15.229	29706135	-
15.229	29706480	-
13.260	29730135	-
6.326	29884263	-
6.326	29885505	-
6.326	29888613	-
14.284	29890026	-
7.28	2992007	-
7.28	2993042	-
7.28	2995127	-
1.320	29975282	-
14.287	30028571	-
14.288	30070079	-
14.288	30070812	-
14.288	30071170	-
17.210	30237254	-
13.273	30253272	-
4.51	3025883	-
4.51	3025929	-
4.15	302623	-
2.425	30296442	-
2.425	30297585	-
2.48	3031105	-
2.48	3031954	-
13.274	30329868	-
6.40	3041624	-
6.40	3041644	-
3.2	304469	-
5.424	30488327	-
5.424	30488442	-
5.424	30489706	-
X.212	30584284	-
X.212	30585512	-
8.214	30693323	-
8.214	30694017	-
8.215	30725572	-
AEMK02000452.1.30	3075275	-
17.215	30769402	-
14.32	3082293	-
13.288	31048375	-
13.292	31143495	-
13.293	31180846	-
14.315	31207135	-
17.220	31208128	-
12.436	31269646	-
12.436	31269693	-
12.436	31269823	-
13.298	31298453	-
13.300	31319290	-
13.301	31366578	-
14.316	31368545	-
14.316	31368918	-
9.16	3145653	-
AEMK02000452.1.32	3157020	-
12.48	3161358	-
6.12	316341	-
13.312	31650874	-
13.312	31650966	-
12.437	31695852	-
12.437	31695872	-
12.437	31696276	-
12.437	31709251	-
14.320	31765801	-
14.320	31766166	-
13.317	31767495	-
13.317	31767514	-
14.323	31836746	-
17.231	31854467	-
14.324	31860663	-
14.324	31860904	-
AEMK02000452.1.33	3187555	-
17.232	31896119	-
17.234	31910827	-
13.324	31916246	-
17.236	31957120	-
15.251	31970187	-
15.251	31970792	-
13.329	31995603	-
11.52	3200063	-
14.330	32007700	-
12.438	32008020	-
5.21	3208125	-
10.309	32139064	-
10.310	32151181	-
14.334	32205957	-
3.427	32312579	-
13.340	32332341	-
9.17	3248503	-
5.23	3248612	-
13.352	32805231	-
13.353	32812190	-
13.356	32830898	-
17.261	32960109	-
17.261	32960564	-
13.359	33085286	-
14.341	33202423	-
6.13	332242	-
12.442	33231848	-
12.442	33240004	-
10.338	33431296	-
10.338	33432259	-
10.338	33432298	-
10.338	33432731	-
10.338	33432839	-
10.338	33433695	-
4.236	33810131	-
3.437	33857067	-
13.34	3393119	-
10.341	33937884	-
4.239	34033944	-
4.239	34034032	-
4.239	34034261	-
3.439	34038017	-
13.368	34090020	-
13.369	34100997	-
12.449	34123137	-
12.449	34123691	-
12.454	34246930	-
12.454	34248563	-
12.455	34278371	-
12.455	34279086	-
14.351	34283081	-
14.351	34284333	-
13.374	34361300	-
16.282	34426834	-
16.282	34459471	-
14.353	34523905	-
7.398	34549426	-
12.459	34622779	-
14.354	34630377	-
6.383	34775446	-
17.274	34794717	-
17.274	34794885	-
17.275	34808732	-
13.390	34928414	-
13.390	34928438	-
13.390	34928466	-
9.344	35167570	-
9.344	35167931	-
9.344	35167992	-
9.344	35168137	-
9.344	35168214	-
9.344	35168647	-
9.344	35176907	-
9.345	35187561	-
8.268	35193769	-
8.268	35193789	-
7.402	35286568	-
17.283	35366142	-
17.283	35367244	-
17.286	35608811	-
8.7	356896	-
AEMK02000452.1.40	3583016	-
AEMK02000452.1.40	3583036	-
9.356	35882138	-
12.51	3589540	-
1.393	35909799	-
AEMK02000452.1.40	3594679	-
13.407	35963285	-
13.407	35963881	-
13.408	35989458	-
13.408	35989557	-
AEMK02000452.1.40	3614676	-
9.366	36232957	-
9.366	36233299	-
2.52	3624252	-
2.52	3626257	-
AEMK02000452.1.40	3633030	-
AEMK02000452.1.40	3633049	-
X.232	36331106	-
7.407	36379544	-
7.407	36380281	-
18.327	36579001	-
18.327	36579062	-
18.327	36579446	-
AEMK02000452.1.40	3657948	-
18.327	36579485	-
18.327	36580344	-
AEMK02000452.1.40	3676037	-
4.257	36847347	-
4.257	36849729	-
9.376	36857583	-
9.376	36857790	-
17.304	36877576	-
17.305	36917279	-
7.418	36922272	-
1.403	37008068	-
1.403	37008108	-
1.403	37008500	-
AEMK02000452.1.40	3717853	-
17.309	37204939	-
2.12	372238	-
16.307	37299205	-
7.436	37318354	-
3.457	37324777	-
AEMK02000452.1.40	3753149	-
15.271	37544675	-
17.311	37549972	-
17.311	37551193	-
17.311	37551379	-
AEMK02000452.1.40	3755236	-
15.271	37558990	-
12.55	3761559	-
AEMK02000452.1.40	3764261	-
AEMK02000452.1.40	3766567	-
AEMK02000452.1.40	3766586	-
3.465	37694806	-
17.313	37726085	-
6.57	3781691	-
3.471	37883308	-
3.471	37884023	-
3.471	37884046	-
4.286	37890211	-
12.56	3795891	-
12.56	3795912	-
12.509	37962968	-
17.321	38331685	-
2.2	38474	-
14.374	38476900	-
17.324	38483194	-
7.458	38506645	-
7.458	38506665	-
7.458	38506904	-
7.459	38531941	-
17.328	38638297	-
14.378	38650663	-
3.483	38763446	-
3.483	38770530	-
3.484	38807011	-
5.480	38811569	-
3.484	38812089	-
14.381	38827670	-
14.381	38828341	-
14.381	38830351	-
14.381	38836232	-
14.381	38842218	-
14.382	38852947	-
17.41	3888429	-
3.487	38909670	-
12.524	39000316	-
17.336	39000661	-
2.472	39034839	-
2.472	39035354	-
7.465	39125058	-
8.316	39127157	-
8.316	39127544	-
8.316	39129447	-
3.495	39130781	-
3.496	39161433	-
7.467	39251050	-
7.467	39251126	-
7.468	39255257	-
AEMK02000682.1.3	392921	-
3.502	39294102	-
AEMK02000682.1.3	393350	-
6.408	39366767	-
6.408	39368876	-
6.408	39368933	-
3.505	39404093	-
9.395	39491081	-
9.395	39492275	-
9.395	39493315	-
12.531	39521658	-
3.510	39532714	-
3.512	39548260	-
14.387	39549851	-
9.402	39638510	-
15.294	39702905	-
15.294	39702926	-
X.252	39726198	-
X.252	39727044	-
1.431	39850349	-
1.431	39850499	-
14.392	39858269	-
14.394	39902319	-
14.394	39902339	-
17.348	39905960	-
17.348	39906996	-
1.432	39913762	-
1.432	39914239	-
3.521	39942373	-
3.521	39942833	-
3.524	39989740	-
17.349	39996310	-
17.353	40118494	-
14.395	40124902	-
14.395	40125590	-
13.444	40161526	-
13.444	40161572	-
3.528	40178454	-
14.397	40219201	-
14.397	40219226	-
13.445	40223186	-
13.445	40250855	-
5.495	40418035	-
5.495	40418377	-
14.406	40425084	-
2.14	404533	-
14.407	40461613	-
3.537	40512305	-
3.537	40512894	-
3.537	40512950	-
14.409	40522720	-
2.484	40545794	-
3.538	40556564	-
3.538	40559977	-
17.359	40623331	-
2.56	4074131	-
2.485	40814166	-
2.485	40814192	-
2.485	40814212	-
3.45	4086968	-
3.45	4086989	-
3.45	4087395	-
3.45	4087494	-
3.45	4087554	-
14.419	40888722	-
14.421	40976925	-
1.438	40988836	-
3.548	41057728	-
3.549	41092517	-
16.371	41098971	-
3.551	41100878	-
6.15	411179	-
3.552	41123040	-
3.554	41140560	-
8.54	4120794	-
3.559	41291052	-
3.559	41291089	-
9.414	41417773	-
2.495	41421794	-
17.364	41464072	-
17.364	41467602	-
3.566	41486688	-
3.566	41486709	-
3.567	41490761	-
9.24	4157292	-
9.24	4157641	-
9.24	4157695	-
6.16	417411	-
14.434	41746893	-
14.435	41766726	-
14.435	41766955	-
14.435	41767116	-
2.497	41782064	-
4.317	41821767	-
8.348	41847097	-
AEMK02000258.1.5	418975	-
AEMK02000258.1.5	419465	-
5.48	4200958	-
3.575	42036152	-
3.575	42036186	-
18.380	42063484	-
X.270	42090248	-
3.577	42117503	-
3.578	42145165	-
X.271	42146004	-
4.18	421469	-
3.579	42165561	-
3.580	42205251	-
3.580	42210144	-
14.438	42216113	-
3.583	42393276	-
12.556	42498937	-
12.556	42500119	-
4.324	42769236	-
12.562	42795407	-
X.278	42970112	-
X.278	42970586	-
X.279	42982583	-
X.280	42993551	-
X.282	43043618	-
X.283	43100379	-
X.287	43177271	-
1.447	43200412	-
1.447	43201719	-
X.288	43218393	-
1.448	43447507	-
1.448	43447683	-
1.448	43447959	-
1.448	43448729	-
7.521	43597241	-
7.521	43597316	-
7.521	43597758	-
14.443	44049707	-
9.425	44135516	-
9.426	44167424	-
9.429	44216398	-
9.429	44216417	-
3.55	4423387	-
12.587	44271527	-
3.603	44281764	-
3.603	44282480	-
9.449	44567576	-
12.590	44609950	-
12.591	44626449	-
12.591	44627012	-
12.591	44627036	-
5.50	4467234	-
12.593	44677517	-
12.597	44814387	-
12.598	44823383	-
12.600	44897179	-
12.600	44897276	-
12.601	44951994	-
15.312	44976596	-
11.375	45000742	-
11.375	45001589	-
11.375	45001722	-
11.375	45001801	-
11.375	45002068	-
12.8	450429	-
11.376	45048088	-
6.463	45181461	-
9.454	45182400	-
13.484	45335787	-
9.456	45336052	-
15.313	45357840	-
15.313	45357883	-
6.467	45384955	-
6.469	45409357	-
9.463	45565514	-
9.463	45566368	-
9.463	45567137	-
16.408	45571700	-
9.464	45639533	-
15.322	45742755	-
12.624	45768177	-
12.625	45806005	-
12.625	45806210	-
12.625	45806568	-
15.323	45818946	-
3.615	45857494	-
14.477	46010785	-
14.477	46011207	-
14.477	46011230	-
14.477	46011249	-
14.477	46011347	-
14.477	46013097	-
AEMK02000328.1.7	460446	-
7.525	46085389	-
AEMK02000328.1.7	461121	-
X.303	46164298	-
18.433	46193140	-
15.332	46208898	-
15.332	46209049	-
X.304	46218547	-
9.471	46238145	-
9.471	46238582	-
9.471	46239412	-
9.472	46247283	-
9.472	46247655	-
9.473	46264931	-
X.307	46299933	-
9.475	46310877	-
12.652	46342507	-
12.652	46358974	-
14.479	46403149	-
15.334	46448923	-
15.334	46459600	-
15.334	46464830	-
14.481	46469630	-
9.477	46512789	-
7.533	46553819	-
7.533	46553843	-
7.533	46553887	-
7.533	46553983	-
6.489	46563766	-
9.480	46565080	-
14.482	46585199	-
6.489	46585301	-
9.481	46607496	-
12.656	46621114	-
14.483	46628569	-
7.536	46670480	-
17.391	46673980	-
10.426	46721111	-
17.392	46739972	-
17.392	46741794	-
6.490	46764248	-
10.428	46875112	-
10.428	46876496	-
17.396	46906605	-
17.396	46906987	-
10.429	46908205	-
10.429	46926665	-
12.659	47080374	-
6.492	47142014	-
6.492	47142707	-
6.493	47168471	-
6.495	47224348	-
14.493	47261912	-
14.496	47312464	-
17.400	47352155	-
17.400	47352249	-
7.548	47440995	-
7.549	47452694	-
14.502	47478381	-
16.417	47494673	-
16.417	47494848	-
8.379	47604851	-
6.500	47616985	-
17.406	47617591	-
6.500	47619552	-
8.380	47656272	-
8.380	47656395	-
7.552	47660367	-
7.552	47661882	-
16.422	47738784	-
3.646	47750554	-
7.553	47760232	-
7.553	47760297	-
7.553	47760465	-
7.553	47760529	-
12.73	4776921	-
12.73	4776965	-
X.320	47773440	-
11.421	47794217	-
11.421	47795115	-
12.678	47795656	-
12.679	47856421	-
X.321	47871525	-
12.681	47911539	-
12.73	4792569	-
6.73	4795195	-
9.26	4800560	-
17.412	48024698	-
17.412	48025480	-
6.510	48046496	-
6.510	48046560	-
6.510	48046706	-
10.434	48065864	-
10.434	48065894	-
10.434	48066025	-
7.556	48084884	-
6.511	48085674	-
17.416	48089904	-
10.434	48108220	-
17.418	48148614	-
6.513	48305848	-
14.515	48327318	-
12.694	48404308	-
12.694	48405644	-
12.694	48409496	-
2.69	4848571	-
17.421	48512802	-
17.421	48516000	-
10.441	48531500	-
10.441	48531971	-
10.441	48532027	-
10.441	48532081	-
10.441	48532114	-
5.11	485474	-
5.578	48549591	-
10.441	48570904	-
6.519	48622834	-
15.384	48624795	-
15.384	48624844	-
2.70	4863296	-
X.4	486403	-
5.11	486422	-
15.385	48644573	-
15.385	48646649	-
11.59	4866346	-
11.59	4866704	-
6.522	48699252	-
18.452	48713661	-
18.453	48735266	-
17.428	48814589	-
10.449	48883211	-
10.449	48883502	-
6.527	48919003	-
6.528	48962838	-
2.17	491301	-
6.530	49131275	-
6.530	49131494	-
6.530	49158198	-
2.592	49229244	-
17.44	4933454	-
17.44	4934409	-
3.662	49454605	-
2.72	4958518	-
3.664	49626803	-
3.664	49626948	-
3.664	49627418	-
12.705	49754166	-
7.566	49807218	-
7.566	49807316	-
7.566	49807353	-
6.545	49834649	-
14.530	49840303	-
14.536	49907693	-
6.548	50003202	-
11.449	50076077	-
14.540	50209328	-
6.554	50212928	-
6.554	50214279	-
6.554	50214714	-
4.353	50298445	-
10.464	50300887	-
5.54	5035896	-
2.75	5042884	-
13.560	50479276	-
13.560	50479965	-
6.563	50489778	-
6.563	50490700	-
13.560	50499253	-
13.561	50540646	-
13.561	50541412	-
5.54	5054556	-
18.460	50562035	-
18.460	50563137	-
18.460	50563314	-
12.733	50583209	-
14.551	50591419	-
12.734	50646473	-
12.734	50653726	-
14.554	50661271	-
12.738	50734678	-
5.55	5075627	-
6.568	50765673	-
2.597	50810443	-
2.77	5089471	-
18.468	50961453	-
2.78	5097242	-
14.564	50974620	-
6.573	50987583	-
18.470	51046899	-
14.570	51113870	-
14.570	51113943	-
14.570	51114549	-
14.570	51117708	-
4.367	51227734	-
4.367	51227753	-
4.367	51227799	-
4.367	51227826	-
4.367	51227881	-
2.80	5123171	-
4.367	51235264	-
16.468	51252593	-
14.576	51355736	-
14.577	51412877	-
14.578	51489893	-
17.479	51491077	-
12.741	51505380	-
12.741	51505460	-
12.741	51505504	-
12.741	51505910	-
12.741	51506130	-
17.481	51630307	-
17.481	51630476	-
17.481	51640302	-
14.580	51644842	-
17.482	51674476	-
17.482	51675156	-
X.344	51753621	-
6.582	51855116	-
6.582	51855849	-
12.749	51899775	-
18.487	51903640	-
6.583	51917961	-
5.595	51920439	-
5.596	51939484	-
5.596	51940537	-
5.596	51941455	-
12.750	51954613	-
12.750	51954635	-
12.751	51966033	-
9.517	51983025	-
9.517	51983092	-
9.517	51985167	-
6.585	51988654	-
5.597	51996134	-
12.754	52096163	-
6.589	52100263	-
2.84	5210500	-
8.400	52152651	-
8.400	52153716	-
X.346	52175608	-
X.346	52176283	-
6.592	52203094	-
17.492	52353696	-
3.695	52486430	-
12.768	52581981	-
10.495	52586287	-
10.495	52586322	-
10.495	52586510	-
12.769	52590804	-
12.769	52591036	-
12.770	52596139	-
10.496	52597399	-
12.771	52599415	-
12.774	52664873	-
6.604	52695657	-
12.776	52719064	-
16.496	52767285	-
16.496	52770842	-
16.496	52777003	-
12.779	52882860	-
12.782	52911721	-
18.25	5291535	-
18.25	5291661	-
2.19	530620	-
3.699	53064648	-
12.787	53164118	-
6.613	53238659	-
9.531	53301111	-
9.531	53301535	-
9.532	53358552	-
12.791	53379666	-
12.798	53548320	-
3.707	53681801	-
3.707	53682336	-
3.707	53682599	-
6.623	53795403	-
6.623	53795423	-
7.611	53877818	-
2.92	5392548	-
6.627	53974357	-
6.629	54052247	-
6.630	54058757	-
6.633	54107684	-
6.633	54108651	-
6.636	54234607	-
6.636	54234629	-
6.636	54235605	-
3.71	5429992	-
6.641	54337489	-
15.412	54342576	-
6.643	54448189	-
6.643	54448363	-
7.615	54539974	-
6.646	54619470	-
6.646	54619620	-
[truncated: 5,008 more rows]

## Sheet: PASs in BSF of 1d
Table S3.5 7025 PASs obtained in back subcutaneous fat (BSF) of 1d.
gene	site	strand
4.885	100278174	-
4.885	100304594	-
5.148	10031231	-
3.160	10037947	-
5.149	10038965	-
7.1116	100705858	-
7.1117	100724019	-
2.214	10074962	-
2.214	10075131	-
5.1096	100762918	-
5.150	10081250	-
8.741	100856706	-
3.161	10120084	-
3.161	10120108	-
3.161	10120129	-
3.161	10120162	-
3.161	10120219	-
15.845	101360308	-
15.845	101361900	-
5.151	10138900	-
5.152	10149068	-
6.143	10161962	-
8.21	1018452	-
3.162	10212736	-
2.1219	102426649	-
5.155	10244628	-
5.155	10245092	-
18.75	10271058	-
18.75	10271224	-
18.75	10275759	-
18.75	10275853	-
4.905	102841464	-
3.1192	102940752	-
3.1192	102947615	-
3.1193	102983667	-
3.1193	102984269	-
3.1193	102984407	-
3.1193	102986232	-
3.162	10299208	-
3.1196	103100105	-
6.1314	103226401	-
6.1314	103226456	-
18.75	10327659	-
9.907	103336312	-
9.907	103337857	-
15.860	103565874	-
4.919	103632536	-
3.20	1037157	-
2.1233	103743708	-
2.1234	103819019	-
6.1327	104000795	-
7.1137	104222876	-
7.1137	104223330	-
7.1137	104247194	-
15.865	104553521	-
15.865	104559294	-
8.785	104579341	-
15.866	104579938	-
4.938	104998531	-
8.798	105019543	-
8.798	105019591	-
14.1068	105037471	-
8.798	105039841	-
14.1070	105126905	-
3.21	1052188	-
15.879	105255491	-
15.879	105255511	-
6.1334	105642631	-
6.1334	105642734	-
15.884	105818863	-
15.884	105819154	-
15.884	105819468	-
14.1078	105924535	-
X.606	106039971	-
X.606	106040229	-
3.163	10633375	-
4.946	106566981	-
X.612	106675603	-
X.612	106676605	-
6.1355	106851630	-
1.926	106911278	-
1.926	106911478	-
6.1358	106998683	-
6.1358	107000779	-
6.1358	107001660	-
6.1358	107002674	-
1.928	107186289	-
3.1238	107307054	-
3.1238	107308501	-
3.1238	107308523	-
3.1238	107309195	-
3.1239	107390259	-
3.1239	107408590	-
4.970	107738123	-
3.1247	108103633	-
2.226	10814308	-
2.227	10828664	-
X.628	108334252	-
AEMK02000602.1.3	108403	-
AEMK02000602.1.3	108425	-
6.1366	108461348	-
2.1263	108583290	-
1.966	108776385	-
14.1121	108835403	-
13.1086	108872587	-
4.985	108896236	-
4.985	108896299	-
1.970	108986985	-
14.1123	108987748	-
1.970	108992832	-
1.970	108992913	-
1.970	108993401	-
1.970	108993738	-
1.970	108996045	-
3.173	10911853	-
3.1257	109179050	-
13.1092	109514264	-
7.1150	109894603	-
1.978	109921354	-
3.176	11000996	-
4.1000	110061656	-
8.833	110069838	-
8.833	110082378	-
6.1382	110092634	-
14.101	11031440	-
3.1260	110318418	-
3.1260	110318752	-
3.1260	110332435	-
3.1260	110342379	-
3.1260	110344214	-
8.837	110386781	-
8.837	110387460	-
4.1008	110427863	-
4.1009	110493498	-
14.1139	110608528	-
14.1139	110608548	-
14.1139	110608845	-
14.1139	110623965	-
4.1019	110648387	-
4.1019	110648425	-
X.651	110693563	-
X.651	110693587	-
AEMK02000682.1.30	1107096	-
15.933	110778756	-
15.933	110779206	-
4.1023	110856996	-
4.1023	110857070	-
4.1023	110857089	-
15.935	110917533	-
4.1026	110965895	-
4.1026	110965937	-
4.1026	110967306	-
13.1114	111021958	-
13.1114	111022076	-
4.1028	111102397	-
14.1150	111234046	-
4.1029	111234155	-
4.1029	111234177	-
14.1150	111234342	-
4.1031	111338991	-
4.1031	111339350	-
4.1031	111339808	-
15.946	111341160	-
14.1154	111391088	-
6.1395	111410341	-
3.1279	111504378	-
3.1279	111504958	-
3.1280	111541930	-
3.1280	111541978	-
14.1156	111626827	-
3.1284	111774843	-
3.1284	111775039	-
3.1285	111835635	-
3.1285	111836034	-
17.92	11195603	-
X.668	111969019	-
X.668	111969038	-
X.668	111969058	-
X.668	111969185	-
X.668	111969493	-
X.668	111969548	-
X.668	111969572	-
3.1291	112021170	-
3.1292	112031945	-
14.1158	112068680	-
14.1158	112068872	-
14.1158	112069022	-
8.850	112401116	-
13.1	1125182	-
3.1304	112713198	-
3.1304	112713310	-
3.1304	112713330	-
14.1168	112819392	-
14.1169	112824198	-
15.959	113114346	-
7.1208	113338331	-
14.102	11336197	-
14.102	11336593	-
8.857	113436210	-
8.858	113467786	-
14.1186	113480200	-
9.3	113503	-
3.179	11373495	-
3.179	11373521	-
9.1025	113782467	-
9.1026	113873491	-
9.1026	113876149	-
9.1027	113885544	-
3.1314	113969013	-
3.1314	113969034	-
9.1032	114087377	-
9.1033	114142254	-
7.1219	114176221	-
7.1219	114176248	-
7.1219	114176324	-
1.1008	114258104	-
1.1008	114262838	-
10.70	11432116	-
X.672	114394439	-
10.7	1147460	-
14.1213	114811149	-
9.1039	114824804	-
9.1039	114824823	-
4.1049	115285766	-
4.1049	115288327	-
4.1049	115300324	-
7.1231	115369130	-
8.876	115436460	-
14.105	11543664	-
8.876	115437455	-
8.876	115447026	-
7.1234	115604320	-
7.1234	115604340	-
9.1053	116145169	-
2.1326	116238535	-
2.1326	116240067	-
8.901	116505812	-
12.136	11662347	-
12.136	11662367	-
12.136	11662861	-
12.136	11662919	-
12.136	11664444	-
12.136	11664508	-
4.1059	117065408	-
9.1068	117097841	-
9.1068	117100021	-
4.1072	117496912	-
4.1081	117852772	-
8.907	118152588	-
8.907	118152664	-
8.907	118152688	-
15.996	118296379	-
15.996	118296404	-
15.996	118324111	-
8.23	1187154	-
8.23	1187463	-
8.23	1187661	-
12.141	11885664	-
12.141	11885688	-
12.141	11885738	-
12.23	1191244	-
6.1447	119159482	-
8.23	1193233	-
8.925	119425051	-
4.39	1195675	-
1.1064	119725144	-
2.1354	119759241	-
2.1355	119792264	-
2.1355	119792387	-
2.1355	119792676	-
2.1355	119793838	-
2.1355	119794184	-
2.1355	119794509	-
2.1355	119794570	-
6.1460	119876568	-
2.1357	119927774	-
15.1001	119951111	-
12.24	1200461	-
1.1074	120047221	-
8.2	120099	-
14.1230	120316586	-
15.1008	120339767	-
15.1009	120348740	-
7.1267	120412986	-
7.1267	120413281	-
7.1267	120425123	-
6.151	12047416	-
6.1462	120605557	-
12.25	1207037	-
15.1020	120858685	-
15.1023	121105801	-
7.1270	121185151	-
7.1271	121212982	-
7.1271	121213526	-
7.1271	121213602	-
7.1271	121213622	-
6.153	12122004	-
6.153	12122226	-
15.1027	121273756	-
15.1028	121289547	-
15.1028	121290152	-
8.938	121292160	-
8.938	121292286	-
14.1239	121334766	-
15.1029	121391750	-
1.1	121403	-
9.1108	121480363	-
9.1108	121499760	-
4.40	1215073	-
X.693	121648815	-
13.1190	121748265	-
X.694	121771280	-
13.1196	122142046	-
4.1122	122234633	-
4.1122	122237818	-
3.1371	122717000	-
3.1371	122717350	-
14.1245	122831208	-
14.1245	122831630	-
13.1203	123104095	-
11.139	12313215	-
11.139	12313322	-
13.1204	123356438	-
1.1099	123451213	-
9.1128	123751557	-
9.1128	123751749	-
9.1128	123751996	-
9.1128	123752360	-
9.1128	123752662	-
9.1128	123752694	-
9.1128	123753248	-
13.1212	123760021	-
13.1212	123760408	-
13.1212	123760606	-
4.1137	123815460	-
13.1213	123873349	-
13.1213	123874783	-
X.697	123902242	-
10.76	12405718	-
10.76	12405896	-
X.699	124234737	-
4.1146	124359795	-
X.700	124361009	-
13.1222	124365063	-
13.1222	124368910	-
14.1260	124490020	-
14.1260	124491691	-
X.703	124528647	-
4.88	12455128	-
4.88	12455267	-
13.1224	124589296	-
X.705	124658431	-
X.708	124717613	-
9.1143	124837772	-
9.1143	124837792	-
9.1143	124841352	-
9.1143	124842985	-
X.713	124931408	-
3.1377	124942257	-
13.1229	124989367	-
3.1377	124994600	-
3.1377	125003391	-
9.126	12500436	-
X.715	125007126	-
9.126	12500816	-
X.718	125029154	-
X.718	125031848	-
5.177	12505653	-
10.77	12511617	-
4.1152	125432773	-
4.1152	125433556	-
4.43	1254559	-
3.1383	125502138	-
X.726	125551589	-
2.1389	125593065	-
2.1389	125593118	-
2.1389	125595120	-
15.1054	125748514	-
3.1389	126357200	-
3.1389	126358602	-
3.1389	126359011	-
3.1393	126527668	-
2.1394	126532192	-
3.1393	126582458	-
1.1122	126835567	-
1.1122	126835612	-
1.1122	126837166	-
1.1122	126837360	-
1.1122	126837428	-
1.1122	126837471	-
1.1122	126837930	-
1.1122	126838151	-
3.1395	126854128	-
1.1123	126864373	-
1.1123	126864466	-
1.1123	126864610	-
1.1123	126865266	-
1.1123	126865296	-
1.1123	126865767	-
1.1125	126998619	-
1.1125	126998640	-
1.1125	126999342	-
5.178	12703074	-
5.178	12718824	-
4.1175	127413270	-
3.1402	127500761	-
3.1402	127500894	-
9.1167	127504448	-
9.1167	127520595	-
1.1135	127653857	-
1.1135	127653878	-
13.1257	127714864	-
1.1137	127758562	-
1.1138	127765766	-
1.1151	128255783	-
1.1151	128256433	-
1.1151	128256453	-
1.1151	128256488	-
11.144	12825943	-
11.144	12841106	-
1.1157	128820557	-
4.1186	128894129	-
4.1186	128894313	-
4.1187	129106799	-
4.1187	129107190	-
8.1005	129113974	-
6.1484	129256052	-
9.1176	129263527	-
6.1485	129395696	-
MT.2	12940	-
14.1314	129443175	-
14.1314	129445577	-
14.1314	129445602	-
6.1486	129520428	-
6.1486	129521466	-
6.1486	129521524	-
6.1486	129521673	-
6.1486	129522025	-
6.1486	129522646	-
2.1414	129664495	-
2.1414	129664514	-
1.1181	129992804	-
1.1181	130050063	-
1.1181	130052420	-
1.1181	130052683	-
1.1181	130053197	-
1.1190	130360514	-
1.1191	130376867	-
AEMK02000682.1.31	1303921	-
4.1199	130392407	-
1.1194	130511010	-
1.1196	130559419	-
1.1199	130741193	-
9.1200	130772262	-
9.1200	130772281	-
1.1205	130894159	-
1.1205	130895548	-
1.1206	130917465	-
8.1029	131443995	-
9.1213	131790344	-
AEMK02000328.1.1	131969	-
15.1118	132163462	-
11.145	13225188	-
11.145	13225318	-
11.145	13225345	-
11.145	13225408	-
11.145	13225484	-
11.145	13225820	-
2.257	13228313	-
14.1334	132519552	-
14.1336	132550317	-
3.1421	132671409	-
3.1421	132672127	-
X.73	13293285	-
9.1220	133115364	-
9.1222	133190021	-
9.1222	133192623	-
9.1223	133231475	-
2.261	13324166	-
2.261	13324185	-
2.1438	133469769	-
2.1438	133471008	-
2.1445	133723675	-
6.1516	134660234	-
2.1464	134776136	-
2.1464	134776183	-
6.174	13492878	-
2.1466	135017637	-
2.1467	135084339	-
14.1360	135101615	-
14.1360	135104748	-
6.174	13511622	-
8.1086	135280481	-
8.1086	135280505	-
8.1088	135404694	-
8.1092	135776591	-
2.1479	136286509	-
2.1480	136302191	-
18.104	13638840	-
18.104	13639850	-
2.1482	136458781	-
2.1482	136458889	-
2.1482	136458949	-
2.1482	136459253	-
9.1241	136484219	-
2.1484	136496941	-
2.1484	136497663	-
2.1484	136497767	-
2.1484	136497792	-
1.108	13651406	-
1.108	13651832	-
2.1487	136678028	-
2.1489	136848845	-
15.1146	137011431	-
15.140	13733411	-
15.140	13733529	-
15.140	13733616	-
15.140	13733739	-
6.1551	137525067	-
6.1551	137525086	-
10.101	13773983	-
2.1498	137804903	-
1.1259	137908763	-
13.1378	137952827	-
13.1380	138115509	-
2.28	1381841	-
AEMK02000697.1.5	138240	-
AEMK02000697.1.5	138555	-
AEMK02000697.1.5	138648	-
10.103	13888144	-
6.1558	138941834	-
6.1558	138946403	-
14.1373	139013748	-
14.1373	139013830	-
1.1274	139168864	-
1.1274	139169628	-
15.1163	139260477	-
AEMK02000697.1.5	139730	-
2.1506	139779867	-
2.1506	139780920	-
1.1281	139828833	-
15.1172	139957708	-
15.1174	140144346	-
2.1515	140182207	-
15.1175	140190222	-
2.1518	140293426	-
10.104	14031016	-
2.1523	140515247	-
2.1523	140515702	-
13.1404	140638526	-
13.1406	140674629	-
13.1406	140676118	-
17.122	14125732	-
17.122	14125798	-
2.1527	141258322	-
17.122	14126026	-
14.1382	141331810	-
14.1383	141340321	-
17.123	14136887	-
17.123	14137779	-
11.148	14152207	-
2.1540	142011571	-
2.1541	142103555	-
2.1541	142103605	-
2.1547	142314076	-
2.1548	142348038	-
2.1550	142359118	-
6.1572	142454923	-
6.1572	142455081	-
6.1574	142621924	-
6.1574	142622206	-
4.90	14289743	-
2.1555	142950191	-
2.1564	143304079	-
2.1566	143604371	-
1.1295	143919697	-
1.1296	143972600	-
1.1296	143972755	-
17.125	14422990	-
17.125	14430813	-
18.6	1444739	-
17.125	14448537	-
17.125	14462722	-
6.1579	144940703	-
6.1579	144940797	-
2.1580	145655007	-
2.1580	145655419	-
18.6	1462819	-
18.6	1462838	-
18.6	1462857	-
1.1	146590	-
13.1460	146750614	-
6.1601	147177032	-
6.1602	147181649	-
6.1602	147181960	-
2.29	1471886	-
2.29	1471952	-
13.1475	147761252	-
1.120	14777139	-
17.127	14778560	-
17.127	14778711	-
17.127	14781504	-
4.45	1479876	-
6.186	14850262	-
5.216	14888957	-
6.1622	149057895	-
2.1597	149072660	-
14.148	14950486	-
1.1345	149565332	-
5.221	14973483	-
5.221	14975982	-
1.1346	149845198	-
6.189	14986868	-
6.189	14988286	-
6.1631	149973925	-
14.150	15014147	-
14.150	15014312	-
14.150	15014334	-
14.150	15014403	-
2.273	15031158	-
12.181	15101858	-
12.181	15101957	-
12.182	15114203	-
12.182	15114260	-
2.1619	151249795	-
2.1619	151249884	-
12.182	15132761	-
2.1620	151402215	-
2.1620	151430050	-
5.229	15150255	-
2.1622	151663787	-
5.229	15186066	-
5.229	15186089	-
5.229	15186256	-
2.276	15194029	-
12.186	15307518	-
12.186	15308318	-
2.280	15342620	-
AEMK02000652.1.2	15365	-
12.189	15394493	-
5.230	15517032	-
11.173	15703993	-
11.173	15704367	-
13.1531	157261431	-
13.1531	157261675	-
13.1532	157298912	-
13.1533	157411138	-
6.1690	157616501	-
1.1369	157822383	-
13.1543	158291096	-
13.1543	158291376	-
13.1543	158303468	-
6.1706	159037830	-
6.1706	159038131	-
6.1708	159155254	-
AEMK02000258.1.2	159382	-
AEMK02000258.1.2	159405	-
6.1711	159408315	-
6.1716	159590481	-
6.1716	159590543	-
6.1716	159590986	-
6.1716	159591158	-
6.1718	159798906	-
4.115	15980711	-
6.1718	159811610	-
6.1718	159814974	-
6.1722	160108142	-
6.1722	160109513	-
6.1722	160109535	-
6.1722	160110761	-
13.1575	160160209	-
13.1575	160160389	-
5.240	16038920	-
5.240	16039505	-
12.202	16059765	-
1.1403	160629229	-
6.1732	160875741	-
6.1732	160875763	-
6.1732	160876084	-
12.32	1610186	-
6.1734	161160713	-
1.1405	161183610	-
2.297	16134050	-
12.32	1614526	-
12.32	1615502	-
6.1737	161786564	-
2.298	16186210	-
1.134	16202863	-
1.134	16202931	-
1.134	16202950	-
1.134	16203379	-
1.134	16213302	-
1.134	16230773	-
X.94	16253085	-
AEMK02000697.1.6	162938	-
12.210	16298768	-
3.205	16309662	-
3.205	16309700	-
3.205	16309968	-
1.1441	163237351	-
1.1442	163292782	-
1.1445	163475521	-
1.135	16362153	-
1.135	16362465	-
1.135	16362606	-
1.135	16362805	-
6.1744	164161440	-
6.1744	164162382	-
6.1744	164162518	-
X.96	16430871	-
X.96	16431070	-
X.96	16431225	-
X.96	16432335	-
1.1459	164353854	-
1.1461	164476286	-
6.1745	164718444	-
6.1750	165093566	-
2.301	16564258	-
6.1763	165774672	-
6.1766	165999882	-
6.1766	165999901	-
6.1766	165999939	-
1.1474	166107897	-
6.1768	166327245	-
2.304	16650779	-
6.1772	166550583	-
6.1775	166666144	-
8.134	16666867	-
AEMK02000452.1.16	1666932	-
6.1779	167083068	-
6.1782	167322332	-
15.162	16757173	-
6.1786	167597962	-
6.1786	167598005	-
13.1613	167796376	-
13.1613	167797381	-
6.1791	167919670	-
3.221	16843811	-
3.221	16844335	-
3.221	16844515	-
3.221	16848931	-
6.1801	168716786	-
6.1801	168716841	-
6.1801	168716972	-
6.1804	168872481	-
6.5	169070	-
1.1507	169663633	-
1.1508	169710953	-
6.1808	170201751	-
6.1809	170346137	-
6.1815	170651220	-
3.228	17093284	-
12.221	17100324	-
8.29	1710529	-
8.29	1711105	-
10.153	17220428	-
10.153	17220828	-
7.18	1722189	-
7.18	1722295	-
8.30	1726397	-
3.235	17287332	-
3.235	17288053	-
3.236	17314723	-
3.236	17314940	-
3.238	17362234	-
3.238	17362268	-
3.238	17362302	-
3.239	17375630	-
9.180	17414974	-
9.180	17416735	-
3.242	17422291	-
12.223	17432604	-
3.243	17459629	-
3.245	17490527	-
6.216	17519290	-
6.216	17520862	-
6.216	17522577	-
3.246	17622318	-
3.246	17626819	-
3.247	17640799	-
6.217	17642899	-
13.1655	177368118	-
3.251	17745886	-
6.224	17784916	-
13.1681	179310726	-
1.1560	180049978	-
1.1572	180407017	-
1.1580	180645312	-
3.264	18087500	-
11.203	18097724	-
3.265	18136271	-
5.268	18172430	-
3.266	18198818	-
13.1710	182209857	-
1.1598	182410116	-
12.235	18275633	-
12.235	18275869	-
3.270	18278005	-
6.234	18318764	-
1.1609	183415993	-
1.1609	183416152	-
13.164	18461518	-
13.164	18461857	-
13.164	18463453	-
13.164	18463522	-
3.276	18521127	-
5.275	18526306	-
1.1639	186381487	-
1.1639	186381704	-
1.1639	186384063	-
1.1642	187118507	-
1.1642	187119117	-
12.242	18893772	-
12.242	18893795	-
13.1736	189148718	-
1.1663	189619856	-
1.1663	189620430	-
1.1668	190167933	-
12.247	19019864	-
13.1756	190277422	-
10.174	19028819	-
12.248	19034324	-
7.21	1910607	-
1.1677	191200630	-
8.156	19128520	-
6.243	19216833	-
13.1766	192366351	-
13.1766	192366594	-
13.1767	192407734	-
13.1767	192407840	-
13.1767	192407860	-
17.144	19341182	-
6.244	19356068	-
5.290	19399436	-
6.245	19401469	-
3.289	19448286	-
5.293	19481273	-
7.149	19489522	-
7.149	19490039	-
4.150	19505704	-
7.22	1952707	-
12.256	19551520	-
5.297	19560317	-
11.230	19572972	-
5.298	19587383	-
9.199	19589697	-
9.199	19591017	-
9.199	19591692	-
4.151	19593822	-
13.1786	196210012	-
3.292	19653404	-
3.292	19666546	-
18.200	19678698	-
AEMK02000697.1.7	197081	-
13.1795	197110681	-
12.260	19747358	-
13.1802	197509335	-
12.260	19752496	-
12.261	19755736	-
12.261	19757312	-
12.261	19777739	-
X.118	19835677	-
X.118	19835696	-
12.264	19892224	-
X.121	19953161	-
13.1839	199564050	-
12.270	20028112	-
12.270	20028638	-
12.270	20028658	-
12.270	20030094	-
13.1846	200686726	-
13.1849	200872514	-
13.1849	200873141	-
13.1849	200873676	-
12.273	20171705	-
12.274	20214245	-
13.1866	202936321	-
6.259	20388227	-
6.260	20407200	-
6.260	20407849	-
13.1886	206074969	-
13.1889	206244775	-
13.1889	206244797	-
AEMK02000452.1.20	2070846	-
9.218	20716647	-
12.286	20717772	-
13.1897	207196888	-
1.1770	207219115	-
1.1770	207219454	-
13.1901	207475306	-
13.1902	207493658	-
13.1902	207493912	-
13.1902	207493971	-
13.1902	207494046	-
13.1903	207514257	-
13.1903	207514288	-
13.1903	207514327	-
12.287	20758083	-
12.287	20758728	-
13.1906	207805060	-
12.39	2087174	-
12.39	2087660	-
7.186	20880114	-
1.11	2094869	-
12.291	20974502	-
12.291	20975125	-
AEMK02000452.1.21	2106487	-
5.307	21126570	-
5.308	21172280	-
2.42	2124989	-
5.312	21265551	-
5.313	21279521	-
8.32	2129235	-
7.194	21413360	-
AEMK02000361.1.3	215306	-
3.297	21548351	-
3.297	21574068	-
5.319	21597884	-
5.320	21669784	-
5.320	21670615	-
5.320	21671070	-
5.320	21671109	-
5.320	21671185	-
5.320	21671204	-
5.321	21707872	-
5.322	21712263	-
1.1839	217142967	-
1.1840	217264263	-
1.1840	217264314	-
5.323	21734059	-
5.323	21740452	-
1.230	21767037	-
1.230	21767608	-
1.230	21767639	-
11.249	21850074	-
11.249	21850436	-
11.249	21850622	-
12.304	21965460	-
5.330	21984755	-
5.330	21986708	-
5.331	22000482	-
5.331	22000761	-
2.45	2201630	-
12.42	2202359	-
5.333	22044573	-
5.333	22055556	-
1.1863	220750247	-
12.43	2220935	-
AEMK02000452.1.23	2222863	-
12.314	22270508	-
12.314	22270596	-
5.4	222785	-
5.4	222804	-
12.315	22344758	-
12.315	22344777	-
5.342	22406365	-
5.342	22406956	-
5.342	22415024	-
3.312	22474332	-
14.208	22533916	-
5.344	22549009	-
3.315	22564985	-
1.1917	225703200	-
1.1917	225703464	-
1.1917	225704463	-
1.1917	225704606	-
1.1918	226163351	-
9.234	22628708	-
9.234	22628858	-
7.203	22636922	-
3.317	22639980	-
3.317	22643401	-
12.321	22654926	-
7.206	22756346	-
7.206	22763438	-
14.215	22773527	-
5.356	22799288	-
1.1925	228113326	-
1.1933	229329877	-
1.1933	229330699	-
13.200	22964876	-
13.200	22964895	-
13.200	22965021	-
12.331	23029380	-
5.361	23039103	-
5.361	23039131	-
5.361	23039160	-
5.362	23059006	-
5.363	23087951	-
7.209	23102771	-
5.364	23110918	-
11.260	23148033	-
12.44	2315810	-
7.214	23211808	-
7.215	23222312	-
7.221	23265565	-
12.337	23376002	-
14.228	23400585	-
14.230	23445579	-
4.49	2345122	-
10.225	23541265	-
1.1984	235854059	-
1.1984	235854540	-
1.1984	235854883	-
1.1984	235857593	-
10.226	23586488	-
1.1985	235871075	-
1.1990	236345919	-
7.227	23634741	-
7.227	23635162	-
1.1992	236383924	-
1.1993	236402250	-
1.1993	236402272	-
1.1993	236403141	-
1.1993	236406969	-
7.228	23645361	-
1.1997	236456240	-
7.228	23646937	-
1.1999	236532318	-
7.229	23658094	-
7.229	23658115	-
3.321	23691542	-
1.2003	236999995	-
7.230	23704846	-
12.343	23752164	-
7.231	23756897	-
7.231	23756924	-
7.231	23764778	-
10.228	23767238	-
7.233	23777126	-
7.234	23800934	-
18.229	23803940	-
18.229	23804049	-
18.229	23804166	-
18.229	23805223	-
1.2019	238326393	-
13.206	23833133	-
10.231	23843136	-
1.2020	238536345	-
7.238	23886138	-
1.2028	239468761	-
1.2028	239473157	-
7.242	23952867	-
7.242	23953290	-
1.2030	239534626	-
7.242	23953732	-
7.242	23953755	-
1.2032	239768178	-
1.2032	239768199	-
7.245	24040670	-
7.247	24057674	-
12.352	24076490	-
5.367	24081881	-
7.248	24088887	-
7.249	24161056	-
7.252	24204935	-
7.255	24231295	-
7.27	2426123	-
7.27	2426179	-
1.2059	243127753	-
1.2059	243127872	-
14.247	24312812	-
1.2059	243128170	-
1.2059	243128197	-
1.2059	243128443	-
14.247	24313832	-
14.247	24314155	-
14.247	24314241	-
1.2060	243172915	-
12.357	24322384	-
12.369	24845225	-
7.261	24901391	-
10.246	24907497	-
10.246	24907516	-
10.246	24908161	-
10.247	24926172	-
7.263	24969096	-
1.2088	249898847	-
1.2088	249898930	-
7.266	25045175	-
7.266	25045527	-
7.266	25045651	-
7.266	25047562	-
7.266	25049143	-
7.267	25069982	-
7.267	25070014	-
1.2108	251269487	-
1.2108	251270161	-
12.377	25142785	-
7.274	25205237	-
1.2130	252373280	-
12.378	25322238	-
1.2151	253376215	-
1.2152	253559550	-
1.2154	253807794	-
1.2154	253816412	-
1.2154	253835296	-
1.2154	253855514	-
1.2155	253895837	-
1.2155	253895883	-
1.2161	254015428	-
1.2162	254033384	-
3.352	25417212	-
12.381	25441565	-
12.381	25441843	-
12.381	25442371	-
11.275	25481595	-
12.386	25596521	-
12.386	25597270	-
12.386	25599971	-
16.192	25800893	-
12.392	25881839	-
12.392	25881860	-
14.24	2588893	-
3.353	25897712	-
2.382	26014969	-
2.382	26015221	-
1.2202	260812784	-
1.2203	260847412	-
1.2208	261228707	-
1.2208	261229113	-
1.2208	261230060	-
1.2208	261230080	-
9.251	26154916	-
9.251	26160584	-
9.251	26160687	-
13.221	26209399	-
1.2218	262243226	-
1.2221	262333534	-
1.2221	262334300	-
13.222	26278209	-
13.222	26278372	-
12.399	26296017	-
17.185	26353438	-
17.185	26354052	-
17.185	26354074	-
1.2222	263747902	-
1.2222	263748538	-
13.19	2638982	-
1.275	26474413	-
2.1	26481	-
2.388	26493673	-
2.388	26493693	-
2.388	26493726	-
1.2260	265695171	-
1.2265	265871075	-
1.2265	265872961	-
1.2266	265930052	-
1.2266	265931073	-
12.405	26663894	-
12.406	26678208	-
12.406	26679612	-
17.190	26740668	-
17.190	26740862	-
12.408	26741730	-
1.2282	267961405	-
1.2284	268010306	-
1.2287	268238972	-
1.2287	268239010	-
1.2288	268309797	-
1.2289	268355034	-
1.2289	268356052	-
1.2290	268391854	-
1.2291	268420279	-
1.2297	268585748	-
1.2298	268620845	-
1.2298	268630430	-
1.2299	268702828	-
1.2300	268746325	-
1.2305	269081277	-
1.2305	269081297	-
1.2306	269092029	-
1.2306	269102359	-
1.2307	269157177	-
1.2313	269387437	-
1.2318	269975549	-
1.2319	269986704	-
9.256	27035993	-
12.418	27115829	-
12.418	27115919	-
12.418	27116589	-
12.418	27116615	-
1.2347	272150993	-
1.2357	272827934	-
1.2358	272949257	-
1.2359	272956123	-
1.2360	272965643	-
1.2361	272975163	-
1.2361	272976099	-
1.2361	272976793	-
1.2377	274125667	-
6.281	27416480	-
6.281	27419203	-
6.288	27610471	-
10.267	27668526	-
6.290	27792605	-
6.294	27827346	-
13.21	2786702	-
6.297	27867505	-
16.214	27937919	-
16.214	27938287	-
16.214	27938575	-
16.214	27938757	-
16.214	27939307	-
16.214	27939447	-
13.236	27959647	-
6.299	28045439	-
6.300	28049947	-
16.220	28099419	-
16.220	28099501	-
14.262	28109857	-
18.262	28124209	-
14.262	28137209	-
14.263	28185431	-
2.9	281927	-
4.192	28192774	-
4.192	28193633	-
2.408	28257083	-
2.408	28258509	-
4.12	282993	-
6.309	28367407	-
6.311	28544916	-
6.313	28553734	-
3.385	28582757	-
6.314	28593549	-
7.296	28667588	-
2.413	28696664	-
6.318	28875220	-
11.2	289661	-
13.250	28977502	-
5.412	29129787	-
5.412	29131011	-
5.412	29131106	-
13.254	29227225	-
2.422	29305691	-
14.271	29314265	-
6.322	29315086	-
6.322	29315429	-
4.13	293709	-
18.273	29453301	-
14.277	29472216	-
13.256	29478112	-
13.259	29596763	-
7.305	29624231	-
14.282	29644002	-
7.307	29655746	-
7.308	29663781	-
7.308	29665382	-
7.308	29670459	-
18.279	29699191	-
18.279	29699338	-
18.279	29700095	-
15.229	29705159	-
15.229	29705691	-
15.229	29706135	-
15.229	29706480	-
13.260	29730135	-
14.284	29890026	-
7.28	2992007	-
7.28	2993042	-
7.28	2995127	-
14.287	30028571	-
14.288	30070079	-
14.288	30070812	-
14.288	30071170	-
17.210	30237254	-
13.273	30253272	-
4.51	3025883	-
4.51	3025929	-
4.15	302623	-
2.425	30296442	-
2.425	30297585	-
2.48	3031105	-
2.48	3031954	-
13.274	30329868	-
6.40	3041624	-
6.40	3041644	-
3.2	304469	-
5.424	30488327	-
5.424	30488442	-
5.424	30489706	-
X.212	30584284	-
X.212	30585512	-
8.214	30693323	-
8.214	30694017	-
8.215	30725572	-
AEMK02000452.1.30	3075275	-
17.215	30769402	-
14.32	3082293	-
13.288	31048375	-
13.292	31143495	-
13.293	31180846	-
14.315	31207135	-
17.220	31208128	-
12.436	31269646	-
12.436	31269693	-
12.436	31269823	-
13.298	31298453	-
13.300	31319290	-
13.301	31366578	-
14.316	31368545	-
14.316	31368918	-
9.16	3145653	-
17.224	31552931	-
AEMK02000452.1.32	3157020	-
15.249	31578231	-
12.48	3161358	-
6.12	316341	-
13.312	31650874	-
13.312	31650966	-
12.437	31695852	-
12.437	31695872	-
12.437	31696276	-
12.437	31709251	-
14.320	31765801	-
14.320	31766166	-
13.317	31767495	-
13.317	31767514	-
14.323	31836746	-
17.231	31854467	-
14.324	31860663	-
14.324	31860904	-
AEMK02000452.1.33	3187555	-
11.52	3188562	-
17.232	31896119	-
17.234	31910827	-
13.324	31916246	-
17.236	31957120	-
11.52	3200063	-
14.330	32007700	-
12.438	32008020	-
5.21	3208125	-
10.309	32139064	-
10.310	32151181	-
3.426	32199130	-
14.334	32205957	-
13.333	32250713	-
3.427	32312579	-
13.340	32332341	-
17.246	32460815	-
5.23	3248612	-
13.352	32805231	-
13.353	32812190	-
13.356	32830898	-
17.261	32960109	-
17.261	32960564	-
13.359	33085286	-
14.341	33202423	-
6.13	332242	-
12.442	33231848	-
12.442	33240004	-
10.338	33431296	-
10.338	33432259	-
10.338	33432298	-
10.338	33432731	-
10.338	33432839	-
10.338	33433695	-
4.236	33810131	-
3.437	33857067	-
3.438	33911729	-
13.34	3393119	-
10.341	33937884	-
4.239	34033944	-
4.239	34034032	-
4.239	34034261	-
3.439	34038017	-
13.368	34090020	-
13.369	34100997	-
12.449	34123137	-
12.449	34123691	-
12.454	34246930	-
12.454	34248563	-
12.455	34278371	-
12.455	34279086	-
14.351	34283081	-
14.351	34284333	-
13.374	34361300	-
16.282	34426834	-
16.282	34459471	-
14.353	34523905	-
7.398	34549426	-
12.459	34622779	-
14.354	34630377	-
6.383	34775446	-
17.274	34794717	-
17.274	34794885	-
17.275	34808732	-
13.390	34928438	-
13.390	34928466	-
9.344	35167570	-
9.344	35167931	-
9.344	35167992	-
9.344	35168137	-
9.344	35168214	-
9.344	35168647	-
9.344	35176907	-
8.268	35193769	-
8.268	35193789	-
7.402	35286568	-
17.283	35366142	-
17.283	35367244	-
17.286	35608811	-
8.7	356896	-
AEMK02000452.1.40	3583036	-
17.287	35843723	-
9.356	35882138	-
12.51	3589540	-
1.393	35909799	-
13.407	35963083	-
13.407	35963285	-
13.407	35963881	-
13.408	35989458	-
13.408	35989557	-
AEMK02000452.1.40	3614676	-
9.366	36232957	-
9.366	36233299	-
2.52	3624252	-
2.52	3626257	-
AEMK02000452.1.40	3633030	-
AEMK02000452.1.40	3633049	-
X.232	36331106	-
7.407	36379544	-
7.407	36380281	-
18.327	36579001	-
18.327	36579062	-
18.327	36579446	-
AEMK02000452.1.40	3657948	-
18.327	36579485	-
18.327	36580344	-
AEMK02000452.1.40	3676037	-
4.257	36847347	-
4.257	36849729	-
9.376	36857583	-
9.376	36857790	-
17.304	36877576	-
17.305	36917279	-
1.403	37008068	-
1.403	37008108	-
1.403	37008500	-
AEMK02000452.1.40	3717853	-
17.309	37204939	-
2.12	372238	-
16.307	37299205	-
7.436	37318354	-
3.457	37324777	-
7.438	37336880	-
AEMK02000452.1.40	3753149	-
15.271	37544675	-
17.311	37549972	-
17.311	37551193	-
17.311	37551379	-
AEMK02000452.1.40	3755236	-
15.271	37558990	-
AEMK02000452.1.40	3764261	-
AEMK02000452.1.40	3766567	-
AEMK02000452.1.40	3766586	-
1.414	37667481	-
3.465	37694806	-
17.313	37726085	-
6.57	3781691	-
3.471	37883308	-
3.471	37884023	-
3.471	37884046	-
4.286	37890211	-
12.56	3795891	-
12.56	3795912	-
12.509	37962968	-
17.321	38316202	-
17.321	38331685	-
2.2	38474	-
17.324	38483194	-
7.458	38506645	-
7.458	38506665	-
7.458	38506904	-
7.459	38531941	-
17.328	38638297	-
14.378	38650663	-
3.483	38763446	-
3.483	38770530	-
8.311	38772711	-
3.484	38807011	-
5.480	38811569	-
3.484	38812089	-
14.381	38827670	-
14.381	38828341	-
14.381	38830351	-
14.381	38836232	-
14.381	38842218	-
14.382	38851083	-
14.382	38852947	-
17.41	3888429	-
3.487	38909670	-
12.524	39000316	-
17.336	39000661	-
2.472	39034839	-
2.472	39035354	-
7.465	39125058	-
8.316	39127157	-
8.316	39127544	-
8.316	39129447	-
3.496	39161433	-
7.467	39251050	-
7.467	39251126	-
7.468	39255257	-
AEMK02000682.1.3	392921	-
3.502	39294102	-
AEMK02000682.1.3	393350	-
6.408	39366767	-
6.408	39368876	-
6.408	39368933	-
3.505	39404093	-
11.340	39449759	-
9.395	39492275	-
9.395	39493315	-
3.509	39523078	-
3.510	39532714	-
3.512	39548195	-
3.512	39548260	-
14.387	39549851	-
9.402	39638510	-
15.294	39702905	-
15.294	39702926	-
X.252	39726198	-
X.252	39727044	-
3.517	39762205	-
1.431	39850349	-
1.431	39850499	-
14.392	39858269	-
14.394	39902319	-
14.394	39902339	-
17.348	39905960	-
17.348	39906996	-
1.432	39913762	-
1.432	39914239	-
3.521	39942373	-
3.521	39942833	-
16.366	39954360	-
3.524	39989740	-
17.349	39996310	-
17.353	40118494	-
14.395	40124902	-
14.395	40125590	-
13.444	40161526	-
13.444	40161572	-
3.528	40178454	-
14.397	40219201	-
14.397	40219226	-
13.445	40223186	-
13.445	40250855	-
5.495	40418035	-
5.495	40418377	-
14.406	40425084	-
2.14	404533	-
14.407	40461613	-
3.537	40512305	-
3.537	40512894	-
3.537	40512950	-
14.409	40522720	-
2.484	40545794	-
3.538	40556564	-
3.538	40559977	-
17.359	40623331	-
2.56	4074131	-
2.485	40814166	-
2.485	40814192	-
2.485	40814212	-
3.45	4086968	-
3.45	4086989	-
3.45	4087395	-
3.45	4087494	-
3.45	4087554	-
14.419	40888722	-
14.421	40976925	-
1.438	40988836	-
3.548	41057728	-
3.549	41092517	-
16.371	41098971	-
3.551	41100878	-
6.15	411179	-
3.552	41123040	-
3.554	41140560	-
8.54	4120794	-
3.559	41291052	-
3.559	41291089	-
9.414	41417773	-
2.495	41421794	-
17.364	41464072	-
17.364	41467602	-
3.566	41486688	-
3.566	41486709	-
3.567	41490761	-
9.24	4157292	-
9.24	4157641	-
9.24	4157695	-
6.16	417411	-
14.434	41746893	-
14.435	41766726	-
14.435	41766955	-
14.435	41767116	-
2.497	41782064	-
4.317	41821767	-
8.348	41847097	-
AEMK02000258.1.5	418975	-
AEMK02000258.1.5	419465	-
5.48	4200958	-
3.575	42036152	-
3.575	42036186	-
18.380	42063484	-
X.270	42090248	-
3.577	42117503	-
3.578	42145165	-
4.18	421469	-
3.579	42165561	-
3.580	42205251	-
3.580	42210144	-
14.438	42216113	-
3.583	42393276	-
12.556	42498937	-
12.556	42500119	-
4.324	42769236	-
12.562	42795407	-
12.564	42820523	-
4.328	42959017	-
X.278	42970112	-
X.278	42970586	-
4.328	42978612	-
X.279	42982583	-
X.280	42993551	-
X.283	43100379	-
X.287	43177271	-
1.447	43200412	-
1.447	43201719	-
X.288	43218393	-
12.575	43366896	-
1.448	43447507	-
1.448	43447683	-
1.448	43447959	-
1.448	43448729	-
7.521	43597241	-
7.521	43597316	-
7.521	43597758	-
14.443	44049707	-
9.425	44135516	-
9.426	44167424	-
9.429	44216398	-
9.429	44216417	-
3.55	4423387	-
12.587	44271527	-
3.603	44281764	-
3.603	44282480	-
9.449	44567576	-
12.590	44609950	-
12.591	44626449	-
12.591	44627012	-
12.591	44627036	-
6.456	44655626	-
5.50	4467234	-
12.593	44677517	-
12.597	44814387	-
12.598	44823383	-
12.600	44897179	-
12.600	44897276	-
12.601	44951994	-
6.459	44960698	-
15.312	44976596	-
11.375	45000742	-
11.375	45001589	-
11.375	45001722	-
11.375	45001801	-
11.375	45002068	-
12.8	450429	-
11.376	45048088	-
12.606	45102208	-
6.463	45181461	-
9.454	45182400	-
13.484	45335182	-
13.484	45335787	-
15.313	45357817	-
15.313	45357840	-
15.313	45357883	-
6.469	45409357	-
15.313	45435981	-
9.463	45565514	-
9.463	45566368	-
9.463	45567137	-
15.322	45742755	-
12.625	45806005	-
12.625	45806210	-
12.625	45806568	-
3.615	45857494	-
14.475	45929724	-
5.530	45973702	-
14.477	46010785	-
14.477	46011207	-
14.477	46011230	-
14.477	46011249	-
14.477	46011347	-
14.477	46013097	-
AEMK02000328.1.7	460446	-
7.525	46085389	-
AEMK02000328.1.7	461121	-
X.303	46164298	-
18.433	46193140	-
15.332	46208898	-
15.332	46209049	-
X.304	46218547	-
18.434	46218878	-
9.471	46238145	-
9.471	46238582	-
9.471	46239412	-
9.472	46247283	-
9.472	46247655	-
9.473	46264931	-
X.307	46299933	-
9.475	46310877	-
12.652	46342507	-
12.652	46358974	-
14.479	46403149	-
15.334	46448923	-
15.334	46459600	-
15.334	46464830	-
14.481	46469630	-
9.477	46512789	-
7.533	46553819	-
7.533	46553843	-
7.533	46553887	-
7.533	46553983	-
6.489	46563766	-
9.480	46565080	-
14.482	46585199	-
6.489	46585301	-
9.481	46607496	-
12.656	46621114	-
14.483	46628569	-
7.536	46670480	-
17.391	46673980	-
10.426	46721111	-
17.392	46739972	-
17.392	46741794	-
6.490	46764248	-
10.428	46875112	-
10.428	46876496	-
17.396	46906605	-
17.396	46906987	-
10.429	46908205	-
10.429	46926665	-
12.659	47080374	-
6.492	47142014	-
6.492	47142707	-
6.493	47168471	-
6.495	47224348	-
14.493	47261912	-
14.496	47312464	-
17.400	47352155	-
17.400	47352249	-
7.548	47440579	-
7.548	47440717	-
7.548	47440995	-
16.416	47442091	-
7.549	47452694	-
14.501	47457787	-
14.502	47478381	-
16.417	47494673	-
16.417	47494848	-
8.379	47604851	-
17.406	47617591	-
8.380	47656272	-
8.380	47656395	-
7.552	47660367	-
7.552	47661882	-
3.646	47718447	-
16.422	47738784	-
3.646	47750554	-
7.553	47760232	-
7.553	47760297	-
7.553	47760465	-
7.553	47760529	-
12.73	4776921	-
12.73	4776965	-
11.421	47794217	-
11.421	47795115	-
12.678	47795656	-
12.679	47856421	-
X.321	47871525	-
X.321	47882498	-
12.681	47911539	-
12.73	4792569	-
6.73	4795195	-
9.26	4800560	-
17.412	48024698	-
17.412	48025480	-
6.510	48046496	-
6.510	48046560	-
6.510	48046706	-
10.434	48065864	-
10.434	48065894	-
10.434	48066025	-
7.556	48084884	-
6.511	48085674	-
17.416	48089904	-
10.434	48108220	-
17.418	48148614	-
14.515	48303456	-
6.513	48305848	-
14.515	48327318	-
12.694	48404308	-
12.694	48405644	-
12.694	48409496	-
17.421	48512802	-
17.421	48516000	-
10.441	48531500	-
10.441	48531971	-
10.441	48532027	-
10.441	48532081	-
10.441	48532114	-
5.11	485474	-
5.578	48549591	-
10.441	48570904	-
6.519	48622834	-
15.384	48624795	-
15.384	48624844	-
2.70	4863296	-
X.4	486403	-
5.11	486422	-
15.385	48644573	-
15.385	48646649	-
11.59	4866346	-
11.59	4866704	-
6.522	48699252	-
18.452	48713661	-
18.453	48735266	-
17.428	48814589	-
10.449	48883211	-
10.449	48883502	-
6.527	48919003	-
6.528	48962838	-
2.17	491301	-
6.530	49131275	-
6.530	49131494	-
6.530	49158198	-
2.592	49229244	-
17.44	4933454	-
17.44	4934409	-
3.662	49454605	-
12.76	4955322	-
2.72	4958518	-
3.664	49626803	-
3.664	49626948	-
3.664	49627418	-
12.705	49754166	-
7.566	49807218	-
7.566	49807316	-
7.566	49807353	-
6.545	49834649	-
14.536	49907693	-
6.548	50003202	-
11.449	50076077	-
14.540	50209328	-
4.353	50298445	-
10.464	50300479	-
10.464	50300887	-
5.54	5035896	-
2.75	5042884	-
13.560	50479276	-
13.560	50479965	-
6.563	50489778	-
6.563	50490700	-
13.560	50499253	-
13.561	50541412	-
5.54	5054556	-
18.460	50562035	-
18.460	50563137	-
18.460	50563314	-
12.733	50583209	-
14.551	50591419	-
12.734	50646473	-
12.734	50653726	-
14.554	50661271	-
12.738	50734678	-
6.568	50765673	-
2.597	50810443	-
2.77	5089471	-
18.468	50961453	-
18.470	51046899	-
14.570	51113870	-
14.570	51113943	-
14.570	51114549	-
14.570	51117708	-
4.367	51227734	-
4.367	51227753	-
4.367	51227799	-
4.367	51227826	-
4.367	51227881	-
4.367	51235264	-
16.468	51252593	-
14.576	51355736	-
14.577	51412877	-
14.578	51489893	-
17.479	51491077	-
12.741	51505380	-
12.741	51505460	-
12.741	51505504	-
12.741	51505910	-
12.741	51506130	-
17.481	51630236	-
17.481	51630307	-
17.481	51630476	-
17.481	51640302	-
14.580	51644842	-
17.482	51674476	-
17.482	51675156	-
X.344	51753621	-
7.580	51815535	-
6.582	51855116	-
6.582	51855849	-
12.749	51899775	-
18.487	51903640	-
6.583	51917961	-
5.595	51920439	-
5.596	51939484	-
5.596	51940537	-
5.596	51941455	-
12.750	51954613	-
12.750	51954635	-
12.751	51966033	-
9.517	51983025	-
9.517	51983092	-
9.517	51985167	-
6.585	51988654	-
5.597	51996134	-
12.754	52096163	-
6.589	52100263	-
2.84	5210500	-
8.400	52152651	-
8.400	52153716	-
12.758	52161778	-
X.346	52175608	-
X.346	52176283	-
17.492	52353696	-
3.695	52486430	-
12.768	52581981	-
10.495	52586287	-
10.495	52586322	-
10.495	52586510	-
12.769	52590804	-
12.769	52591036	-
12.770	52596139	-
10.496	52597399	-
12.771	52599415	-
12.774	52664873	-
6.604	52695657	-
12.776	52719064	-
16.496	52767285	-
16.496	52770842	-
16.496	52777003	-
12.779	52882860	-
12.782	52911721	-
18.25	5291535	-
18.25	5291661	-
9.530	53018879	-
2.19	530620	-
12.787	53164118	-
6.613	53238659	-
9.531	53301111	-
9.531	53301535	-
9.532	53358552	-
12.791	53379666	-
12.798	53548320	-
3.707	53681801	-
3.707	53682336	-
3.707	53682599	-
6.623	53795403	-
6.623	53795423	-
7.611	53877818	-
2.92	5392548	-
6.627	53974357	-
6.629	54052247	-
6.630	54058757	-
15.410	54061103	-
6.631	54077433	-
6.633	54107684	-
6.633	54108651	-
6.636	54234607	-
6.636	54234629	-
6.636	54235605	-
6.641	54337489	-
15.412	54342576	-
6.643	54448189	-
6.643	54448363	-
6.644	54524173	-
7.615	54539974	-
6.646	54619470	-
6.646	54619620	-
1.520	54630503	-
1.520	54631532	-
18.521	54656662	-
18.521	54656937	-
18.521	54657446	-
[truncated: 5,027 more rows]

## Sheet: PASs in adult BSF
Table S3.6 7042 PASs obtained in adult back subcutaneous fat (BSF).
gene	site	strand
4.885	100278174	-
4.885	100304594	-
5.148	10031231	-
3.160	10037947	-
5.149	10038965	-
7.1116	100705858	-
7.1117	100724019	-
2.214	10074962	-
2.214	10075131	-
5.150	10081250	-
8.741	100856706	-
3.161	10120084	-
3.161	10120108	-
3.161	10120129	-
3.161	10120162	-
3.161	10120219	-
15.845	101360308	-
15.845	101361900	-
5.151	10138900	-
5.152	10149068	-
4.902	101589615	-
6.143	10161962	-
5.153	10172313	-
8.21	1018452	-
3.162	10212736	-
2.1219	102426649	-
5.155	10244628	-
5.155	10245092	-
18.75	10271058	-
18.75	10271224	-
18.75	10275759	-
18.75	10275853	-
4.905	102841464	-
3.1192	102940752	-
3.1192	102947615	-
3.1193	102983667	-
3.1193	102984269	-
3.1193	102984407	-
3.1193	102986232	-
3.162	10299208	-
3.1196	103100105	-
6.1314	103226401	-
6.1314	103226456	-
18.75	10327659	-
9.907	103336312	-
9.907	103337857	-
3.1201	103379129	-
15.860	103565874	-
4.919	103632536	-
2.1234	103819019	-
4.925	103962766	-
4.925	103962836	-
4.925	103963345	-
7.1137	104222876	-
7.1137	104223330	-
7.1137	104247194	-
15.865	104553521	-
15.865	104559294	-
8.785	104579341	-
15.866	104579938	-
4.938	104998531	-
8.798	105019543	-
8.798	105019591	-
14.1068	105037471	-
8.798	105039841	-
14.1070	105126905	-
3.21	1052188	-
15.879	105255511	-
6.1334	105642631	-
6.1334	105642734	-
15.884	105818863	-
15.884	105819154	-
15.884	105819468	-
14.1078	105924535	-
X.606	106040229	-
3.163	10633375	-
4.946	106566981	-
X.612	106675603	-
X.612	106676605	-
6.1355	106851630	-
1.926	106911278	-
1.926	106911478	-
1.928	107186289	-
3.1238	107307054	-
3.1238	107308501	-
3.1238	107308523	-
3.1238	107309195	-
3.1239	107390259	-
3.1239	107408590	-
4.970	107738123	-
4.978	107907675	-
3.1247	108103633	-
2.226	10814308	-
2.227	10828664	-
5.161	10829069	-
X.628	108334252	-
AEMK02000602.1.3	108403	-
AEMK02000602.1.3	108425	-
6.1366	108461348	-
2.1263	108583290	-
1.966	108776385	-
14.1121	108835403	-
4.985	108896236	-
4.985	108896299	-
3.173	10898680	-
1.970	108986985	-
1.970	108992832	-
1.970	108992913	-
1.970	108993401	-
1.970	108993738	-
1.970	108996045	-
3.173	10911853	-
3.1257	109179050	-
2.230	10940140	-
13.1092	109514264	-
7.1150	109894603	-
3.176	11000996	-
4.1000	110061656	-
8.833	110069838	-
8.833	110082378	-
6.1382	110092634	-
3.1260	110318418	-
3.1260	110318752	-
3.1260	110332435	-
3.1260	110342379	-
3.1260	110344214	-
8.837	110386781	-
8.837	110387460	-
4.1008	110427863	-
4.1009	110493498	-
14.1139	110608528	-
14.1139	110608548	-
14.1139	110608845	-
14.1139	110623965	-
X.651	110693563	-
X.651	110693587	-
AEMK02000682.1.30	1107096	-
15.933	110778756	-
15.933	110779206	-
4.1023	110856996	-
4.1023	110857070	-
4.1023	110857089	-
15.935	110917533	-
4.1026	110965895	-
4.1026	110965937	-
4.1026	110967306	-
13.1114	111021958	-
13.1114	111022076	-
14.1150	111234046	-
4.1029	111234155	-
4.1029	111234177	-
14.1150	111234342	-
4.1031	111338991	-
4.1031	111339350	-
4.1031	111339808	-
15.946	111341160	-
14.1154	111391088	-
3.1279	111504378	-
3.1279	111504958	-
3.1280	111541930	-
3.1280	111541978	-
14.1156	111626827	-
3.1283	111720380	-
3.1284	111774843	-
3.1284	111775039	-
3.1285	111835635	-
3.1285	111836034	-
17.92	11195603	-
X.668	111969019	-
X.668	111969038	-
X.668	111969058	-
X.668	111969185	-
X.668	111969493	-
X.668	111969548	-
X.668	111969572	-
3.1291	112021170	-
3.1292	112031945	-
14.1158	112068680	-
14.1158	112068872	-
14.1158	112069022	-
2.233	11216782	-
2.233	11216977	-
3.1297	112264364	-
8.850	112401116	-
13.1	1125182	-
3.1304	112713198	-
3.1304	112713310	-
3.1304	112713330	-
14.1169	112824198	-
15.959	113114346	-
14.102	11336197	-
14.102	11336593	-
8.857	113436210	-
8.858	113467786	-
14.1186	113480200	-
9.3	113503	-
3.179	11373495	-
3.179	11373521	-
9.1026	113873470	-
9.1026	113873491	-
3.1314	113969013	-
3.1314	113969034	-
9.1032	114087377	-
9.1033	114142254	-
7.1219	114176221	-
7.1219	114176248	-
7.1219	114176324	-
1.1008	114258104	-
1.1008	114262838	-
10.70	11432116	-
X.672	114394439	-
10.7	1147460	-
14.1213	114811149	-
9.1039	114824804	-
9.1039	114824823	-
4.1049	115285766	-
4.1049	115288327	-
4.1049	115300324	-
7.1231	115369130	-
8.876	115436460	-
8.876	115437455	-
8.876	115447026	-
7.1233	115535702	-
7.1233	115535968	-
7.1233	115536039	-
7.1234	115604320	-
7.1234	115604340	-
9.1053	116145169	-
2.1326	116238535	-
2.1326	116240067	-
7.1242	116486177	-
12.136	11662347	-
12.136	11662367	-
12.136	11662861	-
12.136	11662919	-
12.136	11664444	-
12.136	11664508	-
4.1059	117065408	-
9.1068	117097841	-
9.1068	117100021	-
4.1072	117496912	-
4.1081	117852772	-
8.907	118152588	-
8.907	118152664	-
8.907	118152688	-
15.996	118296379	-
15.996	118296404	-
15.996	118324111	-
8.23	1187154	-
X.49	11871749	-
8.23	1187463	-
8.23	1187661	-
12.141	11885664	-
12.141	11885688	-
12.141	11885738	-
12.23	1191244	-
8.23	1193233	-
8.925	119425051	-
4.39	1195675	-
1.1064	119725144	-
2.1355	119792264	-
2.1355	119792387	-
2.1355	119792676	-
2.1355	119793838	-
2.1355	119794184	-
2.1355	119794509	-
2.1355	119794570	-
6.1460	119876568	-
2.1357	119927774	-
15.1001	119951111	-
12.24	1200461	-
8.2	120099	-
14.1230	120316586	-
15.1008	120339767	-
15.1009	120348740	-
7.1267	120412986	-
7.1267	120413281	-
17.112	12042331	-
7.1267	120425123	-
6.151	12047416	-
6.1462	120605557	-
12.25	1207037	-
15.1020	120858685	-
15.1023	121105801	-
7.1270	121185151	-
7.1271	121212982	-
7.1271	121213526	-
7.1271	121213602	-
7.1271	121213622	-
6.153	12122004	-
6.153	12122226	-
15.1027	121273756	-
15.1028	121289547	-
15.1028	121290152	-
8.938	121292160	-
8.938	121292286	-
14.1239	121334766	-
15.1029	121391750	-
1.1	121403	-
9.1108	121480363	-
9.1108	121499760	-
4.40	1215073	-
X.693	121648815	-
X.694	121771280	-
4.1122	122237818	-
14.1244	122541751	-
3.1371	122717000	-
3.1371	122717350	-
14.1245	122831208	-
14.1245	122831630	-
13.1203	123104095	-
11.139	12313215	-
11.139	12313322	-
13.1204	123356438	-
1.1099	123451213	-
9.1128	123751557	-
9.1128	123751749	-
9.1128	123751996	-
9.1128	123752360	-
9.1128	123752662	-
9.1128	123752694	-
9.1128	123753248	-
13.1212	123760021	-
13.1212	123760408	-
13.1212	123760606	-
4.1137	123815460	-
13.1213	123874783	-
9.1130	123894119	-
9.1130	123896236	-
X.697	123902242	-
10.76	12405718	-
10.76	12405896	-
X.699	124234737	-
4.1146	124359795	-
X.700	124361009	-
13.1222	124368910	-
9.124	12442415	-
9.124	12444576	-
14.1260	124490020	-
14.1260	124491691	-
X.703	124528647	-
4.88	12455128	-
4.88	12455267	-
X.705	124658431	-
X.708	124717613	-
9.1143	124837772	-
9.1143	124837792	-
9.1143	124841352	-
9.1143	124842985	-
X.712	124883050	-
X.713	124931408	-
3.1377	124942257	-
13.1229	124989367	-
3.1377	124994600	-
3.1377	125003391	-
9.126	12500436	-
X.715	125007126	-
9.126	12500816	-
X.718	125029154	-
X.718	125031848	-
5.177	12505653	-
10.77	12511617	-
8.113	12529568	-
4.1152	125432773	-
4.1152	125433556	-
4.43	1254559	-
3.1383	125502138	-
X.726	125546466	-
X.726	125551589	-
2.1389	125593065	-
2.1389	125593118	-
2.1389	125595120	-
15.1054	125748514	-
3.1389	126358602	-
3.1389	126359011	-
3.1393	126527668	-
2.1394	126532192	-
3.1393	126582458	-
1.1122	126835567	-
1.1122	126835612	-
1.1122	126837166	-
1.1122	126837360	-
1.1122	126837428	-
1.1122	126837471	-
1.1122	126837930	-
1.1122	126838151	-
3.1395	126854128	-
1.1123	126864373	-
1.1123	126864466	-
1.1123	126864610	-
1.1123	126865266	-
1.1123	126865296	-
1.1123	126865767	-
1.1125	126998619	-
1.1125	126998640	-
1.1125	126999342	-
5.178	12718824	-
4.1175	127413270	-
3.1402	127500761	-
3.1402	127500894	-
9.1167	127504448	-
9.1167	127520595	-
1.1135	127653878	-
13.1257	127714864	-
1.1137	127758562	-
1.1138	127765766	-
1.1151	128255783	-
1.1151	128256433	-
1.1151	128256453	-
1.1151	128256488	-
11.144	12825943	-
1.1152	128269601	-
11.144	12841106	-
1.1157	128820557	-
3.1408	128880881	-
3.1408	128880924	-
3.1408	128881149	-
3.1408	128881171	-
3.1408	128881255	-
3.1408	128882314	-
3.1408	128882363	-
4.1186	128894129	-
4.1186	128894313	-
4.1187	129107190	-
8.1005	129113974	-
6.1484	129256052	-
9.1176	129263527	-
MT.2	12940	-
14.1314	129443175	-
14.1314	129445577	-
14.1314	129445602	-
6.1486	129520428	-
6.1486	129521466	-
6.1486	129521524	-
6.1486	129521673	-
6.1486	129522025	-
6.1486	129522646	-
2.1414	129664495	-
2.1414	129664514	-
1.1181	129992804	-
1.1181	130050063	-
2.1420	130050627	-
1.1181	130052420	-
1.1181	130052683	-
1.1181	130053197	-
1.1190	130360514	-
1.1191	130376867	-
AEMK02000682.1.31	1303921	-
4.1199	130392407	-
9.1195	130473856	-
1.1194	130511010	-
1.1196	130559419	-
1.1199	130741193	-
9.1200	130772262	-
9.1200	130772281	-
1.1205	130894159	-
1.1205	130895548	-
1.1206	130917465	-
8.1024	131005408	-
8.1026	131077789	-
1.1211	131245480	-
8.1029	131443995	-
13.1286	131623534	-
9.1213	131790344	-
AEMK02000328.1.1	131969	-
15.1118	132163462	-
11.145	13225188	-
11.145	13225318	-
11.145	13225345	-
11.145	13225408	-
11.145	13225484	-
11.145	13225820	-
2.257	13228313	-
14.1334	132519552	-
14.1336	132550317	-
3.1421	132671409	-
3.1421	132672127	-
X.73	13293285	-
9.1220	133115364	-
9.1222	133190021	-
9.1222	133192623	-
9.1223	133231475	-
2.261	13324166	-
2.261	13324185	-
2.1438	133469769	-
2.1438	133471008	-
2.1445	133723675	-
6.1516	134660234	-
2.1464	134776136	-
2.1464	134776183	-
6.174	13492878	-
2.1466	135017637	-
2.1467	135084339	-
14.1360	135101615	-
14.1360	135104748	-
6.174	13511622	-
8.1086	135280481	-
8.1086	135280505	-
8.1092	135776591	-
2.1479	136286509	-
2.1480	136302191	-
18.104	13639850	-
2.1482	136458781	-
2.1482	136458889	-
2.1482	136458949	-
2.1482	136459253	-
2.1484	136496941	-
2.1484	136497663	-
2.1484	136497767	-
2.1484	136497792	-
1.108	13651406	-
1.108	13651832	-
2.1487	136678028	-
2.1489	136848845	-
15.140	13733411	-
15.140	13733529	-
15.140	13733616	-
15.140	13733739	-
6.1551	137525067	-
6.1551	137525086	-
10.101	13773954	-
10.101	13773983	-
2.1498	137804903	-
1.1259	137908763	-
13.1378	137952827	-
13.1380	138115509	-
AEMK02000697.1.5	138240	-
13.1382	138430691	-
13.1382	138461869	-
AEMK02000697.1.5	138555	-
AEMK02000697.1.5	138648	-
10.103	13888144	-
6.1558	138941834	-
6.1558	138946403	-
14.1373	139013748	-
14.1373	139013830	-
1.1274	139168864	-
1.1274	139169628	-
15.1163	139260477	-
AEMK02000697.1.5	139730	-
2.1506	139779867	-
2.1506	139780920	-
1.1281	139828833	-
15.1172	139957708	-
15.1174	140144346	-
2.1515	140182207	-
15.1175	140190222	-
10.104	14031016	-
2.1523	140515247	-
2.1523	140515702	-
13.1404	140638526	-
13.1406	140674629	-
13.1406	140676118	-
17.122	14125732	-
17.122	14125798	-
17.122	14126026	-
14.1382	141331810	-
14.1383	141340321	-
17.123	14136887	-
17.123	14137779	-
11.148	14152207	-
2.1540	142011571	-
2.1541	142103555	-
2.1541	142103605	-
2.1547	142314076	-
2.1548	142348038	-
2.1550	142359118	-
6.1572	142454923	-
6.1572	142455081	-
6.1574	142621924	-
6.1574	142622206	-
4.90	14289743	-
2.1555	142950191	-
2.1564	143304079	-
2.1566	143604371	-
1.1295	143919697	-
1.1296	143972600	-
1.1296	143972755	-
17.125	14422990	-
17.125	14430813	-
18.6	1444739	-
17.125	14448537	-
17.125	14462722	-
6.1579	144940703	-
6.1579	144940797	-
2.1580	145655007	-
2.1580	145655419	-
18.6	1462819	-
18.6	1462838	-
18.6	1462857	-
1.1	146590	-
6.1601	147177032	-
6.1602	147181649	-
6.1602	147181960	-
2.29	1471886	-
2.29	1471952	-
13.1475	147761252	-
1.120	14777139	-
17.127	14778560	-
17.127	14778711	-
17.127	14781504	-
4.45	1479876	-
6.186	14850262	-
2.1595	148663584	-
5.216	14888957	-
1.121	14905917	-
2.1597	149072660	-
14.148	14950486	-
1.1345	149565332	-
5.221	14973483	-
5.221	14975982	-
1.1346	149845198	-
6.189	14986868	-
6.189	14988286	-
6.1631	149973925	-
14.150	15014147	-
14.150	15014312	-
14.150	15014334	-
14.150	15014403	-
2.273	15031158	-
12.181	15101957	-
12.182	15114203	-
12.182	15114260	-
12.182	15132761	-
2.1620	151402215	-
2.1620	151430050	-
5.229	15150255	-
2.1622	151663787	-
5.229	15186066	-
5.229	15186089	-
5.229	15186256	-
2.276	15194029	-
10.10	1520863	-
12.186	15308318	-
2.280	15342620	-
10.10	1535086	-
AEMK02000652.1.2	15365	-
12.189	15394493	-
5.230	15517032	-
11.172	15668814	-
11.173	15703993	-
11.173	15704367	-
13.1531	157261431	-
13.1531	157261675	-
13.1532	157298912	-
13.1533	157411138	-
6.1690	157616501	-
1.1369	157822383	-
1.1370	157842081	-
13.1543	158291096	-
13.1543	158291376	-
13.1543	158303468	-
14.155	15878727	-
6.1706	159037830	-
6.1706	159038131	-
AEMK02000258.1.2	159382	-
AEMK02000258.1.2	159405	-
6.1711	159408315	-
6.1716	159590481	-
6.1716	159590543	-
6.1716	159590986	-
6.1716	159591158	-
6.1718	159798906	-
4.115	15980711	-
6.1718	159811610	-
6.1718	159814974	-
6.1722	160108142	-
6.1722	160109513	-
6.1722	160109535	-
6.1722	160110761	-
13.1575	160160389	-
5.240	16038920	-
5.240	16039505	-
12.202	16059765	-
6.1732	160875741	-
6.1732	160875763	-
6.1732	160876084	-
12.32	1610186	-
6.1734	161160713	-
1.1405	161183610	-
2.297	16134050	-
12.32	1614526	-
12.32	1615502	-
2.298	16186210	-
1.134	16202863	-
1.134	16202931	-
1.134	16202950	-
1.134	16203379	-
1.134	16213302	-
1.134	16230773	-
X.94	16253085	-
AEMK02000697.1.6	162938	-
12.210	16298768	-
3.205	16309662	-
3.205	16309700	-
3.205	16309968	-
1.1441	163237351	-
1.1442	163292782	-
1.1445	163475521	-
1.135	16362153	-
1.135	16362465	-
1.135	16362606	-
1.135	16362805	-
6.1744	164161440	-
6.1744	164162382	-
6.1744	164162518	-
X.96	16430871	-
X.96	16431070	-
X.96	16431225	-
X.96	16432335	-
1.1459	164353854	-
1.1461	164476286	-
6.1745	164718444	-
6.1750	165093566	-
2.301	16564258	-
6.1763	165774672	-
6.1766	165999882	-
6.1766	165999901	-
6.1766	165999939	-
1.1474	166107897	-
6.1768	166327245	-
2.304	16650779	-
6.1772	166550583	-
6.1775	166666144	-
8.134	16666867	-
AEMK02000452.1.16	1666932	-
12.212	16694485	-
6.1779	167083068	-
6.1782	167322332	-
15.162	16757173	-
6.1786	167597962	-
6.1786	167598005	-
6.1787	167657683	-
13.1613	167796376	-
13.1613	167797381	-
6.1790	167886269	-
6.1791	167919670	-
3.221	16843811	-
3.221	16844335	-
3.221	16844515	-
3.221	16848931	-
6.1801	168716786	-
6.1801	168716841	-
6.1801	168716972	-
6.1803	168765537	-
6.1804	168872481	-
1.1507	169663633	-
1.1508	169710953	-
6.1808	170201751	-
6.1809	170346137	-
6.1815	170651220	-
3.228	17093284	-
12.221	17100324	-
8.29	1711105	-
10.153	17220428	-
10.153	17220828	-
7.18	1722189	-
7.18	1722295	-
8.30	1726397	-
3.235	17288053	-
3.236	17314723	-
3.236	17314940	-
3.238	17362234	-
3.238	17362268	-
3.238	17362302	-
3.239	17375630	-
9.180	17414974	-
9.180	17416735	-
3.242	17422291	-
12.223	17432604	-
3.245	17490527	-
6.216	17519290	-
6.216	17520862	-
6.216	17522577	-
3.246	17626819	-
3.247	17640799	-
6.217	17642899	-
3.251	17745886	-
6.224	17784916	-
13.1681	179310726	-
1.1543	179454927	-
1.1560	180049978	-
3.261	18011405	-
1.1572	180407017	-
1.1580	180645312	-
3.264	18087500	-
11.203	18097724	-
3.265	18136271	-
5.268	18172430	-
3.266	18198818	-
13.1710	182209857	-
1.1598	182410116	-
12.235	18275633	-
12.235	18275869	-
3.270	18278005	-
6.234	18318764	-
1.1609	183415993	-
1.1609	183416152	-
5.273	18419438	-
5.273	18423424	-
5.273	18424092	-
5.274	18436269	-
13.164	18461518	-
13.164	18461857	-
13.164	18463453	-
13.164	18463522	-
3.276	18521127	-
5.275	18526306	-
1.1639	186381704	-
1.1639	186384063	-
1.1642	187118507	-
1.1642	187119117	-
12.242	18893772	-
12.242	18893795	-
13.1736	189148718	-
1.1663	189619856	-
1.1663	189620430	-
1.1668	190167933	-
12.247	19019864	-
13.1756	190277422	-
10.174	19028819	-
7.21	1910607	-
1.1677	191200630	-
12.251	19121543	-
6.243	19216833	-
13.1766	192366594	-
13.1767	192407734	-
13.1767	192407840	-
13.1767	192407860	-
17.144	19341182	-
6.244	19356068	-
5.290	19399436	-
6.245	19401469	-
5.293	19481273	-
7.149	19489522	-
7.149	19490039	-
18.196	19493613	-
4.150	19505704	-
7.22	1952707	-
12.256	19551520	-
11.230	19572681	-
11.230	19572972	-
5.298	19587383	-
9.199	19589697	-
9.199	19591017	-
9.199	19591692	-
4.151	19593822	-
13.1786	196210012	-
3.292	19653404	-
3.292	19666546	-
18.200	19678698	-
10.181	19685057	-
13.1795	197110681	-
12.260	19747358	-
13.1802	197509335	-
12.260	19752496	-
12.261	19755736	-
12.261	19757312	-
12.261	19777739	-
X.118	19835677	-
X.118	19835696	-
12.264	19892224	-
X.121	19953161	-
12.269	20013623	-
12.270	20028112	-
12.270	20028638	-
12.270	20028658	-
12.270	20030094	-
16.117	20032979	-
13.1846	200686726	-
13.1849	200872514	-
13.1849	200873141	-
13.1849	200873676	-
12.273	20171705	-
12.274	20214245	-
13.1866	202936321	-
6.260	20407849	-
13.1884	205687559	-
13.1886	206074969	-
13.1888	206205949	-
13.1888	206206430	-
13.1888	206206449	-
13.1889	206244775	-
13.1889	206244797	-
AEMK02000452.1.20	2070846	-
9.218	20716647	-
12.286	20717772	-
13.1897	207196888	-
1.1770	207219115	-
1.1770	207219454	-
13.1901	207475306	-
13.1902	207493658	-
13.1902	207493912	-
13.1902	207493971	-
13.1902	207494046	-
13.1903	207514257	-
13.1903	207514288	-
13.1903	207514327	-
12.287	20758083	-
12.287	20758728	-
13.1906	207805060	-
12.39	2087660	-
7.186	20880114	-
1.11	2094869	-
12.291	20974502	-
12.291	20975125	-
AEMK02000452.1.21	2104874	-
AEMK02000452.1.21	2106487	-
5.307	21126570	-
5.308	21172280	-
5.312	21265551	-
5.313	21279521	-
8.32	2129235	-
7.194	21413360	-
3.296	21493136	-
AEMK02000361.1.3	215306	-
3.297	21548351	-
3.297	21574068	-
5.319	21597884	-
1.1829	216553541	-
5.320	21669784	-
5.320	21670615	-
5.320	21671070	-
5.320	21671109	-
5.320	21671185	-
5.320	21671204	-
5.321	21707872	-
5.322	21712263	-
1.1839	217142967	-
1.1840	217264263	-
1.1840	217264314	-
5.323	21734059	-
5.323	21740452	-
1.230	21767037	-
1.230	21767608	-
1.230	21767639	-
5.327	21806412	-
11.249	21850074	-
11.249	21850436	-
11.249	21850622	-
12.304	21965460	-
5.330	21984755	-
5.330	21986708	-
5.331	22000482	-
5.331	22000761	-
2.45	2201630	-
12.42	2202359	-
5.333	22044573	-
5.333	22055556	-
1.1863	220750247	-
1.1864	221015045	-
12.43	2220935	-
5.337	22251758	-
12.314	22270508	-
12.314	22270596	-
5.4	222785	-
5.4	222804	-
12.315	22344758	-
12.315	22344777	-
2.7	223520	-
5.342	22406365	-
5.342	22406956	-
5.342	22415024	-
3.312	22474332	-
14.208	22533916	-
3.315	22564985	-
1.1917	225703200	-
1.1917	225703464	-
1.1917	225704463	-
1.1917	225704606	-
7.202	22574198	-
1.1918	226163351	-
9.234	22628708	-
9.234	22628858	-
7.203	22636922	-
3.317	22643401	-
12.321	22654926	-
7.206	22756346	-
7.206	22763438	-
14.215	22773527	-
1.1925	228113326	-
1.1933	229329877	-
1.1933	229330699	-
13.200	22964876	-
13.200	22964895	-
13.200	22965021	-
12.331	23029380	-
5.361	23039103	-
5.361	23039131	-
5.361	23039160	-
5.362	23059006	-
7.209	23102771	-
5.364	23110918	-
11.260	23148033	-
12.44	2315810	-
7.214	23211808	-
7.215	23222312	-
7.221	23265565	-
12.337	23376002	-
14.228	23400585	-
4.49	2345122	-
7.224	23543920	-
1.1984	235854059	-
1.1984	235854540	-
1.1984	235854883	-
1.1984	235857593	-
10.226	23586488	-
1.1985	235871075	-
1.1990	236345919	-
7.227	23634741	-
7.227	23635162	-
1.1990	236371717	-
1.1992	236383924	-
1.1993	236402250	-
1.1993	236402272	-
1.1993	236403141	-
1.1993	236406969	-
7.228	23645336	-
7.228	23645361	-
1.1997	236456240	-
7.228	23646937	-
7.229	23658094	-
7.229	23658115	-
3.321	23691542	-
1.2003	236999995	-
7.230	23704846	-
12.343	23752164	-
7.231	23756897	-
7.231	23756924	-
7.231	23764778	-
10.228	23767238	-
7.233	23777126	-
7.234	23800934	-
1.2019	238326393	-
13.206	23833133	-
10.231	23843136	-
1.2020	238536345	-
7.238	23886138	-
13.208	23944404	-
1.2028	239468761	-
1.2028	239473157	-
7.242	23952867	-
7.242	23953290	-
1.2030	239534626	-
7.242	23953732	-
7.242	23953755	-
1.2032	239768178	-
1.2032	239768199	-
7.245	24040670	-
7.247	24057674	-
5.367	24081881	-
7.248	24088887	-
7.249	24161056	-
7.250	24172244	-
7.252	24204935	-
7.255	24231295	-
7.27	2426123	-
7.27	2426179	-
14.247	24312812	-
14.247	24313832	-
14.247	24314155	-
14.247	24314241	-
1.2060	243172915	-
12.357	24322384	-
12.369	24845225	-
7.261	24901391	-
10.246	24907497	-
10.246	24907516	-
10.246	24908161	-
10.247	24926172	-
5.5	249319	-
7.263	24969096	-
1.2088	249898847	-
1.2088	249898930	-
1.2104	250421539	-
7.266	25045175	-
7.266	25045527	-
7.266	25045651	-
7.266	25047562	-
7.266	25049143	-
7.267	25069982	-
7.267	25070014	-
1.2108	251269487	-
1.2108	251270161	-
12.377	25142785	-
7.273	25178884	-
7.274	25205237	-
1.2130	252373280	-
12.378	25322238	-
1.2151	253376215	-
1.2152	253559550	-
3.351	25359390	-
1.2154	253807794	-
1.2154	253816412	-
1.2154	253835296	-
1.2154	253855514	-
1.2155	253895837	-
1.2155	253895883	-
1.2161	254014840	-
1.2161	254015428	-
1.2162	254033384	-
3.352	25417212	-
12.381	25441565	-
12.381	25441843	-
12.381	25442371	-
11.275	25481595	-
12.386	25596521	-
12.386	25597270	-
12.386	25599971	-
16.192	25800893	-
12.392	25881839	-
12.392	25881860	-
14.24	2588893	-
3.353	25897712	-
2.382	26014969	-
2.382	26015221	-
1.2203	260847412	-
1.2208	261228707	-
1.2208	261229113	-
1.2208	261230060	-
1.2208	261230080	-
9.251	26154916	-
9.251	26160584	-
9.251	26160687	-
1.2218	262243226	-
1.2221	262333534	-
1.2221	262334300	-
13.222	26278209	-
13.222	26278372	-
17.185	26353438	-
17.185	26354052	-
17.185	26354074	-
1.2222	263747902	-
1.2222	263748538	-
13.19	2638982	-
1.275	26474413	-
2.1	26481	-
2.388	26493673	-
2.388	26493693	-
2.388	26493726	-
1.2260	265695171	-
1.2265	265871075	-
1.2265	265872961	-
1.2266	265930052	-
1.2266	265931073	-
12.405	26663894	-
12.406	26678208	-
12.406	26679612	-
17.190	26740668	-
17.190	26740862	-
12.408	26741730	-
1.2282	267961405	-
1.2284	268010306	-
1.2287	268238972	-
1.2287	268239010	-
1.2288	268309797	-
1.2289	268355034	-
1.2289	268356052	-
1.2290	268391854	-
1.2291	268420279	-
1.2297	268585748	-
1.2298	268620845	-
1.2298	268630430	-
1.2299	268702828	-
1.2300	268746325	-
1.2305	269081277	-
1.2305	269081297	-
1.2306	269092029	-
1.2306	269102359	-
1.2307	269157177	-
1.2313	269387437	-
1.2318	269975549	-
1.2319	269986704	-
9.256	27035993	-
12.418	27115829	-
12.418	27115919	-
12.418	27116589	-
12.418	27116615	-
1.2329	271448364	-
1.2347	272150993	-
1.2357	272827934	-
1.2358	272949257	-
1.2359	272956123	-
1.2360	272965643	-
1.2361	272975163	-
1.2361	272976099	-
1.2361	272976793	-
1.2377	274125667	-
6.281	27416480	-
6.281	27419203	-
6.288	27610471	-
10.267	27668526	-
6.290	27792605	-
6.291	27797600	-
6.294	27827346	-
13.21	2786702	-
6.297	27867505	-
16.214	27937919	-
16.214	27938287	-
16.214	27938575	-
16.214	27938757	-
16.214	27939307	-
16.214	27939447	-
13.236	27959647	-
6.299	28045439	-
2.407	28062625	-
16.220	28099419	-
16.220	28099501	-
14.262	28109857	-
18.262	28124209	-
14.262	28137209	-
14.263	28185431	-
2.9	281927	-
4.192	28192774	-
4.192	28193633	-
2.408	28257083	-
2.408	28258509	-
4.12	282993	-
6.309	28367407	-
6.311	28544916	-
6.312	28550359	-
6.313	28553734	-
3.385	28580280	-
3.385	28582757	-
6.314	28593549	-
2.413	28696664	-
6.318	28875220	-
11.2	289661	-
13.250	28977502	-
5.412	29129787	-
5.412	29131011	-
5.412	29131106	-
13.254	29227225	-
2.422	29305691	-
14.271	29314265	-
6.322	29315086	-
6.322	29315429	-
4.13	293709	-
18.273	29453301	-
14.277	29472216	-
14.278	29523919	-
13.259	29596763	-
7.305	29624231	-
14.282	29644002	-
7.307	29655746	-
7.308	29663781	-
7.308	29665382	-
7.308	29670459	-
18.279	29699191	-
18.279	29699338	-
18.279	29700095	-
15.229	29705159	-
15.229	29705691	-
15.229	29706135	-
15.229	29706480	-
13.260	29730135	-
6.326	29884263	-
6.326	29885505	-
6.326	29888613	-
14.284	29890026	-
7.28	2992007	-
7.28	2993042	-
7.28	2995127	-
1.320	29975282	-
14.287	30028571	-
14.288	30070079	-
14.288	30070812	-
14.288	30071170	-
8.205	30124620	-
17.210	30237254	-
13.273	30253272	-
4.51	3025883	-
4.51	3025929	-
4.15	302623	-
2.425	30296442	-
2.425	30297585	-
2.48	3031105	-
2.48	3031954	-
13.274	30329868	-
3.2	304469	-
5.424	30488327	-
5.424	30488442	-
5.424	30489706	-
X.212	30584284	-
X.212	30585512	-
8.214	30693323	-
8.214	30694017	-
8.215	30725572	-
AEMK02000452.1.30	3075275	-
17.215	30769402	-
14.32	3082293	-
13.288	31048375	-
13.292	31143495	-
13.293	31180846	-
14.315	31206912	-
14.315	31207135	-
17.220	31208128	-
12.436	31269646	-
12.436	31269693	-
12.436	31269823	-
13.298	31298453	-
13.300	31319290	-
13.301	31366578	-
14.316	31368545	-
14.316	31368918	-
9.16	3145653	-
17.224	31552931	-
AEMK02000452.1.32	3157020	-
15.249	31578231	-
12.48	3161358	-
6.12	316341	-
13.312	31650874	-
13.312	31650966	-
12.437	31695852	-
12.437	31695872	-
12.437	31696276	-
12.437	31709251	-
14.320	31765801	-
14.320	31766166	-
13.317	31767495	-
13.317	31767514	-
14.323	31836746	-
AEMK02000452.1.33	3187555	-
17.232	31896119	-
17.234	31910827	-
13.324	31916246	-
17.236	31957120	-
15.251	31970187	-
15.251	31970792	-
11.52	3200063	-
14.330	32007700	-
12.438	32008020	-
5.21	3208125	-
10.309	32139064	-
10.310	32151181	-
3.426	32199130	-
14.334	32205957	-
13.333	32250713	-
3.427	32312579	-
13.340	32332341	-
5.23	3248612	-
13.352	32805231	-
13.353	32812190	-
13.356	32830898	-
17.261	32960109	-
17.261	32960564	-
13.359	33085286	-
14.341	33202423	-
6.13	332242	-
12.442	33231848	-
12.442	33240004	-
10.338	33431296	-
10.338	33432259	-
10.338	33432298	-
10.338	33432731	-
10.338	33432839	-
10.338	33433695	-
4.236	33810131	-
3.437	33857067	-
3.438	33910138	-
3.438	33911729	-
13.34	3393119	-
10.341	33937884	-
4.239	34033944	-
4.239	34034032	-
4.239	34034261	-
3.439	34038017	-
13.368	34090020	-
13.369	34100997	-
12.449	34123137	-
12.449	34123691	-
12.454	34246930	-
12.454	34248563	-
12.455	34278371	-
12.455	34279086	-
14.351	34283081	-
14.351	34284333	-
3.3	343136	-
13.374	34361300	-
16.282	34426834	-
16.282	34459471	-
14.353	34523905	-
7.398	34549426	-
12.459	34622779	-
14.354	34630377	-
6.383	34775446	-
17.274	34794717	-
17.274	34794885	-
17.275	34808732	-
9.344	35167570	-
9.344	35167931	-
9.344	35167992	-
9.344	35168137	-
9.344	35168214	-
9.344	35168647	-
9.344	35176907	-
9.345	35187561	-
8.268	35193769	-
8.268	35193789	-
13.398	35210524	-
7.402	35286568	-
17.283	35366142	-
17.283	35367244	-
17.286	35608811	-
14.358	35635345	-
8.7	356896	-
AEMK02000452.1.40	3583036	-
9.356	35882138	-
12.51	3589540	-
1.393	35909799	-
AEMK02000452.1.40	3594679	-
13.407	35963285	-
13.407	35963881	-
13.408	35989458	-
13.408	35989557	-
AEMK02000452.1.40	3614676	-
9.366	36232957	-
9.366	36233299	-
2.52	3624252	-
2.52	3626257	-
AEMK02000452.1.40	3633030	-
AEMK02000452.1.40	3633049	-
X.232	36331106	-
7.407	36379544	-
7.407	36380281	-
18.327	36579001	-
18.327	36579062	-
18.327	36579446	-
AEMK02000452.1.40	3657948	-
18.327	36579485	-
18.327	36580344	-
AEMK02000452.1.40	3676037	-
4.257	36847347	-
4.257	36849729	-
9.376	36857583	-
9.376	36857790	-
17.304	36877576	-
17.305	36917279	-
1.403	37008068	-
1.403	37008108	-
1.403	37008500	-
AEMK02000452.1.40	3717853	-
17.309	37204939	-
2.12	372238	-
16.307	37299205	-
7.436	37318354	-
3.457	37324777	-
AEMK02000452.1.40	3753149	-
15.271	37544675	-
17.311	37549972	-
17.311	37551193	-
17.311	37551379	-
AEMK02000452.1.40	3755236	-
15.271	37558990	-
12.55	3761559	-
AEMK02000452.1.40	3764261	-
AEMK02000452.1.40	3766567	-
AEMK02000452.1.40	3766586	-
3.465	37694806	-
6.57	3781691	-
3.471	37883308	-
3.471	37884023	-
3.471	37884046	-
4.286	37890211	-
12.56	3795891	-
12.56	3795912	-
12.509	37962968	-
17.321	38331685	-
14.374	38471164	-
2.2	38474	-
14.374	38476881	-
14.374	38476900	-
17.324	38483194	-
7.458	38506645	-
7.458	38506665	-
7.458	38506904	-
7.459	38531941	-
17.328	38638297	-
14.378	38650663	-
3.481	38717454	-
3.483	38763446	-
3.483	38770530	-
8.311	38772711	-
3.484	38807011	-
5.480	38811569	-
3.484	38812089	-
14.381	38827670	-
14.381	38828341	-
14.381	38830351	-
14.381	38836232	-
14.381	38842218	-
14.382	38852947	-
17.41	3888429	-
3.487	38909670	-
12.524	39000316	-
17.336	39000661	-
2.472	39034839	-
2.472	39035354	-
7.465	39125058	-
8.316	39127157	-
8.316	39127544	-
8.316	39129447	-
3.495	39130781	-
3.496	39161433	-
7.467	39251050	-
7.467	39251126	-
7.468	39255257	-
AEMK02000682.1.3	392921	-
3.502	39294102	-
7.469	39301060	-
AEMK02000682.1.3	393350	-
6.408	39366767	-
6.408	39368876	-
6.408	39368933	-
3.505	39404093	-
11.340	39449759	-
9.395	39492275	-
9.395	39493315	-
12.531	39521658	-
3.510	39532714	-
3.512	39548195	-
3.512	39548260	-
14.387	39549851	-
9.402	39638510	-
15.294	39702905	-
15.294	39702926	-
X.252	39726198	-
X.252	39727044	-
3.519	39811804	-
1.431	39850349	-
1.431	39850499	-
14.392	39858269	-
14.394	39902319	-
14.394	39902339	-
17.348	39905960	-
17.348	39906996	-
1.432	39913762	-
1.432	39914239	-
3.521	39942373	-
3.521	39942833	-
16.366	39954360	-
3.524	39989740	-
17.349	39996310	-
17.353	40118494	-
14.395	40124902	-
14.395	40125590	-
13.444	40161526	-
13.444	40161572	-
3.528	40178454	-
14.397	40219201	-
14.397	40219226	-
13.445	40223186	-
13.445	40250855	-
5.495	40418035	-
5.495	40418377	-
14.406	40425084	-
2.14	404533	-
14.407	40461613	-
3.537	40512305	-
3.537	40512894	-
3.537	40512950	-
14.409	40522720	-
2.484	40545794	-
3.538	40556564	-
3.538	40559977	-
17.359	40623331	-
2.56	4074131	-
2.485	40814166	-
2.485	40814192	-
2.485	40814212	-
3.45	4086968	-
3.45	4086989	-
3.45	4087395	-
3.45	4087494	-
3.45	4087554	-
14.419	40888722	-
14.421	40976925	-
1.438	40988836	-
3.548	41057728	-
3.549	41092517	-
16.371	41098971	-
3.551	41100878	-
6.15	411179	-
3.552	41123040	-
3.554	41140560	-
8.54	4120794	-
3.559	41291052	-
3.559	41291089	-
3.560	41394269	-
9.414	41417773	-
17.364	41464072	-
17.364	41467602	-
3.566	41486688	-
3.566	41486709	-
3.567	41490761	-
9.24	4157292	-
9.24	4157641	-
9.24	4157695	-
6.16	417411	-
14.434	41746893	-
14.435	41766726	-
14.435	41766955	-
14.435	41767116	-
2.497	41782064	-
4.317	41821767	-
8.348	41847097	-
AEMK02000258.1.5	418975	-
AEMK02000258.1.5	419465	-
5.48	4199884	-
5.48	4200958	-
3.575	42036152	-
3.575	42036186	-
18.380	42063484	-
3.577	42117503	-
3.578	42145165	-
X.271	42146004	-
4.18	421469	-
3.579	42165561	-
3.580	42205251	-
3.580	42210144	-
14.438	42216113	-
3.583	42393276	-
12.556	42498937	-
12.556	42500119	-
8.352	42692315	-
4.324	42769236	-
12.562	42794758	-
12.562	42795407	-
12.564	42820523	-
4.328	42959017	-
X.278	42970112	-
X.278	42970586	-
4.328	42978612	-
X.279	42982583	-
X.280	42993551	-
X.282	43043618	-
X.283	43100379	-
X.287	43177271	-
1.447	43200412	-
1.447	43201719	-
X.288	43218393	-
12.575	43366896	-
1.448	43447507	-
1.448	43447683	-
1.448	43447959	-
1.448	43448729	-
7.521	43597241	-
7.521	43597316	-
7.521	43597758	-
14.443	44049707	-
9.425	44135516	-
9.426	44167424	-
9.429	44216398	-
9.429	44216417	-
3.55	4423387	-
12.587	44271527	-
3.603	44281361	-
3.603	44281764	-
3.603	44282480	-
9.449	44567576	-
12.590	44609950	-
12.591	44626449	-
12.591	44627012	-
12.591	44627036	-
6.456	44655626	-
5.50	4467234	-
12.593	44677517	-
12.597	44814387	-
12.598	44823383	-
12.600	44897179	-
12.600	44897276	-
12.601	44951994	-
6.459	44960698	-
15.312	44976596	-
11.375	45000742	-
11.375	45001589	-
11.375	45001722	-
11.375	45001801	-
11.375	45002068	-
12.8	450429	-
11.376	45048088	-
12.606	45102208	-
6.463	45181461	-
9.454	45182400	-
13.484	45335182	-
13.484	45335787	-
15.313	45357840	-
15.313	45357883	-
6.469	45409357	-
15.313	45435981	-
9.463	45565514	-
9.463	45566368	-
9.463	45567137	-
16.408	45571700	-
9.464	45639533	-
15.322	45742755	-
12.625	45806005	-
12.625	45806210	-
12.625	45806568	-
3.615	45857494	-
14.475	45929724	-
5.530	45973702	-
14.477	46010785	-
14.477	46011207	-
14.477	46011230	-
14.477	46011249	-
14.477	46011347	-
14.477	46013097	-
AEMK02000328.1.7	460446	-
7.525	46085389	-
AEMK02000328.1.7	461121	-
X.303	46164298	-
18.433	46193140	-
15.332	46208898	-
15.332	46209049	-
X.304	46218547	-
9.471	46238145	-
9.471	46238582	-
9.471	46239412	-
9.472	46247655	-
9.473	46264931	-
9.475	46310877	-
12.652	46342507	-
12.652	46358974	-
14.479	46403149	-
15.334	46448923	-
15.334	46459600	-
15.334	46464830	-
14.481	46469630	-
9.477	46512789	-
7.533	46553819	-
7.533	46553843	-
7.533	46553887	-
7.533	46553983	-
6.489	46563766	-
14.482	46585199	-
6.489	46585301	-
9.481	46607032	-
9.481	46607496	-
12.656	46621114	-
14.483	46628569	-
7.536	46670480	-
17.391	46673980	-
10.426	46721111	-
17.392	46739972	-
17.392	46741794	-
6.490	46764248	-
10.428	46875112	-
10.428	46876496	-
17.396	46906605	-
17.396	46906987	-
10.429	46908205	-
10.429	46926665	-
17.398	47044496	-
6.492	47142707	-
6.493	47168471	-
6.495	47224348	-
14.493	47261912	-
14.496	47312464	-
17.400	47352155	-
17.400	47352249	-
2.16	474295	-
7.548	47440579	-
7.548	47440717	-
7.548	47440995	-
16.416	47442091	-
7.549	47452694	-
6.498	47458546	-
14.502	47478381	-
16.417	47494673	-
16.417	47494848	-
8.379	47604851	-
17.406	47617591	-
8.380	47656272	-
8.380	47656395	-
7.552	47660367	-
7.552	47661882	-
6.503	47673279	-
3.646	47718447	-
16.422	47738784	-
3.646	47750554	-
7.553	47760232	-
7.553	47760297	-
7.553	47760465	-
7.553	47760529	-
12.73	4776921	-
12.73	4776965	-
11.421	47794217	-
11.421	47795115	-
12.678	47795632	-
12.678	47795656	-
12.679	47856421	-
X.321	47871525	-
X.321	47882498	-
12.681	47911539	-
12.73	4792569	-
6.73	4795195	-
9.26	4800560	-
17.412	48024698	-
17.412	48025480	-
6.510	48046496	-
6.510	48046560	-
6.510	48046706	-
10.434	48065864	-
10.434	48065894	-
10.434	48066025	-
7.556	48084884	-
6.511	48085674	-
17.416	48089904	-
10.434	48108220	-
17.418	48148614	-
6.513	48305848	-
14.515	48327318	-
12.694	48404308	-
12.694	48405644	-
12.694	48409496	-
2.69	4848571	-
17.421	48512802	-
17.421	48516000	-
10.441	48531500	-
10.441	48531971	-
10.441	48532027	-
10.441	48532081	-
10.441	48532114	-
5.11	485474	-
5.578	48549591	-
10.441	48570904	-
6.519	48622834	-
15.384	48624795	-
15.384	48624844	-
2.70	4863296	-
X.4	486403	-
5.11	486422	-
15.385	48644573	-
15.385	48646649	-
11.59	4866346	-
11.59	4866704	-
6.522	48699252	-
2.589	48700635	-
18.452	48713661	-
18.453	48735266	-
5.52	4874346	-
17.428	48814589	-
10.449	48883211	-
10.449	48883502	-
6.527	48919003	-
6.528	48962838	-
5.53	4909478	-
2.17	491301	-
6.530	49131275	-
6.530	49131494	-
6.530	49158198	-
2.592	49229244	-
17.44	4933454	-
17.44	4934409	-
3.662	49454605	-
2.72	4958518	-
3.664	49626803	-
3.664	49626948	-
3.664	49627418	-
12.705	49754166	-
7.566	49807218	-
7.566	49807316	-
7.566	49807353	-
12.707	49810056	-
6.545	49834649	-
14.530	49840303	-
14.536	49907693	-
6.548	50003202	-
11.449	50076077	-
14.540	50209328	-
6.554	50214279	-
6.554	50214714	-
4.353	50298445	-
10.464	50300887	-
5.54	5035896	-
2.75	5042884	-
13.560	50479276	-
13.560	50479965	-
6.563	50489778	-
6.563	50490700	-
13.560	50499253	-
5.54	5054556	-
18.460	50562035	-
18.460	50563137	-
18.460	50563314	-
14.551	50591419	-
12.734	50646473	-
12.734	50653726	-
14.554	50661271	-
12.738	50734678	-
5.55	5075627	-
6.568	50765673	-
2.597	50810443	-
2.77	5089471	-
18.468	50960109	-
18.468	50961453	-
6.573	50987583	-
18.470	51046899	-
14.570	51113870	-
14.570	51113943	-
14.570	51114549	-
14.570	51117708	-
4.367	51227734	-
4.367	51227753	-
4.367	51227799	-
4.367	51227826	-
4.367	51227881	-
2.80	5123171	-
4.367	51235264	-
16.468	51252593	-
14.576	51355736	-
14.577	51412877	-
14.578	51489893	-
17.479	51491077	-
12.741	51505380	-
12.741	51505460	-
12.741	51505504	-
12.741	51505910	-
12.741	51506130	-
17.481	51630307	-
17.481	51630476	-
17.481	51640302	-
14.580	51644842	-
17.482	51674476	-
17.482	51675156	-
X.344	51753621	-
12.749	51899775	-
18.487	51903640	-
6.583	51917961	-
5.595	51920439	-
5.596	51939484	-
5.596	51940537	-
5.596	51941455	-
12.750	51954635	-
12.751	51966033	-
9.517	51983025	-
9.517	51983092	-
9.517	51985167	-
6.585	51988654	-
5.597	51996134	-
12.754	52096163	-
6.589	52100263	-
2.84	5210500	-
8.400	52153716	-
12.758	52161778	-
X.346	52175608	-
X.346	52176283	-
6.592	52203094	-
17.492	52353696	-
12.763	52440113	-
3.695	52486430	-
12.768	52581981	-
10.495	52586287	-
10.495	52586322	-
10.495	52586510	-
12.769	52590804	-
12.769	52591036	-
12.770	52596139	-
10.496	52597399	-
12.771	52599415	-
12.774	52664873	-
6.604	52695657	-
12.776	52719064	-
16.496	52767285	-
16.496	52770842	-
16.496	52777003	-
12.779	52882860	-
12.782	52911721	-
18.25	5291535	-
18.25	5291661	-
2.19	530620	-
12.787	53164118	-
6.613	53238659	-
9.531	53301111	-
9.531	53301535	-
9.532	53358552	-
12.791	53379666	-
17.505	53426400	-
6.618	53525497	-
6.618	53526016	-
12.798	53548320	-
3.707	53681801	-
3.707	53682336	-
3.707	53682599	-
6.623	53795403	-
6.623	53795423	-
7.611	53877818	-
2.92	5392548	-
6.627	53974357	-
6.629	54052247	-
6.630	54058757	-
15.410	54061103	-
6.631	54077433	-
6.633	54107684	-
6.633	54108651	-
6.636	54234607	-
6.636	54234629	-
[truncated: 5,044 more rows]

## Sheet: PASs in EN of 1d
Table S3.7 7319 PASs obtained in endometrium(EN) of 1d.
gene	site	strand
4.885	100278174	-
4.885	100304594	-
5.148	10031231	-
2.213	10037723	-
3.160	10037947	-
5.149	10038965	-
7.1116	100705858	-
7.1117	100724019	-
2.214	10074962	-
2.214	10075131	-
5.150	10081250	-
8.741	100856706	-
3.161	10120084	-
3.161	10120108	-
3.161	10120129	-
3.161	10120162	-
3.161	10120219	-
15.845	101360308	-
15.845	101361900	-
5.151	10138900	-
8.763	101420673	-
5.152	10149068	-
4.902	101589615	-
6.143	10161962	-
5.153	10172313	-
8.21	1018452	-
2.1219	102426649	-
5.155	10244628	-
5.155	10245092	-
18.75	10271058	-
18.75	10271224	-
18.75	10275759	-
18.75	10275853	-
4.905	102841464	-
3.1192	102940752	-
3.1192	102947615	-
3.1193	102983667	-
3.1193	102984269	-
3.1193	102984407	-
3.1193	102986232	-
3.162	10299208	-
3.1196	103100105	-
6.1314	103226401	-
6.1314	103226456	-
18.75	10327659	-
9.907	103336312	-
9.907	103337857	-
15.860	103565874	-
4.919	103632536	-
3.20	1037157	-
2.1234	103819019	-
4.925	103962766	-
4.925	103962836	-
4.925	103963345	-
7.1137	104222876	-
7.1137	104223330	-
7.1137	104247194	-
15.865	104553521	-
15.865	104559294	-
8.785	104579341	-
15.866	104579938	-
AEMK02000452.1.8	1049374	-
8.798	105019543	-
8.798	105019591	-
14.1068	105037471	-
8.798	105039841	-
14.1070	105126905	-
3.21	1052188	-
15.879	105255511	-
6.1334	105642631	-
6.1334	105642734	-
15.884	105818863	-
15.884	105819154	-
15.884	105819468	-
14.1078	105924535	-
X.606	106039971	-
X.606	106040229	-
3.163	10633375	-
4.946	106566981	-
X.612	106675603	-
X.612	106676605	-
6.1355	106851630	-
1.926	106911278	-
1.926	106911478	-
6.1358	107001660	-
6.1358	107002674	-
1.928	107186289	-
3.1238	107307054	-
3.1238	107308501	-
3.1238	107308523	-
3.1238	107309195	-
3.1239	107390259	-
3.1239	107408590	-
4.970	107738123	-
3.1247	108103633	-
2.226	10814308	-
2.227	10828664	-
5.161	10829069	-
X.628	108334252	-
AEMK02000602.1.3	108403	-
AEMK02000602.1.3	108425	-
6.1366	108461348	-
2.1263	108583290	-
1.966	108776385	-
14.1121	108835403	-
13.1086	108872587	-
4.985	108896236	-
4.985	108896299	-
1.970	108986985	-
14.1123	108987748	-
1.970	108992832	-
1.970	108992913	-
1.970	108993401	-
1.970	108993738	-
1.970	108996045	-
3.1257	109179050	-
13.1092	109514264	-
7.1150	109894603	-
1.978	109921354	-
3.176	11000996	-
4.1000	110061656	-
8.833	110069838	-
8.833	110082378	-
6.1382	110092634	-
14.101	11031440	-
3.1260	110318418	-
3.1260	110318752	-
3.1260	110332435	-
3.1260	110342379	-
3.1260	110344214	-
8.837	110386781	-
8.837	110387460	-
4.1008	110427863	-
4.1009	110493498	-
14.1139	110608528	-
14.1139	110608548	-
14.1139	110608845	-
14.1139	110623965	-
X.651	110693563	-
X.651	110693587	-
AEMK02000682.1.30	1107096	-
15.933	110778756	-
15.933	110779206	-
4.1023	110856996	-
4.1023	110857070	-
4.1023	110857089	-
15.935	110917533	-
4.1026	110965895	-
4.1026	110965937	-
4.1026	110967306	-
13.1114	111021958	-
13.1114	111022076	-
4.1028	111102397	-
14.1150	111234046	-
4.1029	111234155	-
4.1029	111234177	-
14.1150	111234342	-
4.1031	111338991	-
4.1031	111339350	-
4.1031	111339808	-
15.946	111341160	-
14.1154	111391088	-
6.1397	111465133	-
3.1279	111504378	-
3.1279	111504958	-
3.1280	111541930	-
3.1280	111541978	-
14.1156	111626827	-
3.1283	111718582	-
3.1284	111774843	-
3.1284	111775039	-
3.1285	111835635	-
3.1285	111836034	-
8.92	11186368	-
17.92	11195603	-
X.668	111969019	-
X.668	111969038	-
X.668	111969058	-
X.668	111969185	-
X.668	111969493	-
X.668	111969548	-
X.668	111969572	-
3.1291	112021170	-
3.1292	112031945	-
3.1293	112058306	-
14.1158	112068680	-
14.1158	112068872	-
14.1158	112069022	-
2.233	11216782	-
2.233	11216977	-
3.1297	112264364	-
8.850	112401116	-
13.1	1125182	-
3.1304	112713198	-
3.1304	112713310	-
3.1304	112713330	-
14.1168	112819392	-
14.1169	112824198	-
15.959	113114346	-
7.1208	113338331	-
14.102	11336197	-
14.102	11336593	-
9.1022	113367510	-
14.1184	113434466	-
8.857	113436210	-
8.858	113467786	-
14.1186	113480200	-
9.3	113503	-
3.179	11373495	-
3.179	11373521	-
9.1027	113885544	-
3.1314	113969013	-
3.1314	113969034	-
9.1033	114142254	-
18.88	11416068	-
7.1219	114176221	-
7.1219	114176248	-
7.1219	114176324	-
1.1008	114258104	-
1.1008	114262838	-
10.70	11432116	-
X.672	114394439	-
10.7	1147460	-
14.1213	114811149	-
9.1039	114824804	-
9.1039	114824823	-
4.1049	115206009	-
4.1049	115288327	-
4.1049	115300324	-
7.1231	115369130	-
8.876	115436460	-
14.105	11543664	-
8.876	115437455	-
8.876	115447026	-
9.1053	116145169	-
2.1326	116238535	-
2.1326	116240067	-
7.1242	116486177	-
8.901	116505812	-
12.136	11662347	-
12.136	11662367	-
12.136	11662861	-
12.136	11662919	-
12.136	11664444	-
12.136	11664508	-
2.239	11697515	-
4.1059	117065408	-
9.1068	117100021	-
4.1072	117496912	-
4.1081	117852772	-
8.907	118152588	-
8.907	118152664	-
8.907	118152688	-
15.996	118296379	-
15.996	118296404	-
15.996	118324111	-
8.23	1187154	-
8.23	1187463	-
8.23	1187661	-
12.141	11885664	-
12.141	11885688	-
12.141	11885738	-
8.23	1193233	-
8.925	119425051	-
4.39	1195675	-
1.1064	119725144	-
2.1354	119759241	-
2.1355	119792264	-
2.1355	119792387	-
2.1355	119792676	-
2.1355	119793838	-
2.1355	119794184	-
2.1355	119794509	-
2.1355	119794570	-
6.1460	119876568	-
2.1357	119927774	-
15.1001	119951111	-
12.24	1200461	-
1.1074	120047221	-
8.2	120099	-
14.1230	120316586	-
15.1008	120339767	-
15.1009	120348740	-
7.1267	120412986	-
7.1267	120413281	-
17.112	12042331	-
7.1267	120425123	-
6.151	12047416	-
6.1462	120605557	-
12.25	1207037	-
14.1235	120728265	-
15.1023	121105801	-
7.1270	121185151	-
7.1271	121212982	-
7.1271	121213526	-
7.1271	121213602	-
7.1271	121213622	-
6.153	12122004	-
6.153	12122226	-
15.1027	121273756	-
15.1028	121289547	-
15.1028	121290152	-
8.938	121292160	-
8.938	121292286	-
14.1239	121334766	-
15.1029	121391750	-
1.1	121403	-
9.1108	121480141	-
9.1108	121480363	-
9.1108	121499760	-
4.40	1215073	-
X.693	121648815	-
X.694	121771280	-
13.1196	122142046	-
4.1122	122234633	-
4.1122	122237818	-
14.1244	122541751	-
11.138	12266698	-
3.1371	122716120	-
3.1371	122717000	-
3.1371	122717350	-
14.1245	122831208	-
14.1245	122831630	-
13.1203	123104095	-
11.139	12313215	-
11.139	12313322	-
13.1204	123356438	-
1.1099	123451213	-
9.1128	123751557	-
9.1128	123751749	-
9.1128	123751996	-
9.1128	123752360	-
9.1128	123752662	-
9.1128	123752694	-
9.1128	123753248	-
13.1212	123760021	-
13.1212	123760408	-
13.1212	123760606	-
4.1137	123815460	-
13.1213	123873349	-
13.1213	123874783	-
9.1130	123894119	-
9.1130	123896236	-
X.697	123902242	-
1.1102	124039679	-
10.76	12405718	-
10.76	12405896	-
X.699	124234737	-
4.1146	124359795	-
X.700	124361009	-
13.1222	124365063	-
13.1222	124368910	-
9.124	12444576	-
14.1260	124490020	-
14.1260	124491691	-
4.88	12455128	-
4.88	12455267	-
13.1224	124589296	-
X.705	124658431	-
6.156	12482191	-
9.1143	124837772	-
9.1143	124837792	-
9.1143	124841352	-
9.1143	124842985	-
X.712	124883050	-
X.713	124931408	-
3.1377	124942257	-
13.1229	124989367	-
3.1377	124994600	-
3.1377	125003391	-
9.126	12500436	-
X.715	125007126	-
9.126	12500816	-
X.718	125029154	-
X.718	125031848	-
5.177	12505653	-
10.77	12511617	-
4.1152	125432773	-
4.1152	125433556	-
3.1383	125502138	-
X.726	125551589	-
2.1389	125593065	-
2.1389	125593118	-
2.1389	125595120	-
15.1054	125748514	-
3.1389	126357200	-
3.1389	126358602	-
3.1389	126359011	-
1.1117	126473777	-
3.1393	126527668	-
2.1394	126532192	-
3.1393	126582458	-
1.1122	126835567	-
1.1122	126835612	-
1.1122	126837166	-
1.1122	126837360	-
1.1122	126837428	-
1.1122	126837471	-
1.1122	126837930	-
1.1122	126838151	-
3.1395	126854128	-
1.1123	126864373	-
1.1123	126864466	-
1.1123	126864610	-
1.1123	126865266	-
1.1123	126865296	-
1.1123	126865767	-
1.1125	126998619	-
1.1125	126998640	-
1.1125	126999342	-
5.178	12718824	-
4.1175	127413270	-
3.1402	127500761	-
3.1402	127500894	-
9.1167	127504448	-
9.1167	127520595	-
1.1135	127653878	-
13.1257	127714864	-
1.1137	127758562	-
1.1138	127765766	-
1.1151	128255783	-
1.1151	128256433	-
1.1151	128256453	-
1.1151	128256488	-
11.144	12825943	-
1.1152	128269601	-
11.144	12841106	-
1.1157	128820557	-
3.1408	128880881	-
3.1408	128880924	-
3.1408	128881149	-
3.1408	128881171	-
3.1408	128881255	-
3.1408	128882314	-
3.1408	128882363	-
4.1186	128894129	-
4.1186	128894313	-
15.1093	129071582	-
4.1187	129107190	-
8.1005	129113974	-
6.1484	129256052	-
9.1176	129263527	-
MT.2	12940	-
14.1314	129443175	-
14.1314	129445577	-
14.1314	129445602	-
6.1486	129520428	-
6.1486	129521466	-
6.1486	129521524	-
6.1486	129521673	-
6.1486	129522025	-
6.1486	129522646	-
2.1414	129664495	-
2.1414	129664514	-
1.1181	129992804	-
1.1181	130050063	-
2.1420	130050627	-
1.1181	130052420	-
1.1181	130052683	-
1.1181	130053197	-
1.1190	130360514	-
1.1191	130376867	-
AEMK02000682.1.31	1303921	-
4.1199	130392407	-
1.1193	130458911	-
1.1194	130511010	-
1.1196	130559419	-
1.1197	130592612	-
1.1199	130741193	-
9.1200	130772262	-
9.1200	130772281	-
1.1205	130894159	-
1.1205	130895548	-
1.1206	130917465	-
8.1026	131077789	-
1.1210	131112788	-
1.1211	131245480	-
8.1029	131443995	-
X.3	131775	-
9.1213	131790344	-
AEMK02000328.1.1	131969	-
15.1118	132163462	-
11.145	13225188	-
11.145	13225318	-
11.145	13225345	-
11.145	13225408	-
11.145	13225484	-
11.145	13225820	-
2.257	13228313	-
14.1334	132519552	-
14.1336	132550317	-
3.1421	132671409	-
3.1421	132672127	-
X.73	13293285	-
9.1220	133115364	-
9.1222	133190021	-
9.1222	133192623	-
9.1223	133231475	-
2.261	13324166	-
2.261	13324185	-
2.1438	133469769	-
2.1438	133471008	-
2.1445	133723675	-
6.1516	134660234	-
2.1464	134776136	-
2.1464	134776183	-
6.174	13492878	-
2.1466	135017637	-
2.1467	135084339	-
14.1360	135101615	-
14.1360	135104748	-
6.174	13511622	-
8.1086	135280481	-
8.1086	135280505	-
8.1088	135404694	-
8.1092	135776591	-
2.1479	136286509	-
2.1480	136302191	-
18.104	13638840	-
18.104	13639850	-
2.1482	136458781	-
2.1482	136458889	-
2.1482	136458949	-
2.1482	136459253	-
9.1241	136484219	-
2.1484	136496941	-
2.1484	136497663	-
2.1484	136497767	-
2.1484	136497792	-
1.108	13651406	-
1.108	13651832	-
2.1487	136678028	-
13.1354	136806892	-
15.140	13733411	-
15.140	13733529	-
15.140	13733616	-
15.140	13733739	-
6.1551	137525067	-
6.1551	137525086	-
10.101	13773954	-
10.101	13773983	-
2.1498	137804903	-
1.1259	137908763	-
13.1378	137952827	-
13.1380	138115509	-
AEMK02000697.1.5	138240	-
13.1382	138430691	-
13.1382	138461869	-
AEMK02000697.1.5	138555	-
AEMK02000697.1.5	138648	-
10.103	13888144	-
6.1558	138941834	-
6.1558	138946403	-
14.1373	139013748	-
14.1373	139013830	-
1.1274	139168864	-
1.1274	139169628	-
15.1163	139260477	-
AEMK02000697.1.5	139730	-
2.1506	139778799	-
2.1506	139779867	-
2.1506	139780920	-
1.1281	139828833	-
15.1172	139957708	-
15.1174	140144346	-
2.1515	140182207	-
15.1175	140190222	-
2.1518	140293426	-
10.104	14031016	-
2.1523	140515247	-
2.1523	140515702	-
13.1404	140638526	-
13.1406	140674629	-
13.1406	140676118	-
13.1420	141013101	-
14.1378	141221197	-
17.122	14125732	-
17.122	14125798	-
2.1527	141258322	-
17.122	14126026	-
14.1382	141331810	-
14.1383	141340321	-
17.123	14136887	-
17.123	14137779	-
11.148	14152207	-
2.1540	142008967	-
2.1540	142011571	-
2.1541	142103555	-
2.1541	142103605	-
2.1547	142314076	-
2.1548	142348038	-
2.1550	142359118	-
6.1572	142454923	-
6.1572	142455081	-
6.1574	142621924	-
6.1574	142622206	-
4.90	14289743	-
2.1555	142950191	-
2.1564	143304079	-
2.1566	143604371	-
1.1295	143919697	-
1.1296	143972600	-
1.1296	143972755	-
17.125	14422990	-
17.125	14430813	-
17.125	14448537	-
17.125	14462722	-
6.1579	144940703	-
6.1579	144940797	-
2.1580	145655007	-
2.1580	145655419	-
6.181	14571629	-
18.6	1462819	-
18.6	1462838	-
18.6	1462857	-
1.1	146590	-
6.1601	147177032	-
6.1602	147181960	-
2.29	1471886	-
2.29	1471952	-
13.1475	147761252	-
1.120	14777139	-
17.127	14778560	-
17.127	14778711	-
17.127	14781504	-
6.186	14850262	-
5.216	14888957	-
6.1622	149057895	-
2.1597	149072660	-
14.148	14950486	-
1.1345	149565332	-
5.221	14973483	-
5.221	14975982	-
1.1346	149845198	-
6.189	14986868	-
6.189	14988286	-
6.1631	149973925	-
14.150	15014147	-
14.150	15014312	-
14.150	15014334	-
14.150	15014403	-
2.1603	150183491	-
2.273	15031158	-
13.1492	150630520	-
13.1492	150630571	-
13.1492	150630645	-
13.1492	150631320	-
13.1492	150631871	-
12.181	15101957	-
12.182	15114203	-
12.182	15114260	-
2.1619	151249795	-
2.1619	151249884	-
12.182	15132761	-
2.1620	151402215	-
2.1620	151430050	-
5.229	15150255	-
2.1622	151663787	-
2.1627	151842000	-
5.229	15186066	-
5.229	15186089	-
5.229	15186256	-
2.276	15194029	-
10.10	1520863	-
12.186	15308318	-
2.280	15342620	-
10.10	1535086	-
AEMK02000652.1.2	15365	-
12.189	15394493	-
5.230	15517032	-
11.173	15703993	-
11.173	15704367	-
13.1531	157261431	-
13.1531	157261675	-
13.1532	157298912	-
6.1688	157388374	-
13.1533	157411138	-
6.1690	157616501	-
1.1369	157822383	-
1.1377	158167761	-
1.1377	158168332	-
13.1543	158291096	-
13.1543	158291376	-
13.1543	158303468	-
14.155	15878727	-
6.1706	159037830	-
6.1706	159038131	-
AEMK02000258.1.2	159382	-
AEMK02000258.1.2	159405	-
6.1711	159408315	-
6.1716	159590481	-
6.1716	159590543	-
6.1716	159590986	-
6.1716	159591158	-
6.1718	159798906	-
4.115	15980711	-
6.1718	159811610	-
6.1718	159814974	-
6.1722	160108142	-
6.1722	160109513	-
6.1722	160109535	-
6.1722	160110761	-
13.1575	160160209	-
13.1575	160160389	-
5.240	16038920	-
5.240	16039505	-
6.1732	160875741	-
6.1732	160875763	-
6.1732	160876084	-
12.32	1610186	-
6.1734	161160713	-
1.1405	161183610	-
2.297	16134050	-
12.32	1614526	-
12.32	1615502	-
6.1737	161786564	-
2.298	16186210	-
1.134	16202863	-
1.134	16202931	-
1.134	16202950	-
1.134	16203379	-
1.134	16213302	-
1.134	16230773	-
2.299	16250812	-
X.94	16253085	-
AEMK02000697.1.6	162938	-
12.210	16298768	-
3.205	16309662	-
3.205	16309700	-
3.205	16309968	-
1.1442	163292782	-
1.1445	163475521	-
1.135	16362153	-
1.135	16362465	-
1.135	16362606	-
1.135	16362805	-
6.1744	164161440	-
6.1744	164162382	-
6.1744	164162518	-
X.96	16430871	-
X.96	16431070	-
X.96	16431225	-
X.96	16432335	-
1.1459	164353854	-
1.1461	164476286	-
6.1745	164718444	-
6.1750	165093566	-
6.1753	165156919	-
6.1754	165224621	-
2.300	16545446	-
2.301	16564258	-
6.1763	165774672	-
6.1766	165999882	-
6.1766	165999901	-
6.1766	165999939	-
1.1474	166107897	-
6.1768	166327245	-
2.304	16650779	-
6.1772	166550583	-
6.1775	166666144	-
8.134	16666867	-
AEMK02000452.1.16	1666932	-
6.1779	167083068	-
6.1782	167322332	-
15.162	16757173	-
6.1786	167597962	-
6.1786	167598005	-
6.1787	167657683	-
13.1613	167796376	-
13.1613	167797381	-
6.1790	167886269	-
6.1791	167919670	-
6.1793	167973088	-
3.221	16843811	-
3.221	16844335	-
3.221	16844515	-
3.221	16848931	-
6.1801	168716786	-
6.1801	168716841	-
6.1801	168716972	-
6.1803	168765537	-
6.1804	168872481	-
1.1507	169663633	-
1.1508	169710953	-
6.1808	170201751	-
6.1809	170346137	-
6.1815	170651220	-
3.228	17093284	-
12.221	17100324	-
8.29	1710529	-
8.29	1711105	-
5.247	17168743	-
10.153	17220428	-
10.153	17220828	-
7.18	1722189	-
7.18	1722295	-
8.30	1726397	-
3.236	17314723	-
3.236	17314940	-
3.238	17362234	-
3.238	17362268	-
3.238	17362302	-
3.239	17375630	-
9.180	17414974	-
9.180	17416735	-
3.242	17422291	-
12.223	17432604	-
3.243	17459629	-
3.245	17490527	-
6.216	17519290	-
6.216	17520862	-
6.216	17522577	-
3.246	17622318	-
3.246	17626819	-
3.247	17640799	-
6.217	17642899	-
13.1655	177368118	-
3.251	17745886	-
6.224	17784916	-
13.1681	179310726	-
1.1560	180049978	-
1.1572	180407017	-
1.1580	180645312	-
3.264	18087500	-
11.203	18097724	-
3.265	18136271	-
5.268	18172430	-
3.266	18198818	-
13.1710	182209857	-
1.1598	182410116	-
12.235	18275633	-
12.235	18275869	-
6.234	18318764	-
1.1609	183415993	-
1.1609	183416152	-
5.273	18419438	-
5.273	18423424	-
5.273	18424092	-
5.274	18436269	-
13.164	18461518	-
13.164	18461857	-
13.164	18463453	-
13.164	18463522	-
3.276	18521127	-
5.275	18526306	-
1.1639	186381704	-
1.1639	186384063	-
1.1642	187118507	-
1.1642	187119117	-
12.242	18893772	-
12.242	18893795	-
13.1736	189148718	-
1.1663	189619856	-
1.1663	189620430	-
1.1668	190167933	-
12.247	19019864	-
13.1756	190277422	-
10.174	19028819	-
12.248	19034324	-
7.21	1910607	-
1.1677	191200630	-
12.251	19121543	-
8.156	19128520	-
6.243	19216833	-
13.1766	192366351	-
13.1766	192366594	-
13.1767	192407734	-
13.1767	192407840	-
13.1767	192407860	-
17.144	19341182	-
6.244	19356068	-
5.290	19399436	-
6.245	19401469	-
5.293	19481273	-
7.149	19489522	-
7.149	19490039	-
4.150	19505704	-
7.22	1952707	-
12.256	19551520	-
11.230	19572972	-
5.298	19587383	-
9.199	19589697	-
9.199	19591017	-
13.1783	195912047	-
9.199	19591692	-
4.151	19593822	-
13.1786	196210012	-
3.292	19653404	-
3.292	19666546	-
18.200	19678698	-
13.1795	197110681	-
12.260	19747358	-
13.1802	197509335	-
12.260	19752496	-
12.261	19755736	-
12.261	19757312	-
12.261	19777739	-
X.118	19835677	-
X.118	19835696	-
12.264	19892224	-
X.121	19953161	-
13.1839	199564050	-
12.270	20028112	-
12.270	20028638	-
12.270	20028658	-
12.270	20030094	-
13.1846	200686726	-
13.1849	200872514	-
13.1849	200873141	-
13.1849	200873676	-
12.273	20171705	-
12.274	20214245	-
13.1866	202936321	-
6.260	20407849	-
13.1886	206074969	-
13.1888	206205949	-
13.1888	206206430	-
13.1888	206206449	-
13.1889	206244775	-
13.1889	206244797	-
AEMK02000452.1.20	2070846	-
9.218	20715013	-
9.218	20716647	-
12.286	20717772	-
13.1897	207196888	-
1.1770	207219115	-
1.1770	207219454	-
13.1901	207475306	-
13.1902	207493658	-
13.1902	207493912	-
13.1902	207493971	-
13.1902	207494046	-
13.1903	207514257	-
13.1903	207514288	-
13.1903	207514327	-
12.287	20758083	-
12.287	20758728	-
13.1906	207805060	-
12.39	2087174	-
12.39	2087660	-
7.186	20880114	-
1.11	2094869	-
12.291	20974502	-
12.291	20975125	-
AEMK02000452.1.21	2106487	-
5.308	21172280	-
2.42	2124989	-
5.312	21265551	-
5.313	21279521	-
8.32	2129235	-
7.194	21413360	-
AEMK02000361.1.3	215306	-
3.297	21548351	-
3.297	21574068	-
5.319	21597884	-
1.1829	216553541	-
5.320	21670615	-
5.320	21671070	-
5.320	21671109	-
5.320	21671185	-
5.320	21671204	-
5.321	21707872	-
5.322	21712263	-
1.1839	217142967	-
1.1840	217264263	-
1.1840	217264314	-
5.323	21734059	-
5.323	21740452	-
1.230	21767037	-
1.230	21767608	-
1.230	21767639	-
11.249	21850074	-
11.249	21850436	-
11.249	21850622	-
12.304	21965460	-
5.330	21984755	-
5.330	21986708	-
5.331	22000482	-
5.331	22000761	-
2.45	2201630	-
12.42	2202359	-
5.333	22044573	-
5.333	22055556	-
12.308	22101282	-
12.43	2220935	-
AEMK02000452.1.23	2222863	-
12.314	22270508	-
12.314	22270596	-
5.4	222785	-
5.4	222804	-
12.315	22344758	-
12.315	22344777	-
2.7	223520	-
5.342	22406365	-
5.342	22406956	-
5.342	22415024	-
3.312	22474332	-
14.208	22533916	-
3.315	22564985	-
1.1917	225703200	-
1.1917	225703464	-
1.1917	225704463	-
1.1917	225704606	-
7.202	22574198	-
12.319	22591630	-
1.1918	226163351	-
9.234	22628708	-
9.234	22628858	-
7.203	22636922	-
3.317	22639980	-
3.317	22643401	-
12.321	22654926	-
5.354	22747573	-
7.206	22756346	-
7.206	22763438	-
14.215	22773527	-
5.356	22799288	-
1.1925	228113326	-
1.1933	229329877	-
1.1933	229330699	-
13.200	22964876	-
13.200	22964895	-
13.200	22965021	-
12.331	23029380	-
5.361	23039103	-
5.361	23039131	-
5.361	23039160	-
5.362	23059006	-
7.209	23102771	-
5.364	23110918	-
11.260	23148033	-
12.44	2315810	-
7.214	23211808	-
7.215	23222312	-
7.221	23265565	-
14.227	23360474	-
12.337	23376002	-
14.228	23400585	-
14.229	23423696	-
14.230	23445579	-
4.49	2345122	-
1.1984	235854059	-
1.1984	235854540	-
1.1984	235854883	-
1.1984	235857593	-
10.226	23586488	-
1.1985	235871075	-
1.1990	236345919	-
7.227	23634741	-
7.227	23635162	-
1.1990	236371717	-
1.1992	236383924	-
1.1993	236402250	-
1.1993	236402272	-
1.1993	236403141	-
1.1993	236406969	-
7.228	23645361	-
1.1997	236456240	-
7.228	23646937	-
7.229	23658094	-
7.229	23658115	-
3.321	23691542	-
1.2003	236999995	-
7.230	23704846	-
12.343	23752164	-
7.231	23756897	-
7.231	23756924	-
7.231	23764778	-
10.228	23767238	-
7.233	23777126	-
7.234	23800934	-
18.229	23803940	-
18.229	23804049	-
18.229	23804166	-
18.229	23805223	-
1.2019	238326393	-
13.206	23833133	-
10.231	23843136	-
1.2020	238536345	-
7.238	23886138	-
13.208	23944404	-
1.2028	239468761	-
1.2028	239473157	-
7.242	23952601	-
7.242	23952867	-
7.242	23953290	-
1.2030	239534626	-
7.242	23953732	-
7.242	23953755	-
7.243	23958942	-
7.243	23958965	-
1.2032	239768178	-
1.2032	239768199	-
7.245	24040670	-
7.247	24057674	-
12.351	24059137	-
12.352	24076490	-
5.367	24081881	-
7.248	24088887	-
7.249	24161056	-
7.250	24172244	-
12.355	24203728	-
12.355	24203812	-
12.355	24203872	-
7.252	24204935	-
7.255	24231295	-
7.27	2426123	-
7.27	2426179	-
14.247	24312812	-
14.247	24313832	-
14.247	24314155	-
14.247	24314241	-
1.2060	243172915	-
12.357	24322384	-
3.341	24841299	-
12.369	24845225	-
7.261	24901391	-
10.246	24907497	-
10.246	24907516	-
10.246	24908161	-
10.247	24926172	-
7.263	24969096	-
1.2088	249898847	-
1.2088	249898930	-
7.266	25045175	-
7.266	25045527	-
7.266	25045651	-
7.266	25047562	-
7.266	25049143	-
7.267	25062772	-
7.267	25069982	-
7.267	25070014	-
1.2108	251269487	-
1.2108	251270161	-
12.377	25142785	-
1.2130	252373280	-
12.378	25322041	-
12.378	25322238	-
1.2151	253376215	-
1.2152	253559550	-
1.2154	253807794	-
1.2154	253816412	-
1.2154	253835296	-
1.2154	253855514	-
1.2155	253895837	-
1.2155	253895883	-
1.2157	253948619	-
1.2161	254015428	-
1.2162	254033384	-
12.381	25441565	-
12.381	25441843	-
12.381	25442371	-
11.275	25481595	-
12.386	25596521	-
12.386	25597270	-
12.386	25599971	-
16.192	25800893	-
12.392	25881839	-
12.392	25881860	-
14.24	2588893	-
11.285	25963172	-
2.382	26014969	-
2.382	26015221	-
1.2203	260847412	-
1.2208	261228707	-
1.2208	261229113	-
1.2208	261230060	-
1.2208	261230080	-
9.251	26154916	-
9.251	26160584	-
9.251	26160687	-
1.2218	262243226	-
1.2221	262333534	-
1.2221	262334300	-
13.222	26278209	-
13.222	26278372	-
17.185	26353438	-
17.185	26354052	-
17.185	26354074	-
1.2222	263747902	-
1.2222	263748538	-
13.19	2638982	-
1.275	26474413	-
2.1	26481	-
2.388	26493673	-
2.388	26493693	-
2.388	26493726	-
1.2260	265695171	-
1.2265	265871075	-
1.2265	265872961	-
1.2266	265930052	-
1.2266	265931073	-
12.403	26605208	-
12.405	26663894	-
12.406	26678208	-
12.406	26679612	-
17.190	26740668	-
17.190	26740862	-
12.408	26741730	-
1.2282	267961405	-
1.2284	268010306	-
1.2287	268238972	-
1.2287	268239010	-
1.2288	268309797	-
1.2289	268355034	-
1.2289	268356052	-
1.2290	268391854	-
1.2291	268420279	-
1.2297	268585748	-
1.2298	268620845	-
1.2298	268630430	-
1.2299	268702828	-
1.2300	268746325	-
1.2305	269081277	-
1.2305	269081297	-
1.2306	269092029	-
1.2306	269102359	-
1.2307	269157177	-
1.2313	269387437	-
1.2318	269975549	-
1.2319	269986704	-
9.256	27035993	-
12.418	27115829	-
12.418	27115919	-
12.418	27116589	-
12.418	27116615	-
1.2347	272150993	-
1.2357	272827934	-
1.2358	272949257	-
1.2359	272956123	-
1.2360	272965643	-
1.2361	272975163	-
1.2361	272976099	-
1.2361	272976793	-
1.2377	274125667	-
6.281	27416480	-
6.281	27419203	-
6.288	27610471	-
10.267	27668526	-
6.290	27792605	-
6.291	27797600	-
6.294	27827346	-
13.21	2786702	-
6.297	27867505	-
16.214	27937919	-
16.214	27938287	-
16.214	27938575	-
16.214	27938757	-
16.214	27939307	-
16.214	27939447	-
13.236	27959647	-
16.216	27989166	-
6.299	28045439	-
6.300	28049947	-
2.407	28062625	-
17.194	28086669	-
16.220	28099419	-
16.220	28099501	-
14.262	28109857	-
18.262	28124209	-
14.262	28137209	-
14.263	28185431	-
2.9	281927	-
4.192	28192774	-
4.192	28193633	-
2.408	28257083	-
2.408	28258509	-
4.12	282993	-
6.309	28367407	-
6.311	28544916	-
6.312	28550359	-
6.313	28553734	-
3.385	28580280	-
3.385	28582757	-
6.314	28593549	-
2.413	28696664	-
6.318	28875220	-
11.2	289661	-
13.250	28977502	-
5.412	29129787	-
5.412	29131011	-
5.412	29131106	-
13.254	29227225	-
14.270	29244994	-
2.422	29305691	-
14.271	29314265	-
6.322	29315086	-
6.322	29315429	-
4.13	293709	-
18.273	29453301	-
14.277	29472216	-
13.259	29596763	-
7.305	29624231	-
14.282	29644002	-
7.307	29655746	-
7.308	29663781	-
7.308	29665382	-
7.308	29670459	-
18.279	29699191	-
18.279	29699338	-
18.279	29700095	-
15.229	29705159	-
15.229	29705691	-
15.229	29706135	-
15.229	29706480	-
13.260	29730135	-
6.326	29884263	-
6.326	29885505	-
6.326	29888613	-
14.284	29890026	-
7.28	2992007	-
7.28	2993042	-
7.28	2995127	-
1.320	29975282	-
14.287	30028571	-
14.288	30070079	-
14.288	30070812	-
14.288	30071170	-
17.210	30237254	-
13.273	30253272	-
4.51	3025883	-
4.51	3025929	-
4.15	302623	-
2.425	30296442	-
2.425	30297585	-
2.48	3031105	-
2.48	3031954	-
13.274	30329868	-
6.40	3041624	-
6.40	3041644	-
3.2	304469	-
5.424	30488327	-
5.424	30488442	-
5.424	30489706	-
7.327	30515926	-
X.212	30584284	-
X.212	30585512	-
8.214	30693323	-
8.214	30694017	-
8.215	30725572	-
AEMK02000452.1.30	3075275	-
17.215	30769402	-
14.32	3082293	-
13.288	31048375	-
13.292	31143495	-
13.293	31180846	-
14.315	31207135	-
17.220	31208128	-
15.240	31229542	-
12.436	31269646	-
12.436	31269693	-
12.436	31269823	-
13.298	31298453	-
13.300	31319290	-
13.301	31366578	-
14.316	31368545	-
14.316	31368918	-
9.16	3145653	-
17.224	31552931	-
AEMK02000452.1.32	3157020	-
15.249	31578231	-
12.48	3161358	-
6.12	316341	-
13.312	31650874	-
13.312	31650966	-
12.437	31695852	-
12.437	31695872	-
12.437	31696276	-
12.437	31709251	-
14.320	31765801	-
14.320	31766166	-
13.317	31767495	-
13.317	31767514	-
14.323	31836746	-
1.340	31859962	-
14.324	31860663	-
14.324	31860904	-
AEMK02000452.1.33	3187555	-
11.52	3188562	-
17.232	31896119	-
17.234	31910827	-
13.324	31916246	-
17.236	31957120	-
15.251	31970187	-
15.251	31970792	-
11.52	3200063	-
14.330	32007700	-
12.438	32008020	-
5.21	3208125	-
10.309	32139064	-
10.310	32151181	-
3.426	32199130	-
14.334	32205957	-
13.333	32250713	-
3.427	32312579	-
13.340	32332341	-
9.17	3248503	-
5.23	3248612	-
11.302	32494294	-
13.352	32805231	-
13.353	32812190	-
13.356	32830898	-
17.261	32960109	-
17.261	32960564	-
13.359	33085286	-
14.341	33202423	-
6.13	332242	-
12.442	33231848	-
12.442	33240004	-
9.330	33384039	-
10.338	33431296	-
10.338	33432259	-
10.338	33432298	-
10.338	33432731	-
10.338	33432839	-
10.338	33433695	-
4.236	33810131	-
3.437	33857067	-
3.438	33911729	-
13.34	3393119	-
10.341	33937884	-
4.239	34033944	-
4.239	34034032	-
4.239	34034261	-
3.439	34038017	-
13.368	34090020	-
13.369	34100997	-
12.449	34123137	-
12.449	34123691	-
12.454	34246930	-
12.454	34248563	-
12.455	34278371	-
12.455	34279086	-
14.351	34283081	-
14.351	34284333	-
3.3	343136	-
13.374	34361300	-
17.271	34425622	-
16.282	34426834	-
16.282	34459471	-
14.353	34523905	-
7.398	34549426	-
12.459	34622779	-
14.354	34630377	-
6.383	34775446	-
17.274	34794717	-
17.274	34794885	-
9.344	35167570	-
9.344	35167931	-
9.344	35167992	-
9.344	35168137	-
9.344	35168214	-
9.344	35168647	-
9.344	35176907	-
9.345	35187561	-
8.268	35193769	-
8.268	35193789	-
7.402	35286568	-
17.283	35366142	-
17.283	35367244	-
17.286	35608811	-
8.7	356896	-
17.287	35843723	-
9.356	35882138	-
12.51	3589540	-
1.393	35909799	-
13.407	35963285	-
13.407	35963881	-
13.408	35989458	-
13.408	35989557	-
9.366	36232957	-
9.366	36233299	-
2.52	3624252	-
2.52	3626257	-
X.232	36331106	-
7.407	36379544	-
7.407	36380281	-
18.327	36579001	-
18.327	36579062	-
18.327	36579446	-
18.327	36579485	-
18.327	36580344	-
4.257	36847347	-
4.257	36849729	-
9.376	36857583	-
9.376	36857790	-
17.304	36877576	-
17.305	36917279	-
1.403	37008068	-
1.403	37008108	-
1.403	37008500	-
17.309	37204939	-
1.413	37219885	-
2.12	372238	-
16.307	37299205	-
7.436	37318354	-
3.457	37324777	-
15.271	37544675	-
17.311	37549972	-
17.311	37551193	-
17.311	37551379	-
AEMK02000452.1.40	3755236	-
15.271	37558990	-
12.55	3759698	-
12.55	3761559	-
AEMK02000452.1.40	3764261	-
2.13	376451	-
AEMK02000452.1.40	3766567	-
AEMK02000452.1.40	3766586	-
1.414	37667481	-
3.465	37694806	-
6.57	3781691	-
15.274	37880408	-
3.471	37883308	-
3.471	37884023	-
3.471	37884046	-
4.286	37890211	-
12.56	3795891	-
12.56	3795912	-
17.321	38316202	-
17.321	38331685	-
2.2	38474	-
17.324	38483194	-
7.458	38506645	-
7.458	38506665	-
7.458	38506904	-
7.459	38531941	-
3.476	38595225	-
17.328	38638297	-
14.378	38650663	-
AEMK02000623.1.1	38702	-
3.483	38763446	-
3.483	38770530	-
8.311	38772711	-
3.484	38807011	-
5.480	38811569	-
3.484	38812089	-
14.381	38827670	-
14.381	38828341	-
14.381	38830351	-
14.381	38836232	-
14.381	38842218	-
14.382	38852947	-
3.487	38909670	-
3.489	38939600	-
12.524	39000316	-
17.336	39000661	-
2.472	39034839	-
2.472	39035354	-
7.465	39125058	-
8.316	39127157	-
8.316	39127544	-
8.316	39129447	-
3.495	39130781	-
3.496	39161433	-
7.467	39251050	-
7.467	39251126	-
7.468	39255257	-
AEMK02000682.1.3	392921	-
3.502	39294102	-
AEMK02000682.1.3	393350	-
6.408	39366767	-
6.408	39368876	-
6.408	39368933	-
3.505	39404093	-
11.340	39449759	-
9.395	39492275	-
9.395	39493315	-
12.531	39521658	-
3.510	39532714	-
3.512	39548195	-
3.512	39548260	-
14.387	39549851	-
9.402	39638510	-
15.294	39702905	-
15.294	39702926	-
X.252	39726198	-
X.252	39727044	-
3.517	39762205	-
3.519	39811804	-
1.431	39850349	-
1.431	39850499	-
14.392	39858269	-
14.394	39902319	-
14.394	39902339	-
17.348	39905960	-
17.348	39906996	-
1.432	39913762	-
1.432	39914239	-
9.407	39936356	-
9.407	39936471	-
3.521	39942373	-
3.521	39942833	-
16.366	39954360	-
3.524	39989740	-
17.349	39996310	-
17.353	40118494	-
14.395	40124902	-
14.395	40125590	-
13.444	40161526	-
13.444	40161572	-
3.528	40178454	-
3.531	40217421	-
14.397	40219201	-
14.397	40219226	-
13.445	40223186	-
13.445	40250855	-
5.495	40418035	-
5.495	40418377	-
14.406	40425084	-
2.14	404533	-
14.407	40461613	-
3.537	40512305	-
3.537	40512894	-
3.537	40512950	-
14.409	40522720	-
2.484	40545794	-
3.538	40556564	-
3.538	40559977	-
17.359	40623331	-
2.56	4074131	-
2.485	40814166	-
2.485	40814192	-
2.485	40814212	-
3.45	4084282	-
3.45	4086968	-
3.45	4086989	-
3.45	4087395	-
3.45	4087494	-
3.45	4087554	-
14.419	40888722	-
14.421	40976925	-
1.438	40988836	-
3.546	41025895	-
3.548	41057728	-
3.549	41092517	-
16.371	41098971	-
3.551	41100878	-
6.15	411179	-
3.552	41123040	-
3.554	41140560	-
8.54	4120794	-
3.559	41291052	-
3.559	41291089	-
9.414	41417773	-
17.364	41464072	-
17.364	41467602	-
3.566	41486688	-
3.566	41486709	-
3.567	41490761	-
9.24	4157292	-
9.24	4157641	-
9.24	4157695	-
6.16	417411	-
14.434	41746893	-
14.435	41766726	-
14.435	41766955	-
14.435	41767116	-
2.497	41782064	-
4.317	41821767	-
8.348	41847097	-
AEMK02000258.1.5	418975	-
AEMK02000258.1.5	419465	-
5.48	4200958	-
3.575	42036152	-
3.575	42036186	-
18.380	42063484	-
3.577	42117503	-
3.578	42145165	-
X.271	42146004	-
4.18	421469	-
3.579	42165561	-
3.580	42205251	-
3.580	42210144	-
14.438	42216113	-
3.583	42393276	-
12.556	42498937	-
12.556	42500119	-
8.352	42692315	-
4.324	42769236	-
12.562	42795407	-
12.564	42820523	-
4.328	42959017	-
X.278	42970112	-
X.278	42970586	-
4.328	42978612	-
X.279	42982583	-
X.280	42993551	-
X.282	43043618	-
10.401	43093656	-
X.283	43100379	-
X.287	43177271	-
1.447	43200412	-
1.447	43201719	-
X.288	43218393	-
1.448	43447507	-
1.448	43447683	-
1.448	43447959	-
1.448	43448729	-
7.521	43597241	-
7.521	43597316	-
7.521	43597758	-
14.443	44049707	-
9.425	44135516	-
9.426	44167424	-
9.429	44216398	-
9.429	44216417	-
3.55	4423387	-
12.587	44271527	-
3.603	44281361	-
3.603	44281764	-
3.603	44282480	-
9.449	44567576	-
12.590	44609950	-
12.591	44626449	-
12.591	44627012	-
12.591	44627036	-
5.50	4467234	-
12.593	44677517	-
12.597	44814387	-
12.598	44823383	-
10.414	44891255	-
12.600	44897179	-
12.600	44897276	-
12.601	44951994	-
15.312	44976596	-
11.375	45000742	-
11.375	45001589	-
11.375	45001722	-
11.375	45001801	-
11.375	45002068	-
12.8	450429	-
11.376	45048088	-
12.606	45102208	-
6.463	45181461	-
9.454	45182400	-
13.484	45335182	-
13.484	45335787	-
15.313	45357817	-
15.313	45357840	-
15.313	45357883	-
6.469	45409357	-
15.313	45435981	-
9.462	45537620	-
9.463	45565514	-
9.463	45566368	-
9.463	45567137	-
16.408	45571700	-
9.464	45639533	-
15.322	45742755	-
15.323	45818946	-
3.615	45857494	-
5.530	45973702	-
14.477	46010785	-
14.477	46011207	-
14.477	46011230	-
14.477	46011249	-
14.477	46011347	-
14.477	46013097	-
AEMK02000328.1.7	460446	-
7.525	46085389	-
AEMK02000328.1.7	461121	-
X.303	46164298	-
18.433	46193140	-
15.332	46208898	-
15.332	46209049	-
X.304	46218547	-
18.434	46218878	-
9.471	46238145	-
9.471	46238582	-
9.471	46239412	-
9.472	46247655	-
9.473	46264931	-
X.307	46299933	-
9.475	46310877	-
12.652	46342507	-
12.652	46358974	-
14.479	46403149	-
15.334	46448923	-
15.334	46459600	-
15.334	46464830	-
14.481	46469630	-
9.477	46512789	-
7.533	46553819	-
7.533	46553843	-
7.533	46553887	-
7.533	46553983	-
6.489	46563766	-
9.480	46565080	-
14.482	46585199	-
6.489	46585301	-
9.481	46607496	-
14.483	46628569	-
7.536	46670480	-
17.391	46673980	-
10.426	46721111	-
17.392	46739972	-
17.392	46741794	-
6.490	46764248	-
10.428	46875112	-
10.428	46876496	-
17.396	46906605	-
17.396	46906987	-
10.429	46908205	-
10.429	46926665	-
6.492	47142014	-
6.492	47142707	-
6.493	47168471	-
6.495	47224348	-
14.493	47261912	-
14.496	47312464	-
17.400	47352155	-
17.400	47352249	-
2.16	474295	-
7.548	47440579	-
7.548	47440717	-
7.548	47440995	-
16.416	47442091	-
7.549	47452694	-
14.501	47457787	-
14.502	47478381	-
16.417	47494673	-
16.417	47494848	-
8.379	47604851	-
8.380	47656272	-
8.380	47656395	-
7.552	47660367	-
7.552	47661882	-
3.646	47718447	-
16.422	47738784	-
3.646	47750554	-
7.553	47760232	-
7.553	47760297	-
7.553	47760465	-
7.553	47760529	-
12.73	4776921	-
12.73	4776965	-
11.421	47795115	-
12.678	47795656	-
12.679	47856421	-
X.321	47871525	-
X.321	47882498	-
12.681	47911539	-
14.508	47923011	-
12.73	4792569	-
6.73	4795195	-
9.26	4800560	-
17.412	48024698	-
17.412	48025480	-
6.510	48046496	-
6.510	48046560	-
6.510	48046706	-
10.434	48065864	-
10.434	48065894	-
10.434	48066025	-
7.556	48084884	-
6.511	48085674	-
17.416	48089904	-
10.434	48108220	-
17.418	48148614	-
6.513	48305848	-
14.515	48327318	-
18.445	48384489	-
12.694	48404308	-
12.694	48405644	-
12.694	48409496	-
17.421	48512802	-
17.421	48516000	-
10.441	48531500	-
10.441	48531971	-
10.441	48532027	-
10.441	48532081	-
10.441	48532114	-
5.11	485474	-
5.578	48549591	-
10.441	48570904	-
6.519	48622834	-
15.384	48624795	-
15.384	48624844	-
2.70	4863296	-
X.4	486403	-
5.11	486422	-
15.385	48644573	-
15.385	48646649	-
11.59	4866346	-
11.59	4866704	-
6.522	48699252	-
2.589	48700635	-
18.452	48713661	-
18.453	48735266	-
5.52	4874346	-
17.428	48814589	-
10.449	48883211	-
10.449	48883502	-
6.527	48919003	-
6.528	48962838	-
6.529	49056572	-
2.17	491301	-
2.592	49229244	-
17.44	4933454	-
17.44	4934409	-
X.329	49353191	-
3.662	49454605	-
12.76	4955322	-
2.72	4958518	-
3.664	49626803	-
3.664	49626948	-
3.664	49627418	-
12.705	49754166	-
7.566	49807218	-
7.566	49807316	-
7.566	49807353	-
6.545	49834649	-
12.709	49886814	-
14.536	49907693	-
6.548	50003202	-
11.449	50076077	-
14.540	50209328	-
4.353	50298445	-
10.464	50300479	-
10.464	50300887	-
5.54	5035896	-
2.75	5042884	-
13.560	50479276	-
13.560	50479965	-
6.563	50489778	-
6.563	50490700	-
13.560	50499253	-
5.54	5054556	-
18.460	50562035	-
18.460	50563137	-
18.460	50563314	-
12.733	50583209	-
14.551	50591419	-
12.734	50646473	-
12.734	50653726	-
14.554	50661271	-
12.738	50734678	-
5.55	5075627	-
6.568	50765673	-
2.597	50810443	-
2.77	5089471	-
18.468	50960109	-
18.468	50961453	-
6.574	51012651	-
18.470	51046899	-
14.570	51113870	-
14.570	51113943	-
14.570	51114549	-
14.570	51117708	-
17.468	51155551	-
4.367	51227734	-
4.367	51227753	-
4.367	51227799	-
4.367	51227826	-
4.367	51227881	-
2.80	5123171	-
4.367	51235264	-
16.468	51252593	-
1.4	512677	-
14.576	51355736	-
14.577	51412877	-
14.578	51489893	-
17.479	51491077	-
12.741	51505380	-
12.741	51505460	-
12.741	51505504	-
12.741	51505910	-
12.741	51506130	-
17.481	51630236	-
17.481	51630307	-
17.481	51630476	-
17.481	51640302	-
14.580	51644842	-
17.482	51674476	-
17.482	51675156	-
X.344	51753621	-
1.28	5180052	-
7.580	51815535	-
6.582	51855000	-
6.582	51855116	-
6.582	51855849	-
12.749	51899775	-
18.487	51902534	-
18.487	51903640	-
6.583	51917961	-
5.595	51920439	-
5.596	51939484	-
5.596	51940537	-
5.596	51941455	-
12.750	51954635	-
12.751	51966033	-
9.517	51983025	-
9.517	51983092	-
9.517	51985167	-
6.585	51988654	-
5.597	51996134	-
12.754	52096163	-
[truncated: 5,321 more rows]

## Sheet: PASs in adult EN
Table S3.8 7210 PASs obtained in adult endometrium(EN).
gene	site	strand
4.885	100278174	-
4.885	100304594	-
5.148	10031231	-
2.213	10037723	-
3.160	10037947	-
5.149	10038965	-
7.1116	100705858	-
7.1117	100724019	-
2.214	10074962	-
2.214	10075131	-
5.150	10081250	-
8.741	100856706	-
3.161	10120084	-
3.161	10120108	-
3.161	10120129	-
3.161	10120162	-
3.161	10120219	-
15.845	101360308	-
15.845	101361900	-
5.151	10138900	-
8.763	101420673	-
5.152	10149068	-
4.902	101589615	-
6.143	10161962	-
5.153	10172313	-
8.21	1018452	-
3.162	10212736	-
2.1219	102426649	-
5.155	10244628	-
5.155	10245092	-
18.75	10271058	-
18.75	10271224	-
18.75	10275759	-
18.75	10275853	-
4.905	102841464	-
3.1192	102940752	-
3.1192	102947615	-
3.1193	102983667	-
3.1193	102984269	-
3.1193	102984407	-
3.1193	102986232	-
3.162	10299208	-
3.1196	103100105	-
6.1314	103226401	-
6.1314	103226456	-
18.75	10327659	-
9.907	103336312	-
9.907	103337857	-
15.860	103565874	-
4.919	103632536	-
3.20	1037157	-
2.1234	103819019	-
4.925	103962766	-
4.925	103962836	-
4.925	103963345	-
7.1137	104222876	-
7.1137	104223330	-
7.1137	104247194	-
15.865	104553521	-
15.865	104559294	-
8.785	104579341	-
15.866	104579938	-
AEMK02000452.1.8	1049374	-
8.798	105019543	-
8.798	105019591	-
14.1068	105037471	-
8.798	105039841	-
14.1070	105126905	-
3.21	1052188	-
15.879	105255511	-
6.1334	105642631	-
6.1334	105642734	-
15.884	105818863	-
15.884	105819154	-
15.884	105819468	-
14.1078	105924535	-
X.606	106039971	-
X.606	106040229	-
3.163	10633375	-
4.946	106566981	-
X.612	106675603	-
X.612	106676605	-
6.1355	106851630	-
1.926	106911278	-
1.926	106911478	-
6.147	10716424	-
1.928	107186289	-
3.1238	107307054	-
3.1238	107308501	-
3.1238	107308523	-
3.1238	107309195	-
3.1239	107390259	-
3.1239	107408590	-
4.970	107738123	-
3.1247	108103633	-
2.226	10814308	-
2.227	10828664	-
X.628	108334252	-
AEMK02000602.1.3	108403	-
AEMK02000602.1.3	108425	-
6.1366	108461348	-
2.1263	108583290	-
1.966	108776385	-
14.1121	108835403	-
13.1086	108872587	-
4.985	108896236	-
4.985	108896299	-
1.970	108986985	-
14.1123	108987748	-
1.970	108992832	-
1.970	108992913	-
1.970	108993401	-
1.970	108993738	-
1.970	108996045	-
3.1257	109179050	-
13.1092	109514264	-
7.1150	109894603	-
1.978	109921354	-
3.176	11000996	-
4.1000	110061656	-
8.833	110069838	-
8.833	110082378	-
6.1382	110092634	-
3.1260	110318418	-
3.1260	110318752	-
3.1260	110332435	-
3.1260	110342379	-
3.1260	110344214	-
8.837	110386781	-
8.837	110387460	-
4.1008	110427863	-
4.1009	110493498	-
14.1139	110608528	-
14.1139	110608548	-
14.1139	110608845	-
14.1139	110623965	-
X.651	110693563	-
X.651	110693587	-
AEMK02000682.1.30	1107096	-
15.933	110779206	-
4.1023	110856996	-
4.1023	110857070	-
4.1023	110857089	-
15.935	110917533	-
4.1026	110965895	-
4.1026	110965937	-
4.1026	110967306	-
13.1114	111021958	-
13.1114	111022076	-
4.1028	111102397	-
14.1149	111182798	-
14.1150	111234046	-
4.1029	111234155	-
4.1029	111234177	-
14.1150	111234342	-
4.1031	111338991	-
4.1031	111339350	-
4.1031	111339808	-
15.946	111341160	-
14.1154	111391088	-
6.1397	111465133	-
3.1279	111504378	-
3.1279	111504958	-
3.1280	111541930	-
3.1280	111541978	-
14.1156	111626827	-
3.1283	111718582	-
3.1283	111720380	-
3.1284	111774843	-
3.1284	111775039	-
3.1285	111835635	-
3.1285	111836034	-
8.92	11186368	-
17.92	11195603	-
X.668	111969019	-
X.668	111969038	-
X.668	111969058	-
X.668	111969185	-
X.668	111969493	-
X.668	111969548	-
X.668	111969572	-
3.1291	112021170	-
3.1292	112031945	-
3.1293	112047293	-
3.1293	112058306	-
14.1158	112068680	-
14.1158	112068872	-
14.1158	112069022	-
3.1294	112071970	-
2.233	11216782	-
2.233	11216977	-
8.850	112401116	-
13.1	1125182	-
3.1304	112713198	-
3.1304	112713310	-
3.1304	112713330	-
14.1168	112819392	-
14.1169	112824198	-
15.959	113114346	-
7.1208	113338331	-
14.102	11336197	-
14.102	11336593	-
9.1022	113367510	-
14.1184	113434466	-
8.857	113436210	-
8.858	113467786	-
14.1186	113480200	-
9.3	113503	-
3.179	11373495	-
3.179	11373521	-
3.1314	113969013	-
3.1314	113969034	-
9.1033	114140708	-
9.1033	114142254	-
7.1219	114176221	-
7.1219	114176248	-
7.1219	114176324	-
1.1008	114258104	-
1.1008	114262838	-
10.70	11432116	-
X.672	114394439	-
10.7	1147460	-
14.1213	114811149	-
9.1039	114824804	-
9.1039	114824823	-
4.1049	115285766	-
4.1049	115288327	-
4.1049	115300324	-
7.1231	115369130	-
8.876	115436460	-
14.105	11543664	-
8.876	115437455	-
8.876	115447026	-
9.1053	116145169	-
2.1326	116238535	-
2.1326	116240067	-
7.1242	116486177	-
12.136	11662347	-
12.136	11662367	-
12.136	11662861	-
12.136	11662919	-
12.136	11664444	-
12.136	11664508	-
2.239	11697515	-
4.1059	117065408	-
9.1068	117100021	-
4.1072	117496912	-
4.1081	117852772	-
8.907	118152588	-
8.907	118152664	-
8.907	118152688	-
15.996	118296379	-
15.996	118296404	-
15.996	118324111	-
8.23	1187154	-
8.23	1187463	-
8.23	1187661	-
12.141	11885664	-
12.141	11885688	-
12.141	11885738	-
12.23	1191244	-
6.1447	119159482	-
8.23	1193233	-
8.925	119425051	-
4.39	1195675	-
1.1064	119725144	-
2.1355	119792264	-
2.1355	119792387	-
2.1355	119792676	-
2.1355	119793838	-
2.1355	119794184	-
2.1355	119794509	-
2.1355	119794570	-
6.1460	119876568	-
2.1357	119927774	-
15.1001	119951111	-
12.24	1200461	-
1.1074	120046955	-
1.1074	120047221	-
8.2	120099	-
14.1230	120316586	-
15.1008	120339767	-
15.1009	120348740	-
7.1267	120412986	-
7.1267	120413281	-
17.112	12042331	-
7.1267	120425123	-
6.151	12047416	-
6.1462	120605557	-
12.25	1207037	-
14.1235	120728265	-
15.1020	120858685	-
15.1023	121105801	-
7.1270	121178216	-
7.1270	121185151	-
7.1271	121212982	-
7.1271	121213526	-
7.1271	121213602	-
7.1271	121213622	-
6.153	12122004	-
6.153	12122226	-
15.1027	121273756	-
15.1028	121289547	-
15.1028	121290152	-
8.938	121292160	-
8.938	121292286	-
14.1239	121334766	-
15.1029	121391750	-
1.1	121403	-
9.1108	121480363	-
9.1108	121499760	-
4.40	1215073	-
X.693	121648815	-
13.1190	121748265	-
X.694	121771280	-
13.1196	122142046	-
4.1122	122234633	-
4.1122	122237818	-
3.1371	122716120	-
3.1371	122717000	-
3.1371	122717350	-
14.1245	122831208	-
14.1245	122831630	-
13.1203	123104095	-
11.139	12313215	-
11.139	12313322	-
13.1204	123356438	-
1.1099	123451213	-
9.1128	123751557	-
9.1128	123751749	-
9.1128	123751996	-
9.1128	123752360	-
9.1128	123752662	-
9.1128	123752694	-
9.1128	123753248	-
13.1212	123760021	-
13.1212	123760408	-
13.1212	123760606	-
4.1137	123815460	-
13.1213	123874783	-
9.1130	123894119	-
9.1130	123896236	-
X.697	123902242	-
10.76	12405718	-
10.76	12405896	-
X.699	124234737	-
4.1146	124359795	-
X.700	124361009	-
13.1222	124365063	-
13.1222	124368910	-
9.124	12444576	-
14.1260	124490020	-
14.1260	124491691	-
X.703	124528647	-
4.88	12455128	-
4.88	12455267	-
X.705	124658431	-
X.708	124717613	-
9.1143	124837772	-
9.1143	124837792	-
9.1143	124841352	-
9.1143	124842985	-
X.712	124883050	-
X.713	124931408	-
3.1377	124942257	-
3.1377	124994600	-
3.1377	125003391	-
9.126	12500436	-
X.715	125007126	-
9.126	12500816	-
X.718	125029154	-
X.718	125031848	-
5.177	12505653	-
10.77	12511617	-
4.1152	125433556	-
3.1383	125502138	-
X.726	125551589	-
2.1389	125593065	-
2.1389	125593118	-
2.1389	125595120	-
15.1054	125748514	-
3.1389	126357200	-
3.1389	126358602	-
3.1389	126359011	-
3.1391	126420832	-
1.1117	126473777	-
3.1393	126527668	-
2.1394	126532192	-
3.1393	126582458	-
1.1122	126835567	-
1.1122	126835612	-
1.1122	126837166	-
1.1122	126837360	-
1.1122	126837428	-
1.1122	126837471	-
1.1122	126837930	-
1.1122	126838151	-
3.1395	126854128	-
1.1123	126864373	-
1.1123	126864466	-
1.1123	126864610	-
1.1123	126865266	-
1.1123	126865296	-
1.1123	126865767	-
1.1125	126998619	-
1.1125	126998640	-
1.1125	126999342	-
5.178	12718824	-
4.1175	127413270	-
3.1402	127500761	-
3.1402	127500894	-
9.1167	127504448	-
9.1167	127520595	-
14.1293	127629486	-
1.1135	127653857	-
1.1135	127653878	-
13.1257	127714864	-
1.1137	127758562	-
1.1138	127765766	-
1.1142	127852537	-
1.1146	128029405	-
1.1151	128255783	-
1.1151	128256433	-
1.1151	128256453	-
1.1151	128256488	-
11.144	12825943	-
1.1152	128269601	-
11.144	12841106	-
1.1157	128820557	-
3.1408	128880881	-
3.1408	128880924	-
3.1408	128881149	-
3.1408	128881171	-
3.1408	128881255	-
3.1408	128882314	-
3.1408	128882363	-
4.1186	128894129	-
4.1186	128894313	-
15.1093	129071582	-
4.1187	129107190	-
8.1005	129113974	-
6.1484	129256052	-
6.1485	129395696	-
MT.2	12940	-
14.1314	129443175	-
14.1314	129445577	-
14.1314	129445602	-
6.1486	129520428	-
6.1486	129521466	-
6.1486	129521524	-
6.1486	129521673	-
6.1486	129522025	-
6.1486	129522646	-
2.1414	129664495	-
2.1414	129664514	-
1.1181	129992804	-
1.1181	130050063	-
1.1181	130052420	-
1.1181	130052683	-
1.1181	130053197	-
1.1190	130360514	-
1.1191	130376867	-
AEMK02000682.1.31	1303921	-
4.1199	130392407	-
1.1193	130458911	-
9.1195	130473856	-
1.1194	130511010	-
1.1196	130559419	-
1.1199	130741193	-
9.1200	130772262	-
9.1200	130772281	-
1.1205	130894159	-
1.1205	130895548	-
1.1206	130917465	-
8.1026	131077789	-
8.1029	131443995	-
9.1213	131790344	-
AEMK02000328.1.1	131969	-
15.1118	132163462	-
11.145	13225188	-
11.145	13225318	-
11.145	13225345	-
11.145	13225408	-
11.145	13225484	-
11.145	13225820	-
2.257	13228313	-
14.1334	132519552	-
14.1336	132550317	-
3.1421	132671409	-
3.1421	132672127	-
X.73	13293285	-
9.1220	133115364	-
9.1222	133190021	-
9.1222	133192623	-
9.1223	133231475	-
2.261	13324166	-
2.261	13324185	-
2.1438	133469769	-
2.1438	133471008	-
2.1445	133723675	-
6.1516	134660234	-
2.1464	134776136	-
2.1464	134776183	-
6.174	13492878	-
2.1466	135017637	-
2.1467	135084339	-
14.1360	135101615	-
14.1360	135104748	-
6.174	13511622	-
8.1086	135280481	-
8.1086	135280505	-
8.1088	135404694	-
8.1092	135776591	-
2.1479	136286509	-
2.1480	136302191	-
18.104	13638840	-
18.104	13639850	-
2.1482	136458781	-
2.1482	136458889	-
2.1482	136458949	-
2.1482	136459253	-
2.1484	136496941	-
2.1484	136497663	-
2.1484	136497767	-
2.1484	136497792	-
1.108	13651406	-
1.108	13651832	-
2.1487	136678028	-
13.1354	136806892	-
2.1489	136848845	-
15.140	13733411	-
15.140	13733529	-
15.140	13733616	-
15.140	13733739	-
6.1551	137525067	-
6.1551	137525086	-
10.101	13773954	-
10.101	13773983	-
2.1498	137804903	-
1.1259	137908763	-
13.1378	137952827	-
13.1380	138115509	-
AEMK02000697.1.5	138240	-
13.1382	138461869	-
AEMK02000697.1.5	138555	-
AEMK02000697.1.5	138648	-
10.103	13888144	-
6.1558	138941834	-
6.1558	138946403	-
14.1373	139013748	-
14.1373	139013830	-
1.1274	139168864	-
1.1274	139169628	-
15.1163	139260477	-
AEMK02000697.1.5	139730	-
2.1506	139779867	-
2.1506	139780920	-
1.1281	139828833	-
15.1172	139957708	-
15.1174	140144346	-
2.1515	140182207	-
15.1175	140190222	-
2.1518	140288733	-
2.1518	140293426	-
10.104	14031016	-
2.1523	140515247	-
2.1523	140515702	-
13.1404	140638526	-
13.1406	140674629	-
13.1406	140676118	-
17.122	14125732	-
17.122	14125798	-
17.122	14126026	-
14.1382	141331810	-
14.1383	141340321	-
17.123	14136887	-
17.123	14137779	-
11.148	14152207	-
2.1540	142011571	-
2.1541	142103555	-
2.1541	142103605	-
2.1547	142314076	-
2.1548	142348038	-
2.1550	142359118	-
6.1572	142454923	-
6.1572	142455081	-
6.1574	142621924	-
6.1574	142622206	-
4.90	14289743	-
2.1555	142950191	-
2.1564	143304079	-
2.1566	143604371	-
1.1295	143919697	-
1.1296	143972600	-
1.1296	143972755	-
17.125	14422630	-
17.125	14422817	-
17.125	14422990	-
17.125	14430813	-
17.125	14448537	-
17.125	14462722	-
6.1579	144940703	-
6.1579	144940797	-
2.1580	145655007	-
2.1580	145655419	-
18.6	1462819	-
18.6	1462838	-
18.6	1462857	-
1.1	146590	-
6.1601	147177032	-
6.1602	147181960	-
2.29	1471886	-
2.29	1471952	-
13.1475	147761252	-
1.120	14777139	-
17.127	14778560	-
17.127	14778711	-
17.127	14781504	-
6.186	14850262	-
5.216	14888957	-
6.1622	149057895	-
14.148	14950486	-
1.1345	149565332	-
5.221	14973483	-
5.221	14975982	-
1.1346	149845198	-
6.189	14986868	-
6.189	14988286	-
6.1631	149973925	-
14.150	15014147	-
14.150	15014312	-
14.150	15014334	-
14.150	15014403	-
2.1603	150183491	-
2.273	15031158	-
13.1492	150630520	-
13.1492	150630571	-
13.1492	150630645	-
13.1492	150631320	-
13.1492	150631871	-
12.181	15101957	-
12.182	15114203	-
12.182	15114260	-
2.1619	151249795	-
2.1619	151249884	-
12.182	15132761	-
2.1620	151402215	-
2.1620	151430050	-
5.229	15150255	-
2.1622	151663787	-
5.229	15186066	-
5.229	15186089	-
5.229	15186256	-
2.276	15194029	-
10.10	1520863	-
12.186	15308318	-
2.280	15342620	-
10.10	1535086	-
AEMK02000652.1.2	15365	-
12.189	15394493	-
5.230	15517032	-
11.173	15703993	-
11.173	15704367	-
13.1531	157261431	-
13.1531	157261675	-
13.1532	157298912	-
6.1688	157388374	-
13.1533	157411138	-
6.1690	157616501	-
1.1369	157822383	-
1.1370	157841492	-
1.1370	157841511	-
1.1370	157842081	-
13.1543	158291096	-
13.1543	158291376	-
13.1543	158303468	-
14.155	15878727	-
6.1706	159037830	-
6.1706	159038131	-
AEMK02000258.1.2	159382	-
AEMK02000258.1.2	159405	-
6.1711	159408315	-
6.1716	159590481	-
6.1716	159590543	-
6.1716	159590986	-
6.1716	159591158	-
6.1718	159798906	-
4.115	15980711	-
6.1718	159811610	-
6.1718	159814974	-
6.1722	160108142	-
6.1722	160109513	-
6.1722	160109535	-
6.1722	160110761	-
13.1575	160160209	-
13.1575	160160389	-
5.240	16038920	-
5.240	16039505	-
12.202	16059765	-
6.1732	160875741	-
6.1732	160875763	-
6.1732	160876084	-
12.32	1610186	-
6.1734	161160713	-
1.1405	161183610	-
2.297	16134050	-
12.32	1614526	-
12.32	1615502	-
6.1737	161786564	-
2.298	16186210	-
1.134	16202863	-
1.134	16202931	-
1.134	16202950	-
1.134	16203379	-
1.134	16213302	-
1.134	16230773	-
X.94	16253085	-
AEMK02000697.1.6	162938	-
12.210	16298768	-
3.205	16309662	-
3.205	16309700	-
3.205	16309968	-
1.1441	163237351	-
1.1442	163292782	-
1.1445	163475521	-
1.135	16362153	-
1.135	16362465	-
1.135	16362606	-
1.135	16362805	-
6.1744	164161440	-
6.1744	164162382	-
6.1744	164162518	-
X.96	16430871	-
X.96	16431070	-
X.96	16431225	-
X.96	16432335	-
1.1459	164352481	-
1.1459	164353854	-
1.1461	164476286	-
6.1745	164718444	-
6.1750	165093566	-
6.1754	165224621	-
2.300	16545446	-
2.301	16564258	-
6.1763	165774672	-
6.1765	165860885	-
6.1766	165999882	-
6.1766	165999901	-
6.1766	165999939	-
1.1474	166107897	-
6.1768	166327245	-
2.304	16650779	-
6.1772	166550583	-
6.1775	166666144	-
8.134	16666867	-
AEMK02000452.1.16	1666932	-
6.1779	167083068	-
6.1782	167322332	-
15.162	16757173	-
6.1786	167597962	-
6.1786	167598005	-
13.1613	167796376	-
13.1613	167797381	-
6.1792	167958323	-
6.1793	167973088	-
3.221	16843811	-
3.221	16844335	-
3.221	16844515	-
3.221	16848931	-
6.1801	168716786	-
6.1801	168716841	-
6.1801	168716972	-
6.1803	168765537	-
6.1804	168872481	-
1.1507	169663633	-
1.1508	169710953	-
6.1808	170201751	-
6.1815	170651220	-
3.228	17093284	-
12.221	17100324	-
8.29	1711105	-
5.247	17168743	-
10.153	17220428	-
10.153	17220828	-
7.18	1722189	-
7.18	1722295	-
8.30	1726397	-
3.235	17288053	-
3.236	17314723	-
3.236	17314940	-
3.238	17362234	-
3.238	17362268	-
3.238	17362302	-
3.239	17375630	-
9.180	17414974	-
9.180	17416735	-
3.242	17422291	-
12.223	17432604	-
3.245	17490527	-
6.216	17519290	-
6.216	17520862	-
6.216	17522577	-
3.246	17622318	-
3.246	17626819	-
3.247	17640799	-
6.217	17642097	-
6.217	17642899	-
3.251	17745886	-
6.224	17784916	-
5.257	17830149	-
13.1681	179310726	-
1.1560	180049978	-
3.261	18011405	-
1.1572	180407017	-
1.1580	180645312	-
3.264	18087500	-
11.203	18097724	-
3.265	18136271	-
5.268	18172430	-
3.266	18198818	-
13.1710	182209857	-
1.1598	182410116	-
12.235	18275633	-
12.235	18275869	-
6.234	18318764	-
1.1609	183415993	-
1.1609	183416152	-
5.273	18419438	-
5.273	18423424	-
5.273	18424092	-
5.274	18436269	-
13.164	18461518	-
13.164	18461857	-
13.164	18463453	-
13.164	18463522	-
3.276	18521127	-
5.275	18526306	-
1.1639	186381704	-
1.1639	186384063	-
1.1642	187118507	-
1.1642	187119117	-
12.242	18893772	-
12.242	18893795	-
13.1736	189148718	-
11.220	18988665	-
1.1668	190167933	-
12.247	19019864	-
13.1756	190277422	-
10.174	19028819	-
7.21	1910607	-
1.1677	191200630	-
12.251	19121543	-
8.156	19128520	-
6.243	19216833	-
13.1766	192366351	-
13.1766	192366594	-
13.1767	192407734	-
13.1767	192407840	-
13.1767	192407860	-
17.144	19341182	-
6.244	19356068	-
5.290	19399436	-
6.245	19401469	-
5.293	19481273	-
7.149	19489522	-
7.149	19490039	-
4.150	19505704	-
7.22	1952707	-
12.256	19551520	-
11.230	19572972	-
5.298	19587383	-
9.199	19589697	-
9.199	19591017	-
9.199	19591692	-
4.151	19593822	-
13.1786	196210012	-
3.292	19653404	-
10.181	19666060	-
3.292	19666546	-
18.200	19678698	-
13.1795	197110681	-
12.260	19747358	-
13.1802	197509335	-
12.260	19752496	-
12.261	19755736	-
12.261	19757312	-
12.261	19777739	-
X.118	19835677	-
X.118	19835696	-
12.264	19892224	-
X.121	19953161	-
13.1839	199564050	-
12.269	20013623	-
12.270	20028112	-
12.270	20028638	-
12.270	20028658	-
12.270	20030094	-
13.1846	200686726	-
13.1849	200872514	-
13.1849	200873141	-
13.1849	200873676	-
12.273	20171705	-
12.274	20214245	-
13.1866	202936321	-
6.260	20407849	-
13.1886	206074969	-
13.1888	206205949	-
13.1888	206206430	-
13.1888	206206449	-
13.1889	206244775	-
13.1889	206244797	-
AEMK02000452.1.20	2070846	-
9.218	20716647	-
12.286	20717772	-
13.1897	207196888	-
1.1770	207219115	-
1.1770	207219454	-
13.1901	207475306	-
13.1902	207493658	-
13.1902	207493912	-
13.1902	207493971	-
13.1902	207494046	-
13.1903	207514257	-
13.1903	207514288	-
13.1903	207514327	-
12.287	20758083	-
12.287	20758728	-
13.1906	207805060	-
12.39	2087174	-
12.39	2087660	-
7.186	20880114	-
1.11	2094869	-
12.291	20974502	-
12.291	20975125	-
AEMK02000452.1.21	2106487	-
5.308	21172280	-
2.42	2124989	-
5.312	21265551	-
5.313	21279521	-
8.32	2129235	-
7.194	21413360	-
AEMK02000361.1.3	215306	-
3.297	21548351	-
3.297	21574068	-
5.319	21597884	-
1.1829	216553541	-
5.320	21670615	-
5.320	21671070	-
5.320	21671109	-
5.320	21671185	-
5.320	21671204	-
5.321	21707872	-
5.322	21712263	-
1.1839	217142967	-
1.1840	217264263	-
1.1840	217264314	-
5.323	21734059	-
5.323	21740452	-
1.230	21767037	-
1.230	21767608	-
1.230	21767639	-
11.249	21850074	-
11.249	21850436	-
11.249	21850622	-
12.304	21965460	-
5.330	21984755	-
5.330	21986708	-
5.331	22000482	-
5.331	22000761	-
2.45	2201630	-
12.42	2202359	-
5.333	22044573	-
5.333	22055556	-
12.308	22101282	-
1.1864	221015045	-
12.43	2220935	-
AEMK02000452.1.23	2222863	-
12.314	22270508	-
12.314	22270596	-
5.4	222785	-
5.4	222804	-
12.315	22344758	-
12.315	22344777	-
AEMK02000452.1.24	2237703	-
5.342	22406956	-
5.342	22415024	-
AEMK02000687.1.1	22470	-
3.312	22474332	-
14.208	22533916	-
3.315	22564985	-
1.1917	225703200	-
1.1917	225703464	-
1.1917	225704463	-
1.1917	225704606	-
7.202	22574198	-
1.1918	226163351	-
9.234	22628708	-
9.234	22628858	-
3.317	22643401	-
12.321	22654926	-
7.206	22756346	-
7.206	22763438	-
14.215	22773527	-
5.356	22799288	-
1.1925	228113326	-
1.1933	229329877	-
1.1933	229330699	-
13.200	22964876	-
13.200	22964895	-
13.200	22965021	-
12.331	23029380	-
5.361	23039103	-
5.361	23039131	-
5.361	23039160	-
5.362	23059006	-
7.209	23102771	-
5.364	23110918	-
11.260	23148033	-
12.44	2315810	-
7.214	23211808	-
7.215	23222312	-
7.221	23265565	-
14.227	23360474	-
12.337	23376002	-
14.228	23400585	-
14.229	23423696	-
14.230	23445579	-
4.49	2345122	-
1.1984	235854059	-
1.1984	235854540	-
1.1984	235854883	-
1.1984	235857593	-
10.226	23586488	-
1.1985	235871075	-
1.1990	236345919	-
7.227	23634741	-
7.227	23635162	-
1.1990	236371717	-
1.1992	236383924	-
1.1993	236402250	-
1.1993	236402272	-
1.1993	236403141	-
1.1993	236406969	-
7.228	23645336	-
7.228	23645361	-
1.1997	236456240	-
7.228	23646937	-
7.229	23658094	-
7.229	23658115	-
3.321	23691542	-
1.2003	236999995	-
7.230	23704846	-
12.343	23752164	-
7.231	23756897	-
7.231	23756924	-
7.231	23764778	-
10.228	23767238	-
7.233	23777126	-
7.234	23800934	-
1.2019	238326393	-
13.206	23833133	-
10.231	23843136	-
1.2020	238536345	-
7.238	23886138	-
13.208	23944404	-
1.2028	239468761	-
1.2028	239473157	-
7.242	23952867	-
7.242	23953290	-
1.2030	239534626	-
7.242	23953732	-
7.242	23953755	-
7.243	23958942	-
7.243	23958965	-
1.2032	239768178	-
1.2032	239768199	-
7.245	24040670	-
7.247	24057674	-
12.351	24059137	-
5.367	24081881	-
7.248	24088887	-
7.249	24161056	-
7.250	24172244	-
12.355	24203728	-
12.355	24203812	-
12.355	24203872	-
7.252	24204935	-
7.255	24231295	-
7.27	2426123	-
7.27	2426179	-
14.247	24312812	-
14.247	24313832	-
14.247	24314155	-
14.247	24314241	-
1.2060	243172915	-
12.357	24322384	-
3.341	24841299	-
12.369	24845225	-
7.261	24901391	-
10.246	24907497	-
10.246	24907516	-
10.246	24908161	-
10.247	24926172	-
7.263	24969096	-
1.2088	249898847	-
1.2088	249898930	-
7.266	25045175	-
7.266	25045527	-
7.266	25045651	-
7.266	25047562	-
7.266	25049143	-
7.267	25062772	-
7.267	25069982	-
7.267	25070014	-
1.2108	251269487	-
1.2108	251270161	-
12.377	25142785	-
7.273	25178884	-
1.2130	252373280	-
12.378	25322238	-
1.2151	253376215	-
1.2152	253559550	-
12.379	25368263	-
1.2154	253807794	-
1.2154	253816412	-
1.2154	253835296	-
1.2154	253855514	-
1.2155	253895837	-
1.2155	253895883	-
1.2157	253948619	-
1.2161	254015428	-
1.2162	254033384	-
12.381	25441565	-
12.381	25441843	-
12.381	25442371	-
11.275	25481595	-
12.386	25596521	-
12.386	25597270	-
12.386	25599971	-
16.192	25800893	-
12.392	25881839	-
12.392	25881860	-
14.24	2588893	-
2.382	26014969	-
2.382	26015221	-
1.2203	260847412	-
1.2208	261228707	-
1.2208	261229113	-
1.2208	261230060	-
1.2208	261230080	-
9.251	26154916	-
9.251	26160584	-
9.251	26160687	-
1.2218	262243226	-
1.2221	262333534	-
1.2221	262334300	-
13.222	26278209	-
13.222	26278372	-
17.185	26353438	-
17.185	26354052	-
17.185	26354074	-
1.2222	263747902	-
1.2222	263748538	-
13.19	2638982	-
1.275	26474413	-
2.1	26481	-
2.388	26493673	-
2.388	26493693	-
2.388	26493726	-
1.2260	265695171	-
1.2265	265871075	-
1.2265	265872961	-
1.2266	265930052	-
1.2266	265931073	-
12.405	26663894	-
12.406	26678208	-
12.406	26679612	-
17.190	26740668	-
17.190	26740862	-
1.2282	267961405	-
1.2284	268010306	-
1.2287	268239010	-
1.2288	268309797	-
1.2289	268355034	-
1.2289	268356052	-
1.2290	268391854	-
1.2291	268420279	-
1.2297	268585748	-
1.2298	268620845	-
1.2298	268630430	-
1.2299	268702828	-
1.2300	268746325	-
1.2305	269081277	-
1.2305	269081297	-
1.2306	269092029	-
1.2306	269102359	-
1.2307	269157177	-
1.2313	269387437	-
1.2318	269975549	-
1.2319	269986704	-
9.256	27035993	-
12.418	27115829	-
12.418	27115919	-
12.418	27116589	-
12.418	27116615	-
1.2347	272150993	-
1.2357	272827934	-
1.2358	272949257	-
1.2359	272956123	-
1.2360	272965643	-
1.2361	272975163	-
1.2361	272976099	-
1.2361	272976793	-
1.2377	274125667	-
6.281	27416480	-
6.281	27419203	-
6.287	27589206	-
6.288	27610471	-
10.267	27668526	-
6.290	27792605	-
6.291	27797600	-
6.294	27827346	-
13.21	2786702	-
6.297	27867505	-
16.214	27937919	-
16.214	27938287	-
16.214	27938575	-
16.214	27938757	-
16.214	27939307	-
16.214	27939447	-
13.236	27959647	-
16.216	27989166	-
6.299	28045439	-
6.300	28049947	-
2.407	28062625	-
17.194	28086669	-
16.220	28099419	-
16.220	28099501	-
14.262	28109857	-
18.262	28124209	-
14.262	28137209	-
14.263	28185431	-
2.9	281927	-
4.192	28192774	-
4.192	28193633	-
2.408	28257083	-
2.408	28258509	-
4.12	282966	-
4.12	282993	-
6.309	28367407	-
6.311	28544916	-
6.312	28550359	-
6.313	28553734	-
3.385	28580280	-
3.385	28582757	-
6.314	28593549	-
2.413	28696664	-
6.318	28875220	-
11.2	289661	-
13.250	28977502	-
5.412	29129787	-
5.412	29131011	-
5.412	29131106	-
13.254	29227225	-
2.422	29305691	-
14.271	29314265	-
6.322	29315086	-
6.322	29315429	-
4.13	293709	-
18.273	29453301	-
14.277	29472216	-
14.278	29523919	-
13.259	29596763	-
7.305	29624231	-
14.282	29644002	-
7.307	29655746	-
7.308	29663781	-
7.308	29665382	-
7.308	29670459	-
18.279	29699191	-
18.279	29699338	-
18.279	29700095	-
15.229	29705159	-
15.229	29705691	-
15.229	29706135	-
15.229	29706480	-
13.260	29730135	-
6.326	29884263	-
6.326	29885505	-
6.326	29888613	-
14.284	29890026	-
7.28	2992007	-
7.28	2993042	-
7.28	2995127	-
1.320	29975282	-
14.287	30028571	-
14.288	30070079	-
14.288	30070812	-
14.288	30071170	-
17.210	30237254	-
13.273	30253272	-
4.51	3025883	-
4.51	3025929	-
4.15	302623	-
2.425	30296442	-
2.425	30297585	-
2.48	3031105	-
2.48	3031954	-
13.274	30329868	-
6.40	3041624	-
6.40	3041644	-
3.2	304469	-
5.424	30488327	-
5.424	30488442	-
5.424	30489706	-
X.212	30584284	-
X.212	30585512	-
8.214	30693323	-
8.214	30694017	-
8.215	30725572	-
AEMK02000452.1.30	3075275	-
17.215	30769402	-
14.32	3082293	-
13.288	31048375	-
13.292	31143495	-
13.293	31180846	-
14.315	31207135	-
17.220	31208128	-
15.240	31229542	-
12.436	31269646	-
12.436	31269693	-
12.436	31269823	-
13.298	31298453	-
13.300	31319290	-
13.301	31366578	-
14.316	31368545	-
14.316	31368918	-
9.16	3145653	-
17.224	31552931	-
AEMK02000452.1.32	3157020	-
15.249	31578231	-
12.48	3161358	-
6.12	316341	-
13.312	31650874	-
13.312	31650966	-
12.437	31695852	-
12.437	31695872	-
12.437	31696276	-
12.437	31709251	-
14.320	31765801	-
14.320	31766166	-
13.317	31767495	-
13.317	31767514	-
15.250	31780832	-
14.323	31836746	-
17.231	31854467	-
1.340	31859962	-
14.324	31860663	-
14.324	31860904	-
AEMK02000452.1.33	3187555	-
11.52	3188562	-
17.232	31896119	-
17.234	31910827	-
13.324	31916246	-
17.236	31957120	-
15.251	31970187	-
15.251	31970792	-
11.52	3200063	-
14.330	32007700	-
12.438	32008020	-
5.21	3208125	-
10.309	32139064	-
10.310	32151181	-
3.426	32199130	-
14.334	32205957	-
13.333	32250713	-
3.427	32312579	-
13.340	32332341	-
17.246	32460815	-
9.17	3248503	-
5.23	3248612	-
13.352	32805231	-
13.353	32812190	-
13.356	32830898	-
17.261	32960109	-
17.261	32960564	-
13.359	33085286	-
14.341	33202423	-
6.13	332242	-
12.442	33231848	-
12.442	33240004	-
9.330	33384039	-
10.338	33431296	-
10.338	33432259	-
10.338	33432298	-
10.338	33432731	-
10.338	33432839	-
10.338	33433695	-
4.236	33810131	-
3.437	33857067	-
3.438	33911729	-
13.34	3393119	-
10.341	33937884	-
4.239	34033944	-
4.239	34034032	-
4.239	34034261	-
3.439	34038017	-
13.368	34090020	-
13.369	34100997	-
12.449	34123137	-
12.449	34123691	-
12.454	34246930	-
12.454	34248563	-
12.455	34278371	-
12.455	34279086	-
14.351	34283081	-
14.351	34284333	-
3.3	343136	-
13.374	34361300	-
17.271	34425622	-
16.282	34426834	-
16.282	34459471	-
14.353	34523905	-
7.398	34549426	-
12.459	34622779	-
14.354	34630377	-
6.383	34775446	-
17.274	34794717	-
17.274	34794885	-
17.275	34808732	-
9.344	35167570	-
9.344	35167931	-
9.344	35167992	-
9.344	35168137	-
9.344	35168214	-
9.344	35168647	-
9.344	35176907	-
9.345	35187561	-
8.268	35193769	-
8.268	35193789	-
7.402	35286568	-
17.283	35366142	-
17.283	35367244	-
17.286	35608811	-
AEMK02000452.1.40	3583016	-
AEMK02000452.1.40	3583036	-
17.287	35843723	-
9.356	35882138	-
12.51	3589540	-
1.393	35909799	-
AEMK02000452.1.40	3594679	-
13.407	35963285	-
13.407	35963881	-
13.408	35989458	-
13.408	35989557	-
AEMK02000452.1.40	3614676	-
9.366	36232957	-
9.366	36233299	-
2.52	3624252	-
2.52	3626257	-
AEMK02000452.1.40	3633030	-
AEMK02000452.1.40	3633049	-
X.232	36331106	-
7.407	36379544	-
7.407	36380281	-
18.327	36579001	-
18.327	36579062	-
18.327	36579446	-
AEMK02000452.1.40	3657948	-
18.327	36579485	-
18.327	36580344	-
AEMK02000452.1.40	3676037	-
4.257	36847347	-
4.257	36849729	-
9.376	36857583	-
9.376	36857790	-
17.304	36877576	-
17.305	36917279	-
1.403	37008068	-
1.403	37008108	-
1.403	37008500	-
AEMK02000452.1.40	3717853	-
17.309	37204939	-
1.413	37219885	-
2.12	372238	-
16.307	37299205	-
7.436	37318354	-
3.457	37324777	-
7.438	37336880	-
AEMK02000452.1.40	3753149	-
15.271	37544675	-
17.311	37549972	-
17.311	37551193	-
17.311	37551379	-
AEMK02000452.1.40	3755236	-
15.271	37558990	-
12.55	3759698	-
12.55	3761559	-
AEMK02000452.1.40	3764261	-
AEMK02000452.1.40	3766567	-
AEMK02000452.1.40	3766586	-
1.414	37667481	-
3.465	37694806	-
17.313	37726085	-
6.57	3781691	-
3.471	37883308	-
3.471	37884023	-
3.471	37884046	-
4.286	37890211	-
12.56	3795891	-
12.56	3795912	-
17.321	38331685	-
2.2	38474	-
17.324	38483194	-
7.458	38506645	-
7.458	38506665	-
7.458	38506904	-
7.459	38531941	-
3.476	38595225	-
17.328	38638297	-
14.378	38650663	-
AEMK02000623.1.1	38702	-
3.483	38763446	-
3.483	38770530	-
8.311	38772711	-
3.484	38807011	-
5.480	38811569	-
3.484	38812089	-
14.381	38827670	-
14.381	38828341	-
14.381	38830351	-
14.381	38836232	-
14.381	38842218	-
17.41	3888429	-
3.487	38906161	-
3.487	38909670	-
12.524	39000316	-
17.336	39000661	-
2.472	39034839	-
2.472	39035354	-
7.465	39125058	-
8.316	39127157	-
8.316	39127544	-
8.316	39129447	-
3.496	39161433	-
7.467	39251050	-
7.467	39251126	-
7.468	39255257	-
AEMK02000682.1.3	392921	-
3.502	39294102	-
AEMK02000682.1.3	393350	-
6.408	39366767	-
6.408	39368876	-
6.408	39368933	-
3.505	39404093	-
9.395	39492275	-
9.395	39493315	-
12.531	39521658	-
3.510	39532714	-
3.512	39548260	-
14.387	39549851	-
9.402	39638510	-
15.294	39702905	-
15.294	39702926	-
X.252	39726198	-
X.252	39727044	-
3.517	39762205	-
1.431	39850349	-
1.431	39850499	-
14.392	39858269	-
14.394	39902319	-
14.394	39902339	-
17.348	39905960	-
17.348	39906996	-
1.432	39913762	-
1.432	39914239	-
3.521	39942373	-
3.521	39942833	-
3.524	39989740	-
17.349	39996310	-
17.353	40118494	-
14.395	40124902	-
14.395	40125590	-
13.444	40161526	-
13.444	40161572	-
3.528	40178454	-
3.531	40217421	-
14.397	40219201	-
14.397	40219226	-
13.445	40223186	-
13.445	40250855	-
5.495	40418035	-
5.495	40418377	-
14.406	40425084	-
2.14	404533	-
14.407	40461613	-
3.537	40512305	-
3.537	40512894	-
3.537	40512950	-
14.409	40522720	-
2.484	40545794	-
3.538	40556564	-
3.538	40559977	-
17.359	40623331	-
2.56	4074131	-
2.485	40814166	-
2.485	40814192	-
2.485	40814212	-
3.45	4086968	-
3.45	4086989	-
3.45	4087395	-
3.45	4087494	-
3.45	4087554	-
14.419	40888722	-
14.421	40976925	-
1.438	40988836	-
17.360	41048460	-
3.548	41057728	-
3.549	41092517	-
16.371	41098971	-
3.551	41100878	-
6.15	411179	-
3.552	41123040	-
3.554	41140560	-
8.54	4120794	-
3.559	41291052	-
3.559	41291089	-
9.414	41417773	-
17.364	41464072	-
17.364	41467602	-
3.566	41486688	-
3.566	41486709	-
3.567	41490761	-
9.24	4157292	-
9.24	4157641	-
9.24	4157695	-
6.16	417411	-
14.434	41746893	-
14.435	41766726	-
14.435	41766955	-
14.435	41767116	-
2.497	41782064	-
4.317	41821767	-
8.348	41847097	-
AEMK02000258.1.5	418975	-
AEMK02000258.1.5	419465	-
AEMK02000234.1.1	42004	-
5.48	4200958	-
3.575	42036152	-
3.575	42036186	-
18.380	42063484	-
X.270	42090248	-
3.577	42117503	-
3.578	42145165	-
X.271	42146004	-
4.18	421469	-
3.579	42165561	-
3.580	42205251	-
3.580	42210144	-
14.438	42216113	-
3.583	42393276	-
12.556	42498937	-
12.556	42500119	-
8.352	42692315	-
4.324	42769236	-
12.562	42795407	-
4.328	42959017	-
X.278	42970112	-
X.278	42970586	-
4.328	42978612	-
X.279	42982583	-
X.280	42993551	-
X.282	43043618	-
X.283	43100379	-
X.287	43177271	-
1.447	43200412	-
1.447	43201719	-
X.288	43218393	-
1.448	43447507	-
1.448	43447683	-
1.448	43447959	-
1.448	43448729	-
7.521	43597241	-
7.521	43597316	-
7.521	43597758	-
14.443	44049707	-
9.425	44135516	-
9.426	44167424	-
9.429	44216398	-
9.429	44216417	-
3.55	4423387	-
12.587	44271527	-
3.603	44281361	-
3.603	44281764	-
3.603	44282480	-
9.449	44567576	-
12.590	44609950	-
12.591	44626449	-
12.591	44627012	-
12.591	44627036	-
5.50	4467234	-
12.593	44677517	-
12.597	44814387	-
12.598	44823383	-
10.414	44891255	-
12.600	44897179	-
12.600	44897276	-
12.601	44951994	-
15.312	44976596	-
11.375	45000742	-
11.375	45001589	-
11.375	45001722	-
11.375	45001801	-
11.375	45002068	-
12.8	450429	-
11.376	45048088	-
12.606	45102208	-
6.463	45181461	-
9.454	45182400	-
13.484	45335182	-
13.484	45335787	-
15.313	45357817	-
15.313	45357840	-
15.313	45357883	-
6.469	45409357	-
15.313	45435981	-
9.462	45537620	-
9.463	45565514	-
9.463	45566368	-
9.463	45567137	-
9.464	45639533	-
15.322	45742755	-
12.624	45768177	-
12.625	45806005	-
12.625	45806210	-
12.625	45806568	-
3.615	45857494	-
14.477	46010785	-
14.477	46011207	-
14.477	46011230	-
14.477	46011249	-
14.477	46011347	-
14.477	46013097	-
AEMK02000328.1.7	460446	-
7.525	46085389	-
AEMK02000328.1.7	461121	-
X.303	46164298	-
18.433	46193140	-
15.332	46209049	-
X.304	46218547	-
9.471	46238145	-
9.471	46238582	-
9.471	46239412	-
9.472	46247283	-
9.472	46247655	-
9.473	46264931	-
X.307	46299933	-
9.475	46310877	-
12.652	46342507	-
12.652	46358974	-
14.479	46403149	-
15.334	46448923	-
15.334	46459600	-
15.334	46464830	-
14.481	46469630	-
9.477	46512789	-
7.533	46553819	-
7.533	46553843	-
7.533	46553887	-
7.533	46553983	-
6.489	46563766	-
14.482	46585199	-
6.489	46585301	-
9.481	46607496	-
14.483	46628569	-
7.536	46670480	-
17.391	46673980	-
10.426	46721111	-
17.392	46739972	-
17.392	46741794	-
6.490	46764248	-
10.428	46875112	-
10.428	46876496	-
17.396	46906605	-
17.396	46906987	-
10.429	46908205	-
10.429	46926665	-
17.398	47044496	-
6.492	47142014	-
6.492	47142707	-
6.493	47168471	-
6.495	47224348	-
14.493	47261912	-
14.496	47312464	-
17.400	47352155	-
17.400	47352249	-
7.548	47440717	-
7.548	47440995	-
16.416	47442091	-
7.549	47452694	-
14.501	47457787	-
14.502	47478381	-
16.417	47494673	-
16.417	47494848	-
8.379	47604851	-
8.380	47656272	-
8.380	47656395	-
7.552	47660367	-
7.552	47661882	-
16.422	47738784	-
3.646	47750554	-
7.553	47760232	-
7.553	47760297	-
7.553	47760465	-
7.553	47760529	-
12.73	4776921	-
12.73	4776965	-
11.421	47794217	-
11.421	47795115	-
12.678	47795656	-
12.679	47856421	-
X.321	47871525	-
12.681	47911539	-
14.508	47923011	-
12.73	4792569	-
6.73	4795195	-
9.26	4800560	-
17.412	48024698	-
17.412	48025480	-
6.510	48046496	-
6.510	48046560	-
6.510	48046706	-
10.434	48065864	-
10.434	48065894	-
10.434	48066025	-
7.556	48084884	-
6.511	48085674	-
17.416	48089904	-
10.434	48108220	-
17.418	48148614	-
9.27	4818091	-
6.513	48305848	-
14.515	48327318	-
18.445	48384489	-
12.694	48404308	-
12.694	48405644	-
12.694	48409496	-
2.69	4848571	-
17.421	48512802	-
17.421	48516000	-
10.441	48531500	-
10.441	48531971	-
10.441	48532027	-
10.441	48532081	-
10.441	48532114	-
5.11	485474	-
5.578	48549591	-
10.441	48570904	-
6.519	48622834	-
15.384	48624795	-
15.384	48624844	-
2.70	4863296	-
X.4	486403	-
5.11	486422	-
15.385	48644573	-
15.385	48646649	-
11.59	4866346	-
11.59	4866704	-
6.522	48699252	-
2.589	48700635	-
18.452	48713661	-
18.453	48735266	-
5.52	4874346	-
17.428	48814589	-
10.449	48883211	-
10.449	48883502	-
6.527	48919003	-
6.528	48962838	-
2.17	491301	-
2.592	49229244	-
17.44	4933454	-
17.44	4934409	-
3.662	49454605	-
12.76	4955322	-
2.72	4958518	-
3.664	49626803	-
3.664	49626948	-
3.664	49627418	-
12.705	49754166	-
7.566	49807218	-
7.566	49807316	-
7.566	49807353	-
6.545	49834649	-
14.536	49907693	-
12.710	49922849	-
6.548	50003202	-
11.449	50076077	-
14.540	50209328	-
4.353	50298445	-
10.464	50300887	-
6.556	50341160	-
5.54	5035896	-
2.75	5042884	-
13.560	50479276	-
13.560	50479965	-
6.563	50490700	-
13.560	50499253	-
5.54	5054556	-
18.460	50562035	-
18.460	50563137	-
18.460	50563314	-
12.733	50583209	-
14.551	50591419	-
12.734	50644786	-
12.734	50646473	-
12.734	50653726	-
14.554	50661271	-
12.738	50734678	-
6.568	50765673	-
2.597	50810443	-
2.77	5089471	-
18.468	50961453	-
6.573	50987583	-
18.470	51046899	-
3.69	5109620	-
14.570	51113870	-
14.570	51113943	-
14.570	51114549	-
14.570	51117708	-
17.468	51155551	-
16.468	51252593	-
14.576	51355736	-
14.577	51412877	-
14.578	51489893	-
17.479	51491077	-
12.741	51505380	-
12.741	51505460	-
12.741	51505504	-
12.741	51505910	-
12.741	51506130	-
17.481	51630236	-
17.481	51630307	-
17.481	51630476	-
17.481	51640302	-
14.580	51644842	-
17.482	51674476	-
17.482	51675156	-
X.344	51753621	-
1.28	5180052	-
12.749	51899775	-
18.487	51902534	-
18.487	51903640	-
6.583	51917961	-
5.595	51920439	-
5.596	51939484	-
5.596	51940537	-
5.596	51941455	-
12.750	51954635	-
12.751	51966033	-
9.517	51983025	-
9.517	51983092	-
9.517	51985167	-
6.585	51988654	-
5.597	51996134	-
12.754	52096163	-
6.589	52100263	-
2.84	5210500	-
8.400	52152651	-
8.400	52153716	-
12.758	52161778	-
X.346	52175608	-
X.346	52176283	-
6.592	52203094	-
17.492	52353696	-
12.763	52440113	-
3.695	52486430	-
10.494	52496602	-
12.768	52581981	-
10.495	52586287	-
10.495	52586322	-
10.495	52586510	-
12.769	52590804	-
12.769	52591036	-
12.770	52596139	-
10.496	52597399	-
12.771	52599415	-
9.525	52621185	-
12.774	52664873	-
6.604	52695657	-
12.776	52719064	-
16.496	52767285	-
16.496	52770842	-
16.496	52777003	-
12.779	52882860	-
12.782	52911721	-
18.25	5291535	-
18.25	5291661	-
9.530	53018879	-
[truncated: 5,212 more rows]
