# Supplementary material for: Characterization and Functional Analysis of Polyadenylation Sites in Fast and Slow Muscles
Source: Biomed Res Int. 2020 Mar 16;2020:2626584. doi: 10.1155/2020/2626584 (PMC7102456; doi:10.1155/2020/2626584)
Supplement: Supplementary Materials — Supplementary file 1: Table S1: this provided the sequence of gene-specific primers for 3′RACE. Supplementary file 2: Table S2: a total of 10,334 PASs were identified according to PacBio FLNC. This provided genomic features of PASs, including located chromosome and gene, aligned FLNC reads, and location and type of PAS. 3′ UTR, 3′ untranslated regions. 5′ UTR, 5′ untranslated regions. Overlap, the location of the PAS was annotated with two overlapping genes. Intron, intron region. Intergenic, PAS located in the intergenic region of the reference annotation, predicted as a gene by our analysis. CDS, sequence coding for amino acids in protein. Error, the reference annotation gene for PAS positioning is different from our analysis. Supplementary file 3: Table S3: PASs obtained in each of the SM, EDL, BSF, and EN tissues in two periods. Supplementary file 4: Table S4: binding sites for miRNAs and RBPs were predicted for all identified 3′ UTR regions. p values, the optimal enrichment p value of the motif according to statistical tests. Adj_p value, p value was adjusted multiple times using Bonferroni correction. Here, the selection was based on the adj_p value <0.05. Supplementary file 5: Table S5: binding sites for miRNAs and RBPs were predicted for variable 3′UTR regions. p values, the optimal enrichment p value of the motif according to statistical tests. Adj_p value, p value was adjusted multiple times using Bonferroni correction. Here, the selection was based on the adj_p value <0.05. Supplementary file 6: Figure S1: Pearson correlation between gene expression and PAS number. [file 2626584.f1.zip › 2626584.f1/Supplementary Table S4.xls]

## Sheet: Predicted miRNAs
Table S4.1 Binding sites for microRNAs (miRNAs) were predicted for all identified 3 'UTR regions. P-values, the optimal enrichment p-value of the motif according to statistical tests. Adj_p-value, p-value was adjusted multiple times using Bonferroni correction. Here, the selection was based on the adj_p-value < 0.05.
rank	motif_DB	motif_ID	motif_alt_ID	consensus	p-value	adj_p-value
1	db/MIRBASE/Sus_scrofa_ssc.meme	ssc-miR-383	MIMAT0017972	UCUGACCAGGCAGUGCUGUGG	1.36e-81	4.5e-78
2	db/MIRBASE/Sus_scrofa_ssc.meme	ssc-miR-4331	MIMAT0017955	GCUGGCCUACACCACAGCCACA	5.32e-66	1.82e-62
3	db/MIRBASE/Sus_scrofa_ssc.meme	ssc-miR-1249	MIMAT0025385	UGAAGAAGGGGGGGAAGGGCGU	8.16e-54	2.16e-50
4	db/MIRBASE/Sus_scrofa_ssc.meme	ssc-miR-9824-5p	MIMAT0037042	GCCACCCCGAUCGCCUCCGCC	2.67e-51	8.7e-48
5	db/MIRBASE/Sus_scrofa_ssc.meme	ssc-miR-9820-5p	MIMAT0037038	AGCCUUUCUUCCCUCCUCCUC	1.86e-47	9.69e-44
6	db/MIRBASE/Sus_scrofa_ssc.meme	ssc-miR-9854-5p	MIMAT0037073	GCACAUUAACGAUCACACACA	9.84e-40	1.44e-36
7	db/MIRBASE/Sus_scrofa_ssc.meme	ssc-miR-1343	MIMAT0020596	GCGAGAGUGCGGGCCCCAGGAG	2.1e-38	9.52e-35
8	db/MIRBASE/Sus_scrofa_ssc.meme	ssc-miR-744	MIMAT0015708	UGCUGUUAGCCCUAGCCCCGCA	1.22e-36	4.17e-33
9	db/MIRBASE/Sus_scrofa_ssc.meme	ssc-miR-149	MIMAT0018379	GGGAGUGAAGACACGGAGCCAGA	4.32e-35	1.54e-31
10	db/MIRBASE/Sus_scrofa_ssc.meme	ssc-miR-17-3p	MIMAT0015268	CUACAAGUGCCUUCACUGCAGU	8.59e-35	2.82e-31
11	db/MIRBASE/Sus_scrofa_ssc.meme	ssc-miR-202-3p	MIMAT0022956	UUCCCAUGCCUACACCUCU	1.48e-34	5.34e-31
12	db/MIRBASE/Sus_scrofa_ssc.meme	ssc-miR-92b-5p	MIMAT0017377	AACACUGCACCGCGUCCCGUCCCU	4.78e-33	1.06e-29
13	db/MIRBASE/Sus_scrofa_ssc.meme	ssc-miR-885-3p	MIMAT0013903	AUCCACUACACCCCGCUGCCU	5.99e-33	2.22e-29
14	db/MIRBASE/Sus_scrofa_ssc.meme	ssc-miR-2320-5p	MIMAT0020597	CCGACAGCUGGACCCUGUGCCA	8.77e-33	2.75e-29
15	db/MIRBASE/Sus_scrofa_ssc.meme	ssc-miR-7135-3p	MIMAT0028146	CUGCUCAGAGACACAGACAGAU	6.65e-32	1.54e-28
16	db/MIRBASE/Sus_scrofa_ssc.meme	ssc-miR-339-5p	MIMAT0013939	GUGAGCUCCUGGAGGACAGGGA	1.38e-31	4.86e-28
17	db/MIRBASE/Sus_scrofa_ssc.meme	ssc-miR-4339	MIMAT0017980	GGACGAGGAGGGGCAGCUCAGAGC	1.48e-30	4.32e-27
18	db/MIRBASE/Sus_scrofa_ssc.meme	ssc-miR-9855-5p	MIMAT0037074	GCUCAUCCGACAGAACACACA	5.26e-29	8.61e-26
19	db/MIRBASE/Sus_scrofa_ssc.meme	ssc-miR-4334-3p	MIMAT0020366	GAGCUCCUGGAGGACAGGGA	1.45e-28	5.44e-25
20	db/MIRBASE/Sus_scrofa_ssc.meme	ssc-miR-214	MIMAT0002147	CUGCCUGUCUGUGCCUGCUGU	2.8e-28	1.16e-24
21	db/MIRBASE/Sus_scrofa_ssc.meme	ssc-miR-101	MIMAT0010185	UUCAGUUAUCACAGUACUGUA	9.22e-28	1.43e-24
22	db/MIRBASE/Sus_scrofa_ssc.meme	ssc-miR-185	MIMAT0007759	UCAGGAACUGCCUUUCUCUCCA	5.41e-28	2.12e-24
23	db/MIRBASE/Sus_scrofa_ssc.meme	ssc-miR-1224	MIMAT0017965	ACCUGAGGAGAGAGGAGGUG	2.33e-27	7.76e-24
24	db/MIRBASE/Sus_scrofa_ssc.meme	ssc-miR-339	MIMAT0025372	UGAGCUCCUGGAGGACAGGGA	3.11e-27	1.1e-23
25	db/MIRBASE/Sus_scrofa_ssc.meme	ssc-miR-9787-3p	MIMAT0037004	ACCCAACGAUCUCUUUCUCU	1.79e-26	5.34e-23
26	db/MIRBASE/Sus_scrofa_ssc.meme	ssc-miR-4332	MIMAT0017962	GGCGCCCGGCGGCGGCCGUG	5.82e-25	1.25e-21
27	db/MIRBASE/Sus_scrofa_ssc.meme	ssc-miR-503	MIMAT0010189	CUGCAGUACUGUUCCCGCUGCUA	1.14e-23	2.55e-20
28	db/MIRBASE/Sus_scrofa_ssc.meme	ssc-miR-128	MIMAT0002157	AAAGAGACCGGUUCACUGUGA	6.7e-23	1.51e-19
29	db/MIRBASE/Sus_scrofa_ssc.meme	ssc-miR-9811-5p	MIMAT0037029	GCUCCUCCACGAUCCAGCGCG	2.06e-22	3.94e-19
30	db/MIRBASE/Sus_scrofa_ssc.meme	ssc-miR-144	MIMAT0025364	GUACAUCAUCUAUACUGUA	6.72e-22	1.07e-18
31	db/MIRBASE/Sus_scrofa_ssc.meme	ssc-miR-532-3p	MIMAT0013941	UGCAAGCCUUGGGUGUGGGAGG	3.34e-22	1.31e-18
32	db/MIRBASE/Sus_scrofa_ssc.meme	ssc-miR-1306-5p	MIMAT0013937	UGGACGUUUGCAGGGGAGGUGG	1.09e-21	3.36e-18
33	db/MIRBASE/Sus_scrofa_ssc.meme	ssc-miR-9813-5p	MIMAT0037031	GCACAUCCUCCGACCUUCCG	4.62e-21	1.93e-17
34	db/MIRBASE/Sus_scrofa_ssc.meme	ssc-miR-326	MIMAT0002140	CUGGAGGAAGGGCCCAGAGG	4.84e-21	2.39e-17
35	db/MIRBASE/Sus_scrofa_ssc.meme	ssc-miR-484	MIMAT0017974	AGCCUGGGUCGCCCCCUGGG	1.37e-20	8e-17
36	db/MIRBASE/Sus_scrofa_ssc.meme	ssc-miR-7144-3p	MIMAT0028164	UCGCGGUCUCGGGACAAGGAGC	2.79e-20	9.96e-17
37	db/MIRBASE/Sus_scrofa_ssc.meme	ssc-miR-340	MIMAT0013891	AAUCAGUCUCAUUGCUUUAUAA	7.26e-20	1.58e-16
38	db/MIRBASE/Sus_scrofa_ssc.meme	ssc-miR-497	MIMAT0013926	ACAAACCACAGUGUGCUGCUG	6.06e-20	1.81e-16
39	db/MIRBASE/Sus_scrofa_ssc.meme	ssc-miR-150	MIMAT0025365	CACUGGUACAAGGGUUGGGAGA	1.14e-19	4.11e-16
40	db/MIRBASE/Sus_scrofa_ssc.meme	ssc-miR-6782-3p	MIMAT0037064	CAGGGCGGGAGACCAGAGGUCA	2.3e-19	6.36e-16
41	db/MIRBASE/Sus_scrofa_ssc.meme	ssc-miR-103	MIMAT0002154	UCAUAGCCCUGUACAAUGCUGCU	4.55e-19	1.19e-15
42	db/MIRBASE/Sus_scrofa_ssc.meme	ssc-miR-874	MIMAT0025384	GUCGGUCCCUCGGGCCAGGGCAG	3.71e-19	1.37e-15
43	db/MIRBASE/Sus_scrofa_ssc.meme	ssc-miR-7139-3p	MIMAT0028154	CCUCAUCCCAUCCUGUGCCCUA	5.12e-19	1.96e-15
44	db/MIRBASE/Sus_scrofa_ssc.meme	ssc-miR-9812-3p	MIMAT0037030	GCCCGACGACUUACAGAGCG	1.19e-18	3.65e-15
45	db/MIRBASE/Sus_scrofa_ssc.meme	ssc-miR-210	MIMAT0007761	UCAGCCGCUGUCACACGCACAG	1.08e-17	1.23e-14
46	db/MIRBASE/Sus_scrofa_ssc.meme	ssc-miR-9847-3p	MIMAT0037066	GCCCCACUGACCCCCUGAGCA	5.93e-18	2.57e-14
47	db/MIRBASE/Sus_scrofa_ssc.meme	ssc-miR-423-5p	MIMAT0013880	AAAGUCUCGCUCUCUGCCCCUCA	1.04e-17	5.27e-14
48	db/MIRBASE/Sus_scrofa_ssc.meme	ssc-miR-4335	MIMAT0017968	UGCCCUGCAGCGCUGGGCAC	2.79e-17	9.4e-14
49	db/MIRBASE/Sus_scrofa_ssc.meme	ssc-miR-195	MIMAT0013928	GCCAAUAUUUCUGUGCUGCUA	6.2e-17	1.68e-13
50	db/MIRBASE/Sus_scrofa_ssc.meme	ssc-miR-7137-3p	MIMAT0028150	CCCGGGAACUCCCAGACCAGCU	7.25e-17	2.42e-13
51	db/MIRBASE/Sus_scrofa_ssc.meme	ssc-miR-9846-3p	MIMAT0037065	UUUCCUCCUCUGAUCCAGGCA	9.78e-17	3.92e-13
52	db/MIRBASE/Sus_scrofa_ssc.meme	ssc-miR-16	MIMAT0007754	CGCCAAUAUUUACGUGCUGCUA	2.64e-16	6.06e-13
53	db/MIRBASE/Sus_scrofa_ssc.meme	ssc-miR-671-5p	MIMAT0025381	CCUCCAGCCCCUCCAGGGCUUCCU	1.8e-16	6.48e-13
54	db/MIRBASE/Sus_scrofa_ssc.meme	ssc-miR-107	MIMAT0002155	UGAUAGCCCUGUACAAUGCUGCU	2.69e-16	6.81e-13
55	db/MIRBASE/Sus_scrofa_ssc.meme	ssc-miR-139-3p	MIMAT0022921	ACUCCAACAGGGCCGCGUCUCCA	3.61e-16	8.12e-13
56	db/MIRBASE/Sus_scrofa_ssc.meme	ssc-miR-140-3p	MIMAT0006786	GUCCGUGGUUCUACCCUGUGGUA	5.86e-16	1.06e-12
57	db/MIRBASE/Sus_scrofa_ssc.meme	ssc-miR-615	MIMAT0020595	AGAGGGAGACCCAGGCUCGGA	5.24e-16	1.08e-12
58	db/MIRBASE/Sus_scrofa_ssc.meme	ssc-miR-139-5p	MIMAT0002159	CUGGAGACACGUGCACUGUAGA	8.26e-16	1.52e-12
59	db/MIRBASE/Sus_scrofa_ssc.meme	ssc-miR-1307	MIMAT0013936	CACGACCGACGCCACGCCGAGU	1.14e-15	2e-12
60	db/MIRBASE/Sus_scrofa_ssc.meme	ssc-miR-424-5p	MIMAT0013920	UUCAAAACAUGAAUUGCUGCUG	1.83e-15	5.01e-12
61	db/MIRBASE/Sus_scrofa_ssc.meme	ssc-miR-328	MIMAT0013949	ACGGAAGGGCAGAGAGGGCCAG	3.86e-15	1.45e-11
62	db/MIRBASE/Sus_scrofa_ssc.meme	ssc-miR-493-5p	MIMAT0025377	AAUGAAAGCCUACCAUGUACAA	2.68e-14	3.61e-11
63	db/MIRBASE/Sus_scrofa_ssc.meme	ssc-miR-9788-3p	MIMAT0037005	UGGUGGUGGUAGCCUCUCCUCU	1.77e-14	6.84e-11
64	db/MIRBASE/Sus_scrofa_ssc.meme	ssc-miR-27a	MIMAT0002148	GCGGAACUUAGCCACUGUGAA	6.16e-14	1.6e-10
65	db/MIRBASE/Sus_scrofa_ssc.meme	ssc-miR-9831-3p	MIMAT0037049	CAUUGUCCUCCUCUACACAC	2.85e-13	3.82e-10
66	db/MIRBASE/Sus_scrofa_ssc.meme	ssc-miR-9835-3p	MIMAT0037053	UGUCCUCCUCAGAUCCCUCUA	2.39e-13	1.05e-09
67	db/MIRBASE/Sus_scrofa_ssc.meme	ssc-miR-143-3p	MIMAT0013879	GAGCUACAGUGCUUCAUCUCA	6.56e-13	1.15e-09
68	db/MIRBASE/Sus_scrofa_ssc.meme	ssc-miR-7135-5p	MIMAT0028145	CCACAGUCAGUGUCUCAGAGA	6.03e-13	1.66e-09
69	db/MIRBASE/Sus_scrofa_ssc.meme	ssc-miR-222	MIMAT0013942	GAGACCCAGUAGCCAGAUGUAGCU	1.94e-12	2.69e-09
70	db/MIRBASE/Sus_scrofa_ssc.meme	ssc-miR-184	MIMAT0002127	ACCCUUAUCAGUUCUCCGUCCA	1.7e-12	2.77e-09
71	db/MIRBASE/Sus_scrofa_ssc.meme	ssc-miR-9805-3p	MIMAT0037023	AGACAUCCGACAGACCCUGGG	6.13e-13	3.07e-09
72	db/MIRBASE/Sus_scrofa_ssc.meme	ssc-miR-7138-5p	MIMAT0028151	AGAUGGAUGGACACUUGCUGGGA	1.02e-12	3.43e-09
73	db/MIRBASE/Sus_scrofa_ssc.meme	ssc-miR-574	MIMAT0013951	UGUGGGUGUGUGCAUGAGCGUG	4.19e-12	5.24e-09
74	db/MIRBASE/Sus_scrofa_ssc.meme	ssc-miR-9821-5p	MIMAT0037039	GGUGUCCGGCCGUAUCCAGGC	2.38e-12	7.86e-09
75	db/MIRBASE/Sus_scrofa_ssc.meme	ssc-miR-7134-5p	MIMAT0028143	GGAUAGGGAACCCGCGGACAU	7.37e-12	8.8e-09
76	db/MIRBASE/Sus_scrofa_ssc.meme	ssc-miR-15a	MIMAT0007753	ACAAACCAUUAUGUGCUGCUA	4.47e-12	1.11e-08
77	db/MIRBASE/Sus_scrofa_ssc.meme	ssc-miR-27b-3p	MIMAT0013890	GCAGAACUUAGCCACUGUGAA	5.85e-12	1.58e-08
78	db/MIRBASE/Sus_scrofa_ssc.meme	ssc-miR-187	MIMAT0020587	CCGGCUGCAACACAAGACACGA	1.67e-11	1.59e-08
79	db/MIRBASE/Sus_scrofa_ssc.meme	ssc-miR-339-3p	MIMAT0017381	GGGCUCUGGCCUCGAGGAGCU	4.32e-12	1.7e-08
80	db/MIRBASE/Sus_scrofa_ssc.meme	ssc-miR-34a	MIMAT0007757	ACAACCAGCUAAGACACUGCCA	7.84e-12	2.24e-08
81	db/MIRBASE/Sus_scrofa_ssc.meme	ssc-miR-7139-5p	MIMAT0028153	CUAGUGCACAGACGAAGGAAUGG	1.19e-11	2.66e-08
82	db/MIRBASE/Sus_scrofa_ssc.meme	ssc-miR-9816-3p	MIMAT0037034	UCCCUACCCAAAUCCUUCCAG	9.58e-12	3.35e-08
83	db/MIRBASE/Sus_scrofa_ssc.meme	ssc-miR-370	MIMAT0025373	ACCAGGUUCCACCCCAGCAGGC	1.08e-11	3.67e-08
84	db/MIRBASE/Sus_scrofa_ssc.meme	ssc-miR-15b	MIMAT0002125	UGUAAACCAUGAUGUGCUGCUA	1.81e-11	4.42e-08
85	db/MIRBASE/Sus_scrofa_ssc.meme	ssc-miR-2366	MIMAT0025388	CCAGACCCUCUUCUGUGACCCA	5.54e-11	1.98e-07
86	db/MIRBASE/Sus_scrofa_ssc.meme	ssc-miR-676-3p	MIMAT0013943	AACUCAACAACCUUAGGACGG	1.68e-10	2.02e-07
87	db/MIRBASE/Sus_scrofa_ssc.meme	ssc-miR-4334-5p	MIMAT0017966	CACCCCCGUCACUCCAGGG	1.16e-10	4.83e-07
88	db/MIRBASE/Sus_scrofa_ssc.meme	ssc-miR-204	MIMAT0002164	AGGCAUAGGAUGACAAAGGGAA	1.39e-10	5.02e-07
89	db/MIRBASE/Sus_scrofa_ssc.meme	ssc-miR-206	MIMAT0013864	UCACACACUUCCUUACAUUCCA	6.73e-10	1.28e-06
90	db/MIRBASE/Sus_scrofa_ssc.meme	ssc-miR-7142-5p	MIMAT0028159	CCCUUGAAGGCCCCUCGGAGAGU	4.27e-10	1.39e-06
91	db/MIRBASE/Sus_scrofa_ssc.meme	ssc-miR-9843-3p	MIMAT0037061	CCAGAGGUUUCUAGUUCACAGA	2.91e-09	5.34e-06
92	db/MIRBASE/Sus_scrofa_ssc.meme	ssc-let-7c	MIMAT0002151	AACCAUACAACCUACUACCUCA	4.18e-09	7.25e-06
93	db/MIRBASE/Sus_scrofa_ssc.meme	ssc-miR-9801-5p	MIMAT0037019	ACCCACACGAUCCUUAAAAUG	3.12e-09	7.4e-06
94	db/MIRBASE/Sus_scrofa_ssc.meme	ssc-miR-769-3p	MIMAT0013958	AACCAAGACCCCAGAGAUCCCAG	3.4e-09	8.57e-06
95	db/MIRBASE/Sus_scrofa_ssc.meme	ssc-miR-9858-5p	MIMAT0037077	AGCCCAGUCCGACUCAGGAA	2.97e-09	8.62e-06
96	db/MIRBASE/Sus_scrofa_ssc.meme	ssc-let-7e	MIMAT0013866	AACUAUACAACCUCCUACCUCA	6.56e-09	1.19e-05
97	db/MIRBASE/Sus_scrofa_ssc.meme	ssc-miR-9804-5p	MIMAT0037022	UGUCCAUCCUCUGAUCCUGGG	4.02e-09	1.52e-05
98	db/MIRBASE/Sus_scrofa_ssc.meme	ssc-miR-489	MIMAT0025375	CCGCCGUAUAUGUGAUGUCACU	3.6e-08	4.79e-05
99	db/MIRBASE/Sus_scrofa_ssc.meme	ssc-miR-7136-3p	MIMAT0028148	GCUUCUGGUUCAAACACUGAGA	1.93e-08	5.08e-05
100	db/MIRBASE/Sus_scrofa_ssc.meme	ssc-miR-9842-5p	MIMAT0037060	UGGCUUCCUCUGAUCUCUGAGA	2.61e-08	8.04e-05
101	db/MIRBASE/Sus_scrofa_ssc.meme	ssc-miR-542-5p	MIMAT0013924	UCGUGACAUGAUGAUCCCCGA	4.78e-08	8.47e-05
102	db/MIRBASE/Sus_scrofa_ssc.meme	ssc-miR-7136-5p	MIMAT0028147	GCUCCACAGUGUCUGGACCAGA	3.4e-08	9.65e-05
103	db/MIRBASE/Sus_scrofa_ssc.meme	ssc-miR-199b-3p	MIMAT0007760	AACCAAUGUGCAGACUACUGUA	8e-08	0.000105
104	db/MIRBASE/Sus_scrofa_ssc.meme	ssc-miR-9810-3p	MIMAT0037028	GGGAGAGUGGCCGCGUGCUCG	5.63e-08	0.000106
105	db/MIRBASE/Sus_scrofa_ssc.meme	ssc-miR-1271	MIMAT0017967	UGCCUGGCACAUAGCAGGCA	3.43e-08	0.000107
106	db/MIRBASE/Sus_scrofa_ssc.meme	ssc-miR-9845-5p	MIMAT0037063	CCCGGGCCGAUCUGGGUUCA	5.2e-08	0.000117
107	db/MIRBASE/Sus_scrofa_ssc.meme	ssc-miR-155-3p	MIMAT0017953	UGUUAAUGCUAACAUGUAGGA	7.83e-08	0.000128
108	db/MIRBASE/Sus_scrofa_ssc.meme	ssc-miR-20a	MIMAT0002129	UACCUGCACUAUAAGCACUUUA	7.14e-08	0.000141
109	db/MIRBASE/Sus_scrofa_ssc.meme	ssc-miR-1296-5p	MIMAT0022964	GGAGAUGGAGCCAGGGCCCUAA	5.72e-08	0.000177
110	db/MIRBASE/Sus_scrofa_ssc.meme	ssc-miR-423-3p	MIMAT0013881	ACUGAGGGGCCUCAGACCGAGCU	1.02e-07	0.000211
111	db/MIRBASE/Sus_scrofa_ssc.meme	ssc-miR-9838-5p	MIMAT0037056	GAUAUCCGACAUUCACCUGA	9.06e-08	0.000262
112	db/MIRBASE/Sus_scrofa_ssc.meme	ssc-miR-342	MIMAT0013944	UGACGGGUGCGAUUUCUGUGUGAGA	1.84e-07	0.000337
113	db/MIRBASE/Sus_scrofa_ssc.meme	ssc-miR-1	MIMAT0010187	UACAUACUUCUUUACAUUCCA	1.95e-07	0.000375
114	db/MIRBASE/Sus_scrofa_ssc.meme	ssc-miR-1839-5p	MIMAT0013952	CAAGACCUGUUCUAUCUACCUU	2.03e-07	0.000414
115	db/MIRBASE/Sus_scrofa_ssc.meme	ssc-miR-9817-5p	MIMAT0037035	UUCCGACGACAUUUUGGAAAAG	1.45e-07	0.000473
116	db/MIRBASE/Sus_scrofa_ssc.meme	ssc-miR-7144-5p	MIMAT0028163	GCGCUCCAAAUCCCGGGAAAGU	1.58e-07	0.00052
117	db/MIRBASE/Sus_scrofa_ssc.meme	ssc-miR-146a-3p	MIMAT0017971	CUGAAGAACUAAACUUCACAGG	4.45e-07	0.000819
118	db/MIRBASE/Sus_scrofa_ssc.meme	ssc-miR-143-5p	MIMAT0017374	CCAGAGAUGCAGCACUGCACC	3.32e-07	0.000922
119	db/MIRBASE/Sus_scrofa_ssc.meme	ssc-miR-542-3p	MIMAT0013925	UUUCAGUUAUCAAUCUGUCACA	1.11e-06	0.00177
120	db/MIRBASE/Sus_scrofa_ssc.meme	ssc-miR-455-3p	MIMAT0013960	GUGUAUAUGCCCAUGGACUGC	1.11e-06	0.00308
121	db/MIRBASE/Sus_scrofa_ssc.meme	ssc-miR-30c-3p	MIMAT0022922	AGAGUAAACAGCCUUCUCCCAG	1.18e-06	0.0046
122	db/MIRBASE/Sus_scrofa_ssc.meme	ssc-miR-30c-1-3p	MIMAT0022976	AGUAAACAACCCUCUCCCAG	1.11e-06	0.00478
123	db/MIRBASE/Sus_scrofa_ssc.meme	ssc-miR-7	MIMAT0002141	AACAACAAAAUCACUAGUCUUCCA	2.51e-06	0.00557
124	db/MIRBASE/Sus_scrofa_ssc.meme	ssc-miR-183	MIMAT0002145	CAGUGAAUUCUACCAGUGCCAUA	3.88e-06	0.00586
125	db/MIRBASE/Sus_scrofa_ssc.meme	ssc-miR-324	MIMAT0013957	ACACCAAUGCCCUAGGGGAUGCG	3.2e-06	0.00593
126	db/MIRBASE/Sus_scrofa_ssc.meme	ssc-miR-34c	MIMAT0013916	GCAAUCAGCUAACUACACUGCCU	2.52e-06	0.00667
127	db/MIRBASE/Sus_scrofa_ssc.meme	ssc-miR-1285	MIMAT0013954	ACGGGGUCUCGCUAUGUUGCCCAG	2.49e-06	0.00736
128	db/MIRBASE/Sus_scrofa_ssc.meme	ssc-miR-9830-5p	MIMAT0037048	ACUCAUCCGACCUUUCCAGAC	2.69e-06	0.00755
129	db/MIRBASE/Sus_scrofa_ssc.meme	ssc-miR-9851-3p	MIMAT0037070	GCCACCGCCAGUGCUGGUGCCA	2.54e-06	0.00781
130	db/MIRBASE/Sus_scrofa_ssc.meme	ssc-miR-345-5p	MIMAT0013899	GCACUGGACUAGGAGUCAGC	5.27e-06	0.0113
131	db/MIRBASE/Sus_scrofa_ssc.meme	ssc-miR-138	MIMAT0025363	GCCUGAUUCACAACACCAGCU	4.05e-06	0.0115
132	db/MIRBASE/Sus_scrofa_ssc.meme	ssc-miR-9806-5p	MIMAT0037024	GGUCCAGACUACUCAGCGAGG	7.94e-06	0.0127
133	db/MIRBASE/Sus_scrofa_ssc.meme	ssc-miR-127	MIMAT0013932	AGCCAAGCUCAGACGGAUCCGA	1.43e-05	0.0134
134	db/MIRBASE/Sus_scrofa_ssc.meme	ssc-miR-30b-3p	MIMAT0015269	AAGUAAACAUCCACCUCCCAG	3.56e-06	0.0147
135	db/MIRBASE/Sus_scrofa_ssc.meme	ssc-miR-22-3p	MIMAT0015710	ACAGUUCUUCAACUGGCAGCUU	6.51e-06	0.015
136	db/MIRBASE/Sus_scrofa_ssc.meme	ssc-miR-425-5p	MIMAT0013917	UCAACGGGAGUGAUCGUGUCAUU	1.91e-05	0.0207
137	db/MIRBASE/Sus_scrofa_ssc.meme	ssc-miR-23a	MIMAT0002133	GGAAAUCCCUGGCAAUGUGAU	1.33e-05	0.0218

## Sheet: Location of miRNA binding
Table S4.2 All predicted miRNAs binding events. Tp, the sequence was labeled as 'positive'.
motif_DB	motif_ID	seq_ID	class
db/MIRBASE/Sus_scrofa_ssc.meme	ssc-miR-15b	5:6215999-6217373	tp
db/MIRBASE/Sus_scrofa_ssc.meme	ssc-miR-15b	13:124365063-124369593	tp
db/MIRBASE/Sus_scrofa_ssc.meme	ssc-miR-15b	8:335424-336587	tp
db/MIRBASE/Sus_scrofa_ssc.meme	ssc-miR-15b	2:80548234-80548734	tp
db/MIRBASE/Sus_scrofa_ssc.meme	ssc-miR-15b	6:167083068-167083117	tp
db/MIRBASE/Sus_scrofa_ssc.meme	ssc-miR-15b	9:92417662-92419236	tp
db/MIRBASE/Sus_scrofa_ssc.meme	ssc-miR-15b	X:83909756-83911566	tp
db/MIRBASE/Sus_scrofa_ssc.meme	ssc-miR-15b	3:111718582-111718807	tp
db/MIRBASE/Sus_scrofa_ssc.meme	ssc-miR-15b	3:60177280-60177473	tp
db/MIRBASE/Sus_scrofa_ssc.meme	ssc-miR-15b	3:60177280-60177494	tp
db/MIRBASE/Sus_scrofa_ssc.meme	ssc-miR-15b	7:78030139-78030488	tp
db/MIRBASE/Sus_scrofa_ssc.meme	ssc-miR-15b	1:109921354-109921603	tp
db/MIRBASE/Sus_scrofa_ssc.meme	ssc-miR-15b	2:12383542-12383958	tp
db/MIRBASE/Sus_scrofa_ssc.meme	ssc-miR-15b	1:239468761-239469285	tp
db/MIRBASE/Sus_scrofa_ssc.meme	ssc-miR-15b	2:12383542-12383986	tp
db/MIRBASE/Sus_scrofa_ssc.meme	ssc-miR-15b	11:78618707-78618871	tp
db/MIRBASE/Sus_scrofa_ssc.meme	ssc-miR-15b	13:122112419-122112729	tp
db/MIRBASE/Sus_scrofa_ssc.meme	ssc-miR-15b	14:108852321-108852784	tp
db/MIRBASE/Sus_scrofa_ssc.meme	ssc-miR-15b	7:55834879-55835463	tp
db/MIRBASE/Sus_scrofa_ssc.meme	ssc-miR-15b	1:127653878-127654190	tp
db/MIRBASE/Sus_scrofa_ssc.meme	ssc-miR-15b	12:5695258-5696684	tp
db/MIRBASE/Sus_scrofa_ssc.meme	ssc-miR-15b	1:127653857-127654190	tp
db/MIRBASE/Sus_scrofa_ssc.meme	ssc-miR-15b	6:28487358-28487750	tp
db/MIRBASE/Sus_scrofa_ssc.meme	ssc-miR-15b	6:1672056-1672321	tp
db/MIRBASE/Sus_scrofa_ssc.meme	ssc-miR-15b	14:108853025-108853405	tp
db/MIRBASE/Sus_scrofa_ssc.meme	ssc-miR-15b	9:90767591-90768458	tp
db/MIRBASE/Sus_scrofa_ssc.meme	ssc-miR-15b	16:27939447-27939576	tp
db/MIRBASE/Sus_scrofa_ssc.meme	ssc-miR-15b	12:15185640-15187120	tp
db/MIRBASE/Sus_scrofa_ssc.meme	ssc-miR-15b	13:89480272-89482518	tp
db/MIRBASE/Sus_scrofa_ssc.meme	ssc-miR-15b	12:15185640-15187200	tp
db/MIRBASE/Sus_scrofa_ssc.meme	ssc-miR-15b	6:165860885-165861499	tp
db/MIRBASE/Sus_scrofa_ssc.meme	ssc-miR-15b	18:54656937-54658847	tp
db/MIRBASE/Sus_scrofa_ssc.meme	ssc-miR-15b	5:21806412-21806857	tp
db/MIRBASE/Sus_scrofa_ssc.meme	ssc-miR-15b	7:91306128-91307578	tp
db/MIRBASE/Sus_scrofa_ssc.meme	ssc-miR-15b	17:31854467-31855576	tp
db/MIRBASE/Sus_scrofa_ssc.meme	ssc-miR-15b	13:122112419-122112893	tp
db/MIRBASE/Sus_scrofa_ssc.meme	ssc-miR-15b	2:7157964-7158290	tp
db/MIRBASE/Sus_scrofa_ssc.meme	ssc-miR-15b	12:38978573-38979092	tp
db/MIRBASE/Sus_scrofa_ssc.meme	ssc-miR-15b	18:54656662-54658847	tp
db/MIRBASE/Sus_scrofa_ssc.meme	ssc-miR-15b	13:34906230-34906376	tp
db/MIRBASE/Sus_scrofa_ssc.meme	ssc-miR-15b	2:131876584-131877111	tp
db/MIRBASE/Sus_scrofa_ssc.meme	ssc-miR-15b	12:23059062-23059879	tp
db/MIRBASE/Sus_scrofa_ssc.meme	ssc-miR-15b	18:54656518-54658847	tp
db/MIRBASE/Sus_scrofa_ssc.meme	ssc-miR-15b	6:45226332-45226377	tp
db/MIRBASE/Sus_scrofa_ssc.meme	ssc-miR-15b	12:5173794-5174376	tp
db/MIRBASE/Sus_scrofa_ssc.meme	ssc-miR-15b	6:54546400-54546800	tp
db/MIRBASE/Sus_scrofa_ssc.meme	ssc-miR-15b	13:189273693-189274379	tp
db/MIRBASE/Sus_scrofa_ssc.meme	ssc-miR-15b	3:3830455-3830959	tp
db/MIRBASE/Sus_scrofa_ssc.meme	ssc-miR-15b	10:23767238-23767728	tp
db/MIRBASE/Sus_scrofa_ssc.meme	ssc-miR-15b	13:122112419-122113011	tp
db/MIRBASE/Sus_scrofa_ssc.meme	ssc-miR-15b	7:2426179-2426703	tp
db/MIRBASE/Sus_scrofa_ssc.meme	ssc-miR-15b	2:137804903-137805169	tp
db/MIRBASE/Sus_scrofa_ssc.meme	ssc-miR-15b	5:57766169-57766701	tp
db/MIRBASE/Sus_scrofa_ssc.meme	ssc-miR-15b	2:140182207-140182515	tp
db/MIRBASE/Sus_scrofa_ssc.meme	ssc-miR-15b	7:43597316-43597895	tp
db/MIRBASE/Sus_scrofa_ssc.meme	ssc-miR-15b	10:23767205-23767728	tp
db/MIRBASE/Sus_scrofa_ssc.meme	ssc-miR-15b	9:73684440-73684973	tp
db/MIRBASE/Sus_scrofa_ssc.meme	ssc-miR-15b	12:21592791-21592942	tp
db/MIRBASE/Sus_scrofa_ssc.meme	ssc-miR-15b	16:66120699-66121092	tp
db/MIRBASE/Sus_scrofa_ssc.meme	ssc-miR-15b	7:2426123-2426703	tp
db/MIRBASE/Sus_scrofa_ssc.meme	ssc-miR-15b	5:57766169-57766747	tp
db/MIRBASE/Sus_scrofa_ssc.meme	ssc-miR-15b	9:90767016-90768458	tp
db/MIRBASE/Sus_scrofa_ssc.meme	ssc-miR-15b	7:43597241-43597895	tp
db/MIRBASE/Sus_scrofa_ssc.meme	ssc-miR-15b	17:36553171-36553403	tp
db/MIRBASE/Sus_scrofa_ssc.meme	ssc-miR-15b	1:53316940-53318106	tp
db/MIRBASE/Sus_scrofa_ssc.meme	ssc-miR-15b	13:122112419-122113154	tp
db/MIRBASE/Sus_scrofa_ssc.meme	ssc-miR-15b	4:824192-824317	tp
db/MIRBASE/Sus_scrofa_ssc.meme	ssc-miR-15b	6:52635987-52637424	tp
db/MIRBASE/Sus_scrofa_ssc.meme	ssc-miR-15b	7:43597151-43597895	tp
db/MIRBASE/Sus_scrofa_ssc.meme	ssc-miR-15b	5:21278216-21279337	tp
db/MIRBASE/Sus_scrofa_ssc.meme	ssc-miR-15b	X:45916262-45916855	tp
db/MIRBASE/Sus_scrofa_ssc.meme	ssc-miR-15b	14:23257900-23258494	tp
db/MIRBASE/Sus_scrofa_ssc.meme	ssc-miR-15b	6:37604490-37604926	tp
db/MIRBASE/Sus_scrofa_ssc.meme	ssc-miR-15b	9:73684239-73684973	tp
db/MIRBASE/Sus_scrofa_ssc.meme	ssc-miR-15b	4:97130967-97131903	tp
db/MIRBASE/Sus_scrofa_ssc.meme	ssc-miR-15b	12:23059062-23060485	tp
db/MIRBASE/Sus_scrofa_ssc.meme	ssc-miR-15b	16:27939307-27939576	tp
db/MIRBASE/Sus_scrofa_ssc.meme	ssc-miR-15b	2:80640971-80641336	tp
db/MIRBASE/Sus_scrofa_ssc.meme	ssc-miR-15b	14:109040961-109041313	tp
db/MIRBASE/Sus_scrofa_ssc.meme	ssc-miR-15b	1:86194319-86195283	tp
db/MIRBASE/Sus_scrofa_ssc.meme	ssc-miR-15b	2:65127285-65127753	tp
db/MIRBASE/Sus_scrofa_ssc.meme	ssc-miR-15b	2:131876584-131877535	tp
db/MIRBASE/Sus_scrofa_ssc.meme	ssc-miR-15b	12:6311695-6312214	tp
db/MIRBASE/Sus_scrofa_ssc.meme	ssc-miR-15b	3:17622318-17623375	tp
db/MIRBASE/Sus_scrofa_ssc.meme	ssc-miR-15b	2:81484387-81484662	tp
db/MIRBASE/Sus_scrofa_ssc.meme	ssc-miR-15b	2:75064243-75065299	tp
db/MIRBASE/Sus_scrofa_ssc.meme	ssc-miR-15b	12:50583209-50583443	tp
db/MIRBASE/Sus_scrofa_ssc.meme	ssc-miR-15b	15:48572452-48572995	tp
db/MIRBASE/Sus_scrofa_ssc.meme	ssc-miR-15b	3:72319270-72319749	tp
db/MIRBASE/Sus_scrofa_ssc.meme	ssc-miR-15b	2:4928236-4928554	tp
db/MIRBASE/Sus_scrofa_ssc.meme	ssc-miR-15b	5:21712263-21712875	tp
db/MIRBASE/Sus_scrofa_ssc.meme	ssc-miR-15b	2:131876584-131877630	tp
db/MIRBASE/Sus_scrofa_ssc.meme	ssc-miR-15b	15:48572452-48573022	tp
db/MIRBASE/Sus_scrofa_ssc.meme	ssc-miR-15b	6:71976018-71976245	tp
db/MIRBASE/Sus_scrofa_ssc.meme	ssc-miR-15b	6:159867402-159868328	tp
db/MIRBASE/Sus_scrofa_ssc.meme	ssc-miR-15b	6:14988286-14988682	tp
db/MIRBASE/Sus_scrofa_ssc.meme	ssc-miR-15b	11:67652770-67653370	tp
db/MIRBASE/Sus_scrofa_ssc.meme	ssc-miR-15b	2:81484387-81484710	tp
db/MIRBASE/Sus_scrofa_ssc.meme	ssc-miR-15b	2:4691758-4691900	tp
db/MIRBASE/Sus_scrofa_ssc.meme	ssc-miR-15b	6:92541506-92541578	tp
db/MIRBASE/Sus_scrofa_ssc.meme	ssc-miR-15b	12:1610186-1614169	tp
db/MIRBASE/Sus_scrofa_ssc.meme	ssc-miR-15b	2:8981685-8981984	tp
db/MIRBASE/Sus_scrofa_ssc.meme	ssc-miR-15b	2:71577167-71577390	tp
db/MIRBASE/Sus_scrofa_ssc.meme	ssc-miR-15b	12:53486567-53486710	tp
db/MIRBASE/Sus_scrofa_ssc.meme	ssc-miR-15b	5:79281613-79282160	tp
db/MIRBASE/Sus_scrofa_ssc.meme	ssc-miR-15b	11:69361232-69362294	tp
db/MIRBASE/Sus_scrofa_ssc.meme	ssc-miR-15b	6:63129196-63143291	tp
db/MIRBASE/Sus_scrofa_ssc.meme	ssc-miR-15b	18:51902534-51904575	tp
db/MIRBASE/Sus_scrofa_ssc.meme	ssc-miR-15b	6:75171895-75172176	tp
db/MIRBASE/Sus_scrofa_ssc.meme	ssc-miR-15b	5:79281587-79282160	tp
db/MIRBASE/Sus_scrofa_ssc.meme	ssc-miR-15b	2:131876584-131877874	tp
db/MIRBASE/Sus_scrofa_ssc.meme	ssc-miR-15b	18:1444739-1445750	tp
db/MIRBASE/Sus_scrofa_ssc.meme	ssc-miR-15b	1:130360514-130361240	tp
db/MIRBASE/Sus_scrofa_ssc.meme	ssc-miR-15b	7:59188227-59188475	tp
db/MIRBASE/Sus_scrofa_ssc.meme	ssc-miR-15b	6:83551316-83551872	tp
db/MIRBASE/Sus_scrofa_ssc.meme	ssc-miR-15b	14:6527177-6527807	tp
db/MIRBASE/Sus_scrofa_ssc.meme	ssc-miR-15b	7:109894603-109895177	tp
db/MIRBASE/Sus_scrofa_ssc.meme	ssc-miR-15b	6:54905634-54906141	tp
db/MIRBASE/Sus_scrofa_ssc.meme	ssc-miR-15b	7:109894583-109895177	tp
db/MIRBASE/Sus_scrofa_ssc.meme	ssc-miR-15b	7:29808852-29810003	tp
db/MIRBASE/Sus_scrofa_ssc.meme	ssc-miR-15b	2:2334794-2334955	tp
db/MIRBASE/Sus_scrofa_ssc.meme	ssc-miR-15b	7:98210008-98210401	tp
db/MIRBASE/Sus_scrofa_ssc.meme	ssc-miR-15b	18:6144447-6144892	tp
db/MIRBASE/Sus_scrofa_ssc.meme	ssc-miR-15b	13:31995603-31996333	tp
db/MIRBASE/Sus_scrofa_ssc.meme	ssc-miR-15b	2:76905707-76906272	tp
db/MIRBASE/Sus_scrofa_ssc.meme	ssc-miR-15b	12:20758728-20759113	tp
db/MIRBASE/Sus_scrofa_ssc.meme	ssc-miR-15b	6:106809703-106811231	tp
db/MIRBASE/Sus_scrofa_ssc.meme	ssc-miR-15b	3:17960317-17960468	tp
db/MIRBASE/Sus_scrofa_ssc.meme	ssc-miR-15b	6:167657683-167658311	tp
db/MIRBASE/Sus_scrofa_ssc.meme	ssc-miR-15b	18:37647953-37649168	tp
db/MIRBASE/Sus_scrofa_ssc.meme	ssc-miR-15b	1:29752560-29753600	tp
db/MIRBASE/Sus_scrofa_ssc.meme	ssc-miR-15b	4:75530013-75530400	tp
db/MIRBASE/Sus_scrofa_ssc.meme	ssc-miR-15b	7:2993042-2993120	tp
db/MIRBASE/Sus_scrofa_ssc.meme	ssc-miR-15b	6:159867402-159868726	tp
db/MIRBASE/Sus_scrofa_ssc.meme	ssc-miR-15b	3:59177465-59177698	tp
db/MIRBASE/Sus_scrofa_ssc.meme	ssc-miR-15b	1:29752560-29753620	tp
db/MIRBASE/Sus_scrofa_ssc.meme	ssc-miR-15b	12:44940133-44940724	tp
db/MIRBASE/Sus_scrofa_ssc.meme	ssc-miR-15b	6:28487358-28489003	tp
db/MIRBASE/Sus_scrofa_ssc.meme	ssc-miR-15b	1:236942476-236943823	tp
db/MIRBASE/Sus_scrofa_ssc.meme	ssc-miR-15b	3:6342353-6342551	tp
db/MIRBASE/Sus_scrofa_ssc.meme	ssc-miR-15b	3:28582757-28584011	tp
db/MIRBASE/Sus_scrofa_ssc.meme	ssc-miR-15b	14:29996393-29997455	tp
db/MIRBASE/Sus_scrofa_ssc.meme	ssc-miR-15b	14:60415427-60415619	tp
db/MIRBASE/Sus_scrofa_ssc.meme	ssc-miR-15b	5:163288-163533	tp
db/MIRBASE/Sus_scrofa_ssc.meme	ssc-miR-15b	13:189273693-189275838	tp
db/MIRBASE/Sus_scrofa_ssc.meme	ssc-miR-15b	9:130772281-130773524	tp
db/MIRBASE/Sus_scrofa_ssc.meme	ssc-miR-15b	12:6839230-6840218	tp
db/MIRBASE/Sus_scrofa_ssc.meme	ssc-miR-15b	9:130772262-130773524	tp
db/MIRBASE/Sus_scrofa_ssc.meme	ssc-miR-15b	3:1037157-1037665	tp
db/MIRBASE/Sus_scrofa_ssc.meme	ssc-miR-15b	9:73782163-73783104	tp
db/MIRBASE/Sus_scrofa_ssc.meme	ssc-miR-15b	15:121083753-121084375	tp
db/MIRBASE/Sus_scrofa_ssc.meme	ssc-miR-15b	1:25646999-25647506	tp
db/MIRBASE/Sus_scrofa_ssc.meme	ssc-miR-15b	14:8991324-8993120	tp
db/MIRBASE/Sus_scrofa_ssc.meme	ssc-miR-15b	1:130592612-130593299	tp
db/MIRBASE/Sus_scrofa_ssc.meme	ssc-miR-15b	5:15890802-15892098	tp
db/MIRBASE/Sus_scrofa_ssc.meme	ssc-miR-15b	1:164353854-164354263	tp
db/MIRBASE/Sus_scrofa_ssc.meme	ssc-miR-15b	7:98110117-98111565	tp
db/MIRBASE/Sus_scrofa_ssc.meme	ssc-miR-15b	2:5042884-5042991	tp
db/MIRBASE/Sus_scrofa_ssc.meme	ssc-miR-15b	3:6342353-6342575	tp
db/MIRBASE/Sus_scrofa_ssc.meme	ssc-miR-15b	X:121771280-121772456	tp
db/MIRBASE/Sus_scrofa_ssc.meme	ssc-miR-15b	9:44558319-44559715	tp
db/MIRBASE/Sus_scrofa_ssc.meme	ssc-miR-15b	2:73286908-73290206	tp
db/MIRBASE/Sus_scrofa_ssc.meme	ssc-miR-15b	3:39404093-39405643	tp
db/MIRBASE/Sus_scrofa_ssc.meme	ssc-miR-15b	13:140674629-140675435	tp
db/MIRBASE/Sus_scrofa_ssc.meme	ssc-miR-15b	13:66092292-66093175	tp
db/MIRBASE/Sus_scrofa_ssc.meme	ssc-miR-15b	10:24925407-24926799	tp
db/MIRBASE/Sus_scrofa_ssc.meme	ssc-miR-15b	12:60143319-60144014	tp
db/MIRBASE/Sus_scrofa_ssc.meme	ssc-miR-15b	14:60415427-60415652	tp
db/MIRBASE/Sus_scrofa_ssc.meme	ssc-miR-15b	2:5755103-5758170	tp
db/MIRBASE/Sus_scrofa_ssc.meme	ssc-miR-15b	7:36976182-36978287	tp
db/MIRBASE/Sus_scrofa_ssc.meme	ssc-miR-15b	1:128820557-128821108	tp
db/MIRBASE/Sus_scrofa_ssc.meme	ssc-miR-15b	3:19448286-19448966	tp
db/MIRBASE/Sus_scrofa_ssc.meme	ssc-miR-15b	5:21561536-21562415	tp
db/MIRBASE/Sus_scrofa_ssc.meme	ssc-miR-15b	2:9161875-9161908	tp
db/MIRBASE/Sus_scrofa_ssc.meme	ssc-miR-15b	12:20028658-20030249	tp
db/MIRBASE/Sus_scrofa_ssc.meme	ssc-miR-15b	14:108772177-108772586	tp
db/MIRBASE/Sus_scrofa_ssc.meme	ssc-miR-15b	16:27938757-27939576	tp
db/MIRBASE/Sus_scrofa_ssc.meme	ssc-miR-15b	4:10725392-10726107	tp
db/MIRBASE/Sus_scrofa_ssc.meme	ssc-miR-15b	18:6860451-6860987	tp
db/MIRBASE/Sus_scrofa_ssc.meme	ssc-miR-15b	12:20028638-20030249	tp
db/MIRBASE/Sus_scrofa_ssc.meme	ssc-miR-15b	X:124234737-124238046	tp
db/MIRBASE/Sus_scrofa_ssc.meme	ssc-miR-15b	15:104947155-104947520	tp
db/MIRBASE/Sus_scrofa_ssc.meme	ssc-miR-15b	X:125230414-125230809	tp
db/MIRBASE/Sus_scrofa_ssc.meme	ssc-miR-15b	3:103379129-103379553	tp
db/MIRBASE/Sus_scrofa_ssc.meme	ssc-miR-15b	2:47443276-47444572	tp
db/MIRBASE/Sus_scrofa_ssc.meme	ssc-miR-15b	7:22635934-22636972	tp
db/MIRBASE/Sus_scrofa_ssc.meme	ssc-miR-15b	12:20028112-20030249	tp
db/MIRBASE/Sus_scrofa_ssc.meme	ssc-miR-15b	3:19448244-19448966	tp
db/MIRBASE/Sus_scrofa_ssc.meme	ssc-miR-15b	14:60415427-60415673	tp
db/MIRBASE/Sus_scrofa_ssc.meme	ssc-miR-15b	5:4200958-4201117	tp
db/MIRBASE/Sus_scrofa_ssc.meme	ssc-miR-15b	13:147761252-147761581	tp
db/MIRBASE/Sus_scrofa_ssc.meme	ssc-miR-15b	2:4691758-4692014	tp
db/MIRBASE/Sus_scrofa_ssc.meme	ssc-miR-15b	12:23059062-23062673	tp
db/MIRBASE/Sus_scrofa_ssc.meme	ssc-miR-15b	15:33299088-33300106	tp
db/MIRBASE/Sus_scrofa_ssc.meme	ssc-miR-15b	15:54433228-54433983	tp
db/MIRBASE/Sus_scrofa_ssc.meme	ssc-miR-15b	9:113873491-113874259	tp
db/MIRBASE/Sus_scrofa_ssc.meme	ssc-miR-15b	13:31178621-31178712	tp
db/MIRBASE/Sus_scrofa_ssc.meme	ssc-miR-15b	1:130409123-130409707	tp
db/MIRBASE/Sus_scrofa_ssc.meme	ssc-miR-15b	14:141384025-141384310	tp
db/MIRBASE/Sus_scrofa_ssc.meme	ssc-miR-15b	X:125366029-125366377	tp
db/MIRBASE/Sus_scrofa_ssc.meme	ssc-miR-15b	15:137219453-137219716	tp
db/MIRBASE/Sus_scrofa_ssc.meme	ssc-miR-15b	2:47443276-47444661	tp
db/MIRBASE/Sus_scrofa_ssc.meme	ssc-miR-15b	1:222724535-222725257	tp
db/MIRBASE/Sus_scrofa_ssc.meme	ssc-miR-15b	13:66308251-66308600	tp
db/MIRBASE/Sus_scrofa_ssc.meme	ssc-miR-15b	1:128845027-128845829	tp
db/MIRBASE/Sus_scrofa_ssc.meme	ssc-miR-15b	2:491301-492720	tp
db/MIRBASE/Sus_scrofa_ssc.meme	ssc-miR-15b	17:46122540-46123584	tp
db/MIRBASE/Sus_scrofa_ssc.meme	ssc-miR-15b	2:137803992-137805169	tp
db/MIRBASE/Sus_scrofa_ssc.meme	ssc-miR-15b	3:6342353-6342637	tp
db/MIRBASE/Sus_scrofa_ssc.meme	ssc-miR-15b	1:221015045-221016013	tp
db/MIRBASE/Sus_scrofa_ssc.meme	ssc-miR-15b	17:41147797-41150258	tp
db/MIRBASE/Sus_scrofa_ssc.meme	ssc-miR-15b	14:41765024-41766088	tp
db/MIRBASE/Sus_scrofa_ssc.meme	ssc-miR-15b	3:38595225-38595552	tp
db/MIRBASE/Sus_scrofa_ssc.meme	ssc-miR-15b	3:69697549-69699538	tp
db/MIRBASE/Sus_scrofa_ssc.meme	ssc-miR-15b	X:51753621-51753817	tp
db/MIRBASE/Sus_scrofa_ssc.meme	ssc-miR-15b	18:55929636-55930688	tp
db/MIRBASE/Sus_scrofa_ssc.meme	ssc-miR-15b	4:69013793-69015730	tp
db/MIRBASE/Sus_scrofa_ssc.meme	ssc-miR-15b	12:5847188-5847528	tp
db/MIRBASE/Sus_scrofa_ssc.meme	ssc-miR-15b	3:41140560-41142135	tp
db/MIRBASE/Sus_scrofa_ssc.meme	ssc-miR-15b	7:1722295-1723652	tp
db/MIRBASE/Sus_scrofa_ssc.meme	ssc-miR-15b	13:139899358-139901964	tp
db/MIRBASE/Sus_scrofa_ssc.meme	ssc-miR-15b	17:51630476-51631880	tp
db/MIRBASE/Sus_scrofa_ssc.meme	ssc-miR-15b	6:14986868-14988682	tp
db/MIRBASE/Sus_scrofa_ssc.meme	ssc-miR-15b	2:142387565-142387880	tp
db/MIRBASE/Sus_scrofa_ssc.meme	ssc-miR-15b	6:75171512-75172176	tp
db/MIRBASE/Sus_scrofa_ssc.meme	ssc-miR-15b	4:69013793-69015754	tp
db/MIRBASE/Sus_scrofa_ssc.meme	ssc-miR-15b	12:22651665-22652136	tp
db/MIRBASE/Sus_scrofa_ssc.meme	ssc-miR-15b	15:32173717-32175094	tp
db/MIRBASE/Sus_scrofa_ssc.meme	ssc-miR-15b	6:67116948-67120080	tp
db/MIRBASE/Sus_scrofa_ssc.meme	ssc-miR-15b	12:60143319-60144200	tp
db/MIRBASE/Sus_scrofa_ssc.meme	ssc-miR-15b	14:85495899-85496379	tp
db/MIRBASE/Sus_scrofa_ssc.meme	ssc-miR-15b	6:45298291-45298888	tp
db/MIRBASE/Sus_scrofa_ssc.meme	ssc-miR-15b	13:139899358-139902027	tp
db/MIRBASE/Sus_scrofa_ssc.meme	ssc-miR-15b	16:27938575-27939576	tp
db/MIRBASE/Sus_scrofa_ssc.meme	ssc-miR-15b	8:87610495-87611716	tp
db/MIRBASE/Sus_scrofa_ssc.meme	ssc-miR-15b	X:54683371-54685551	tp
db/MIRBASE/Sus_scrofa_ssc.meme	ssc-miR-15b	1:253891459-253894446	tp
db/MIRBASE/Sus_scrofa_ssc.meme	ssc-miR-15b	1:128845027-128845904	tp
db/MIRBASE/Sus_scrofa_ssc.meme	ssc-miR-15b	8:43986575-43987716	tp
db/MIRBASE/Sus_scrofa_ssc.meme	ssc-miR-15b	9:109246544-109246993	tp
db/MIRBASE/Sus_scrofa_ssc.meme	ssc-miR-15b	6:45068959-45069681	tp
db/MIRBASE/Sus_scrofa_ssc.meme	ssc-miR-15b	6:27797600-27798120	tp
db/MIRBASE/Sus_scrofa_ssc.meme	ssc-miR-15b	7:1722189-1723652	tp
db/MIRBASE/Sus_scrofa_ssc.meme	ssc-miR-15b	12:6186029-6186663	tp
db/MIRBASE/Sus_scrofa_ssc.meme	ssc-miR-15b	X:48329779-48330193	tp
db/MIRBASE/Sus_scrofa_ssc.meme	ssc-miR-15b	X:51753602-51753817	tp
db/MIRBASE/Sus_scrofa_ssc.meme	ssc-miR-15b	4:89232021-89232376	tp
db/MIRBASE/Sus_scrofa_ssc.meme	ssc-miR-15b	6:14986700-14988682	tp
db/MIRBASE/Sus_scrofa_ssc.meme	ssc-miR-15b	1:167280636-167281242	tp
db/MIRBASE/Sus_scrofa_ssc.meme	ssc-miR-15b	3:126771786-126772436	tp
db/MIRBASE/Sus_scrofa_ssc.meme	ssc-miR-15b	2:71436174-71436566	tp
db/MIRBASE/Sus_scrofa_ssc.meme	ssc-miR-15b	17:51630307-51631880	tp
db/MIRBASE/Sus_scrofa_ssc.meme	ssc-miR-15b	2:76143787-76146557	tp
db/MIRBASE/Sus_scrofa_ssc.meme	ssc-miR-15b	6:53763062-53763981	tp
db/MIRBASE/Sus_scrofa_ssc.meme	ssc-miR-15b	8:43986575-43987818	tp
db/MIRBASE/Sus_scrofa_ssc.meme	ssc-miR-15b	5:70889501-70890675	tp
db/MIRBASE/Sus_scrofa_ssc.meme	ssc-miR-15b	14:31207135-31207675	tp
db/MIRBASE/Sus_scrofa_ssc.meme	ssc-miR-15b	12:19877810-19879232	tp
db/MIRBASE/Sus_scrofa_ssc.meme	ssc-miR-15b	12:21592791-21593407	tp
db/MIRBASE/Sus_scrofa_ssc.meme	ssc-miR-15b	6:88672333-88675355	tp
db/MIRBASE/Sus_scrofa_ssc.meme	ssc-miR-15b	6:63529854-63530159	tp
db/MIRBASE/Sus_scrofa_ssc.meme	ssc-miR-15b	6:55335936-55336699	tp
db/MIRBASE/Sus_scrofa_ssc.meme	ssc-miR-15b	17:51630236-51631880	tp
db/MIRBASE/Sus_scrofa_ssc.meme	ssc-miR-15b	17:30769402-30770211	tp
db/MIRBASE/Sus_scrofa_ssc.meme	ssc-miR-15b	6:83275655-83276542	tp
db/MIRBASE/Sus_scrofa_ssc.meme	ssc-miR-15b	6:83946356-83947186	tp
db/MIRBASE/Sus_scrofa_ssc.meme	ssc-miR-15b	13:10683122-10683809	tp
db/MIRBASE/Sus_scrofa_ssc.meme	ssc-miR-15b	2:7378551-7378975	tp
db/MIRBASE/Sus_scrofa_ssc.meme	ssc-miR-15b	2:5859809-5860255	tp
db/MIRBASE/Sus_scrofa_ssc.meme	ssc-miR-15b	7:23190115-23190283	tp
db/MIRBASE/Sus_scrofa_ssc.meme	ssc-miR-15b	1:120848869-120849825	tp
db/MIRBASE/Sus_scrofa_ssc.meme	ssc-miR-15b	3:8837743-8839357	tp
db/MIRBASE/Sus_scrofa_ssc.meme	ssc-miR-15b	5:6788091-6788535	tp
db/MIRBASE/Sus_scrofa_ssc.meme	ssc-miR-15b	10:14642621-14643339	tp
db/MIRBASE/Sus_scrofa_ssc.meme	ssc-miR-15b	7:68856585-68856694	tp
db/MIRBASE/Sus_scrofa_ssc.meme	ssc-miR-15b	15:132449607-132450690	tp
db/MIRBASE/Sus_scrofa_ssc.meme	ssc-miR-15b	13:34119542-34119654	tp
db/MIRBASE/Sus_scrofa_ssc.meme	ssc-miR-15b	2:528923-529565	tp
db/MIRBASE/Sus_scrofa_ssc.meme	ssc-miR-15b	7:112167927-112171750	tp
db/MIRBASE/Sus_scrofa_ssc.meme	ssc-miR-15b	3:126771786-126772778	tp
db/MIRBASE/Sus_scrofa_ssc.meme	ssc-miR-15b	6:44833721-44834384	tp
db/MIRBASE/Sus_scrofa_ssc.meme	ssc-miR-15b	2:72425361-72425620	tp
db/MIRBASE/Sus_scrofa_ssc.meme	ssc-miR-15b	1:130376867-130377781	tp
db/MIRBASE/Sus_scrofa_ssc.meme	ssc-miR-15b	3:8837743-8839415	tp
db/MIRBASE/Sus_scrofa_ssc.meme	ssc-miR-15b	2:7378551-7378996	tp
db/MIRBASE/Sus_scrofa_ssc.meme	ssc-miR-15b	4:97893751-97893998	tp
db/MIRBASE/Sus_scrofa_ssc.meme	ssc-miR-15b	5:63839367-63839844	tp
db/MIRBASE/Sus_scrofa_ssc.meme	ssc-miR-15b	AEMK02000682.1:1107096-1107381	tp
db/MIRBASE/Sus_scrofa_ssc.meme	ssc-miR-15b	3:46223615-46224129	tp
db/MIRBASE/Sus_scrofa_ssc.meme	ssc-miR-15b	9:8266561-8266783	tp
db/MIRBASE/Sus_scrofa_ssc.meme	ssc-miR-15b	2:142305410-142305712	tp
db/MIRBASE/Sus_scrofa_ssc.meme	ssc-miR-15b	11:49126692-49128406	tp
db/MIRBASE/Sus_scrofa_ssc.meme	ssc-miR-15b	10:14642621-14643391	tp
db/MIRBASE/Sus_scrofa_ssc.meme	ssc-miR-15b	12:21592791-21593557	tp
db/MIRBASE/Sus_scrofa_ssc.meme	ssc-miR-15b	6:128046062-128048036	tp
db/MIRBASE/Sus_scrofa_ssc.meme	ssc-miR-15b	4:17673491-17674190	tp
db/MIRBASE/Sus_scrofa_ssc.meme	ssc-miR-15b	16:27938287-27939576	tp
db/MIRBASE/Sus_scrofa_ssc.meme	ssc-miR-15b	5:63839348-63839844	tp
db/MIRBASE/Sus_scrofa_ssc.meme	ssc-miR-15b	2:7142291-7143233	tp
db/MIRBASE/Sus_scrofa_ssc.meme	ssc-miR-15b	X:98532058-98535148	tp
db/MIRBASE/Sus_scrofa_ssc.meme	ssc-miR-15b	14:51644842-51645229	tp
db/MIRBASE/Sus_scrofa_ssc.meme	ssc-miR-15b	12:26655945-26656804	tp
db/MIRBASE/Sus_scrofa_ssc.meme	ssc-miR-15b	13:23786310-23788140	tp
db/MIRBASE/Sus_scrofa_ssc.meme	ssc-miR-15b	10:65195645-65196451	tp
db/MIRBASE/Sus_scrofa_ssc.meme	ssc-miR-15b	2:71004419-71004738	tp
db/MIRBASE/Sus_scrofa_ssc.meme	ssc-miR-15b	2:68693000-68693656	tp
db/MIRBASE/Sus_scrofa_ssc.meme	ssc-miR-15b	13:26278372-26279165	tp
db/MIRBASE/Sus_scrofa_ssc.meme	ssc-miR-15b	6:27790871-27792557	tp
db/MIRBASE/Sus_scrofa_ssc.meme	ssc-miR-15b	6:19401469-19402429	tp
db/MIRBASE/Sus_scrofa_ssc.meme	ssc-miR-15b	4:84186502-84187511	tp
db/MIRBASE/Sus_scrofa_ssc.meme	ssc-miR-15b	7:9975024-9975492	tp
db/MIRBASE/Sus_scrofa_ssc.meme	ssc-miR-15b	2:2201630-2202302	tp
db/MIRBASE/Sus_scrofa_ssc.meme	ssc-miR-15b	2:5589976-5590413	tp
db/MIRBASE/Sus_scrofa_ssc.meme	ssc-miR-15b	4:97893751-97894025	tp
db/MIRBASE/Sus_scrofa_ssc.meme	ssc-miR-15b	2:57261005-57262933	tp
db/MIRBASE/Sus_scrofa_ssc.meme	ssc-miR-15b	AEMK02000682.1:690223-690511	tp
db/MIRBASE/Sus_scrofa_ssc.meme	ssc-miR-15b	12:50582634-50583443	tp
db/MIRBASE/Sus_scrofa_ssc.meme	ssc-miR-15b	3:16020148-16021115	tp
db/MIRBASE/Sus_scrofa_ssc.meme	ssc-miR-15b	2:8087828-8088686	tp
db/MIRBASE/Sus_scrofa_ssc.meme	ssc-miR-15b	17:11950683-11951035	tp
db/MIRBASE/Sus_scrofa_ssc.meme	ssc-miR-15b	1:272976793-272977151	tp
db/MIRBASE/Sus_scrofa_ssc.meme	ssc-miR-15b	7:23143436-23143992	tp
db/MIRBASE/Sus_scrofa_ssc.meme	ssc-miR-15b	1:236472427-236472600	tp
db/MIRBASE/Sus_scrofa_ssc.meme	ssc-miR-15b	13:66092292-66093977	tp
db/MIRBASE/Sus_scrofa_ssc.meme	ssc-miR-15b	17:35608811-35610370	tp
db/MIRBASE/Sus_scrofa_ssc.meme	ssc-miR-15b	1:128269601-128270110	tp
db/MIRBASE/Sus_scrofa_ssc.meme	ssc-miR-15b	9:123751557-123753371	tp
db/MIRBASE/Sus_scrofa_ssc.meme	ssc-miR-15b	12:6185520-6186663	tp
db/MIRBASE/Sus_scrofa_ssc.meme	ssc-miR-15b	7:76021699-76021919	tp
db/MIRBASE/Sus_scrofa_ssc.meme	ssc-miR-15b	7:9975024-9975517	tp
db/MIRBASE/Sus_scrofa_ssc.meme	ssc-miR-15b	12:25113377-25113477	tp
db/MIRBASE/Sus_scrofa_ssc.meme	ssc-miR-15b	2:13282163-13282621	tp
db/MIRBASE/Sus_scrofa_ssc.meme	ssc-miR-15b	5:23059006-23059983	tp
db/MIRBASE/Sus_scrofa_ssc.meme	ssc-miR-15b	5:48549591-48550311	tp
db/MIRBASE/Sus_scrofa_ssc.meme	ssc-miR-15b	2:72578816-72580120	tp
db/MIRBASE/Sus_scrofa_ssc.meme	ssc-miR-15b	9:19591692-19593508	tp
db/MIRBASE/Sus_scrofa_ssc.meme	ssc-miR-15b	3:79941400-79941830	tp
db/MIRBASE/Sus_scrofa_ssc.meme	ssc-miR-15b	13:60925342-60925743	tp
db/MIRBASE/Sus_scrofa_ssc.meme	ssc-miR-15b	14:41746499-41747559	tp
db/MIRBASE/Sus_scrofa_ssc.meme	ssc-miR-15b	1:191200630-191202276	tp
db/MIRBASE/Sus_scrofa_ssc.meme	ssc-miR-15b	5:63839266-63839844	tp
db/MIRBASE/Sus_scrofa_ssc.meme	ssc-miR-15b	6:45068959-45070018	tp
db/MIRBASE/Sus_scrofa_ssc.meme	ssc-miR-15b	16:63288654-63290292	tp
db/MIRBASE/Sus_scrofa_ssc.meme	ssc-miR-15b	13:124588646-124589226	tp
db/MIRBASE/Sus_scrofa_ssc.meme	ssc-miR-15b	13:157261675-157262778	tp
db/MIRBASE/Sus_scrofa_ssc.meme	ssc-miR-15b	3:5411812-5414071	tp
db/MIRBASE/Sus_scrofa_ssc.meme	ssc-miR-15b	2:72406526-72406774	tp
db/MIRBASE/Sus_scrofa_ssc.meme	ssc-miR-15b	16:51267482-51267674	tp
db/MIRBASE/Sus_scrofa_ssc.meme	ssc-miR-15b	12:20758083-20759113	tp
db/MIRBASE/Sus_scrofa_ssc.meme	ssc-miR-15b	6:97343487-97343863	tp
db/MIRBASE/Sus_scrofa_ssc.meme	ssc-miR-15b	9:64785568-64786636	tp
db/MIRBASE/Sus_scrofa_ssc.meme	ssc-miR-15b	5:79561254-79563495	tp
db/MIRBASE/Sus_scrofa_ssc.meme	ssc-miR-15b	6:332242-332774	tp
db/MIRBASE/Sus_scrofa_ssc.meme	ssc-miR-15b	6:51885922-51886286	tp
db/MIRBASE/Sus_scrofa_ssc.meme	ssc-miR-15b	5:63839247-63839844	tp
db/MIRBASE/Sus_scrofa_ssc.meme	ssc-miR-15b	14:15584-16620	tp
db/MIRBASE/Sus_scrofa_ssc.meme	ssc-miR-15b	6:39931960-39932500	tp
db/MIRBASE/Sus_scrofa_ssc.meme	ssc-miR-15b	17:37549972-37551487	tp
db/MIRBASE/Sus_scrofa_ssc.meme	ssc-miR-15b	1:267933616-267934090	tp
db/MIRBASE/Sus_scrofa_ssc.meme	ssc-miR-15b	7:78120392-78121213	tp
db/MIRBASE/Sus_scrofa_ssc.meme	ssc-miR-15b	6:63972379-63972788	tp
db/MIRBASE/Sus_scrofa_ssc.meme	ssc-miR-15b	14:31206912-31207675	tp
db/MIRBASE/Sus_scrofa_ssc.meme	ssc-miR-15b	6:83275655-83276934	tp
db/MIRBASE/Sus_scrofa_ssc.meme	ssc-miR-15b	2:16186210-16186896	tp
db/MIRBASE/Sus_scrofa_ssc.meme	ssc-miR-15b	14:56124920-56126291	tp
db/MIRBASE/Sus_scrofa_ssc.meme	ssc-miR-15b	15:79446024-79447505	tp
db/MIRBASE/Sus_scrofa_ssc.meme	ssc-miR-15b	AEMK02000452.1:2383282-2383540	tp
db/MIRBASE/Sus_scrofa_ssc.meme	ssc-miR-15b	6:83275655-83276961	tp
db/MIRBASE/Sus_scrofa_ssc.meme	ssc-miR-15b	1:205081235-205082600	tp
db/MIRBASE/Sus_scrofa_ssc.meme	ssc-miR-15b	AEMK02000682.1:647564-648085	tp
db/MIRBASE/Sus_scrofa_ssc.meme	ssc-miR-15b	3:715454-715980	tp
db/MIRBASE/Sus_scrofa_ssc.meme	ssc-miR-15b	12:26296017-26297477	tp
db/MIRBASE/Sus_scrofa_ssc.meme	ssc-miR-15b	13:26278209-26279165	tp
db/MIRBASE/Sus_scrofa_ssc.meme	ssc-miR-15b	AEMK02000452.1:2070846-2071056	tp
db/MIRBASE/Sus_scrofa_ssc.meme	ssc-miR-15b	2:9077060-9078144	tp
db/MIRBASE/Sus_scrofa_ssc.meme	ssc-miR-15b	2:72406506-72406774	tp
db/MIRBASE/Sus_scrofa_ssc.meme	ssc-miR-15b	1:128845027-128846458	tp
db/MIRBASE/Sus_scrofa_ssc.meme	ssc-miR-15b	X:124457000-124457304	tp
db/MIRBASE/Sus_scrofa_ssc.meme	ssc-miR-15b	18:48713339-48714312	tp
db/MIRBASE/Sus_scrofa_ssc.meme	ssc-miR-15b	9:124493944-124495347	tp
db/MIRBASE/Sus_scrofa_ssc.meme	ssc-miR-15b	16:27937919-27939576	tp
db/MIRBASE/Sus_scrofa_ssc.meme	ssc-miR-15b	2:75172973-75173438	tp
db/MIRBASE/Sus_scrofa_ssc.meme	ssc-miR-15b	1:14657936-14659697	tp
db/MIRBASE/Sus_scrofa_ssc.meme	ssc-miR-15b	14:40411961-40412827	tp
db/MIRBASE/Sus_scrofa_ssc.meme	ssc-miR-15b	15:79446024-79447567	tp
db/MIRBASE/Sus_scrofa_ssc.meme	ssc-miR-15b	4:97893751-97894293	tp
db/MIRBASE/Sus_scrofa_ssc.meme	ssc-miR-15b	15:140245303-140246319	tp
db/MIRBASE/Sus_scrofa_ssc.meme	ssc-miR-15b	6:51885922-51886315	tp
db/MIRBASE/Sus_scrofa_ssc.meme	ssc-miR-15b	13:124588646-124589292	tp
db/MIRBASE/Sus_scrofa_ssc.meme	ssc-miR-15b	16:5699742-5699880	tp
db/MIRBASE/Sus_scrofa_ssc.meme	ssc-miR-15b	1:112961473-112962995	tp
db/MIRBASE/Sus_scrofa_ssc.meme	ssc-miR-15b	15:113111433-113114420	tp
db/MIRBASE/Sus_scrofa_ssc.meme	ssc-miR-15b	2:71299047-71300454	tp
db/MIRBASE/Sus_scrofa_ssc.meme	ssc-miR-15b	6:64312477-64313614	tp
db/MIRBASE/Sus_scrofa_ssc.meme	ssc-miR-15b	15:63487730-63488362	tp
db/MIRBASE/Sus_scrofa_ssc.meme	ssc-miR-15b	15:132449607-132451188	tp
db/MIRBASE/Sus_scrofa_ssc.meme	ssc-miR-15b	4:99351344-99352758	tp
db/MIRBASE/Sus_scrofa_ssc.meme	ssc-miR-15b	1:2163878-2164762	tp
db/MIRBASE/Sus_scrofa_ssc.meme	ssc-miR-15b	1:270586122-270586336	tp
db/MIRBASE/Sus_scrofa_ssc.meme	ssc-miR-15b	X:121769615-121772456	tp
db/MIRBASE/Sus_scrofa_ssc.meme	ssc-miR-15b	11:69287806-69288325	tp
db/MIRBASE/Sus_scrofa_ssc.meme	ssc-miR-15b	12:44951994-44952333	tp
db/MIRBASE/Sus_scrofa_ssc.meme	ssc-miR-15b	1:217264314-217264762	tp
db/MIRBASE/Sus_scrofa_ssc.meme	ssc-miR-15b	2:74471742-74471936	tp
db/MIRBASE/Sus_scrofa_ssc.meme	ssc-miR-15b	1:236999995-237000931	tp
db/MIRBASE/Sus_scrofa_ssc.meme	ssc-miR-15b	18:6970888-6971525	tp
db/MIRBASE/Sus_scrofa_ssc.meme	ssc-miR-15b	9:45638232-45640715	tp
db/MIRBASE/Sus_scrofa_ssc.meme	ssc-miR-15b	7:23102771-23102877	tp
db/MIRBASE/Sus_scrofa_ssc.meme	ssc-miR-15b	8:136593669-136595047	tp
db/MIRBASE/Sus_scrofa_ssc.meme	ssc-miR-15b	12:44897276-44897569	tp
db/MIRBASE/Sus_scrofa_ssc.meme	ssc-miR-15b	13:30253272-30253448	tp
db/MIRBASE/Sus_scrofa_ssc.meme	ssc-miR-15b	8:33031208-33032553	tp
db/MIRBASE/Sus_scrofa_ssc.meme	ssc-miR-15b	1:73174164-73174259	tp
db/MIRBASE/Sus_scrofa_ssc.meme	ssc-miR-15b	4:33726573-33727640	tp
db/MIRBASE/Sus_scrofa_ssc.meme	ssc-miR-15b	17:34784022-34784620	tp
db/MIRBASE/Sus_scrofa_ssc.meme	ssc-miR-15b	1:139623383-139624602	tp
db/MIRBASE/Sus_scrofa_ssc.meme	ssc-miR-15b	3:79941400-79941922	tp
db/MIRBASE/Sus_scrofa_ssc.meme	ssc-miR-15b	X:13114066-13114208	tp
db/MIRBASE/Sus_scrofa_ssc.meme	ssc-miR-15b	3:41092517-41092775	tp
db/MIRBASE/Sus_scrofa_ssc.meme	ssc-miR-15b	13:157261431-157262778	tp
db/MIRBASE/Sus_scrofa_ssc.meme	ssc-miR-15b	1:183807434-183809015	tp
db/MIRBASE/Sus_scrofa_ssc.meme	ssc-miR-15b	6:167301565-167301898	tp
db/MIRBASE/Sus_scrofa_ssc.meme	ssc-miR-15b	7:65831368-65832989	tp
db/MIRBASE/Sus_scrofa_ssc.meme	ssc-miR-15b	14:40887198-40888316	tp
db/MIRBASE/Sus_scrofa_ssc.meme	ssc-miR-15b	7:80266003-80266544	tp
db/MIRBASE/Sus_scrofa_ssc.meme	ssc-miR-15b	14:40458057-40458244	tp
db/MIRBASE/Sus_scrofa_ssc.meme	ssc-miR-15b	X:42792681-42792920	tp
db/MIRBASE/Sus_scrofa_ssc.meme	ssc-miR-15b	12:44271527-44273721	tp
db/MIRBASE/Sus_scrofa_ssc.meme	ssc-miR-15b	12:18919407-18919759	tp
db/MIRBASE/Sus_scrofa_ssc.meme	ssc-miR-15b	2:5194011-5194154	tp
db/MIRBASE/Sus_scrofa_ssc.meme	ssc-miR-15b	3:69252056-69253545	tp
db/MIRBASE/Sus_scrofa_ssc.meme	ssc-miR-15b	6:64311745-64313614	tp
db/MIRBASE/Sus_scrofa_ssc.meme	ssc-miR-15b	1:269382523-269383935	tp
db/MIRBASE/Sus_scrofa_ssc.meme	ssc-miR-15b	8:131005408-131005672	tp
db/MIRBASE/Sus_scrofa_ssc.meme	ssc-miR-15b	7:120412986-120413413	tp
db/MIRBASE/Sus_scrofa_ssc.meme	ssc-miR-15b	18:14555925-14557833	tp
db/MIRBASE/Sus_scrofa_ssc.meme	ssc-miR-15b	12:51505504-51506688	tp
db/MIRBASE/Sus_scrofa_ssc.meme	ssc-miR-15b	4:33726573-33727715	tp
db/MIRBASE/Sus_scrofa_ssc.meme	ssc-miR-15b	7:120413281-120413413	tp
db/MIRBASE/Sus_scrofa_ssc.meme	ssc-miR-15b	1:270586122-270586358	tp
db/MIRBASE/Sus_scrofa_ssc.meme	ssc-miR-15b	3:58918066-58919416	tp
db/MIRBASE/Sus_scrofa_ssc.meme	ssc-miR-15b	1:13611310-13614087	tp
db/MIRBASE/Sus_scrofa_ssc.meme	ssc-miR-15b	1:217264263-217264762	tp
db/MIRBASE/Sus_scrofa_ssc.meme	ssc-miR-15b	2:64844687-64844816	tp
db/MIRBASE/Sus_scrofa_ssc.meme	ssc-miR-15b	14:51462259-51464359	tp
db/MIRBASE/Sus_scrofa_ssc.meme	ssc-miR-15b	9:19591017-19593508	tp
db/MIRBASE/Sus_scrofa_ssc.meme	ssc-miR-15b	9:51983092-51983549	tp
db/MIRBASE/Sus_scrofa_ssc.meme	ssc-miR-15b	3:47718447-47719646	tp
db/MIRBASE/Sus_scrofa_ssc.meme	ssc-miR-15b	14:110608845-110609113	tp
db/MIRBASE/Sus_scrofa_ssc.meme	ssc-miR-15b	5:3201363-3203375	tp
db/MIRBASE/Sus_scrofa_ssc.meme	ssc-miR-15b	12:51505460-51506688	tp
db/MIRBASE/Sus_scrofa_ssc.meme	ssc-miR-15b	5:14973483-14976192	tp
db/MIRBASE/Sus_scrofa_ssc.meme	ssc-miR-15b	2:68734080-68734567	tp
db/MIRBASE/Sus_scrofa_ssc.meme	ssc-miR-15b	1:27172023-27172766	tp
db/MIRBASE/Sus_scrofa_ssc.meme	ssc-miR-15b	6:116048754-116048913	tp
db/MIRBASE/Sus_scrofa_ssc.meme	ssc-miR-15b	X:106187758-106190109	tp
db/MIRBASE/Sus_scrofa_ssc.meme	ssc-miR-15b	1:126838151-126839270	tp
db/MIRBASE/Sus_scrofa_ssc.meme	ssc-miR-15b	6:164882399-164884319	tp
db/MIRBASE/Sus_scrofa_ssc.meme	ssc-miR-15b	9:20716647-20717735	tp
db/MIRBASE/Sus_scrofa_ssc.meme	ssc-miR-15b	4:33726573-33727793	tp
db/MIRBASE/Sus_scrofa_ssc.meme	ssc-miR-15b	5:22799288-22799656	tp
db/MIRBASE/Sus_scrofa_ssc.meme	ssc-miR-15b	11:45000742-45003162	tp
db/MIRBASE/Sus_scrofa_ssc.meme	ssc-miR-15b	12:22654608-22655569	tp
db/MIRBASE/Sus_scrofa_ssc.meme	ssc-miR-15b	3:58918066-58919551	tp
db/MIRBASE/Sus_scrofa_ssc.meme	ssc-miR-15b	2:77229103-77230053	tp
db/MIRBASE/Sus_scrofa_ssc.meme	ssc-miR-15b	14:32800745-32802810	tp
db/MIRBASE/Sus_scrofa_ssc.meme	ssc-miR-15b	7:38334084-38334875	tp
db/MIRBASE/Sus_scrofa_ssc.meme	ssc-miR-15b	14:114378920-114379073	tp
db/MIRBASE/Sus_scrofa_ssc.meme	ssc-miR-15b	4:15764652-15765931	tp
db/MIRBASE/Sus_scrofa_ssc.meme	ssc-miR-15b	12:16059765-16062208	tp
db/MIRBASE/Sus_scrofa_ssc.meme	ssc-miR-15b	11:69287694-69288325	tp
db/MIRBASE/Sus_scrofa_ssc.meme	ssc-miR-15b	15:140337354-140338241	tp
db/MIRBASE/Sus_scrofa_ssc.meme	ssc-miR-15b	4:98821578-98821973	tp
db/MIRBASE/Sus_scrofa_ssc.meme	ssc-miR-15b	12:51505380-51506688	tp
db/MIRBASE/Sus_scrofa_ssc.meme	ssc-miR-15b	8:33031208-33032811	tp
db/MIRBASE/Sus_scrofa_ssc.meme	ssc-miR-15b	3:69252056-69254050	tp
db/MIRBASE/Sus_scrofa_ssc.meme	ssc-miR-15b	8:70299308-70300148	tp
db/MIRBASE/Sus_scrofa_ssc.meme	ssc-miR-15b	17:29048093-29082391	tp
db/MIRBASE/Sus_scrofa_ssc.meme	ssc-miR-15b	6:166556771-166557334	tp
db/MIRBASE/Sus_scrofa_ssc.meme	ssc-miR-15b	12:51505277-51506688	tp
db/MIRBASE/Sus_scrofa_ssc.meme	ssc-miR-15b	17:35366142-35367666	tp
db/MIRBASE/Sus_scrofa_ssc.meme	ssc-miR-15b	2:15400028-15401202	tp
db/MIRBASE/Sus_scrofa_ssc.meme	ssc-miR-15b	2:74773792-74775330	tp
db/MIRBASE/Sus_scrofa_ssc.meme	ssc-miR-15b	2:85934158-85934354	tp
db/MIRBASE/Sus_scrofa_ssc.meme	ssc-miR-15b	12:58679775-58680920	tp
db/MIRBASE/Sus_scrofa_ssc.meme	ssc-miR-15b	3:647778-648909	tp
db/MIRBASE/Sus_scrofa_ssc.meme	ssc-miR-15b	6:75170608-75172176	tp
db/MIRBASE/Sus_scrofa_ssc.meme	ssc-miR-15b	2:15191114-15191682	tp
db/MIRBASE/Sus_scrofa_ssc.meme	ssc-miR-15b	2:15400028-15401226	tp
db/MIRBASE/Sus_scrofa_ssc.meme	ssc-miR-15b	9:68061648-68065129	tp
db/MIRBASE/Sus_scrofa_ssc.meme	ssc-miR-15b	12:24198974-24199568	tp
db/MIRBASE/Sus_scrofa_ssc.meme	ssc-miR-15b	12:15394493-15394720	tp
db/MIRBASE/Sus_scrofa_ssc.meme	ssc-miR-15b	9:53026021-53027303	tp
db/MIRBASE/Sus_scrofa_ssc.meme	ssc-miR-15b	14:35350905-35351723	tp
db/MIRBASE/Sus_scrofa_ssc.meme	ssc-miR-15b	1:164352481-164354263	tp
db/MIRBASE/Sus_scrofa_ssc.meme	ssc-miR-15b	2:5162259-5162742	tp
db/MIRBASE/Sus_scrofa_ssc.meme	ssc-miR-15b	5:67292902-67293864	tp
db/MIRBASE/Sus_scrofa_ssc.meme	ssc-miR-15b	2:69600289-69600751	tp
db/MIRBASE/Sus_scrofa_ssc.meme	ssc-miR-15b	9:51983025-51983549	tp
db/MIRBASE/Sus_scrofa_ssc.meme	ssc-miR-15b	17:46122540-46125122	tp
db/MIRBASE/Sus_scrofa_ssc.meme	ssc-miR-15b	17:11950543-11951344	tp
db/MIRBASE/Sus_scrofa_ssc.meme	ssc-miR-15b	10:59718368-59718574	tp
db/MIRBASE/Sus_scrofa_ssc.meme	ssc-miR-15b	6:160108142-160111149	tp
db/MIRBASE/Sus_scrofa_ssc.meme	ssc-miR-15b	10:25788808-25789377	tp
db/MIRBASE/Sus_scrofa_ssc.meme	ssc-miR-15b	14:41746893-41747559	tp
db/MIRBASE/Sus_scrofa_ssc.meme	ssc-miR-15b	12:50444973-50445279	tp
db/MIRBASE/Sus_scrofa_ssc.meme	ssc-miR-15b	7:117469678-117470539	tp
db/MIRBASE/Sus_scrofa_ssc.meme	ssc-miR-15b	6:97343487-97344058	tp
db/MIRBASE/Sus_scrofa_ssc.meme	ssc-miR-15b	3:41123040-41123341	tp
db/MIRBASE/Sus_scrofa_ssc.meme	ssc-miR-15b	8:71232807-71234814	tp
db/MIRBASE/Sus_scrofa_ssc.meme	ssc-miR-15b	12:60470693-60471385	tp
db/MIRBASE/Sus_scrofa_ssc.meme	ssc-miR-15b	2:6413644-6414281	tp
db/MIRBASE/Sus_scrofa_ssc.meme	ssc-miR-15b	7:96622059-96622216	tp
db/MIRBASE/Sus_scrofa_ssc.meme	ssc-miR-15b	12:24198974-24199601	tp
db/MIRBASE/Sus_scrofa_ssc.meme	ssc-miR-15b	1:269986704-269986964	tp
db/MIRBASE/Sus_scrofa_ssc.meme	ssc-miR-15b	17:40118494-40120489	tp
db/MIRBASE/Sus_scrofa_ssc.meme	ssc-miR-15b	15:121289547-121290222	tp
db/MIRBASE/Sus_scrofa_ssc.meme	ssc-miR-15b	15:104947155-104948172	tp
db/MIRBASE/Sus_scrofa_ssc.meme	ssc-miR-15b	2:9076550-9078144	tp
db/MIRBASE/Sus_scrofa_ssc.meme	ssc-miR-15b	2:10075131-10075780	tp
db/MIRBASE/Sus_scrofa_ssc.meme	ssc-miR-15b	1:236403141-236403390	tp
db/MIRBASE/Sus_scrofa_ssc.meme	ssc-miR-15b	9:36402634-36403663	tp
db/MIRBASE/Sus_scrofa_ssc.meme	ssc-miR-15b	2:85656636-85657733	tp
db/MIRBASE/Sus_scrofa_ssc.meme	ssc-miR-15b	12:44897179-44897569	tp
db/MIRBASE/Sus_scrofa_ssc.meme	ssc-miR-15b	9:2145680-2146786	tp
db/MIRBASE/Sus_scrofa_ssc.meme	ssc-miR-15b	X:42678328-42678574	tp
db/MIRBASE/Sus_scrofa_ssc.meme	ssc-miR-15b	12:5633573-5634033	tp
db/MIRBASE/Sus_scrofa_ssc.meme	ssc-miR-15b	3:18278005-18278399	tp
db/MIRBASE/Sus_scrofa_ssc.meme	ssc-miR-15b	1:126837930-126839270	tp
db/MIRBASE/Sus_scrofa_ssc.meme	ssc-miR-15b	6:89406476-89408263	tp
db/MIRBASE/Sus_scrofa_ssc.meme	ssc-miR-15b	6:27790871-27792030	tp
db/MIRBASE/Sus_scrofa_ssc.meme	ssc-miR-15b	12:1512726-1514496	tp
db/MIRBASE/Sus_scrofa_ssc.meme	ssc-miR-15b	6:12768621-12769209	tp
db/MIRBASE/Sus_scrofa_ssc.meme	ssc-miR-15b	2:145655419-145656218	tp
db/MIRBASE/Sus_scrofa_ssc.meme	ssc-miR-15b	7:76119224-76119615	tp
db/MIRBASE/Sus_scrofa_ssc.meme	ssc-miR-15b	7:114357686-114358050	tp
db/MIRBASE/Sus_scrofa_ssc.meme	ssc-miR-15b	9:52789916-52790704	tp
db/MIRBASE/Sus_scrofa_ssc.meme	ssc-miR-15b	3:17288053-17288945	tp
db/MIRBASE/Sus_scrofa_ssc.meme	ssc-miR-15b	2:80225456-80228867	tp
db/MIRBASE/Sus_scrofa_ssc.meme	ssc-miR-15b	4:93761572-93761911	tp
db/MIRBASE/Sus_scrofa_ssc.meme	ssc-miR-15b	12:21868258-21869103	tp
db/MIRBASE/Sus_scrofa_ssc.meme	ssc-miR-15b	12:60466838-60467306	tp
db/MIRBASE/Sus_scrofa_ssc.meme	ssc-miR-15b	2:1598410-1599408	tp
db/MIRBASE/Sus_scrofa_ssc.meme	ssc-miR-15b	7:65831368-65833529	tp
db/MIRBASE/Sus_scrofa_ssc.meme	ssc-miR-15b	6:39366767-39369142	tp
db/MIRBASE/Sus_scrofa_ssc.meme	ssc-miR-15b	3:37388165-37388700	tp
db/MIRBASE/Sus_scrofa_ssc.meme	ssc-miR-15b	9:60802928-60803080	tp
db/MIRBASE/Sus_scrofa_ssc.meme	ssc-miR-15b	11:68232109-68232641	tp
db/MIRBASE/Sus_scrofa_ssc.meme	ssc-miR-15b	1:162277666-162305308	tp
db/MIRBASE/Sus_scrofa_ssc.meme	ssc-miR-15b	9:45714415-45715884	tp
db/MIRBASE/Sus_scrofa_ssc.meme	ssc-miR-15b	3:68669716-68673602	tp
db/MIRBASE/Sus_scrofa_ssc.meme	ssc-miR-15b	6:62767006-62768311	tp
db/MIRBASE/Sus_scrofa_ssc.meme	ssc-miR-15b	2:66239043-66239665	tp
db/MIRBASE/Sus_scrofa_ssc.meme	ssc-miR-15b	6:50580021-50580848	tp
db/MIRBASE/Sus_scrofa_ssc.meme	ssc-miR-15b	9:46246072-46246341	tp
db/MIRBASE/Sus_scrofa_ssc.meme	ssc-miR-15b	15:24782952-24785368	tp
db/MIRBASE/Sus_scrofa_ssc.meme	ssc-miR-15b	2:75375317-75375417	tp
db/MIRBASE/Sus_scrofa_ssc.meme	ssc-miR-15b	3:1664074-1665118	tp
db/MIRBASE/Sus_scrofa_ssc.meme	ssc-miR-15b	9:45182400-45186559	tp
db/MIRBASE/Sus_scrofa_ssc.meme	ssc-miR-15b	2:6897499-6897985	tp
db/MIRBASE/Sus_scrofa_ssc.meme	ssc-miR-15b	6:70659270-70663455	tp
db/MIRBASE/Sus_scrofa_ssc.meme	ssc-miR-15b	13:70396581-70397012	tp
db/MIRBASE/Sus_scrofa_ssc.meme	ssc-miR-15b	2:15191114-15191180	tp
db/MIRBASE/Sus_scrofa_ssc.meme	ssc-miR-15b	6:81605109-81605886	tp
db/MIRBASE/Sus_scrofa_ssc.meme	ssc-miR-15b	3:37689709-37690993	tp
db/MIRBASE/Sus_scrofa_ssc.meme	ssc-miR-15b	5:10333670-10334496	tp
db/MIRBASE/Sus_scrofa_ssc.meme	ssc-miR-15b	10:59718340-59718574	tp
db/MIRBASE/Sus_scrofa_ssc.meme	ssc-miR-15b	9:248167-249598	tp
db/MIRBASE/Sus_scrofa_ssc.meme	ssc-miR-15b	2:70063519-70063754	tp
db/MIRBASE/Sus_scrofa_ssc.meme	ssc-miR-15b	17:61779789-61781136	tp
db/MIRBASE/Sus_scrofa_ssc.meme	ssc-miR-15b	7:114357686-114358078	tp
db/MIRBASE/Sus_scrofa_ssc.meme	ssc-miR-15b	12:38122764-38129949	tp
db/MIRBASE/Sus_scrofa_ssc.meme	ssc-miR-15b	3:4778124-4779204	tp
db/MIRBASE/Sus_scrofa_ssc.meme	ssc-miR-15b	12:5769516-5770131	tp
db/MIRBASE/Sus_scrofa_ssc.meme	ssc-miR-15b	7:115832851-115836422	tp
db/MIRBASE/Sus_scrofa_ssc.meme	ssc-miR-15b	14:35350905-35353172	tp
db/MIRBASE/Sus_scrofa_ssc.meme	ssc-miR-15b	14:75092330-75095045	tp
db/MIRBASE/Sus_scrofa_ssc.meme	ssc-miR-15b	9:44201591-44201712	tp
db/MIRBASE/Sus_scrofa_ssc.meme	ssc-miR-15b	6:54949523-54950138	tp
db/MIRBASE/Sus_scrofa_ssc.meme	ssc-miR-15b	6:51885922-51886549	tp
db/MIRBASE/Sus_scrofa_ssc.meme	ssc-miR-15b	6:81605109-81605912	tp
db/MIRBASE/Sus_scrofa_ssc.meme	ssc-miR-15b	5:63331206-63334494	tp
db/MIRBASE/Sus_scrofa_ssc.meme	ssc-miR-15b	13:148107786-148108074	tp
db/MIRBASE/Sus_scrofa_ssc.meme	ssc-miR-15b	14:40425084-40425425	tp
db/MIRBASE/Sus_scrofa_ssc.meme	ssc-miR-15b	12:3794271-3794821	tp
db/MIRBASE/Sus_scrofa_ssc.meme	ssc-miR-15b	6:71221771-71227701	tp
db/MIRBASE/Sus_scrofa_ssc.meme	ssc-miR-15b	12:21868258-21869205	tp
db/MIRBASE/Sus_scrofa_ssc.meme	ssc-miR-15b	4:99656748-99657097	tp
db/MIRBASE/Sus_scrofa_ssc.meme	ssc-miR-15b	2:85745933-85747531	tp
db/MIRBASE/Sus_scrofa_ssc.meme	ssc-miR-15b	13:70398304-70399446	tp
db/MIRBASE/Sus_scrofa_ssc.meme	ssc-miR-15b	13:31366578-31367291	tp
db/MIRBASE/Sus_scrofa_ssc.meme	ssc-miR-15b	8:82409173-82413143	tp
db/MIRBASE/Sus_scrofa_ssc.meme	ssc-miR-15b	17:48512802-48513256	tp
db/MIRBASE/Sus_scrofa_ssc.meme	ssc-miR-15b	3:111649576-111649798	tp
db/MIRBASE/Sus_scrofa_ssc.meme	ssc-miR-15b	2:7282167-7282610	tp
db/MIRBASE/Sus_scrofa_ssc.meme	ssc-miR-15b	X:125366029-125367358	tp
db/MIRBASE/Sus_scrofa_ssc.meme	ssc-miR-15b	5:63970549-63971371	tp
db/MIRBASE/Sus_scrofa_ssc.meme	ssc-miR-15b	6:167300509-167301596	tp
db/MIRBASE/Sus_scrofa_ssc.meme	ssc-miR-15b	15:15666706-15667230	tp
db/MIRBASE/Sus_scrofa_ssc.meme	ssc-miR-15b	12:15445526-15446510	tp
db/MIRBASE/Sus_scrofa_ssc.meme	ssc-miR-15b	14:55125413-55128398	tp
db/MIRBASE/Sus_scrofa_ssc.meme	ssc-miR-15b	2:9124662-9125061	tp
db/MIRBASE/Sus_scrofa_ssc.meme	ssc-miR-15b	12:15445526-15446530	tp
db/MIRBASE/Sus_scrofa_ssc.meme	ssc-miR-15b	1:269149882-269152284	tp
db/MIRBASE/Sus_scrofa_ssc.meme	ssc-miR-15b	13:207051194-207051808	tp
db/MIRBASE/Sus_scrofa_ssc.meme	ssc-miR-15b	5:21511919-21513496	tp
db/MIRBASE/Sus_scrofa_ssc.meme	ssc-miR-15b	14:56124920-56127680	tp
db/MIRBASE/Sus_scrofa_ssc.meme	ssc-miR-15b	1:217142967-217143615	tp
db/MIRBASE/Sus_scrofa_ssc.meme	ssc-miR-15b	12:44623827-44626262	tp
db/MIRBASE/Sus_scrofa_ssc.meme	ssc-miR-15b	6:51885922-51887119	tp
db/MIRBASE/Sus_scrofa_ssc.meme	ssc-miR-15b	14:15014147-15015088	tp
db/MIRBASE/Sus_scrofa_ssc.meme	ssc-miR-15b	10:38414252-38414513	tp
db/MIRBASE/Sus_scrofa_ssc.meme	ssc-miR-15b	2:24622507-24625270	tp
db/MIRBASE/Sus_scrofa_ssc.meme	ssc-miR-15b	15:88333149-88334031	tp
db/MIRBASE/Sus_scrofa_ssc.meme	ssc-miR-15b	1:269387437-269388035	tp
db/MIRBASE/Sus_scrofa_ssc.meme	ssc-miR-15b	6:83855008-83857090	tp
db/MIRBASE/Sus_scrofa_ssc.meme	ssc-miR-15b	6:128046062-128046569	tp
db/MIRBASE/Sus_scrofa_ssc.meme	ssc-miR-15b	2:5123171-5124017	tp
db/MIRBASE/Sus_scrofa_ssc.meme	ssc-miR-15b	3:111720380-111720820	tp
db/MIRBASE/Sus_scrofa_ssc.meme	ssc-miR-15b	9:19589697-19593508	tp
db/MIRBASE/Sus_scrofa_ssc.meme	ssc-miR-15b	15:104947155-104948466	tp
db/MIRBASE/Sus_scrofa_ssc.meme	ssc-miR-15b	3:59158874-59159813	tp
db/MIRBASE/Sus_scrofa_ssc.meme	ssc-miR-15b	5:15690895-15692727	tp
db/MIRBASE/Sus_scrofa_ssc.meme	ssc-miR-15b	2:10074962-10075780	tp
db/MIRBASE/Sus_scrofa_ssc.meme	ssc-miR-15b	5:18723550-18723838	tp
db/MIRBASE/Sus_scrofa_ssc.meme	ssc-miR-15b	14:40458057-40458344	tp
db/MIRBASE/Sus_scrofa_ssc.meme	ssc-miR-15b	9:17416735-17417197	tp
db/MIRBASE/Sus_scrofa_ssc.meme	ssc-miR-15b	2:8155348-8155686	tp
db/MIRBASE/Sus_scrofa_ssc.meme	ssc-miR-15b	9:248167-249807	tp
db/MIRBASE/Sus_scrofa_ssc.meme	ssc-miR-15b	X:42792681-42793055	tp
db/MIRBASE/Sus_scrofa_ssc.meme	ssc-miR-15b	18:36579062-36580491	tp
db/MIRBASE/Sus_scrofa_ssc.meme	ssc-miR-15b	9:3324099-3324396	tp
db/MIRBASE/Sus_scrofa_ssc.meme	ssc-miR-15b	5:6949864-6954037	tp
db/MIRBASE/Sus_scrofa_ssc.meme	ssc-miR-15b	2:61418048-61418173	tp
db/MIRBASE/Sus_scrofa_ssc.meme	ssc-miR-15b	4:36849729-36849894	tp
db/MIRBASE/Sus_scrofa_ssc.meme	ssc-miR-15b	12:5633573-5634155	tp
db/MIRBASE/Sus_scrofa_ssc.meme	ssc-miR-15b	9:47256315-47257462	tp
db/MIRBASE/Sus_scrofa_ssc.meme	ssc-miR-15b	6:95752854-95753239	tp
db/MIRBASE/Sus_scrofa_ssc.meme	ssc-miR-15b	9:53026021-53026408	tp
db/MIRBASE/Sus_scrofa_ssc.meme	ssc-miR-15b	12:40044052-40044378	tp
db/MIRBASE/Sus_scrofa_ssc.meme	ssc-miR-15b	2:65094217-65095553	tp
db/MIRBASE/Sus_scrofa_ssc.meme	ssc-miR-15b	6:54568313-54568745	tp
db/MIRBASE/Sus_scrofa_ssc.meme	ssc-miR-15b	X:41865971-41866354	tp
db/MIRBASE/Sus_scrofa_ssc.meme	ssc-miR-15b	1:7581764-7582055	tp
db/MIRBASE/Sus_scrofa_ssc.meme	ssc-miR-15b	4:99656748-99657161	tp
db/MIRBASE/Sus_scrofa_ssc.meme	ssc-miR-15b	6:165224621-165225060	tp
db/MIRBASE/Sus_scrofa_ssc.meme	ssc-miR-15b	12:25139268-25141135	tp
db/MIRBASE/Sus_scrofa_ssc.meme	ssc-miR-15b	12:6694287-6696296	tp
db/MIRBASE/Sus_scrofa_ssc.meme	ssc-miR-15b	15:118208943-118210511	tp
db/MIRBASE/Sus_scrofa_ssc.meme	ssc-miR-15b	18:36579001-36580491	tp
db/MIRBASE/Sus_scrofa_ssc.meme	ssc-miR-15b	X:91649624-91650204	tp
db/MIRBASE/Sus_scrofa_ssc.meme	ssc-miR-15b	14:42261509-42263023	tp
db/MIRBASE/Sus_scrofa_ssc.meme	ssc-miR-15b	3:96653784-96654024	tp
db/MIRBASE/Sus_scrofa_ssc.meme	ssc-miR-15b	6:170201751-170204128	tp
db/MIRBASE/Sus_scrofa_ssc.meme	ssc-miR-15b	18:40634963-40636397	tp
db/MIRBASE/Sus_scrofa_ssc.meme	ssc-miR-15b	14:81680924-81681781	tp
db/MIRBASE/Sus_scrofa_ssc.meme	ssc-miR-15b	6:48305848-48306210	tp
db/MIRBASE/Sus_scrofa_ssc.meme	ssc-miR-15b	2:76230934-76231476	tp
db/MIRBASE/Sus_scrofa_ssc.meme	ssc-miR-15b	12:49922849-49924744	tp
db/MIRBASE/Sus_scrofa_ssc.meme	ssc-miR-15b	7:115536039-115536170	tp
db/MIRBASE/Sus_scrofa_ssc.meme	ssc-miR-15b	5:21511919-21513690	tp
db/MIRBASE/Sus_scrofa_ssc.meme	ssc-miR-15b	1:126837471-126839270	tp
db/MIRBASE/Sus_scrofa_ssc.meme	ssc-miR-15b	5:16013872-16014421	tp
db/MIRBASE/Sus_scrofa_ssc.meme	ssc-miR-15b	18:36578947-36580491	tp
db/MIRBASE/Sus_scrofa_ssc.meme	ssc-miR-15b	17:48080047-48080481	tp
db/MIRBASE/Sus_scrofa_ssc.meme	ssc-miR-15b	7:97362656-97363495	tp
db/MIRBASE/Sus_scrofa_ssc.meme	ssc-miR-15b	8:71693640-71694401	tp
db/MIRBASE/Sus_scrofa_ssc.meme	ssc-miR-15b	5:63782165-63782690	tp
db/MIRBASE/Sus_scrofa_ssc.meme	ssc-miR-15b	7:81656842-81659489	tp
db/MIRBASE/Sus_scrofa_ssc.meme	ssc-miR-15b	X:122456674-122458604	tp
db/MIRBASE/Sus_scrofa_ssc.meme	ssc-miR-15b	12:40044052-40044398	tp
db/MIRBASE/Sus_scrofa_ssc.meme	ssc-miR-15b	5:15690895-15692942	tp
db/MIRBASE/Sus_scrofa_ssc.meme	ssc-miR-15b	1:126837428-126839270	tp
db/MIRBASE/Sus_scrofa_ssc.meme	ssc-miR-15b	14:40635158-40638493	tp
db/MIRBASE/Sus_scrofa_ssc.meme	ssc-miR-15b	3:11346712-11348467	tp
db/MIRBASE/Sus_scrofa_ssc.meme	ssc-miR-15b	7:76131112-76132018	tp
db/MIRBASE/Sus_scrofa_ssc.meme	ssc-miR-15b	9:124130148-124131335	tp
db/MIRBASE/Sus_scrofa_ssc.meme	ssc-miR-15b	AEMK02000682.1:393350-393577	tp
db/MIRBASE/Sus_scrofa_ssc.meme	ssc-miR-15b	17:62538751-62539001	tp
db/MIRBASE/Sus_scrofa_ssc.meme	ssc-miR-15b	AEMK02000682.1:801148-804129	tp
db/MIRBASE/Sus_scrofa_ssc.meme	ssc-miR-15b	4:89230841-89232376	tp
db/MIRBASE/Sus_scrofa_ssc.meme	ssc-miR-15b	3:18568043-18568309	tp
db/MIRBASE/Sus_scrofa_ssc.meme	ssc-miR-15b	17:50796323-50796465	tp
db/MIRBASE/Sus_scrofa_ssc.meme	ssc-miR-15b	2:130605235-130606103	tp
db/MIRBASE/Sus_scrofa_ssc.meme	ssc-miR-15b	6:52100263-52100995	tp
db/MIRBASE/Sus_scrofa_ssc.meme	ssc-miR-15b	3:7145102-7146491	tp
db/MIRBASE/Sus_scrofa_ssc.meme	ssc-miR-15b	1:108776385-108777037	tp
db/MIRBASE/Sus_scrofa_ssc.meme	ssc-miR-15b	17:39855901-39858154	tp
db/MIRBASE/Sus_scrofa_ssc.meme	ssc-miR-15b	5:10569559-10571075	tp
db/MIRBASE/Sus_scrofa_ssc.meme	ssc-miR-15b	13:34110935-34111606	tp
db/MIRBASE/Sus_scrofa_ssc.meme	ssc-miR-15b	2:10155704-10156995	tp
db/MIRBASE/Sus_scrofa_ssc.meme	ssc-miR-15b	2:6053169-6053664	tp
db/MIRBASE/Sus_scrofa_ssc.meme	ssc-miR-15b	1:126837360-126839270	tp
db/MIRBASE/Sus_scrofa_ssc.meme	ssc-miR-15b	6:51885922-51886723	tp
db/MIRBASE/Sus_scrofa_ssc.meme	ssc-miR-15b	5:18012925-18013396	tp
db/MIRBASE/Sus_scrofa_ssc.meme	ssc-miR-15b	4:93493074-93493287	tp
db/MIRBASE/Sus_scrofa_ssc.meme	ssc-miR-15b	7:37062557-37064256	tp
db/MIRBASE/Sus_scrofa_ssc.meme	ssc-miR-15b	3:17081072-17082429	tp
db/MIRBASE/Sus_scrofa_ssc.meme	ssc-miR-15b	6:128046062-128046658	tp
db/MIRBASE/Sus_scrofa_ssc.meme	ssc-miR-15b	14:47406936-47407719	tp
db/MIRBASE/Sus_scrofa_ssc.meme	ssc-miR-15b	9:117077034-117077199	tp
db/MIRBASE/Sus_scrofa_ssc.meme	ssc-miR-15b	5:15121553-15122087	tp
db/MIRBASE/Sus_scrofa_ssc.meme	ssc-miR-15b	6:62310285-62310439	tp
db/MIRBASE/Sus_scrofa_ssc.meme	ssc-miR-15b	13:66141838-66142355	tp
db/MIRBASE/Sus_scrofa_ssc.meme	ssc-miR-15b	6:59389555-59390291	tp
db/MIRBASE/Sus_scrofa_ssc.meme	ssc-miR-15b	12:4801668-4803029	tp
db/MIRBASE/Sus_scrofa_ssc.meme	ssc-miR-15b	2:6462839-6462976	tp
db/MIRBASE/Sus_scrofa_ssc.meme	ssc-miR-15b	3:17804540-17805377	tp
db/MIRBASE/Sus_scrofa_ssc.meme	ssc-miR-15b	2:4958518-4958558	tp
db/MIRBASE/Sus_scrofa_ssc.meme	ssc-miR-15b	3:22639980-22643685	tp
db/MIRBASE/Sus_scrofa_ssc.meme	ssc-miR-15b	12:26678208-26679949	tp
db/MIRBASE/Sus_scrofa_ssc.meme	ssc-miR-15b	3:73962934-73963724	tp
db/MIRBASE/Sus_scrofa_ssc.meme	ssc-miR-15b	3:59111823-59112393	tp
db/MIRBASE/Sus_scrofa_ssc.meme	ssc-miR-15b	9:45714415-45716536	tp
db/MIRBASE/Sus_scrofa_ssc.meme	ssc-miR-15b	1:131244739-131245340	tp
db/MIRBASE/Sus_scrofa_ssc.meme	ssc-miR-15b	4:89230718-89232376	tp
db/MIRBASE/Sus_scrofa_ssc.meme	ssc-miR-15b	12:5633573-5634264	tp
db/MIRBASE/Sus_scrofa_ssc.meme	ssc-miR-15b	14:7783825-7784984	tp
db/MIRBASE/Sus_scrofa_ssc.meme	ssc-miR-15b	1:269430067-269431462	tp
db/MIRBASE/Sus_scrofa_ssc.meme	ssc-miR-15b	3:119951114-119951590	tp
db/MIRBASE/Sus_scrofa_ssc.meme	ssc-miR-15b	7:115210891-115211500	tp
db/MIRBASE/Sus_scrofa_ssc.meme	ssc-miR-15b	16:47561308-47562419	tp
db/MIRBASE/Sus_scrofa_ssc.meme	ssc-miR-15b	13:136807870-136809435	tp
db/MIRBASE/Sus_scrofa_ssc.meme	ssc-miR-15b	1:265655197-265657343	tp
db/MIRBASE/Sus_scrofa_ssc.meme	ssc-miR-15b	13:70396581-70397186	tp
db/MIRBASE/Sus_scrofa_ssc.meme	ssc-miR-15b	1:161628172-161630736	tp
db/MIRBASE/Sus_scrofa_ssc.meme	ssc-miR-15b	13:70397804-70399446	tp
db/MIRBASE/Sus_scrofa_ssc.meme	ssc-miR-15b	9:248167-250284	tp
db/MIRBASE/Sus_scrofa_ssc.meme	ssc-miR-15b	2:145655007-145656218	tp
db/MIRBASE/Sus_scrofa_ssc.meme	ssc-miR-15b	7:36846231-36846882	tp
db/MIRBASE/Sus_scrofa_ssc.meme	ssc-miR-15b	6:91391554-91394639	tp
db/MIRBASE/Sus_scrofa_ssc.meme	ssc-miR-15b	12:60322116-60322656	tp
db/MIRBASE/Sus_scrofa_ssc.meme	ssc-miR-15b	4:99122268-99122806	tp
db/MIRBASE/Sus_scrofa_ssc.meme	ssc-miR-15b	9:53358552-53359452	tp
db/MIRBASE/Sus_scrofa_ssc.meme	ssc-miR-15b	1:76232816-76234671	tp
db/MIRBASE/Sus_scrofa_ssc.meme	ssc-miR-15b	5:110750-111512	tp
db/MIRBASE/Sus_scrofa_ssc.meme	ssc-miR-15b	12:6366397-6367543	tp
db/MIRBASE/Sus_scrofa_ssc.meme	ssc-miR-15b	5:6199811-6201938	tp
db/MIRBASE/Sus_scrofa_ssc.meme	ssc-miR-15b	14:112087844-112088443	tp
db/MIRBASE/Sus_scrofa_ssc.meme	ssc-miR-15b	7:27102102-27103649	tp
db/MIRBASE/Sus_scrofa_ssc.meme	ssc-miR-15b	12:15114260-15114970	tp
db/MIRBASE/Sus_scrofa_ssc.meme	ssc-miR-15b	12:20840421-20841298	tp
db/MIRBASE/Sus_scrofa_ssc.meme	ssc-miR-15b	7:76131112-76132144	tp
db/MIRBASE/Sus_scrofa_ssc.meme	ssc-miR-15b	15:31780832-31784632	tp
db/MIRBASE/Sus_scrofa_ssc.meme	ssc-miR-15b	X:125053766-125054220	tp
db/MIRBASE/Sus_scrofa_ssc.meme	ssc-miR-15b	6:84534785-84536583	tp
db/MIRBASE/Sus_scrofa_ssc.meme	ssc-miR-15b	2:69437874-69443215	tp
db/MIRBASE/Sus_scrofa_ssc.meme	ssc-miR-15b	9:63894654-63895053	tp
db/MIRBASE/Sus_scrofa_ssc.meme	ssc-miR-15b	11:25481595-25481973	tp
db/MIRBASE/Sus_scrofa_ssc.meme	ssc-miR-15b	1:126837166-126839270	tp
db/MIRBASE/Sus_scrofa_ssc.meme	ssc-miR-15b	6:128835653-128836448	tp
db/MIRBASE/Sus_scrofa_ssc.meme	ssc-miR-15b	14:109044508-109044930	tp
db/MIRBASE/Sus_scrofa_ssc.meme	ssc-miR-15b	1:272976099-272977151	tp
db/MIRBASE/Sus_scrofa_ssc.meme	ssc-miR-15b	14:40458057-40458767	tp
db/MIRBASE/Sus_scrofa_ssc.meme	ssc-miR-15b	9:53358533-53359452	tp
db/MIRBASE/Sus_scrofa_ssc.meme	ssc-miR-15b	15:121325526-121327384	tp
db/MIRBASE/Sus_scrofa_ssc.meme	ssc-miR-15b	5:83560962-83562852	tp
db/MIRBASE/Sus_scrofa_ssc.meme	ssc-miR-15b	12:58882347-58883398	tp
db/MIRBASE/Sus_scrofa_ssc.meme	ssc-miR-15b	12:4801668-4803152	tp
db/MIRBASE/Sus_scrofa_ssc.meme	ssc-miR-15b	15:88332860-88334031	tp
db/MIRBASE/Sus_scrofa_ssc.meme	ssc-miR-15b	6:94822976-94823758	tp
db/MIRBASE/Sus_scrofa_ssc.meme	ssc-miR-15b	2:48952966-48953839	tp
db/MIRBASE/Sus_scrofa_ssc.meme	ssc-miR-15b	12:44896940-44897569	tp
db/MIRBASE/Sus_scrofa_ssc.meme	ssc-miR-15b	8:71274857-71275888	tp
db/MIRBASE/Sus_scrofa_ssc.meme	ssc-miR-15b	15:133691766-133693467	tp
db/MIRBASE/Sus_scrofa_ssc.meme	ssc-miR-15b	1:120046955-120047417	tp
db/MIRBASE/Sus_scrofa_ssc.meme	ssc-miR-15b	7:75548440-75550185	tp
db/MIRBASE/Sus_scrofa_ssc.meme	ssc-miR-15b	2:76107645-76108543	tp
db/MIRBASE/Sus_scrofa_ssc.meme	ssc-miR-15b	7:120412550-120413413	tp
db/MIRBASE/Sus_scrofa_ssc.meme	ssc-miR-15b	X:13293285-13293660	tp
db/MIRBASE/Sus_scrofa_ssc.meme	ssc-miR-15b	3:56774003-56782654	tp
db/MIRBASE/Sus_scrofa_ssc.meme	ssc-miR-15b	2:145654930-145656218	tp
db/MIRBASE/Sus_scrofa_ssc.meme	ssc-miR-15b	4:94248227-94248362	tp
db/MIRBASE/Sus_scrofa_ssc.meme	ssc-miR-15b	14:112087844-112088472	tp
db/MIRBASE/Sus_scrofa_ssc.meme	ssc-miR-15b	8:71274838-71275888	tp
db/MIRBASE/Sus_scrofa_ssc.meme	ssc-miR-15b	5:64188187-64189508	tp
db/MIRBASE/Sus_scrofa_ssc.meme	ssc-miR-15b	3:4733274-4734339	tp
db/MIRBASE/Sus_scrofa_ssc.meme	ssc-miR-15b	5:91755708-91757598	tp
db/MIRBASE/Sus_scrofa_ssc.meme	ssc-miR-15b	7:7482031-7482763	tp
db/MIRBASE/Sus_scrofa_ssc.meme	ssc-miR-15b	6:93885950-93886187	tp
db/MIRBASE/Sus_scrofa_ssc.meme	ssc-miR-15b	5:30488442-30490591	tp
db/MIRBASE/Sus_scrofa_ssc.meme	ssc-miR-15b	1:272956123-272956654	tp
db/MIRBASE/Sus_scrofa_ssc.meme	ssc-miR-15b	4:99128999-99129215	tp
db/MIRBASE/Sus_scrofa_ssc.meme	ssc-miR-15b	1:255158674-255159287	tp
db/MIRBASE/Sus_scrofa_ssc.meme	ssc-miR-15b	9:63894654-63895076	tp
db/MIRBASE/Sus_scrofa_ssc.meme	ssc-miR-15b	6:47142707-47143052	tp
db/MIRBASE/Sus_scrofa_ssc.meme	ssc-miR-15b	13:26209399-26209501	tp
db/MIRBASE/Sus_scrofa_ssc.meme	ssc-miR-15b	2:70953710-70953968	tp
db/MIRBASE/Sus_scrofa_ssc.meme	ssc-miR-15b	1:239534626-239535676	tp
db/MIRBASE/Sus_scrofa_ssc.meme	ssc-miR-15b	14:51499542-51500256	tp
db/MIRBASE/Sus_scrofa_ssc.meme	ssc-miR-15b	3:40372217-40372537	tp
db/MIRBASE/Sus_scrofa_ssc.meme	ssc-miR-15b	5:6785959-6788535	tp
db/MIRBASE/Sus_scrofa_ssc.meme	ssc-miR-15b	14:59384667-59385444	tp
db/MIRBASE/Sus_scrofa_ssc.meme	ssc-miR-15b	12:15114203-15114970	tp
db/MIRBASE/Sus_scrofa_ssc.meme	ssc-miR-15b	8:104496022-104497288	tp
db/MIRBASE/Sus_scrofa_ssc.meme	ssc-miR-15b	4:81399954-81401230	tp
db/MIRBASE/Sus_scrofa_ssc.meme	ssc-miR-15b	5:9968933-9970190	tp
db/MIRBASE/Sus_scrofa_ssc.meme	ssc-miR-15b	12:49752292-49752636	tp
db/MIRBASE/Sus_scrofa_ssc.meme	ssc-miR-15b	13:208299083-208313127	tp
db/MIRBASE/Sus_scrofa_ssc.meme	ssc-miR-15b	12:58882270-58883398	tp
db/MIRBASE/Sus_scrofa_ssc.meme	ssc-miR-15b	2:66251549-66251764	tp
db/MIRBASE/Sus_scrofa_ssc.meme	ssc-miR-15b	4:99869232-99871285	tp
db/MIRBASE/Sus_scrofa_ssc.meme	ssc-miR-15b	14:46785927-46786140	tp
db/MIRBASE/Sus_scrofa_ssc.meme	ssc-miR-15b	X:13293260-13293660	tp
db/MIRBASE/Sus_scrofa_ssc.meme	ssc-miR-15b	7:36846231-36846992	tp
db/MIRBASE/Sus_scrofa_ssc.meme	ssc-miR-15b	X:39208120-39209196	tp
db/MIRBASE/Sus_scrofa_ssc.meme	ssc-miR-15b	5:30488327-30490591	tp
db/MIRBASE/Sus_scrofa_ssc.meme	ssc-miR-15b	5:9502638-9505150	tp
db/MIRBASE/Sus_scrofa_ssc.meme	ssc-miR-15b	9:56617195-56618095	tp
db/MIRBASE/Sus_scrofa_ssc.meme	ssc-miR-15b	3:22474332-22475862	tp
db/MIRBASE/Sus_scrofa_ssc.meme	ssc-miR-15b	13:136807870-136809672	tp
db/MIRBASE/Sus_scrofa_ssc.meme	ssc-miR-15b	7:58381316-58383212	tp
db/MIRBASE/Sus_scrofa_ssc.meme	ssc-miR-15b	1:16202863-16213446	tp
db/MIRBASE/Sus_scrofa_ssc.meme	ssc-miR-15b	9:46405381-46406203	tp
db/MIRBASE/Sus_scrofa_ssc.meme	ssc-miR-15b	5:15186089-15186268	tp
db/MIRBASE/Sus_scrofa_ssc.meme	ssc-miR-15b	7:115666074-115666211	tp
db/MIRBASE/Sus_scrofa_ssc.meme	ssc-miR-15b	13:34828370-34828516	tp
db/MIRBASE/Sus_scrofa_ssc.meme	ssc-miR-15b	7:30328068-30329388	tp
db/MIRBASE/Sus_scrofa_ssc.meme	ssc-miR-15b	14:110608548-110609113	tp
db/MIRBASE/Sus_scrofa_ssc.meme	ssc-miR-15b	3:17804540-17805778	tp
db/MIRBASE/Sus_scrofa_ssc.meme	ssc-miR-15b	14:50809457-50809984	tp
db/MIRBASE/Sus_scrofa_ssc.meme	ssc-miR-15b	6:45518120-45518608	tp
db/MIRBASE/Sus_scrofa_ssc.meme	ssc-miR-15b	6:19569503-19570879	tp
db/MIRBASE/Sus_scrofa_ssc.meme	ssc-miR-15b	X:125053766-125056440	tp
db/MIRBASE/Sus_scrofa_ssc.meme	ssc-miR-15b	13:24577250-24577588	tp
db/MIRBASE/Sus_scrofa_ssc.meme	ssc-miR-15b	12:18068575-18069981	tp
db/MIRBASE/Sus_scrofa_ssc.meme	ssc-miR-15b	10:30728838-30729295	tp
db/MIRBASE/Sus_scrofa_ssc.meme	ssc-miR-15b	5:486422-486563	tp
db/MIRBASE/Sus_scrofa_ssc.meme	ssc-miR-15b	3:39942373-39943306	tp
db/MIRBASE/Sus_scrofa_ssc.meme	ssc-miR-15b	6:145199621-145199970	tp
db/MIRBASE/Sus_scrofa_ssc.meme	ssc-miR-15b	3:37324373-37324684	tp
db/MIRBASE/Sus_scrofa_ssc.meme	ssc-miR-15b	4:97648818-97650324	tp
db/MIRBASE/Sus_scrofa_ssc.meme	ssc-miR-15b	12:20870126-20870458	tp
db/MIRBASE/Sus_scrofa_ssc.meme	ssc-miR-15b	2:70113502-70113988	tp
db/MIRBASE/Sus_scrofa_ssc.meme	ssc-miR-15b	12:15445526-15447092	tp
db/MIRBASE/Sus_scrofa_ssc.meme	ssc-miR-15b	4:361687-361744	tp
db/MIRBASE/Sus_scrofa_ssc.meme	ssc-miR-15b	2:76293399-76293558	tp
db/MIRBASE/Sus_scrofa_ssc.meme	ssc-miR-15b	5:78526191-78527304	tp
db/MIRBASE/Sus_scrofa_ssc.meme	ssc-miR-15b	1:184412138-184413354	tp
db/MIRBASE/Sus_scrofa_ssc.meme	ssc-miR-15b	7:38023535-38025149	tp
db/MIRBASE/Sus_scrofa_ssc.meme	ssc-miR-15b	5:21733030-21735003	tp
db/MIRBASE/Sus_scrofa_ssc.meme	ssc-miR-15b	15:121217738-121218567	tp
db/MIRBASE/Sus_scrofa_ssc.meme	ssc-miR-15b	13:122199240-122199396	tp
db/MIRBASE/Sus_scrofa_ssc.meme	ssc-miR-15b	14:110608528-110609113	tp
db/MIRBASE/Sus_scrofa_ssc.meme	ssc-miR-15b	6:63670751-63670941	tp
db/MIRBASE/Sus_scrofa_ssc.meme	ssc-miR-15b	3:4423387-4423816	tp
db/MIRBASE/Sus_scrofa_ssc.meme	ssc-miR-15b	1:16202950-16213446	tp
db/MIRBASE/Sus_scrofa_ssc.meme	ssc-miR-15b	13:167796376-167797700	tp
db/MIRBASE/Sus_scrofa_ssc.meme	ssc-miR-15b	1:16202931-16213446	tp
db/MIRBASE/Sus_scrofa_ssc.meme	ssc-miR-15b	14:135101615-135102026	tp
db/MIRBASE/Sus_scrofa_ssc.meme	ssc-miR-15b	12:52667829-52668284	tp
db/MIRBASE/Sus_scrofa_ssc.meme	ssc-miR-15b	6:14909526-14910672	tp
db/MIRBASE/Sus_scrofa_ssc.meme	ssc-miR-15b	4:108857269-108857767	tp
db/MIRBASE/Sus_scrofa_ssc.meme	ssc-miR-15b	7:117605563-117606401	tp
db/MIRBASE/Sus_scrofa_ssc.meme	ssc-miR-15b	6:71429189-71431268	tp
db/MIRBASE/Sus_scrofa_ssc.meme	ssc-miR-15b	3:97982557-97983299	tp
db/MIRBASE/Sus_scrofa_ssc.meme	ssc-miR-15b	10:30728838-30729316	tp
db/MIRBASE/Sus_scrofa_ssc.meme	ssc-miR-15b	4:98195351-98195577	tp
db/MIRBASE/Sus_scrofa_ssc.meme	ssc-miR-15b	1:269387129-269388035	tp
db/MIRBASE/Sus_scrofa_ssc.meme	ssc-miR-15b	6:27140639-27142171	tp
db/MIRBASE/Sus_scrofa_ssc.meme	ssc-miR-15b	14:108987748-108988913	tp
db/MIRBASE/Sus_scrofa_ssc.meme	ssc-miR-15b	4:101565231-101565659	tp
db/MIRBASE/Sus_scrofa_ssc.meme	ssc-miR-15b	1:16203379-16213446	tp
db/MIRBASE/Sus_scrofa_ssc.meme	ssc-miR-15b	14:47457787-47458059	tp
db/MIRBASE/Sus_scrofa_ssc.meme	ssc-miR-15b	X:54855272-54856709	tp
db/MIRBASE/Sus_scrofa_ssc.meme	ssc-miR-15b	17:34425622-34426195	tp
db/MIRBASE/Sus_scrofa_ssc.meme	ssc-miR-15b	6:47210040-47210157	tp
db/MIRBASE/Sus_scrofa_ssc.meme	ssc-miR-15b	1:26474413-26475879	tp
db/MIRBASE/Sus_scrofa_ssc.meme	ssc-miR-15b	6:39744115-39745985	tp
db/MIRBASE/Sus_scrofa_ssc.meme	ssc-miR-15b	8:118676698-118677748	tp
db/MIRBASE/Sus_scrofa_ssc.meme	ssc-miR-15b	3:37324373-37324704	tp
db/MIRBASE/Sus_scrofa_ssc.meme	ssc-miR-15b	14:51403926-51404572	tp
db/MIRBASE/Sus_scrofa_ssc.meme	ssc-miR-15b	12:20870126-20870477	tp
db/MIRBASE/Sus_scrofa_ssc.meme	ssc-miR-15b	6:53855579-53856220	tp
db/MIRBASE/Sus_scrofa_ssc.meme	ssc-miR-15b	14:108831900-108832813	tp
db/MIRBASE/Sus_scrofa_ssc.meme	ssc-miR-15b	18:51023524-51024494	tp
db/MIRBASE/Sus_scrofa_ssc.meme	ssc-miR-15b	18:19995698-19996429	tp
db/MIRBASE/Sus_scrofa_ssc.meme	ssc-miR-15b	5:78205809-78208190	tp
db/MIRBASE/Sus_scrofa_ssc.meme	ssc-miR-15b	14:72554429-72555078	tp
db/MIRBASE/Sus_scrofa_ssc.meme	ssc-miR-15b	12:26823917-26825482	tp
db/MIRBASE/Sus_scrofa_ssc.meme	ssc-miR-15b	X:34765095-34766047	tp
db/MIRBASE/Sus_scrofa_ssc.meme	ssc-miR-15b	2:13324185-13324405	tp
db/MIRBASE/Sus_scrofa_ssc.meme	ssc-miR-15b	9:20715013-20717735	tp
db/MIRBASE/Sus_scrofa_ssc.meme	ssc-miR-15b	4:110493498-110494361	tp
db/MIRBASE/Sus_scrofa_ssc.meme	ssc-miR-15b	5:19488587-19491415	tp
db/MIRBASE/Sus_scrofa_ssc.meme	ssc-miR-15b	13:146913075-146913241	tp
db/MIRBASE/Sus_scrofa_ssc.meme	ssc-miR-15b	4:99381474-99382319	tp
db/MIRBASE/Sus_scrofa_ssc.meme	ssc-miR-15b	13:32699014-32699794	tp
db/MIRBASE/Sus_scrofa_ssc.meme	ssc-miR-15b	5:78526112-78527304	tp
db/MIRBASE/Sus_scrofa_ssc.meme	ssc-miR-15b	11:63751519-63752856	tp
db/MIRBASE/Sus_scrofa_ssc.meme	ssc-miR-15b	15:104605867-104606503	tp
db/MIRBASE/Sus_scrofa_ssc.meme	ssc-miR-15b	15:140276334-140279009	tp
db/MIRBASE/Sus_scrofa_ssc.meme	ssc-miR-15b	13:68900642-68902060	tp
db/MIRBASE/Sus_scrofa_ssc.meme	ssc-miR-15b	18:5291661-5292109	tp
db/MIRBASE/Sus_scrofa_ssc.meme	ssc-miR-15b	12:4801668-4803751	tp
db/MIRBASE/Sus_scrofa_ssc.meme	ssc-miR-15b	17:33985521-33985947	tp
db/MIRBASE/Sus_scrofa_ssc.meme	ssc-miR-15b	18:40634963-40637085	tp
db/MIRBASE/Sus_scrofa_ssc.meme	ssc-miR-15b	5:4199884-4201117	tp
db/MIRBASE/Sus_scrofa_ssc.meme	ssc-miR-15b	12:25718331-25720339	tp
db/MIRBASE/Sus_scrofa_ssc.meme	ssc-miR-15b	10:701708-701852	tp
db/MIRBASE/Sus_scrofa_ssc.meme	ssc-miR-15b	3:1918012-1918226	tp
db/MIRBASE/Sus_scrofa_ssc.meme	ssc-miR-15b	6:74913092-74915431	tp
db/MIRBASE/Sus_scrofa_ssc.meme	ssc-miR-15b	X:34765095-34766076	tp
db/MIRBASE/Sus_scrofa_ssc.meme	ssc-miR-15b	9:53483691-53484252	tp
db/MIRBASE/Sus_scrofa_ssc.meme	ssc-miR-15b	12:18465032-18466589	tp
db/MIRBASE/Sus_scrofa_ssc.meme	ssc-miR-15b	6:93885464-93886187	tp
db/MIRBASE/Sus_scrofa_ssc.meme	ssc-miR-15b	14:140646347-140657620	tp
db/MIRBASE/Sus_scrofa_ssc.meme	ssc-miR-15b	X:121648815-121650199	tp
db/MIRBASE/Sus_scrofa_ssc.meme	ssc-miR-15b	5:6786340-6788535	tp
db/MIRBASE/Sus_scrofa_ssc.meme	ssc-miR-15b	9:75247799-75249055	tp
db/MIRBASE/Sus_scrofa_ssc.meme	ssc-miR-15b	5:15186066-15186268	tp
db/MIRBASE/Sus_scrofa_ssc.meme	ssc-miR-15b	6:164932450-164933521	tp
db/MIRBASE/Sus_scrofa_ssc.meme	ssc-miR-15b	1:240991625-240992976	tp
db/MIRBASE/Sus_scrofa_ssc.meme	ssc-miR-15b	12:5633573-5635771	tp
db/MIRBASE/Sus_scrofa_ssc.meme	ssc-miR-15b	1:272827934-272828558	tp
db/MIRBASE/Sus_scrofa_ssc.meme	ssc-miR-15b	3:125774225-125774597	tp
db/MIRBASE/Sus_scrofa_ssc.meme	ssc-miR-15b	2:1291447-1295676	tp
db/MIRBASE/Sus_scrofa_ssc.meme	ssc-miR-15b	3:97594187-97595030	tp
db/MIRBASE/Sus_scrofa_ssc.meme	ssc-miR-15b	1:130895548-130896211	tp
db/MIRBASE/Sus_scrofa_ssc.meme	ssc-miR-15b	12:19019864-19020739	tp
db/MIRBASE/Sus_scrofa_ssc.meme	ssc-miR-15b	1:161628172-161631644	tp
db/MIRBASE/Sus_scrofa_ssc.meme	ssc-miR-15b	4:83468291-83469098	tp
db/MIRBASE/Sus_scrofa_ssc.meme	ssc-miR-15b	17:33985521-33985970	tp
db/MIRBASE/Sus_scrofa_ssc.meme	ssc-miR-15b	14:51499542-51500419	tp
db/MIRBASE/Sus_scrofa_ssc.meme	ssc-miR-15b	3:59158874-59160577	tp
db/MIRBASE/Sus_scrofa_ssc.meme	ssc-miR-15b	13:32699014-32699844	tp
db/MIRBASE/Sus_scrofa_ssc.meme	ssc-miR-15b	13:32830898-32831045	tp
db/MIRBASE/Sus_scrofa_ssc.meme	ssc-miR-15b	11:7360062-7361277	tp
db/MIRBASE/Sus_scrofa_ssc.meme	ssc-miR-15b	7:24200031-24200704	tp
db/MIRBASE/Sus_scrofa_ssc.meme	ssc-miR-15b	6:84200727-84210409	tp
db/MIRBASE/Sus_scrofa_ssc.meme	ssc-miR-15b	13:35963881-35966167	tp
db/MIRBASE/Sus_scrofa_ssc.meme	ssc-miR-15b	17:48512447-48513256	tp
db/MIRBASE/Sus_scrofa_ssc.meme	ssc-miR-15b	5:63892134-63893582	tp
db/MIRBASE/Sus_scrofa_ssc.meme	ssc-miR-15b	14:110608429-110609113	tp
db/MIRBASE/Sus_scrofa_ssc.meme	ssc-miR-15b	7:97730627-97731276	tp
db/MIRBASE/Sus_scrofa_ssc.meme	ssc-miR-15b	6:63971427-63972788	tp
db/MIRBASE/Sus_scrofa_ssc.meme	ssc-miR-15b	2:13324166-13324405	tp
db/MIRBASE/Sus_scrofa_ssc.meme	ssc-miR-15b	7:74853868-74854205	tp
db/MIRBASE/Sus_scrofa_ssc.meme	ssc-miR-15b	7:37086466-37086777	tp
db/MIRBASE/Sus_scrofa_ssc.meme	ssc-miR-15b	4:54859957-54862665	tp
db/MIRBASE/Sus_scrofa_ssc.meme	ssc-miR-15b	2:69643535-69644853	tp
db/MIRBASE/Sus_scrofa_ssc.meme	ssc-miR-15b	8:567663-568428	tp
db/MIRBASE/Sus_scrofa_ssc.meme	ssc-miR-15b	2:1291447-1295887	tp
db/MIRBASE/Sus_scrofa_ssc.meme	ssc-miR-15b	14:108942488-108943210	tp
db/MIRBASE/Sus_scrofa_ssc.meme	ssc-miR-15b	12:5633573-5633916	tp
db/MIRBASE/Sus_scrofa_ssc.meme	ssc-miR-15b	7:38041013-38041206	tp
db/MIRBASE/Sus_scrofa_ssc.meme	ssc-miR-15b	6:20388227-20395508	tp
db/MIRBASE/Sus_scrofa_ssc.meme	ssc-miR-15b	6:95382302-95383619	tp
db/MIRBASE/Sus_scrofa_ssc.meme	ssc-miR-15b	4:105844469-105845353	tp
db/MIRBASE/Sus_scrofa_ssc.meme	ssc-miR-15b	17:62391561-62391822	tp
db/MIRBASE/Sus_scrofa_ssc.meme	ssc-miR-15b	1:121403-123006	tp
db/MIRBASE/Sus_scrofa_ssc.meme	ssc-miR-15b	3:26768766-26770323	tp
db/MIRBASE/Sus_scrofa_ssc.meme	ssc-miR-15b	9:113503-114537	tp
db/MIRBASE/Sus_scrofa_ssc.meme	ssc-miR-15b	13:34591393-34591573	tp
db/MIRBASE/Sus_scrofa_ssc.meme	ssc-miR-15b	17:47352249-47353040	tp
db/MIRBASE/Sus_scrofa_ssc.meme	ssc-miR-15b	3:125774225-125774618	tp
db/MIRBASE/Sus_scrofa_ssc.meme	ssc-miR-15b	2:61356388-61357213	tp
db/MIRBASE/Sus_scrofa_ssc.meme	ssc-miR-15b	9:44177817-44178606	tp
db/MIRBASE/Sus_scrofa_ssc.meme	ssc-miR-15b	X:68497819-68499316	tp
db/MIRBASE/Sus_scrofa_ssc.meme	ssc-miR-15b	6:59173412-59173719	tp
db/MIRBASE/Sus_scrofa_ssc.meme	ssc-miR-15b	6:169152181-169152396	tp
db/MIRBASE/Sus_scrofa_ssc.meme	ssc-miR-15b	3:4733274-4734686	tp
db/MIRBASE/Sus_scrofa_ssc.meme	ssc-miR-15b	15:23697537-23699583	tp
db/MIRBASE/Sus_scrofa_ssc.meme	ssc-miR-15b	6:128046062-128047011	tp
db/MIRBASE/Sus_scrofa_ssc.meme	ssc-miR-15b	5:59565797-59566612	tp
db/MIRBASE/Sus_scrofa_ssc.meme	ssc-miR-15b	14:34283081-34284627	tp
db/MIRBASE/Sus_scrofa_ssc.meme	ssc-miR-15b	2:85656636-85659128	tp
db/MIRBASE/Sus_scrofa_ssc.meme	ssc-miR-15b	12:61416365-61417298	tp
db/MIRBASE/Sus_scrofa_ssc.meme	ssc-miR-15b	2:143604371-143605695	tp
db/MIRBASE/Sus_scrofa_ssc.meme	ssc-miR-15b	12:22681244-22681981	tp
db/MIRBASE/Sus_scrofa_ssc.meme	ssc-miR-15b	4:19593822-19595739	tp
db/MIRBASE/Sus_scrofa_ssc.meme	ssc-miR-15b	12:51521700-51524793	tp
db/MIRBASE/Sus_scrofa_ssc.meme	ssc-miR-15b	1:269986390-269986964	tp
db/MIRBASE/Sus_scrofa_ssc.meme	ssc-miR-15b	4:82318297-82319365	tp
db/MIRBASE/Sus_scrofa_ssc.meme	ssc-miR-15b	13:68786882-68788303	tp
db/MIRBASE/Sus_scrofa_ssc.meme	ssc-miR-15b	7:115535968-115536170	tp
db/MIRBASE/Sus_scrofa_ssc.meme	ssc-miR-15b	6:145199621-145200050	tp
db/MIRBASE/Sus_scrofa_ssc.meme	ssc-miR-15b	12:25142785-25142869	tp
db/MIRBASE/Sus_scrofa_ssc.meme	ssc-miR-15b	3:40190109-40190515	tp
db/MIRBASE/Sus_scrofa_ssc.meme	ssc-miR-15b	X:63322640-63324405	tp
db/MIRBASE/Sus_scrofa_ssc.meme	ssc-miR-15b	5:79417717-79419470	tp
db/MIRBASE/Sus_scrofa_ssc.meme	ssc-miR-15b	3:49626948-49627591	tp
db/MIRBASE/Sus_scrofa_ssc.meme	ssc-miR-15b	5:63838962-63839250	tp
db/MIRBASE/Sus_scrofa_ssc.meme	ssc-miR-15b	18:9714356-9715161	tp
db/MIRBASE/Sus_scrofa_ssc.meme	ssc-miR-15b	3:108607220-108620615	tp
db/MIRBASE/Sus_scrofa_ssc.meme	ssc-miR-15b	12:3161358-3163023	tp
db/MIRBASE/Sus_scrofa_ssc.meme	ssc-miR-15b	12:6070875-6072408	tp
db/MIRBASE/Sus_scrofa_ssc.meme	ssc-miR-15b	2:58808697-58809234	tp
db/MIRBASE/Sus_scrofa_ssc.meme	ssc-miR-15b	5:9808452-9809013	tp
db/MIRBASE/Sus_scrofa_ssc.meme	ssc-miR-15b	2:48952966-48954197	tp
db/MIRBASE/Sus_scrofa_ssc.meme	ssc-miR-15b	9:64035706-64037794	tp
db/MIRBASE/Sus_scrofa_ssc.meme	ssc-miR-15b	14:8469575-8470261	tp
db/MIRBASE/Sus_scrofa_ssc.meme	ssc-miR-15b	10:11340641-11340966	tp
db/MIRBASE/Sus_scrofa_ssc.meme	ssc-miR-15b	14:30491756-30491863	tp
db/MIRBASE/Sus_scrofa_ssc.meme	ssc-miR-15b	14:40151423-40152019	tp
db/MIRBASE/Sus_scrofa_ssc.meme	ssc-miR-15b	5:40418035-40418546	tp
db/MIRBASE/Sus_scrofa_ssc.meme	ssc-miR-15b	17:47727283-47727737	tp
db/MIRBASE/Sus_scrofa_ssc.meme	ssc-miR-15b	X:7893234-7894474	tp
db/MIRBASE/Sus_scrofa_ssc.meme	ssc-miR-15b	2:52335746-52337190	tp
db/MIRBASE/Sus_scrofa_ssc.meme	ssc-miR-15b	3:22564985-22565600	tp
db/MIRBASE/Sus_scrofa_ssc.meme	ssc-miR-15b	6:62375104-62378217	tp
db/MIRBASE/Sus_scrofa_ssc.meme	ssc-miR-15b	18:51919690-51919850	tp
db/MIRBASE/Sus_scrofa_ssc.meme	ssc-miR-15b	4:117303068-117303719	tp
db/MIRBASE/Sus_scrofa_ssc.meme	ssc-miR-15b	9:64035706-64037827	tp
db/MIRBASE/Sus_scrofa_ssc.meme	ssc-miR-15b	18:51903640-51904575	tp
db/MIRBASE/Sus_scrofa_ssc.meme	ssc-miR-15b	14:76525606-76525873	tp
db/MIRBASE/Sus_scrofa_ssc.meme	ssc-miR-15b	6:65322951-65323753	tp
db/MIRBASE/Sus_scrofa_ssc.meme	ssc-miR-15b	12:44974366-44975086	tp
db/MIRBASE/Sus_scrofa_ssc.meme	ssc-miR-15b	12:59217270-59217922	tp
db/MIRBASE/Sus_scrofa_ssc.meme	ssc-miR-15b	2:2391086-2391447	tp
db/MIRBASE/Sus_scrofa_ssc.meme	ssc-miR-15b	12:26472356-26473873	tp
db/MIRBASE/Sus_scrofa_ssc.meme	ssc-miR-15b	10:24325290-24326689	tp
db/MIRBASE/Sus_scrofa_ssc.meme	ssc-miR-15b	3:125774225-125774649	tp
db/MIRBASE/Sus_scrofa_ssc.meme	ssc-miR-15b	13:28048562-28049070	tp
db/MIRBASE/Sus_scrofa_ssc.meme	ssc-miR-15b	4:89296286-89296639	tp
db/MIRBASE/Sus_scrofa_ssc.meme	ssc-miR-15b	X:43303570-43303859	tp
db/MIRBASE/Sus_scrofa_ssc.meme	ssc-miR-15b	X:82367550-82369042	tp
db/MIRBASE/Sus_scrofa_ssc.meme	ssc-miR-15b	17:47691204-47692209	tp
db/MIRBASE/Sus_scrofa_ssc.meme	ssc-miR-15b	6:77777741-77778571	tp
db/MIRBASE/Sus_scrofa_ssc.meme	ssc-miR-15b	12:5311092-5312104	tp
db/MIRBASE/Sus_scrofa_ssc.meme	ssc-miR-15b	9:9653956-9659302	tp
db/MIRBASE/Sus_scrofa_ssc.meme	ssc-miR-15b	6:1013823-1014302	tp
db/MIRBASE/Sus_scrofa_ssc.meme	ssc-miR-15b	7:25030445-25031465	tp
db/MIRBASE/Sus_scrofa_ssc.meme	ssc-miR-15b	9:75246958-75249055	tp
db/MIRBASE/Sus_scrofa_ssc.meme	ssc-miR-15b	2:40545794-40546909	tp
db/MIRBASE/Sus_scrofa_ssc.meme	ssc-miR-15b	16:79553198-79556107	tp
db/MIRBASE/Sus_scrofa_ssc.meme	ssc-miR-15b	3:18291446-18293307	tp
db/MIRBASE/Sus_scrofa_ssc.meme	ssc-miR-15b	2:80871596-80872872	tp
db/MIRBASE/Sus_scrofa_ssc.meme	ssc-miR-15b	6:49326090-49327987	tp
db/MIRBASE/Sus_scrofa_ssc.meme	ssc-miR-15b	2:76418510-76418599	tp
db/MIRBASE/Sus_scrofa_ssc.meme	ssc-miR-15b	1:217263227-217264762	tp
db/MIRBASE/Sus_scrofa_ssc.meme	ssc-miR-15b	14:106701482-106701803	tp
db/MIRBASE/Sus_scrofa_ssc.meme	ssc-miR-15b	2:40545774-40546909	tp
db/MIRBASE/Sus_scrofa_ssc.meme	ssc-miR-15b	7:97730536-97731276	tp
db/MIRBASE/Sus_scrofa_ssc.meme	ssc-miR-15b	8:87697603-87700342	tp
db/MIRBASE/Sus_scrofa_ssc.meme	ssc-miR-15b	7:78451062-78451760	tp
db/MIRBASE/Sus_scrofa_ssc.meme	ssc-miR-15b	2:80349432-80350144	tp
db/MIRBASE/Sus_scrofa_ssc.meme	ssc-miR-15b	13:118898901-118899797	tp
db/MIRBASE/Sus_scrofa_ssc.meme	ssc-miR-15b	2:74329992-74331909	tp
db/MIRBASE/Sus_scrofa_ssc.meme	ssc-miR-15b	11:8860861-8862055	tp
db/MIRBASE/Sus_scrofa_ssc.meme	ssc-miR-15b	17:47352155-47353040	tp
db/MIRBASE/Sus_scrofa_ssc.meme	ssc-miR-15b	12:45766950-45767751	tp
db/MIRBASE/Sus_scrofa_ssc.meme	ssc-miR-15b	4:90202021-90203302	tp
db/MIRBASE/Sus_scrofa_ssc.meme	ssc-miR-15b	3:111995558-111996177	tp
db/MIRBASE/Sus_scrofa_ssc.meme	ssc-miR-15b	8:802942-803737	tp
db/MIRBASE/Sus_scrofa_ssc.meme	ssc-miR-15b	6:157440541-157441503	tp
db/MIRBASE/Sus_scrofa_ssc.meme	ssc-miR-15b	16:53629982-53631185	tp
db/MIRBASE/Sus_scrofa_ssc.meme	ssc-miR-15b	12:5633573-5634727	tp
db/MIRBASE/Sus_scrofa_ssc.meme	ssc-miR-15b	9:41417773-41418630	tp
db/MIRBASE/Sus_scrofa_ssc.meme	ssc-miR-15b	7:65831368-65832372	tp
db/MIRBASE/Sus_scrofa_ssc.meme	ssc-miR-15b	3:32176264-32177391	tp
db/MIRBASE/Sus_scrofa_ssc.meme	ssc-miR-15b	17:59170640-59172436	tp
db/MIRBASE/Sus_scrofa_ssc.meme	ssc-miR-15b	3:117645421-117647359	tp
db/MIRBASE/Sus_scrofa_ssc.meme	ssc-miR-15b	13:32322037-32332421	tp
db/MIRBASE/Sus_scrofa_ssc.meme	ssc-miR-15b	3:37984546-37985156	tp
db/MIRBASE/Sus_scrofa_ssc.meme	ssc-miR-15b	6:65322951-65323808	tp
db/MIRBASE/Sus_scrofa_ssc.meme	ssc-miR-15b	4:98622496-98622816	tp
db/MIRBASE/Sus_scrofa_ssc.meme	ssc-miR-15b	17:47691204-47692268	tp
db/MIRBASE/Sus_scrofa_ssc.meme	ssc-miR-15b	3:68895431-68895618	tp
db/MIRBASE/Sus_scrofa_ssc.meme	ssc-miR-15b	1:129811555-129812637	tp
db/MIRBASE/Sus_scrofa_ssc.meme	ssc-miR-15b	9:1179676-1181266	tp
db/MIRBASE/Sus_scrofa_ssc.meme	ssc-miR-15b	12:5633573-5634746	tp
db/MIRBASE/Sus_scrofa_ssc.meme	ssc-miR-15b	1:121145-123006	tp
db/MIRBASE/Sus_scrofa_ssc.meme	ssc-miR-15b	X:122879145-122882972	tp
db/MIRBASE/Sus_scrofa_ssc.meme	ssc-miR-15b	2:78327443-78328284	tp
db/MIRBASE/Sus_scrofa_ssc.meme	ssc-miR-15b	4:13447336-13449843	tp
db/MIRBASE/Sus_scrofa_ssc.meme	ssc-miR-15b	15:140245303-140245587	tp
db/MIRBASE/Sus_scrofa_ssc.meme	ssc-miR-15b	5:64059604-64060245	tp
db/MIRBASE/Sus_scrofa_ssc.meme	ssc-miR-15b	4:19593541-19595739	tp
db/MIRBASE/Sus_scrofa_ssc.meme	ssc-miR-15b	9:124773432-124775733	tp
db/MIRBASE/Sus_scrofa_ssc.meme	ssc-miR-15b	13:190276820-190278105	tp
db/MIRBASE/Sus_scrofa_ssc.meme	ssc-miR-15b	1:126835612-126839270	tp
db/MIRBASE/Sus_scrofa_ssc.meme	ssc-miR-15b	12:4801668-4804393	tp
db/MIRBASE/Sus_scrofa_ssc.meme	ssc-miR-15b	3:59187908-59188216	tp
db/MIRBASE/Sus_scrofa_ssc.meme	ssc-miR-15b	4:89323605-89323876	tp
db/MIRBASE/Sus_scrofa_ssc.meme	ssc-miR-15b	18:5291535-5292109	tp
db/MIRBASE/Sus_scrofa_ssc.meme	ssc-miR-15b	2:15342620-15342965	tp
db/MIRBASE/Sus_scrofa_ssc.meme	ssc-miR-15b	9:44177684-44178606	tp
db/MIRBASE/Sus_scrofa_ssc.meme	ssc-miR-15b	18:50377933-50378083	tp
db/MIRBASE/Sus_scrofa_ssc.meme	ssc-miR-15b	15:110917533-110918427	tp
db/MIRBASE/Sus_scrofa_ssc.meme	ssc-miR-15b	1:126835567-126839270	tp
db/MIRBASE/Sus_scrofa_ssc.meme	ssc-miR-15b	2:80841544-80842090	tp
db/MIRBASE/Sus_scrofa_ssc.meme	ssc-miR-15b	12:52663836-52664724	tp
db/MIRBASE/Sus_scrofa_ssc.meme	ssc-miR-15b	6:81731772-81733512	tp
db/MIRBASE/Sus_scrofa_ssc.meme	ssc-miR-15b	8:118676698-118678112	tp
db/MIRBASE/Sus_scrofa_ssc.meme	ssc-miR-15b	1:235871075-235880175	tp
db/MIRBASE/Sus_scrofa_ssc.meme	ssc-miR-15b	2:69202743-69203105	tp
db/MIRBASE/Sus_scrofa_ssc.meme	ssc-miR-15b	2:70905770-70906255	tp
db/MIRBASE/Sus_scrofa_ssc.meme	ssc-miR-15b	6:59452937-59453329	tp
db/MIRBASE/Sus_scrofa_ssc.meme	ssc-miR-15b	7:64620535-64621002	tp
db/MIRBASE/Sus_scrofa_ssc.meme	ssc-miR-15b	X:125053766-125054646	tp
db/MIRBASE/Sus_scrofa_ssc.meme	ssc-miR-15b	2:76402477-76402968	tp
db/MIRBASE/Sus_scrofa_ssc.meme	ssc-miR-15b	X:57556412-57558514	tp
db/MIRBASE/Sus_scrofa_ssc.meme	ssc-miR-15b	14:32890338-32890983	tp
db/MIRBASE/Sus_scrofa_ssc.meme	ssc-miR-15b	AEMK02000258.1:418975-419899	tp
db/MIRBASE/Sus_scrofa_ssc.meme	ssc-miR-15b	3:6360719-6361657	tp
db/MIRBASE/Sus_scrofa_ssc.meme	ssc-miR-15b	6:157516411-157519055	tp
db/MIRBASE/Sus_scrofa_ssc.meme	ssc-miR-15b	6:59640465-59641059	tp
db/MIRBASE/Sus_scrofa_ssc.meme	ssc-miR-15b	5:221470-222902	tp
db/MIRBASE/Sus_scrofa_ssc.meme	ssc-miR-15b	14:73055228-73057818	tp
db/MIRBASE/Sus_scrofa_ssc.meme	ssc-miR-15b	2:15191114-15193057	tp
db/MIRBASE/Sus_scrofa_ssc.meme	ssc-miR-15b	17:14422990-14423862	tp
db/MIRBASE/Sus_scrofa_ssc.meme	ssc-miR-15b	7:19489522-19490417	tp
db/MIRBASE/Sus_scrofa_ssc.meme	ssc-miR-15b	5:249189-249327	tp
db/MIRBASE/Sus_scrofa_ssc.meme	ssc-miR-15b	5:93306301-93306778	tp
db/MIRBASE/Sus_scrofa_ssc.meme	ssc-miR-15b	17:55110575-55114736	tp
db/MIRBASE/Sus_scrofa_ssc.meme	ssc-miR-15b	4:14289743-14291631	tp
db/MIRBASE/Sus_scrofa_ssc.meme	ssc-miR-15b	14:48555697-48556492	tp
db/MIRBASE/Sus_scrofa_ssc.meme	ssc-miR-15b	4:94630887-94631190	tp
db/MIRBASE/Sus_scrofa_ssc.meme	ssc-miR-15b	12:42871817-42875695	tp
db/MIRBASE/Sus_scrofa_ssc.meme	ssc-miR-15b	10:13773983-13774334	tp
db/MIRBASE/Sus_scrofa_ssc.meme	ssc-miR-15b	3:41291089-41295648	tp
db/MIRBASE/Sus_scrofa_ssc.meme	ssc-miR-15b	6:97961315-97963062	tp
db/MIRBASE/Sus_scrofa_ssc.meme	ssc-miR-15b	6:47929504-47929957	tp
db/MIRBASE/Sus_scrofa_ssc.meme	ssc-miR-15b	4:90202021-90204076	tp
db/MIRBASE/Sus_scrofa_ssc.meme	ssc-miR-15b	1:9000228-9001067	tp
db/MIRBASE/Sus_scrofa_ssc.meme	ssc-miR-15b	2:69471423-69471482	tp
db/MIRBASE/Sus_scrofa_ssc.meme	ssc-miR-15b	3:41291052-41295648	tp
db/MIRBASE/Sus_scrofa_ssc.meme	ssc-miR-15b	2:74925067-74926421	tp
db/MIRBASE/Sus_scrofa_ssc.meme	ssc-miR-15b	1:131039317-131040706	tp
db/MIRBASE/Sus_scrofa_ssc.meme	ssc-miR-15b	6:14571629-14572226	tp
db/MIRBASE/Sus_scrofa_ssc.meme	ssc-miR-15b	17:41721654-41724304	tp
db/MIRBASE/Sus_scrofa_ssc.meme	ssc-miR-15b	17:47691204-47692459	tp
db/MIRBASE/Sus_scrofa_ssc.meme	ssc-miR-15b	2:76402456-76402968	tp
db/MIRBASE/Sus_scrofa_ssc.meme	ssc-miR-15b	6:71258995-71259097	tp
db/MIRBASE/Sus_scrofa_ssc.meme	ssc-miR-15b	12:17432604-17434197	tp
db/MIRBASE/Sus_scrofa_ssc.meme	ssc-miR-15b	9:3254307-3254908	tp
db/MIRBASE/Sus_scrofa_ssc.meme	ssc-miR-15b	12:2247586-2248382	tp
db/MIRBASE/Sus_scrofa_ssc.meme	ssc-miR-15b	12:6310157-6310947	tp
db/MIRBASE/Sus_scrofa_ssc.meme	ssc-miR-15b	3:49626803-49627591	tp
db/MIRBASE/Sus_scrofa_ssc.meme	ssc-miR-15b	3:126919908-126920744	tp
db/MIRBASE/Sus_scrofa_ssc.meme	ssc-miR-15b	2:6035314-6036274	tp
db/MIRBASE/Sus_scrofa_ssc.meme	ssc-miR-15b	3:44281361-44282833	tp
db/MIRBASE/Sus_scrofa_ssc.meme	ssc-miR-15b	15:88615748-88616303	tp
db/MIRBASE/Sus_scrofa_ssc.meme	ssc-miR-15b	5:14888957-14889647	tp
db/MIRBASE/Sus_scrofa_ssc.meme	ssc-miR-15b	14:59194730-59195411	tp
db/MIRBASE/Sus_scrofa_ssc.meme	ssc-miR-15b	2:5881333-5881630	tp
db/MIRBASE/Sus_scrofa_ssc.meme	ssc-miR-15b	2:151249884-151251273	tp
db/MIRBASE/Sus_scrofa_ssc.meme	ssc-miR-15b	15:137011431-137041338	tp
db/MIRBASE/Sus_scrofa_ssc.meme	ssc-miR-15b	14:4317160-4318575	tp
db/MIRBASE/Sus_scrofa_ssc.meme	ssc-miR-15b	6:111465133-111466480	tp
db/MIRBASE/Sus_scrofa_ssc.meme	ssc-miR-15b	6:145199621-145200157	tp
db/MIRBASE/Sus_scrofa_ssc.meme	ssc-miR-15b	5:16013872-16015616	tp
db/MIRBASE/Sus_scrofa_ssc.meme	ssc-miR-15b	2:68962491-68962652	tp
db/MIRBASE/Sus_scrofa_ssc.meme	ssc-miR-15b	11:71137439-71138858	tp
db/MIRBASE/Sus_scrofa_ssc.meme	ssc-miR-15b	3:38906161-38906922	tp
db/MIRBASE/Sus_scrofa_ssc.meme	ssc-miR-15b	8:71273128-71275888	tp
db/MIRBASE/Sus_scrofa_ssc.meme	ssc-miR-15b	1:75443389-75443889	tp
db/MIRBASE/Sus_scrofa_ssc.meme	ssc-miR-15b	1:138560993-138562800	tp
db/MIRBASE/Sus_scrofa_ssc.meme	ssc-miR-15b	3:16167733-16169453	tp
db/MIRBASE/Sus_scrofa_ssc.meme	ssc-miR-15b	6:53963858-53966241	tp
db/MIRBASE/Sus_scrofa_ssc.meme	ssc-miR-15b	14:47899412-47902698	tp
db/MIRBASE/Sus_scrofa_ssc.meme	ssc-miR-15b	9:17414974-17417197	tp
db/MIRBASE/Sus_scrofa_ssc.meme	ssc-miR-15b	16:51460373-51461025	tp
db/MIRBASE/Sus_scrofa_ssc.meme	ssc-miR-15b	1:112425770-112426215	tp
db/MIRBASE/Sus_scrofa_ssc.meme	ssc-miR-15b	13:1807834-1815542	tp
db/MIRBASE/Sus_scrofa_ssc.meme	ssc-miR-15b	3:41290817-41295648	tp
db/MIRBASE/Sus_scrofa_ssc.meme	ssc-miR-15b	2:71175072-71175463	tp
db/MIRBASE/Sus_scrofa_ssc.meme	ssc-miR-15b	12:61416118-61417326	tp
db/MIRBASE/Sus_scrofa_ssc.meme	ssc-miR-15b	4:101588860-101589782	tp
db/MIRBASE/Sus_scrofa_ssc.meme	ssc-miR-15b	2:69202703-69203105	tp
db/MIRBASE/Sus_scrofa_ssc.meme	ssc-miR-15b	14:60482597-60488162	tp
db/MIRBASE/Sus_scrofa_ssc.meme	ssc-miR-15b	12:52663836-52664673	tp
db/MIRBASE/Sus_scrofa_ssc.meme	ssc-miR-15b	2:143544565-143545857	tp
db/MIRBASE/Sus_scrofa_ssc.meme	ssc-miR-15b	14:114320790-114321626	tp
db/MIRBASE/Sus_scrofa_ssc.meme	ssc-miR-15b	6:20407849-20408413	tp
db/MIRBASE/Sus_scrofa_ssc.meme	ssc-miR-15b	1:130849841-130851965	tp
db/MIRBASE/Sus_scrofa_ssc.meme	ssc-miR-15b	3:11366177-11372090	tp
db/MIRBASE/Sus_scrofa_ssc.meme	ssc-miR-15b	1:112364962-112369245	tp
db/MIRBASE/Sus_scrofa_ssc.meme	ssc-miR-15b	6:31048709-31049064	tp
db/MIRBASE/Sus_scrofa_ssc.meme	ssc-miR-15b	12:20082865-20083360	tp
db/MIRBASE/Sus_scrofa_ssc.meme	ssc-miR-15b	9:46144972-46146634	tp
db/MIRBASE/Sus_scrofa_ssc.meme	ssc-miR-15b	6:48919003-48919570	tp
db/MIRBASE/Sus_scrofa_ssc.meme	ssc-miR-15b	13:31650813-31651361	tp
db/MIRBASE/Sus_scrofa_ssc.meme	ssc-miR-15b	8:55862197-55862905	tp
db/MIRBASE/Sus_scrofa_ssc.meme	ssc-miR-15b	10:13773954-13774334	tp
db/MIRBASE/Sus_scrofa_ssc.meme	ssc-miR-15b	9:124773432-124773833	tp
db/MIRBASE/Sus_scrofa_ssc.meme	ssc-miR-15b	12:26367864-26368557	tp
db/MIRBASE/Sus_scrofa_ssc.meme	ssc-miR-15b	12:5633573-5634973	tp
db/MIRBASE/Sus_scrofa_ssc.meme	ssc-miR-15b	13:207493658-207495539	tp
db/MIRBASE/Sus_scrofa_ssc.meme	ssc-miR-15b	8:33111741-33113166	tp
db/MIRBASE/Sus_scrofa_ssc.meme	ssc-miR-15b	2:76293313-76293558	tp
db/MIRBASE/Sus_scrofa_ssc.meme	ssc-miR-15b	6:84809539-84811148	tp
db/MIRBASE/Sus_scrofa_ssc.meme	ssc-miR-15b	2:76108032-76108543	tp
db/MIRBASE/Sus_scrofa_ssc.meme	ssc-miR-15b	2:151249795-151251273	tp
db/MIRBASE/Sus_scrofa_ssc.meme	ssc-miR-15b	1:268420279-268420917	tp
db/MIRBASE/Sus_scrofa_ssc.meme	ssc-miR-15b	17:38110056-38113165	tp
db/MIRBASE/Sus_scrofa_ssc.meme	ssc-miR-15b	5:68143653-68144520	tp
db/MIRBASE/Sus_scrofa_ssc.meme	ssc-miR-15b	6:86099656-86099849	tp
db/MIRBASE/Sus_scrofa_ssc.meme	ssc-miR-15b	13:207444531-207446133	tp
db/MIRBASE/Sus_scrofa_ssc.meme	ssc-miR-15b	17:52353696-52354139	tp
db/MIRBASE/Sus_scrofa_ssc.meme	ssc-miR-15b	4:16158137-16158254	tp
db/MIRBASE/Sus_scrofa_ssc.meme	ssc-miR-15b	5:62757205-62757513	tp
db/MIRBASE/Sus_scrofa_ssc.meme	ssc-miR-15b	10:24165296-24165972	tp
db/MIRBASE/Sus_scrofa_ssc.meme	ssc-miR-15b	14:76813163-76815162	tp
db/MIRBASE/Sus_scrofa_ssc.meme	ssc-miR-15b	7:39232522-39232934	tp
db/MIRBASE/Sus_scrofa_ssc.meme	ssc-miR-15b	6:96907395-96910889	tp
db/MIRBASE/Sus_scrofa_ssc.meme	ssc-miR-15b	2:106581024-106581613	tp
db/MIRBASE/Sus_scrofa_ssc.meme	ssc-miR-15b	12:18893772-18894095	tp
db/MIRBASE/Sus_scrofa_ssc.meme	ssc-miR-15b	9:121821752-121822826	tp
db/MIRBASE/Sus_scrofa_ssc.meme	ssc-miR-15b	X:55275789-55276233	tp
db/MIRBASE/Sus_scrofa_ssc.meme	ssc-miR-15b	4:105844469-105845725	tp
db/MIRBASE/Sus_scrofa_ssc.meme	ssc-miR-15b	7:47758526-47759132	tp
db/MIRBASE/Sus_scrofa_ssc.meme	ssc-miR-15b	2:80544667-80544825	tp
db/MIRBASE/Sus_scrofa_ssc.meme	ssc-miR-15b	3:8497455-8500659	tp
db/MIRBASE/Sus_scrofa_ssc.meme	ssc-miR-15b	AEMK02000361.1:215306-215699	tp
db/MIRBASE/Sus_scrofa_ssc.meme	ssc-miR-15b	18:46213245-46215650	tp
db/MIRBASE/Sus_scrofa_ssc.meme	ssc-miR-15b	2:82026643-82027943	tp
db/MIRBASE/Sus_scrofa_ssc.meme	ssc-miR-15b	12:20975125-20975298	tp
db/MIRBASE/Sus_scrofa_ssc.meme	ssc-miR-15b	9:115867992-115868156	tp
db/MIRBASE/Sus_scrofa_ssc.meme	ssc-miR-15b	3:4733274-4735299	tp
db/MIRBASE/Sus_scrofa_ssc.meme	ssc-miR-15b	7:2992007-2993120	tp
db/MIRBASE/Sus_scrofa_ssc.meme	ssc-miR-15b	2:151762785-151763918	tp
db/MIRBASE/Sus_scrofa_ssc.meme	ssc-miR-15b	7:19489383-19490417	tp
db/MIRBASE/Sus_scrofa_ssc.meme	ssc-miR-15b	6:48699252-48699590	tp
db/MIRBASE/Sus_scrofa_ssc.meme	ssc-miR-15b	9:46264931-46266336	tp
db/MIRBASE/Sus_scrofa_ssc.meme	ssc-miR-15b	9:35168647-35170572	tp
db/MIRBASE/Sus_scrofa_ssc.meme	ssc-miR-15b	1:265872961-265873516	tp
db/MIRBASE/Sus_scrofa_ssc.meme	ssc-miR-15b	9:46238582-46239547	tp
db/MIRBASE/Sus_scrofa_ssc.meme	ssc-miR-15b	X:57099524-57100911	tp
db/MIRBASE/Sus_scrofa_ssc.meme	ssc-miR-15b	9:44567576-44568608	tp
db/MIRBASE/Sus_scrofa_ssc.meme	ssc-miR-15b	7:23777126-23777296	tp
db/MIRBASE/Sus_scrofa_ssc.meme	ssc-miR-15b	12:3761559-3762368	tp
db/MIRBASE/Sus_scrofa_ssc.meme	ssc-miR-15b	2:142384307-142384677	tp
db/MIRBASE/Sus_scrofa_ssc.meme	ssc-miR-15b	4:117303068-117303942	tp
db/MIRBASE/Sus_scrofa_ssc.meme	ssc-miR-15b	2:76614995-76616843	tp
db/MIRBASE/Sus_scrofa_ssc.meme	ssc-miR-15b	16:51460373-51461090	tp
db/MIRBASE/Sus_scrofa_ssc.meme	ssc-miR-15b	7:117605563-117607573	tp
db/MIRBASE/Sus_scrofa_ssc.meme	ssc-miR-15b	17:14422817-14423862	tp
db/MIRBASE/Sus_scrofa_ssc.meme	ssc-miR-15b	13:133425539-133426709	tp
db/MIRBASE/Sus_scrofa_ssc.meme	ssc-miR-15b	13:134124105-134124819	tp
db/MIRBASE/Sus_scrofa_ssc.meme	ssc-miR-15b	1:37660077-37660332	tp
db/MIRBASE/Sus_scrofa_ssc.meme	ssc-miR-15b	X:125053766-125054826	tp
db/MIRBASE/Sus_scrofa_ssc.meme	ssc-miR-15b	14:60481492-60488162	tp
db/MIRBASE/Sus_scrofa_ssc.meme	ssc-miR-15b	18:8264173-8265068	tp
db/MIRBASE/Sus_scrofa_ssc.meme	ssc-miR-15b	3:6578371-6579151	tp
db/MIRBASE/Sus_scrofa_ssc.meme	ssc-miR-15b	5:9187438-9188620	tp
db/MIRBASE/Sus_scrofa_ssc.meme	ssc-miR-15b	2:6870333-6871580	tp
db/MIRBASE/Sus_scrofa_ssc.meme	ssc-miR-15b	18:18331773-18332978	tp
db/MIRBASE/Sus_scrofa_ssc.meme	ssc-miR-15b	3:59414953-59416685	tp
db/MIRBASE/Sus_scrofa_ssc.meme	ssc-miR-15b	14:35635345-35637366	tp
db/MIRBASE/Sus_scrofa_ssc.meme	ssc-miR-15b	9:117077034-117077435	tp
db/MIRBASE/Sus_scrofa_ssc.meme	ssc-miR-15b	14:73054670-73057818	tp
db/MIRBASE/Sus_scrofa_ssc.meme	ssc-miR-15b	17:37204939-37205553	tp
db/MIRBASE/Sus_scrofa_ssc.meme	ssc-miR-15b	2:61430684-61431958	tp
db/MIRBASE/Sus_scrofa_ssc.meme	ssc-miR-15b	12:20388508-20390242	tp
db/MIRBASE/Sus_scrofa_ssc.meme	ssc-miR-15b	12:34123137-34123919	tp
db/MIRBASE/Sus_scrofa_ssc.meme	ssc-miR-15b	5:22872775-22873412	tp
db/MIRBASE/Sus_scrofa_ssc.meme	ssc-miR-15b	9:60992730-60993580	tp
db/MIRBASE/Sus_scrofa_ssc.meme	ssc-miR-15b	2:69341297-69341690	tp
db/MIRBASE/Sus_scrofa_ssc.meme	ssc-miR-15b	18:5899573-5900657	tp
db/MIRBASE/Sus_scrofa_ssc.meme	ssc-miR-15b	6:87364893-87365258	tp
db/MIRBASE/Sus_scrofa_ssc.meme	ssc-miR-15b	X:124361009-124361418	tp
db/MIRBASE/Sus_scrofa_ssc.meme	ssc-miR-15b	12:6366397-6366666	tp
db/MIRBASE/Sus_scrofa_ssc.meme	ssc-miR-15b	14:34630377-34631416	tp
db/MIRBASE/Sus_scrofa_ssc.meme	ssc-miR-15b	3:41135733-41135875	tp
db/MIRBASE/Sus_scrofa_ssc.meme	ssc-miR-15b	13:127712774-127715231	tp
db/MIRBASE/Sus_scrofa_ssc.meme	ssc-miR-15b	13:157298912-157300008	tp
db/MIRBASE/Sus_scrofa_ssc.meme	ssc-miR-15b	6:48622834-48623007	tp
db/MIRBASE/Sus_scrofa_ssc.meme	ssc-miR-15b	2:9760032-9760612	tp
db/MIRBASE/Sus_scrofa_ssc.meme	ssc-miR-15b	2:66251380-66251764	tp
db/MIRBASE/Sus_scrofa_ssc.meme	ssc-miR-15b	15:137740292-137740413	tp
db/MIRBASE/Sus_scrofa_ssc.meme	ssc-miR-15b	6:128722131-128722872	tp
db/MIRBASE/Sus_scrofa_ssc.meme	ssc-miR-15b	12:18893795-18894095	tp
db/MIRBASE/Sus_scrofa_ssc.meme	ssc-miR-15b	3:59414953-59416713	tp
db/MIRBASE/Sus_scrofa_ssc.meme	ssc-miR-15b	7:24066998-24067383	tp
db/MIRBASE/Sus_scrofa_ssc.meme	ssc-miR-15b	12:18198769-18199114	tp
db/MIRBASE/Sus_scrofa_ssc.meme	ssc-miR-15b	14:120316586-120317008	tp
db/MIRBASE/Sus_scrofa_ssc.meme	ssc-miR-15b	15:88615748-88616394	tp
db/MIRBASE/Sus_scrofa_ssc.meme	ssc-miR-15b	1:16362805-16363047	tp
db/MIRBASE/Sus_scrofa_ssc.meme	ssc-miR-15b	4:125432773-125434059	tp
db/MIRBASE/Sus_scrofa_ssc.meme	ssc-miR-15b	14:30071170-30071418	tp
db/MIRBASE/Sus_scrofa_ssc.meme	ssc-miR-15b	1:131244739-131246235	tp
db/MIRBASE/Sus_scrofa_ssc.meme	ssc-miR-15b	17:31956177-31956750	tp
db/MIRBASE/Sus_scrofa_ssc.meme	ssc-miR-15b	12:34123118-34123919	tp
db/MIRBASE/Sus_scrofa_ssc.meme	ssc-miR-15b	2:5881333-5883518	tp
db/MIRBASE/Sus_scrofa_ssc.meme	ssc-miR-15b	2:59609103-59609755	tp
db/MIRBASE/Sus_scrofa_ssc.meme	ssc-miR-15b	17:39520044-39521190	tp
db/MIRBASE/Sus_scrofa_ssc.meme	ssc-miR-15b	X:54959891-54960608	tp
db/MIRBASE/Sus_scrofa_ssc.meme	ssc-miR-15b	16:35986794-35987142	tp
db/MIRBASE/Sus_scrofa_ssc.meme	ssc-miR-15b	5:70140132-70142503	tp
db/MIRBASE/Sus_scrofa_ssc.meme	ssc-miR-15b	4:109140059-109142216	tp
db/MIRBASE/Sus_scrofa_ssc.meme	ssc-miR-15b	5:82290383-82292647	tp
db/MIRBASE/Sus_scrofa_ssc.meme	ssc-miR-15b	6:86098956-86099849	tp
db/MIRBASE/Sus_scrofa_ssc.meme	ssc-miR-15b	3:461296-461815	tp
db/MIRBASE/Sus_scrofa_ssc.meme	ssc-miR-15b	14:49873134-49874986	tp
db/MIRBASE/Sus_scrofa_ssc.meme	ssc-miR-15b	6:83052581-83054376	tp
db/MIRBASE/Sus_scrofa_ssc.meme	ssc-miR-15b	13:205127243-205128501	tp
db/MIRBASE/Sus_scrofa_ssc.meme	ssc-miR-15b	4:109140059-109142240	tp
db/MIRBASE/Sus_scrofa_ssc.meme	ssc-miR-15b	7:39232522-39233006	tp
db/MIRBASE/Sus_scrofa_ssc.meme	ssc-miR-15b	18:46213245-46215858	tp
db/MIRBASE/Sus_scrofa_ssc.meme	ssc-miR-15b	4:82714366-82718641	tp
db/MIRBASE/Sus_scrofa_ssc.meme	ssc-miR-15b	12:39658725-39659117	tp
db/MIRBASE/Sus_scrofa_ssc.meme	ssc-miR-15b	17:52351858-52354139	tp
db/MIRBASE/Sus_scrofa_ssc.meme	ssc-miR-15b	6:28538660-28540608	tp
db/MIRBASE/Sus_scrofa_ssc.meme	ssc-miR-15b	12:25441843-25442448	tp
db/MIRBASE/Sus_scrofa_ssc.meme	ssc-miR-15b	13:118898901-118900136	tp
db/MIRBASE/Sus_scrofa_ssc.meme	ssc-miR-15b	2:9632454-9634060	tp
db/MIRBASE/Sus_scrofa_ssc.meme	ssc-miR-15b	14:24312812-24314511	tp
db/MIRBASE/Sus_scrofa_ssc.meme	ssc-miR-15b	18:54657446-54658847	tp
db/MIRBASE/Sus_scrofa_ssc.meme	ssc-miR-15b	10:24235150-24235516	tp
db/MIRBASE/Sus_scrofa_ssc.meme	ssc-miR-15b	6:145199621-145200263	tp
db/MIRBASE/Sus_scrofa_ssc.meme	ssc-miR-15b	1:76391116-76391997	tp
db/MIRBASE/Sus_scrofa_ssc.meme	ssc-miR-15b	7:76404499-76405826	tp
db/MIRBASE/Sus_scrofa_ssc.meme	ssc-miR-15b	1:112364962-112367557	tp
db/MIRBASE/Sus_scrofa_ssc.meme	ssc-miR-15b	6:86098934-86099849	tp
db/MIRBASE/Sus_scrofa_ssc.meme	ssc-miR-15b	7:97361349-97363495	tp
db/MIRBASE/Sus_scrofa_ssc.meme	ssc-miR-15b	12:34772778-34772937	tp
db/MIRBASE/Sus_scrofa_ssc.meme	ssc-miR-15b	13:140373573-140374946	tp
db/MIRBASE/Sus_scrofa_ssc.meme	ssc-miR-15b	12:22645924-22647813	tp
db/MIRBASE/Sus_scrofa_ssc.meme	ssc-miR-15b	17:30236775-30237517	tp
db/MIRBASE/Sus_scrofa_ssc.meme	ssc-miR-15b	9:46247283-46248029	tp
db/MIRBASE/Sus_scrofa_ssc.meme	ssc-miR-15b	6:20407200-20408413	tp
db/MIRBASE/Sus_scrofa_ssc.meme	ssc-miR-15b	2:61430588-61431958	tp
db/MIRBASE/Sus_scrofa_ssc.meme	ssc-miR-15b	3:59414953-59416819	tp
db/MIRBASE/Sus_scrofa_ssc.meme	ssc-miR-15b	13:157298833-157300008	tp
db/MIRBASE/Sus_scrofa_ssc.meme	ssc-miR-15b	14:6442591-6443093	tp
db/MIRBASE/Sus_scrofa_ssc.meme	ssc-miR-15b	18:6993492-6993721	tp
db/MIRBASE/Sus_scrofa_ssc.meme	ssc-miR-15b	1:268308962-268309397	tp
db/MIRBASE/Sus_scrofa_ssc.meme	ssc-miR-15b	14:7402267-7403580	tp
db/MIRBASE/Sus_scrofa_ssc.meme	ssc-miR-15b	6:167322199-167323132	tp
db/MIRBASE/Sus_scrofa_ssc.meme	ssc-miR-15b	13:207106201-207107576	tp
db/MIRBASE/Sus_scrofa_ssc.meme	ssc-miR-15b	3:7936079-7936153	tp
db/MIRBASE/Sus_scrofa_ssc.meme	ssc-miR-15b	2:59366895-59366995	tp
db/MIRBASE/Sus_scrofa_ssc.meme	ssc-miR-15b	3:6518783-6521045	tp
db/MIRBASE/Sus_scrofa_ssc.meme	ssc-miR-15b	15:121559111-121559858	tp
db/MIRBASE/Sus_scrofa_ssc.meme	ssc-miR-15b	2:76107947-76108543	tp
db/MIRBASE/Sus_scrofa_ssc.meme	ssc-miR-15b	6:10716424-10717607	tp
db/MIRBASE/Sus_scrofa_ssc.meme	ssc-miR-15b	8:103936010-103936665	tp
db/MIRBASE/Sus_scrofa_ssc.meme	ssc-miR-15b	6:59672308-59673047	tp
db/MIRBASE/Sus_scrofa_ssc.meme	ssc-miR-15b	6:87364865-87365258	tp
db/MIRBASE/Sus_scrofa_ssc.meme	ssc-miR-15b	6:60769310-60770838	tp
db/MIRBASE/Sus_scrofa_ssc.meme	ssc-miR-15b	6:889348-890134	tp
db/MIRBASE/Sus_scrofa_ssc.meme	ssc-miR-15b	7:23704846-23705028	tp
db/MIRBASE/Sus_scrofa_ssc.meme	ssc-miR-15b	15:121254694-121255766	tp
db/MIRBASE/Sus_scrofa_ssc.meme	ssc-miR-15b	18:8264086-8265068	tp
db/MIRBASE/Sus_scrofa_ssc.meme	ssc-miR-184	15:121254694-121255766	tp
db/MIRBASE/Sus_scrofa_ssc.meme	ssc-miR-184	9:124773432-124773833	tp
db/MIRBASE/Sus_scrofa_ssc.meme	ssc-miR-184	3:39782359-39782826	tp
db/MIRBASE/Sus_scrofa_ssc.meme	ssc-miR-184	6:12102935-12103023	tp
db/MIRBASE/Sus_scrofa_ssc.meme	ssc-miR-184	2:8463402-8463505	tp
db/MIRBASE/Sus_scrofa_ssc.meme	ssc-miR-184	14:81680924-81681781	tp
db/MIRBASE/Sus_scrofa_ssc.meme	ssc-miR-184	6:14850262-14850566	tp
db/MIRBASE/Sus_scrofa_ssc.meme	ssc-miR-184	6:55975631-55978563	tp
db/MIRBASE/Sus_scrofa_ssc.meme	ssc-miR-184	6:51375211-51375332	tp
db/MIRBASE/Sus_scrofa_ssc.meme	ssc-miR-184	7:7654189-7654550	tp
db/MIRBASE/Sus_scrofa_ssc.meme	ssc-miR-184	X:124931408-124931498	tp
db/MIRBASE/Sus_scrofa_ssc.meme	ssc-miR-184	17:35367244-35367666	tp
db/MIRBASE/Sus_scrofa_ssc.meme	ssc-miR-184	12:20717772-20719255	tp
db/MIRBASE/Sus_scrofa_ssc.meme	ssc-miR-184	3:756430-757258	tp
db/MIRBASE/Sus_scrofa_ssc.meme	ssc-miR-184	4:1254559-1254697	tp
db/MIRBASE/Sus_scrofa_ssc.meme	ssc-miR-184	2:72425361-72425620	tp
db/MIRBASE/Sus_scrofa_ssc.meme	ssc-miR-184	5:77642199-77643027	tp
db/MIRBASE/Sus_scrofa_ssc.meme	ssc-miR-184	12:20717553-20719255	tp
db/MIRBASE/Sus_scrofa_ssc.meme	ssc-miR-184	9:124773432-124775733	tp
db/MIRBASE/Sus_scrofa_ssc.meme	ssc-miR-184	9:46247283-46248029	tp
db/MIRBASE/Sus_scrofa_ssc.meme	ssc-miR-184	6:63101356-63101527	tp
db/MIRBASE/Sus_scrofa_ssc.meme	ssc-miR-184	10:67022655-67022857	tp
db/MIRBASE/Sus_scrofa_ssc.meme	ssc-miR-184	5:63762113-63762504	tp
db/MIRBASE/Sus_scrofa_ssc.meme	ssc-miR-184	2:68966222-68966320	tp
db/MIRBASE/Sus_scrofa_ssc.meme	ssc-miR-184	5:6903496-6903712	tp
db/MIRBASE/Sus_scrofa_ssc.meme	ssc-miR-184	17:47764541-47765455	tp
db/MIRBASE/Sus_scrofa_ssc.meme	ssc-miR-184	5:9247871-9248725	tp
db/MIRBASE/Sus_scrofa_ssc.meme	ssc-miR-184	5:249189-249327	tp
db/MIRBASE/Sus_scrofa_ssc.meme	ssc-miR-184	9:46565080-46565141	tp
db/MIRBASE/Sus_scrofa_ssc.meme	ssc-miR-184	2:8800635-8800995	tp
db/MIRBASE/Sus_scrofa_ssc.meme	ssc-miR-184	4:367844-368007	tp
db/MIRBASE/Sus_scrofa_ssc.meme	ssc-miR-184	5:387216-389328	tp
db/MIRBASE/Sus_scrofa_ssc.meme	ssc-miR-184	4:986697-986748	tp
db/MIRBASE/Sus_scrofa_ssc.meme	ssc-miR-184	14:4317160-4317292	tp
db/MIRBASE/Sus_scrofa_ssc.meme	ssc-miR-184	6:51369398-51369870	tp
db/MIRBASE/Sus_scrofa_ssc.meme	ssc-miR-184	18:6016441-6016913	tp
db/MIRBASE/Sus_scrofa_ssc.meme	ssc-miR-184	5:63839367-63839844	tp
db/MIRBASE/Sus_scrofa_ssc.meme	ssc-miR-184	4:96036914-96037479	tp
db/MIRBASE/Sus_scrofa_ssc.meme	ssc-miR-184	18:50960109-50961717	tp
db/MIRBASE/Sus_scrofa_ssc.meme	ssc-miR-184	2:142324495-142325334	tp
db/MIRBASE/Sus_scrofa_ssc.meme	ssc-miR-184	5:63839348-63839844	tp
db/MIRBASE/Sus_scrofa_ssc.meme	ssc-miR-184	2:96709-97433	tp
db/MIRBASE/Sus_scrofa_ssc.meme	ssc-miR-184	2:142324495-142325361	tp
db/MIRBASE/Sus_scrofa_ssc.meme	ssc-miR-184	6:51369398-51369908	tp
db/MIRBASE/Sus_scrofa_ssc.meme	ssc-miR-184	4:96036914-96037525	tp
db/MIRBASE/Sus_scrofa_ssc.meme	ssc-miR-184	1:272956123-272956654	tp
db/MIRBASE/Sus_scrofa_ssc.meme	ssc-miR-184	4:110493498-110494361	tp
db/MIRBASE/Sus_scrofa_ssc.meme	ssc-miR-184	5:18091744-18092041	tp
db/MIRBASE/Sus_scrofa_ssc.meme	ssc-miR-184	17:48039629-48039751	tp
db/MIRBASE/Sus_scrofa_ssc.meme	ssc-miR-184	2:5089124-5089355	tp
db/MIRBASE/Sus_scrofa_ssc.meme	ssc-miR-184	17:51155551-51156834	tp
db/MIRBASE/Sus_scrofa_ssc.meme	ssc-miR-184	5:10333670-10334496	tp
db/MIRBASE/Sus_scrofa_ssc.meme	ssc-miR-184	16:53629982-53631185	tp
db/MIRBASE/Sus_scrofa_ssc.meme	ssc-miR-184	5:63839266-63839844	tp
db/MIRBASE/Sus_scrofa_ssc.meme	ssc-miR-184	3:8938252-8938454	tp
db/MIRBASE/Sus_scrofa_ssc.meme	ssc-miR-184	7:68856585-68856694	tp
db/MIRBASE/Sus_scrofa_ssc.meme	ssc-miR-184	5:63839247-63839844	tp
db/MIRBASE/Sus_scrofa_ssc.meme	ssc-miR-184	2:59266714-59267164	tp
db/MIRBASE/Sus_scrofa_ssc.meme	ssc-miR-184	5:5827473-5827619	tp
db/MIRBASE/Sus_scrofa_ssc.meme	ssc-miR-184	14:32890338-32890983	tp
db/MIRBASE/Sus_scrofa_ssc.meme	ssc-miR-184	2:627799-628086	tp
db/MIRBASE/Sus_scrofa_ssc.meme	ssc-miR-184	9:10065853-10066023	tp
db/MIRBASE/Sus_scrofa_ssc.meme	ssc-miR-184	3:126771786-126772436	tp
db/MIRBASE/Sus_scrofa_ssc.meme	ssc-miR-184	17:35366142-35367666	tp
db/MIRBASE/Sus_scrofa_ssc.meme	ssc-miR-184	12:20082865-20083360	tp
db/MIRBASE/Sus_scrofa_ssc.meme	ssc-miR-184	14:50688297-50688902	tp
db/MIRBASE/Sus_scrofa_ssc.meme	ssc-miR-184	X:42696345-42696572	tp
db/MIRBASE/Sus_scrofa_ssc.meme	ssc-miR-184	3:4142189-4143286	tp
db/MIRBASE/Sus_scrofa_ssc.meme	ssc-miR-184	7:12294210-12294551	tp
db/MIRBASE/Sus_scrofa_ssc.meme	ssc-miR-184	4:96036914-96037754	tp
db/MIRBASE/Sus_scrofa_ssc.meme	ssc-miR-184	1:268356052-268356216	tp
db/MIRBASE/Sus_scrofa_ssc.meme	ssc-miR-184	5:3201363-3203375	tp
db/MIRBASE/Sus_scrofa_ssc.meme	ssc-miR-184	12:21242236-21242544	tp
db/MIRBASE/Sus_scrofa_ssc.meme	ssc-miR-184	2:77417538-77417743	tp
db/MIRBASE/Sus_scrofa_ssc.meme	ssc-miR-184	13:197509335-197509398	tp
db/MIRBASE/Sus_scrofa_ssc.meme	ssc-miR-184	3:41123040-41123341	tp
db/MIRBASE/Sus_scrofa_ssc.meme	ssc-miR-184	2:8462928-8463505	tp
db/MIRBASE/Sus_scrofa_ssc.meme	ssc-miR-184	3:97594187-97595030	tp
db/MIRBASE/Sus_scrofa_ssc.meme	ssc-miR-184	3:22639980-22643685	tp
db/MIRBASE/Sus_scrofa_ssc.meme	ssc-miR-184	3:18124630-18125162	tp
db/MIRBASE/Sus_scrofa_ssc.meme	ssc-miR-184	6:78747693-78748980	tp
db/MIRBASE/Sus_scrofa_ssc.meme	ssc-miR-184	17:57796692-57797986	tp
db/MIRBASE/Sus_scrofa_ssc.meme	ssc-miR-184	6:47296649-47297051	tp
db/MIRBASE/Sus_scrofa_ssc.meme	ssc-miR-184	3:18568043-18568193	tp
db/MIRBASE/Sus_scrofa_ssc.meme	ssc-miR-184	12:25113377-25113477	tp
db/MIRBASE/Sus_scrofa_ssc.meme	ssc-miR-184	2:75374043-75375417	tp
db/MIRBASE/Sus_scrofa_ssc.meme	ssc-miR-184	6:48414344-48414457	tp
db/MIRBASE/Sus_scrofa_ssc.meme	ssc-miR-184	3:8395247-8395690	tp
db/MIRBASE/Sus_scrofa_ssc.meme	ssc-miR-184	7:2426179-2426703	tp
db/MIRBASE/Sus_scrofa_ssc.meme	ssc-miR-184	2:7872879-7873936	tp
db/MIRBASE/Sus_scrofa_ssc.meme	ssc-miR-184	17:36809640-36809753	tp
db/MIRBASE/Sus_scrofa_ssc.meme	ssc-miR-184	3:8395228-8395690	tp
db/MIRBASE/Sus_scrofa_ssc.meme	ssc-miR-184	14:140355778-140357349	tp
db/MIRBASE/Sus_scrofa_ssc.meme	ssc-miR-184	17:61566374-61566505	tp
db/MIRBASE/Sus_scrofa_ssc.meme	ssc-miR-184	1:236403141-236403390	tp
db/MIRBASE/Sus_scrofa_ssc.meme	ssc-miR-184	2:65127285-65127753	tp
db/MIRBASE/Sus_scrofa_ssc.meme	ssc-miR-184	7:7652225-7654550	tp
db/MIRBASE/Sus_scrofa_ssc.meme	ssc-miR-184	17:48089904-48090085	tp
db/MIRBASE/Sus_scrofa_ssc.meme	ssc-miR-184	X:111969572-111969733	tp
db/MIRBASE/Sus_scrofa_ssc.meme	ssc-miR-184	7:2426123-2426703	tp
db/MIRBASE/Sus_scrofa_ssc.meme	ssc-miR-184	X:124528647-124528748	tp
db/MIRBASE/Sus_scrofa_ssc.meme	ssc-miR-184	4:1083725-1084129	tp
db/MIRBASE/Sus_scrofa_ssc.meme	ssc-miR-184	3:126771786-126772778	tp
db/MIRBASE/Sus_scrofa_ssc.meme	ssc-miR-184	X:125010130-125010357	tp
db/MIRBASE/Sus_scrofa_ssc.meme	ssc-miR-184	10:23767238-23767728	tp
db/MIRBASE/Sus_scrofa_ssc.meme	ssc-miR-184	18:42217939-42218172	tp
db/MIRBASE/Sus_scrofa_ssc.meme	ssc-miR-184	3:33894304-33894759	tp
db/MIRBASE/Sus_scrofa_ssc.meme	ssc-miR-184	3:41164407-41165579	tp
db/MIRBASE/Sus_scrofa_ssc.meme	ssc-miR-184	2:9064795-9064881	tp
db/MIRBASE/Sus_scrofa_ssc.meme	ssc-miR-184	10:23767205-23767728	tp
db/MIRBASE/Sus_scrofa_ssc.meme	ssc-miR-184	3:58183307-58183750	tp
db/MIRBASE/Sus_scrofa_ssc.meme	ssc-miR-184	5:63782165-63782690	tp
db/MIRBASE/Sus_scrofa_ssc.meme	ssc-miR-184	17:39520044-39520207	tp
db/MIRBASE/Sus_scrofa_ssc.meme	ssc-miR-184	12:21806096-21807163	tp
db/MIRBASE/Sus_scrofa_ssc.meme	ssc-miR-184	X:47284266-47284387	tp
db/MIRBASE/Sus_scrofa_ssc.meme	ssc-miR-184	X:111969548-111969733	tp
db/MIRBASE/Sus_scrofa_ssc.meme	ssc-miR-184	2:74578485-74578962	tp
db/MIRBASE/Sus_scrofa_ssc.meme	ssc-miR-184	3:41140560-41142135	tp
db/MIRBASE/Sus_scrofa_ssc.meme	ssc-miR-184	12:19346206-19349645	tp
db/MIRBASE/Sus_scrofa_ssc.meme	ssc-miR-184	12:3222311-3222619	tp
db/MIRBASE/Sus_scrofa_ssc.meme	ssc-miR-184	AEMK02000682.1:875974-876135	tp
db/MIRBASE/Sus_scrofa_ssc.meme	ssc-miR-184	6:49936218-49936372	tp
db/MIRBASE/Sus_scrofa_ssc.meme	ssc-miR-184	6:54851356-54852820	tp
db/MIRBASE/Sus_scrofa_ssc.meme	ssc-miR-184	12:19346206-19349732	tp
db/MIRBASE/Sus_scrofa_ssc.meme	ssc-miR-184	14:48555697-48556203	tp
db/MIRBASE/Sus_scrofa_ssc.meme	ssc-miR-184	3:68585039-68585126	tp
db/MIRBASE/Sus_scrofa_ssc.meme	ssc-miR-184	2:49229244-49230002	tp
db/MIRBASE/Sus_scrofa_ssc.meme	ssc-miR-184	10:68489779-68489920	tp
db/MIRBASE/Sus_scrofa_ssc.meme	ssc-miR-184	7:1805695-1805908	tp
db/MIRBASE/Sus_scrofa_ssc.meme	ssc-miR-184	17:30237254-30237517	tp
db/MIRBASE/Sus_scrofa_ssc.meme	ssc-miR-184	6:60687237-60687445	tp
db/MIRBASE/Sus_scrofa_ssc.meme	ssc-miR-184	2:49229217-49230002	tp
db/MIRBASE/Sus_scrofa_ssc.meme	ssc-miR-184	14:8469575-8471676	tp
db/MIRBASE/Sus_scrofa_ssc.meme	ssc-miR-184	17:39520044-39520228	tp
db/MIRBASE/Sus_scrofa_ssc.meme	ssc-miR-184	12:3222311-3222644	tp
db/MIRBASE/Sus_scrofa_ssc.meme	ssc-miR-184	14:8469575-8471717	tp
db/MIRBASE/Sus_scrofa_ssc.meme	ssc-miR-184	9:3281436-3281842	tp
db/MIRBASE/Sus_scrofa_ssc.meme	ssc-miR-184	6:54881590-54882502	tp
db/MIRBASE/Sus_scrofa_ssc.meme	ssc-miR-184	12:59936847-59937981	tp
db/MIRBASE/Sus_scrofa_ssc.meme	ssc-miR-184	2:15389449-15389881	tp
db/MIRBASE/Sus_scrofa_ssc.meme	ssc-miR-184	9:11244370-11246711	tp
db/MIRBASE/Sus_scrofa_ssc.meme	ssc-miR-184	9:45844783-45845169	tp
db/MIRBASE/Sus_scrofa_ssc.meme	ssc-miR-184	5:14975982-14976192	tp
db/MIRBASE/Sus_scrofa_ssc.meme	ssc-miR-184	3:18568043-18568309	tp
db/MIRBASE/Sus_scrofa_ssc.meme	ssc-miR-184	5:66091068-66092597	tp
db/MIRBASE/Sus_scrofa_ssc.meme	ssc-miR-184	5:222804-222902	tp
db/MIRBASE/Sus_scrofa_ssc.meme	ssc-miR-184	2:61431326-61431958	tp
db/MIRBASE/Sus_scrofa_ssc.meme	ssc-miR-184	1:139623383-139624602	tp
db/MIRBASE/Sus_scrofa_ssc.meme	ssc-miR-184	7:53748586-53748750	tp
db/MIRBASE/Sus_scrofa_ssc.meme	ssc-miR-184	8:113436210-113436545	tp
db/MIRBASE/Sus_scrofa_ssc.meme	ssc-miR-184	12:1239834-1240378	tp
db/MIRBASE/Sus_scrofa_ssc.meme	ssc-miR-184	12:25718331-25720339	tp
db/MIRBASE/Sus_scrofa_ssc.meme	ssc-miR-184	11:77160827-77161613	tp
db/MIRBASE/Sus_scrofa_ssc.meme	ssc-miR-184	4:1451995-1454984	tp
db/MIRBASE/Sus_scrofa_ssc.meme	ssc-miR-184	7:24200031-24200704	tp
db/MIRBASE/Sus_scrofa_ssc.meme	ssc-miR-184	10:32162691-32163533	tp
db/MIRBASE/Sus_scrofa_ssc.meme	ssc-miR-184	14:8469575-8471974	tp
db/MIRBASE/Sus_scrofa_ssc.meme	ssc-miR-184	5:21805405-21806432	tp
db/MIRBASE/Sus_scrofa_ssc.meme	ssc-miR-184	15:137535272-137535550	tp
db/MIRBASE/Sus_scrofa_ssc.meme	ssc-miR-184	2:80495000-80495510	tp
db/MIRBASE/Sus_scrofa_ssc.meme	ssc-miR-184	3:126359011-126359062	tp
db/MIRBASE/Sus_scrofa_ssc.meme	ssc-miR-184	6:323572-324024	tp
db/MIRBASE/Sus_scrofa_ssc.meme	ssc-miR-184	3:73836790-73838548	tp
db/MIRBASE/Sus_scrofa_ssc.meme	ssc-miR-184	12:1200461-1200741	tp
db/MIRBASE/Sus_scrofa_ssc.meme	ssc-miR-184	12:15113756-15114100	tp
db/MIRBASE/Sus_scrofa_ssc.meme	ssc-miR-184	5:248775-249327	tp
db/MIRBASE/Sus_scrofa_ssc.meme	ssc-miR-184	12:38122764-38129949	tp
db/MIRBASE/Sus_scrofa_ssc.meme	ssc-miR-184	9:60992730-60993580	tp
db/MIRBASE/Sus_scrofa_ssc.meme	ssc-miR-184	4:110816516-110817097	tp
db/MIRBASE/Sus_scrofa_ssc.meme	ssc-miR-184	X:111969493-111969733	tp
db/MIRBASE/Sus_scrofa_ssc.meme	ssc-miR-184	9:44201591-44201712	tp
db/MIRBASE/Sus_scrofa_ssc.meme	ssc-miR-184	8:41491532-41492337	tp
db/MIRBASE/Sus_scrofa_ssc.meme	ssc-miR-184	5:17635567-17635903	tp
db/MIRBASE/Sus_scrofa_ssc.meme	ssc-miR-184	4:963888-964192	tp
db/MIRBASE/Sus_scrofa_ssc.meme	ssc-miR-184	2:6045136-6045818	tp
db/MIRBASE/Sus_scrofa_ssc.meme	ssc-miR-184	14:73215993-73216748	tp
db/MIRBASE/Sus_scrofa_ssc.meme	ssc-miR-184	9:139473353-139474611	tp
db/MIRBASE/Sus_scrofa_ssc.meme	ssc-miR-184	12:31695872-31697561	tp
db/MIRBASE/Sus_scrofa_ssc.meme	ssc-miR-184	6:59523853-59524541	tp
db/MIRBASE/Sus_scrofa_ssc.meme	ssc-miR-184	12:31695852-31697561	tp
db/MIRBASE/Sus_scrofa_ssc.meme	ssc-miR-184	15:140300765-140301592	tp
db/MIRBASE/Sus_scrofa_ssc.meme	ssc-miR-184	17:62179424-62180066	tp
db/MIRBASE/Sus_scrofa_ssc.meme	ssc-miR-184	17:48089787-48090085	tp
db/MIRBASE/Sus_scrofa_ssc.meme	ssc-miR-184	8:41491532-41492397	tp
db/MIRBASE/Sus_scrofa_ssc.meme	ssc-miR-184	4:597413-597897	tp
db/MIRBASE/Sus_scrofa_ssc.meme	ssc-miR-184	18:6309585-6310389	tp
db/MIRBASE/Sus_scrofa_ssc.meme	ssc-miR-184	12:15113756-15114145	tp
db/MIRBASE/Sus_scrofa_ssc.meme	ssc-miR-184	5:222785-222902	tp
db/MIRBASE/Sus_scrofa_ssc.meme	ssc-miR-184	12:38974056-38974695	tp
db/MIRBASE/Sus_scrofa_ssc.meme	ssc-miR-184	12:20171705-20171881	tp
db/MIRBASE/Sus_scrofa_ssc.meme	ssc-miR-184	2:16186210-16186896	tp
db/MIRBASE/Sus_scrofa_ssc.meme	ssc-miR-184	1:268585748-268586277	tp
db/MIRBASE/Sus_scrofa_ssc.meme	ssc-miR-184	12:17100324-17102069	tp
db/MIRBASE/Sus_scrofa_ssc.meme	ssc-miR-184	4:94807290-94807379	tp
db/MIRBASE/Sus_scrofa_ssc.meme	ssc-miR-184	4:98079245-98079343	tp
db/MIRBASE/Sus_scrofa_ssc.meme	ssc-miR-184	7:30515926-30516379	tp
db/MIRBASE/Sus_scrofa_ssc.meme	ssc-miR-184	15:95594464-95594788	tp
db/MIRBASE/Sus_scrofa_ssc.meme	ssc-miR-184	13:32409553-32409833	tp
db/MIRBASE/Sus_scrofa_ssc.meme	ssc-miR-184	8:1717019-1717305	tp
db/MIRBASE/Sus_scrofa_ssc.meme	ssc-miR-184	X:47284266-47284446	tp
db/MIRBASE/Sus_scrofa_ssc.meme	ssc-miR-184	1:268585726-268586277	tp
db/MIRBASE/Sus_scrofa_ssc.meme	ssc-miR-184	14:41115775-41115964	tp
db/MIRBASE/Sus_scrofa_ssc.meme	ssc-miR-184	12:3761559-3762368	tp
db/MIRBASE/Sus_scrofa_ssc.meme	ssc-miR-184	4:1215073-1215222	tp
db/MIRBASE/Sus_scrofa_ssc.meme	ssc-miR-184	13:208299083-208313127	tp
db/MIRBASE/Sus_scrofa_ssc.meme	ssc-miR-184	2:60308295-60309197	tp
db/MIRBASE/Sus_scrofa_ssc.meme	ssc-miR-184	16:51088703-51089161	tp
db/MIRBASE/Sus_scrofa_ssc.meme	ssc-miR-184	2:60308295-60309216	tp
db/MIRBASE/Sus_scrofa_ssc.meme	ssc-miR-184	3:131303118-131303655	tp
db/MIRBASE/Sus_scrofa_ssc.meme	ssc-miR-184	15:133691766-133693467	tp
db/MIRBASE/Sus_scrofa_ssc.meme	ssc-miR-184	5:6949864-6954037	tp
db/MIRBASE/Sus_scrofa_ssc.meme	ssc-miR-184	X:125053766-125056440	tp
db/MIRBASE/Sus_scrofa_ssc.meme	ssc-miR-184	6:70086247-70087614	tp
db/MIRBASE/Sus_scrofa_ssc.meme	ssc-miR-184	3:68623353-68623418	tp
db/MIRBASE/Sus_scrofa_ssc.meme	ssc-miR-184	6:53440809-53442005	tp
db/MIRBASE/Sus_scrofa_ssc.meme	ssc-miR-184	14:48555697-48556492	tp
db/MIRBASE/Sus_scrofa_ssc.meme	ssc-miR-184	12:60173335-60174037	tp
db/MIRBASE/Sus_scrofa_ssc.meme	ssc-miR-184	12:20171684-20171881	tp
db/MIRBASE/Sus_scrofa_ssc.meme	ssc-miR-184	2:151762785-151763918	tp
db/MIRBASE/Sus_scrofa_ssc.meme	ssc-miR-184	13:31738287-31738395	tp
db/MIRBASE/Sus_scrofa_ssc.meme	ssc-miR-184	6:59453078-59453329	tp
db/MIRBASE/Sus_scrofa_ssc.meme	ssc-miR-184	6:3131019-3131119	tp
db/MIRBASE/Sus_scrofa_ssc.meme	ssc-miR-184	7:1910607-1910774	tp
db/MIRBASE/Sus_scrofa_ssc.meme	ssc-miR-184	12:52581447-52581608	tp
db/MIRBASE/Sus_scrofa_ssc.meme	ssc-miR-184	12:23059062-23060485	tp
db/MIRBASE/Sus_scrofa_ssc.meme	ssc-miR-184	12:40044052-40044378	tp
db/MIRBASE/Sus_scrofa_ssc.meme	ssc-miR-184	3:132672127-132672299	tp
db/MIRBASE/Sus_scrofa_ssc.meme	ssc-miR-184	13:34544580-34545763	tp
db/MIRBASE/Sus_scrofa_ssc.meme	ssc-miR-184	12:6405378-6407158	tp
db/MIRBASE/Sus_scrofa_ssc.meme	ssc-miR-184	7:121178216-121179370	tp
db/MIRBASE/Sus_scrofa_ssc.meme	ssc-miR-184	1:126838151-126839270	tp
db/MIRBASE/Sus_scrofa_ssc.meme	ssc-miR-184	15:139881234-139881798	tp
db/MIRBASE/Sus_scrofa_ssc.meme	ssc-miR-184	9:6750287-6750428	tp
db/MIRBASE/Sus_scrofa_ssc.meme	ssc-miR-184	13:207261277-207262067	tp
db/MIRBASE/Sus_scrofa_ssc.meme	ssc-miR-184	2:64794258-64794919	tp
db/MIRBASE/Sus_scrofa_ssc.meme	ssc-miR-184	12:6405305-6407158	tp
db/MIRBASE/Sus_scrofa_ssc.meme	ssc-miR-184	12:3222311-3222845	tp
db/MIRBASE/Sus_scrofa_ssc.meme	ssc-miR-184	13:34906230-34906376	tp
db/MIRBASE/Sus_scrofa_ssc.meme	ssc-miR-184	12:40044052-40044398	tp
db/MIRBASE/Sus_scrofa_ssc.meme	ssc-miR-184	12:5651122-5651182	tp
db/MIRBASE/Sus_scrofa_ssc.meme	ssc-miR-184	15:140300765-140301892	tp
db/MIRBASE/Sus_scrofa_ssc.meme	ssc-miR-184	6:63971427-63972788	tp
db/MIRBASE/Sus_scrofa_ssc.meme	ssc-miR-184	12:60173264-60174037	tp
db/MIRBASE/Sus_scrofa_ssc.meme	ssc-miR-184	9:113367510-113368071	tp
db/MIRBASE/Sus_scrofa_ssc.meme	ssc-miR-184	5:10194071-10194919	tp
db/MIRBASE/Sus_scrofa_ssc.meme	ssc-miR-184	1:243128197-243128590	tp
db/MIRBASE/Sus_scrofa_ssc.meme	ssc-miR-184	12:51792545-51794104	tp
db/MIRBASE/Sus_scrofa_ssc.meme	ssc-miR-184	7:1910588-1910774	tp
db/MIRBASE/Sus_scrofa_ssc.meme	ssc-miR-184	7:53545598-53545956	tp
db/MIRBASE/Sus_scrofa_ssc.meme	ssc-miR-184	3:10120219-10121128	tp
db/MIRBASE/Sus_scrofa_ssc.meme	ssc-miR-184	6:58497348-58497820	tp
db/MIRBASE/Sus_scrofa_ssc.meme	ssc-miR-184	3:110318752-110318976	tp
db/MIRBASE/Sus_scrofa_ssc.meme	ssc-miR-184	3:6360719-6361657	tp
db/MIRBASE/Sus_scrofa_ssc.meme	ssc-miR-184	5:69752233-69753208	tp
db/MIRBASE/Sus_scrofa_ssc.meme	ssc-miR-184	15:140337354-140338241	tp
db/MIRBASE/Sus_scrofa_ssc.meme	ssc-miR-184	1:268846476-268847223	tp
db/MIRBASE/Sus_scrofa_ssc.meme	ssc-miR-184	2:80495000-80495794	tp
db/MIRBASE/Sus_scrofa_ssc.meme	ssc-miR-184	5:4467234-4467677	tp
db/MIRBASE/Sus_scrofa_ssc.meme	ssc-miR-184	16:68388453-68389966	tp
db/MIRBASE/Sus_scrofa_ssc.meme	ssc-miR-184	6:27316186-27317176	tp
db/MIRBASE/Sus_scrofa_ssc.meme	ssc-miR-184	1:243128170-243128590	tp
db/MIRBASE/Sus_scrofa_ssc.meme	ssc-miR-184	12:20870126-20870458	tp
db/MIRBASE/Sus_scrofa_ssc.meme	ssc-miR-184	3:10120162-10121128	tp
db/MIRBASE/Sus_scrofa_ssc.meme	ssc-miR-184	3:17745886-17745987	tp
db/MIRBASE/Sus_scrofa_ssc.meme	ssc-miR-184	3:58918066-58919416	tp
db/MIRBASE/Sus_scrofa_ssc.meme	ssc-miR-184	9:134795666-134796202	tp
db/MIRBASE/Sus_scrofa_ssc.meme	ssc-miR-184	12:52581447-52581748	tp
db/MIRBASE/Sus_scrofa_ssc.meme	ssc-miR-184	8:113435985-113436545	tp
db/MIRBASE/Sus_scrofa_ssc.meme	ssc-miR-184	AEMK02000682.1:801148-804129	tp
db/MIRBASE/Sus_scrofa_ssc.meme	ssc-miR-184	15:132360716-132361434	tp
db/MIRBASE/Sus_scrofa_ssc.meme	ssc-miR-184	14:85495899-85496379	tp
db/MIRBASE/Sus_scrofa_ssc.meme	ssc-miR-184	1:126837930-126839270	tp
db/MIRBASE/Sus_scrofa_ssc.meme	ssc-miR-184	14:47261912-47262375	tp
db/MIRBASE/Sus_scrofa_ssc.meme	ssc-miR-184	3:10120129-10121128	tp
db/MIRBASE/Sus_scrofa_ssc.meme	ssc-miR-184	2:60369235-60369785	tp
db/MIRBASE/Sus_scrofa_ssc.meme	ssc-miR-184	7:24040528-24040741	tp
db/MIRBASE/Sus_scrofa_ssc.meme	ssc-miR-184	12:20870126-20870477	tp
db/MIRBASE/Sus_scrofa_ssc.meme	ssc-miR-184	3:10120108-10121128	tp
db/MIRBASE/Sus_scrofa_ssc.meme	ssc-miR-184	10:14642621-14643339	tp
db/MIRBASE/Sus_scrofa_ssc.meme	ssc-miR-184	3:6578371-6579151	tp
db/MIRBASE/Sus_scrofa_ssc.meme	ssc-miR-184	2:9328268-9329329	tp
db/MIRBASE/Sus_scrofa_ssc.meme	ssc-miR-184	2:153693-154691	tp
db/MIRBASE/Sus_scrofa_ssc.meme	ssc-miR-184	16:71979232-71979964	tp
db/MIRBASE/Sus_scrofa_ssc.meme	ssc-miR-184	3:10120084-10121128	tp
db/MIRBASE/Sus_scrofa_ssc.meme	ssc-miR-184	X:47284266-47284516	tp
db/MIRBASE/Sus_scrofa_ssc.meme	ssc-miR-184	12:51792545-51794443	tp
db/MIRBASE/Sus_scrofa_ssc.meme	ssc-miR-184	8:197882-199540	tp
db/MIRBASE/Sus_scrofa_ssc.meme	ssc-miR-184	15:121207140-121207794	tp
db/MIRBASE/Sus_scrofa_ssc.meme	ssc-miR-184	3:58918066-58919551	tp
db/MIRBASE/Sus_scrofa_ssc.meme	ssc-miR-184	2:627799-627889	tp
db/MIRBASE/Sus_scrofa_ssc.meme	ssc-miR-184	6:71867219-71867867	tp
db/MIRBASE/Sus_scrofa_ssc.meme	ssc-miR-184	2:153693-154723	tp
db/MIRBASE/Sus_scrofa_ssc.meme	ssc-miR-184	6:93559261-93561650	tp
db/MIRBASE/Sus_scrofa_ssc.meme	ssc-miR-184	12:60470693-60471385	tp
db/MIRBASE/Sus_scrofa_ssc.meme	ssc-miR-184	14:955165-955973	tp
db/MIRBASE/Sus_scrofa_ssc.meme	ssc-miR-184	AEMK02000682.1:1107096-1107381	tp
db/MIRBASE/Sus_scrofa_ssc.meme	ssc-miR-184	11:77229619-77230680	tp
db/MIRBASE/Sus_scrofa_ssc.meme	ssc-miR-184	6:27316186-27317307	tp
db/MIRBASE/Sus_scrofa_ssc.meme	ssc-miR-184	1:269149882-269152284	tp
db/MIRBASE/Sus_scrofa_ssc.meme	ssc-miR-184	1:25432317-25432692	tp
db/MIRBASE/Sus_scrofa_ssc.meme	ssc-miR-184	X:124234737-124238046	tp
db/MIRBASE/Sus_scrofa_ssc.meme	ssc-miR-184	6:81611520-81612083	tp
db/MIRBASE/Sus_scrofa_ssc.meme	ssc-miR-184	3:118009850-118011878	tp
db/MIRBASE/Sus_scrofa_ssc.meme	ssc-miR-184	6:64312477-64313614	tp
db/MIRBASE/Sus_scrofa_ssc.meme	ssc-miR-184	10:14642621-14643391	tp
db/MIRBASE/Sus_scrofa_ssc.meme	ssc-miR-184	5:18910699-18911590	tp
db/MIRBASE/Sus_scrofa_ssc.meme	ssc-miR-184	2:77229103-77230053	tp
db/MIRBASE/Sus_scrofa_ssc.meme	ssc-miR-184	2:74444263-74445447	tp
db/MIRBASE/Sus_scrofa_ssc.meme	ssc-miR-184	14:132713756-132715348	tp
db/MIRBASE/Sus_scrofa_ssc.meme	ssc-miR-184	9:53358552-53359452	tp
db/MIRBASE/Sus_scrofa_ssc.meme	ssc-miR-184	16:79838451-79838663	tp
db/MIRBASE/Sus_scrofa_ssc.meme	ssc-miR-184	2:61430684-61431958	tp
db/MIRBASE/Sus_scrofa_ssc.meme	ssc-miR-184	6:19301123-19302735	tp
db/MIRBASE/Sus_scrofa_ssc.meme	ssc-miR-184	2:60308295-60309697	tp
db/MIRBASE/Sus_scrofa_ssc.meme	ssc-miR-184	4:93838309-93839490	tp
db/MIRBASE/Sus_scrofa_ssc.meme	ssc-miR-184	5:9187438-9188620	tp
db/MIRBASE/Sus_scrofa_ssc.meme	ssc-miR-184	9:53358533-53359452	tp
db/MIRBASE/Sus_scrofa_ssc.meme	ssc-miR-184	2:26481-28679	tp
db/MIRBASE/Sus_scrofa_ssc.meme	ssc-miR-184	7:54539974-54540554	tp
db/MIRBASE/Sus_scrofa_ssc.meme	ssc-miR-184	5:9005449-9007442	tp
db/MIRBASE/Sus_scrofa_ssc.meme	ssc-miR-184	17:14422990-14423862	tp
db/MIRBASE/Sus_scrofa_ssc.meme	ssc-miR-184	17:51674476-51675408	tp
db/MIRBASE/Sus_scrofa_ssc.meme	ssc-miR-184	9:44558319-44559715	tp
db/MIRBASE/Sus_scrofa_ssc.meme	ssc-miR-184	4:110648387-110650442	tp
db/MIRBASE/Sus_scrofa_ssc.meme	ssc-miR-184	6:81611426-81612083	tp
db/MIRBASE/Sus_scrofa_ssc.meme	ssc-miR-184	15:133168262-133169426	tp
db/MIRBASE/Sus_scrofa_ssc.meme	ssc-miR-184	4:110648425-110649059	tp
db/MIRBASE/Sus_scrofa_ssc.meme	ssc-miR-184	2:517510-517958	tp
db/MIRBASE/Sus_scrofa_ssc.meme	ssc-miR-184	5:248235-249327	tp
db/MIRBASE/Sus_scrofa_ssc.meme	ssc-miR-184	2:61430588-61431958	tp
db/MIRBASE/Sus_scrofa_ssc.meme	ssc-miR-184	2:10075131-10075780	tp
db/MIRBASE/Sus_scrofa_ssc.meme	ssc-miR-184	3:37323728-37325391	tp
db/MIRBASE/Sus_scrofa_ssc.meme	ssc-miR-184	4:96029212-96029869	tp
db/MIRBASE/Sus_scrofa_ssc.meme	ssc-miR-184	6:54234629-54235568	tp
db/MIRBASE/Sus_scrofa_ssc.meme	ssc-miR-184	3:18642981-18643383	tp
db/MIRBASE/Sus_scrofa_ssc.meme	ssc-miR-184	17:35218430-35218768	tp
db/MIRBASE/Sus_scrofa_ssc.meme	ssc-miR-184	6:59452937-59453329	tp
db/MIRBASE/Sus_scrofa_ssc.meme	ssc-miR-184	6:51494283-51503884	tp
db/MIRBASE/Sus_scrofa_ssc.meme	ssc-miR-184	6:361194-361306	tp
db/MIRBASE/Sus_scrofa_ssc.meme	ssc-miR-184	9:46297115-46297455	tp
db/MIRBASE/Sus_scrofa_ssc.meme	ssc-miR-184	6:65262000-65262462	tp
db/MIRBASE/Sus_scrofa_ssc.meme	ssc-miR-184	4:87756311-87756532	tp
db/MIRBASE/Sus_scrofa_ssc.meme	ssc-miR-184	6:54234607-54235568	tp
db/MIRBASE/Sus_scrofa_ssc.meme	ssc-miR-184	6:58860196-58861298	tp
db/MIRBASE/Sus_scrofa_ssc.meme	ssc-miR-184	AEMK02000682.1:975761-975935	tp
db/MIRBASE/Sus_scrofa_ssc.meme	ssc-miR-184	17:62749145-62750556	tp
db/MIRBASE/Sus_scrofa_ssc.meme	ssc-miR-184	2:76688894-76690840	tp
db/MIRBASE/Sus_scrofa_ssc.meme	ssc-miR-184	3:39941613-39941715	tp
db/MIRBASE/Sus_scrofa_ssc.meme	ssc-miR-184	1:127755636-127756018	tp
db/MIRBASE/Sus_scrofa_ssc.meme	ssc-miR-184	12:52663836-52664673	tp
db/MIRBASE/Sus_scrofa_ssc.meme	ssc-miR-184	3:18087500-18088278	tp
db/MIRBASE/Sus_scrofa_ssc.meme	ssc-miR-184	14:41370234-41371370	tp
db/MIRBASE/Sus_scrofa_ssc.meme	ssc-miR-184	1:272827934-272828558	tp
db/MIRBASE/Sus_scrofa_ssc.meme	ssc-miR-184	2:8155348-8155686	tp
db/MIRBASE/Sus_scrofa_ssc.meme	ssc-miR-184	2:151249884-151251273	tp
db/MIRBASE/Sus_scrofa_ssc.meme	ssc-miR-184	17:39794640-39795239	tp
db/MIRBASE/Sus_scrofa_ssc.meme	ssc-miR-184	2:73126273-73128201	tp
db/MIRBASE/Sus_scrofa_ssc.meme	ssc-miR-184	2:66114068-66114312	tp
db/MIRBASE/Sus_scrofa_ssc.meme	ssc-miR-184	1:126837471-126839270	tp
db/MIRBASE/Sus_scrofa_ssc.meme	ssc-miR-184	6:982070-982995	tp
db/MIRBASE/Sus_scrofa_ssc.meme	ssc-miR-184	13:122224918-122225357	tp
db/MIRBASE/Sus_scrofa_ssc.meme	ssc-miR-184	3:37324777-37325391	tp
db/MIRBASE/Sus_scrofa_ssc.meme	ssc-miR-184	12:6694287-6696296	tp
db/MIRBASE/Sus_scrofa_ssc.meme	ssc-miR-184	3:37758148-37758870	tp
db/MIRBASE/Sus_scrofa_ssc.meme	ssc-miR-184	2:7378551-7378975	tp
db/MIRBASE/Sus_scrofa_ssc.meme	ssc-miR-184	3:33894304-33895698	tp
db/MIRBASE/Sus_scrofa_ssc.meme	ssc-miR-184	7:29808852-29810003	tp
db/MIRBASE/Sus_scrofa_ssc.meme	ssc-miR-184	10:65063268-65063538	tp
db/MIRBASE/Sus_scrofa_ssc.meme	ssc-miR-184	9:8810722-8812295	tp
db/MIRBASE/Sus_scrofa_ssc.meme	ssc-miR-184	1:269430067-269431462	tp
db/MIRBASE/Sus_scrofa_ssc.meme	ssc-miR-184	6:77374002-77375320	tp
db/MIRBASE/Sus_scrofa_ssc.meme	ssc-miR-184	7:76404499-76405826	tp
db/MIRBASE/Sus_scrofa_ssc.meme	ssc-miR-184	1:126837428-126839270	tp
db/MIRBASE/Sus_scrofa_ssc.meme	ssc-miR-184	12:3816993-3817230	tp
db/MIRBASE/Sus_scrofa_ssc.meme	ssc-miR-184	17:61696050-61698142	tp
db/MIRBASE/Sus_scrofa_ssc.meme	ssc-miR-184	12:52663836-52664724	tp
db/MIRBASE/Sus_scrofa_ssc.meme	ssc-miR-184	3:37689709-37690993	tp
db/MIRBASE/Sus_scrofa_ssc.meme	ssc-miR-184	6:55321409-55322249	tp
db/MIRBASE/Sus_scrofa_ssc.meme	ssc-miR-184	1:221015045-221016013	tp
db/MIRBASE/Sus_scrofa_ssc.meme	ssc-miR-184	2:76614995-76616843	tp
db/MIRBASE/Sus_scrofa_ssc.meme	ssc-miR-184	X:43145132-43146775	tp
db/MIRBASE/Sus_scrofa_ssc.meme	ssc-miR-184	15:140144346-140144784	tp
db/MIRBASE/Sus_scrofa_ssc.meme	ssc-miR-184	14:111647011-111647278	tp
db/MIRBASE/Sus_scrofa_ssc.meme	ssc-miR-184	12:60143319-60144014	tp
db/MIRBASE/Sus_scrofa_ssc.meme	ssc-miR-184	2:7378551-7378996	tp
db/MIRBASE/Sus_scrofa_ssc.meme	ssc-miR-184	2:151249795-151251273	tp
db/MIRBASE/Sus_scrofa_ssc.meme	ssc-miR-184	1:126837360-126839270	tp
db/MIRBASE/Sus_scrofa_ssc.meme	ssc-miR-184	3:56759982-56760824	tp
db/MIRBASE/Sus_scrofa_ssc.meme	ssc-miR-184	5:22338029-22338244	tp
db/MIRBASE/Sus_scrofa_ssc.meme	ssc-miR-184	5:17281920-17284151	tp
db/MIRBASE/Sus_scrofa_ssc.meme	ssc-miR-184	6:54447865-54448187	tp
db/MIRBASE/Sus_scrofa_ssc.meme	ssc-miR-184	17:14422817-14423862	tp
db/MIRBASE/Sus_scrofa_ssc.meme	ssc-miR-184	3:18518615-18519056	tp
db/MIRBASE/Sus_scrofa_ssc.meme	ssc-miR-184	3:51535801-51535965	tp
db/MIRBASE/Sus_scrofa_ssc.meme	ssc-miR-184	18:50562035-50563336	tp
db/MIRBASE/Sus_scrofa_ssc.meme	ssc-miR-184	7:58381316-58383212	tp
db/MIRBASE/Sus_scrofa_ssc.meme	ssc-miR-184	17:39794640-39795291	tp
db/MIRBASE/Sus_scrofa_ssc.meme	ssc-miR-184	17:30236775-30237517	tp
db/MIRBASE/Sus_scrofa_ssc.meme	ssc-miR-184	6:79648894-79649637	tp
db/MIRBASE/Sus_scrofa_ssc.meme	ssc-miR-184	6:53238659-53238942	tp
db/MIRBASE/Sus_scrofa_ssc.meme	ssc-miR-184	18:6970888-6971525	tp
db/MIRBASE/Sus_scrofa_ssc.meme	ssc-miR-184	5:6332979-6333366	tp
db/MIRBASE/Sus_scrofa_ssc.meme	ssc-miR-184	2:280284-280802	tp
db/MIRBASE/Sus_scrofa_ssc.meme	ssc-miR-184	3:117645421-117647359	tp
db/MIRBASE/Sus_scrofa_ssc.meme	ssc-miR-184	1:127755636-127756071	tp
db/MIRBASE/Sus_scrofa_ssc.meme	ssc-miR-184	3:5411812-5414071	tp
db/MIRBASE/Sus_scrofa_ssc.meme	ssc-miR-184	13:29373788-29376342	tp
db/MIRBASE/Sus_scrofa_ssc.meme	ssc-miR-184	5:445049-445332	tp
db/MIRBASE/Sus_scrofa_ssc.meme	ssc-miR-184	5:78205809-78208190	tp
db/MIRBASE/Sus_scrofa_ssc.meme	ssc-miR-184	13:34082071-34082344	tp
db/MIRBASE/Sus_scrofa_ssc.meme	ssc-miR-184	X:111969185-111969733	tp
db/MIRBASE/Sus_scrofa_ssc.meme	ssc-miR-184	6:14986868-14988682	tp
db/MIRBASE/Sus_scrofa_ssc.meme	ssc-miR-184	3:1664074-1665118	tp
db/MIRBASE/Sus_scrofa_ssc.meme	ssc-miR-184	9:9653956-9659302	tp
db/MIRBASE/Sus_scrofa_ssc.meme	ssc-miR-184	7:53471252-53472783	tp
db/MIRBASE/Sus_scrofa_ssc.meme	ssc-miR-184	X:11893257-11893784	tp
db/MIRBASE/Sus_scrofa_ssc.meme	ssc-miR-184	X:43218393-43218524	tp
db/MIRBASE/Sus_scrofa_ssc.meme	ssc-miR-184	2:5210500-5210572	tp
db/MIRBASE/Sus_scrofa_ssc.meme	ssc-miR-184	4:110647808-110650442	tp
db/MIRBASE/Sus_scrofa_ssc.meme	ssc-miR-184	X:125015988-125016543	tp
db/MIRBASE/Sus_scrofa_ssc.meme	ssc-miR-184	12:20646959-20647461	tp
db/MIRBASE/Sus_scrofa_ssc.meme	ssc-miR-184	1:126837166-126839270	tp
db/MIRBASE/Sus_scrofa_ssc.meme	ssc-miR-184	2:10074962-10075780	tp
db/MIRBASE/Sus_scrofa_ssc.meme	ssc-miR-184	17:62179424-62181104	tp
db/MIRBASE/Sus_scrofa_ssc.meme	ssc-miR-184	X:125029154-125029553	tp
db/MIRBASE/Sus_scrofa_ssc.meme	ssc-miR-184	15:131627428-131628564	tp
db/MIRBASE/Sus_scrofa_ssc.meme	ssc-miR-184	3:10632676-10633607	tp
db/MIRBASE/Sus_scrofa_ssc.meme	ssc-miR-184	7:121058104-121058517	tp
db/MIRBASE/Sus_scrofa_ssc.meme	ssc-miR-184	6:83855008-83857090	tp
db/MIRBASE/Sus_scrofa_ssc.meme	ssc-miR-184	16:41098971-41099444	tp
db/MIRBASE/Sus_scrofa_ssc.meme	ssc-miR-184	13:207494046-207495539	tp
db/MIRBASE/Sus_scrofa_ssc.meme	ssc-miR-184	6:14986700-14988682	tp
db/MIRBASE/Sus_scrofa_ssc.meme	ssc-miR-184	9:10939586-10940828	tp
db/MIRBASE/Sus_scrofa_ssc.meme	ssc-miR-184	6:27790871-27792030	tp
db/MIRBASE/Sus_scrofa_ssc.meme	ssc-miR-184	5:486422-486563	tp
db/MIRBASE/Sus_scrofa_ssc.meme	ssc-miR-184	2:77001834-77003327	tp
db/MIRBASE/Sus_scrofa_ssc.meme	ssc-miR-184	15:131627428-131628617	tp
db/MIRBASE/Sus_scrofa_ssc.meme	ssc-miR-184	6:59788774-59789395	tp
db/MIRBASE/Sus_scrofa_ssc.meme	ssc-miR-184	3:7873874-7874854	tp
db/MIRBASE/Sus_scrofa_ssc.meme	ssc-miR-184	12:52581981-52582340	tp
db/MIRBASE/Sus_scrofa_ssc.meme	ssc-miR-184	7:4934882-4935987	tp
db/MIRBASE/Sus_scrofa_ssc.meme	ssc-miR-184	15:31970792-31970872	tp
db/MIRBASE/Sus_scrofa_ssc.meme	ssc-miR-184	9:6790073-6790463	tp
db/MIRBASE/Sus_scrofa_ssc.meme	ssc-miR-184	2:7248142-7248766	tp
db/MIRBASE/Sus_scrofa_ssc.meme	ssc-miR-184	2:10828664-10829890	tp
db/MIRBASE/Sus_scrofa_ssc.meme	ssc-miR-184	6:63397115-63398309	tp
db/MIRBASE/Sus_scrofa_ssc.meme	ssc-miR-184	1:267639642-267641262	tp
db/MIRBASE/Sus_scrofa_ssc.meme	ssc-miR-184	6:93980641-93981108	tp
db/MIRBASE/Sus_scrofa_ssc.meme	ssc-miR-184	1:127755636-127756125	tp
db/MIRBASE/Sus_scrofa_ssc.meme	ssc-miR-184	17:14422630-14423862	tp
db/MIRBASE/Sus_scrofa_ssc.meme	ssc-miR-184	3:4733274-4734339	tp
db/MIRBASE/Sus_scrofa_ssc.meme	ssc-miR-184	17:51674106-51675408	tp
db/MIRBASE/Sus_scrofa_ssc.meme	ssc-miR-184	1:243127872-243128590	tp
db/MIRBASE/Sus_scrofa_ssc.meme	ssc-miR-184	1:157953876-157954627	tp
db/MIRBASE/Sus_scrofa_ssc.meme	ssc-miR-184	12:22329031-22332198	tp
db/MIRBASE/Sus_scrofa_ssc.meme	ssc-miR-184	5:59545165-59545408	tp
db/MIRBASE/Sus_scrofa_ssc.meme	ssc-miR-184	13:207493971-207495539	tp
db/MIRBASE/Sus_scrofa_ssc.meme	ssc-miR-184	18:14123754-14124124	tp
db/MIRBASE/Sus_scrofa_ssc.meme	ssc-miR-184	X:39208120-39209196	tp
db/MIRBASE/Sus_scrofa_ssc.meme	ssc-miR-184	12:27099039-27100415	tp
db/MIRBASE/Sus_scrofa_ssc.meme	ssc-miR-184	7:29663494-29664804	tp
db/MIRBASE/Sus_scrofa_ssc.meme	ssc-miR-184	12:60143319-60144200	tp
db/MIRBASE/Sus_scrofa_ssc.meme	ssc-miR-184	3:53896884-53898103	tp
db/MIRBASE/Sus_scrofa_ssc.meme	ssc-miR-184	10:23788281-23789424	tp
db/MIRBASE/Sus_scrofa_ssc.meme	ssc-miR-184	X:124294589-124295445	tp
db/MIRBASE/Sus_scrofa_ssc.meme	ssc-miR-184	13:207493912-207495539	tp
db/MIRBASE/Sus_scrofa_ssc.meme	ssc-miR-184	7:4934882-4936035	tp
db/MIRBASE/Sus_scrofa_ssc.meme	ssc-miR-184	5:22251758-22252402	tp
db/MIRBASE/Sus_scrofa_ssc.meme	ssc-miR-184	12:23059062-23062673	tp
db/MIRBASE/Sus_scrofa_ssc.meme	ssc-miR-184	3:10037947-10038074	tp
db/MIRBASE/Sus_scrofa_ssc.meme	ssc-miR-184	7:78451062-78451760	tp
db/MIRBASE/Sus_scrofa_ssc.meme	ssc-miR-184	3:7936079-7936153	tp
db/MIRBASE/Sus_scrofa_ssc.meme	ssc-miR-184	13:32250496-32250735	tp
db/MIRBASE/Sus_scrofa_ssc.meme	ssc-miR-184	13:77985321-77986154	tp
db/MIRBASE/Sus_scrofa_ssc.meme	ssc-miR-184	X:52395064-52395205	tp
db/MIRBASE/Sus_scrofa_ssc.meme	ssc-miR-184	6:95840968-95842174	tp
db/MIRBASE/Sus_scrofa_ssc.meme	ssc-miR-184	6:47929504-47929957	tp
db/MIRBASE/Sus_scrofa_ssc.meme	ssc-miR-184	7:29720095-29720183	tp
db/MIRBASE/Sus_scrofa_ssc.meme	ssc-miR-184	6:77777741-77778571	tp
db/MIRBASE/Sus_scrofa_ssc.meme	ssc-miR-184	9:44178407-44178606	tp
db/MIRBASE/Sus_scrofa_ssc.meme	ssc-miR-184	2:76147556-76148159	tp
db/MIRBASE/Sus_scrofa_ssc.meme	ssc-miR-184	3:39942833-39943306	tp
db/MIRBASE/Sus_scrofa_ssc.meme	ssc-miR-184	13:207196888-207197165	tp
db/MIRBASE/Sus_scrofa_ssc.meme	ssc-miR-184	6:164320872-164321168	tp
db/MIRBASE/Sus_scrofa_ssc.meme	ssc-miR-184	13:207512956-207514763	tp
db/MIRBASE/Sus_scrofa_ssc.meme	ssc-miR-184	2:69328171-69328519	tp
db/MIRBASE/Sus_scrofa_ssc.meme	ssc-miR-184	1:127755636-127756165	tp
db/MIRBASE/Sus_scrofa_ssc.meme	ssc-miR-184	12:6466127-6466770	tp
db/MIRBASE/Sus_scrofa_ssc.meme	ssc-miR-184	1:273154909-273155402	tp
db/MIRBASE/Sus_scrofa_ssc.meme	ssc-miR-184	6:64311745-64313614	tp
db/MIRBASE/Sus_scrofa_ssc.meme	ssc-miR-184	12:5354376-5355173	tp
db/MIRBASE/Sus_scrofa_ssc.meme	ssc-miR-184	1:271447822-271448356	tp
db/MIRBASE/Sus_scrofa_ssc.meme	ssc-miR-184	X:111969058-111969733	tp
db/MIRBASE/Sus_scrofa_ssc.meme	ssc-miR-184	17:32960049-32960104	tp
db/MIRBASE/Sus_scrofa_ssc.meme	ssc-miR-184	6:167316947-167317225	tp
db/MIRBASE/Sus_scrofa_ssc.meme	ssc-miR-184	3:112031945-112032330	tp
db/MIRBASE/Sus_scrofa_ssc.meme	ssc-miR-184	4:94545077-94546546	tp
db/MIRBASE/Sus_scrofa_ssc.meme	ssc-miR-184	6:95840908-95842174	tp
db/MIRBASE/Sus_scrofa_ssc.meme	ssc-miR-184	18:8264173-8265068	tp
db/MIRBASE/Sus_scrofa_ssc.meme	ssc-miR-184	1:7688880-7689469	tp
db/MIRBASE/Sus_scrofa_ssc.meme	ssc-miR-184	7:117605563-117606401	tp
db/MIRBASE/Sus_scrofa_ssc.meme	ssc-miR-184	2:1291447-1295887	tp
db/MIRBASE/Sus_scrofa_ssc.meme	ssc-miR-184	2:61429523-61431958	tp
db/MIRBASE/Sus_scrofa_ssc.meme	ssc-miR-184	8:12630835-12632584	tp
db/MIRBASE/Sus_scrofa_ssc.meme	ssc-miR-184	1:29975282-29975746	tp
db/MIRBASE/Sus_scrofa_ssc.meme	ssc-miR-184	5:15591913-15592384	tp
db/MIRBASE/Sus_scrofa_ssc.meme	ssc-miR-184	X:111969038-111969733	tp
db/MIRBASE/Sus_scrofa_ssc.meme	ssc-miR-184	5:6199811-6201938	tp
db/MIRBASE/Sus_scrofa_ssc.meme	ssc-miR-184	2:8981685-8981984	tp
db/MIRBASE/Sus_scrofa_ssc.meme	ssc-miR-184	AEMK02000452.1:3594679-3594801	tp
db/MIRBASE/Sus_scrofa_ssc.meme	ssc-miR-184	2:10155704-10156995	tp
db/MIRBASE/Sus_scrofa_ssc.meme	ssc-miR-184	X:124457000-124457304	tp
db/MIRBASE/Sus_scrofa_ssc.meme	ssc-miR-184	15:121585853-121586006	tp
db/MIRBASE/Sus_scrofa_ssc.meme	ssc-miR-184	18:6149459-6149618	tp
db/MIRBASE/Sus_scrofa_ssc.meme	ssc-miR-184	2:2391086-2391447	tp
db/MIRBASE/Sus_scrofa_ssc.meme	ssc-miR-184	1:243127753-243128590	tp
db/MIRBASE/Sus_scrofa_ssc.meme	ssc-miR-184	3:8977692-8978286	tp
db/MIRBASE/Sus_scrofa_ssc.meme	ssc-miR-184	1:127755636-127756204	tp
db/MIRBASE/Sus_scrofa_ssc.meme	ssc-miR-184	X:111969019-111969733	tp
db/MIRBASE/Sus_scrofa_ssc.meme	ssc-miR-184	5:10066084-10069469	tp
db/MIRBASE/Sus_scrofa_ssc.meme	ssc-miR-184	6:81605109-81605886	tp
db/MIRBASE/Sus_scrofa_ssc.meme	ssc-miR-184	5:17571941-17573053	tp
db/MIRBASE/Sus_scrofa_ssc.meme	ssc-miR-184	3:1818366-1819418	tp
db/MIRBASE/Sus_scrofa_ssc.meme	ssc-miR-184	13:207493658-207495539	tp
db/MIRBASE/Sus_scrofa_ssc.meme	ssc-miR-184	6:94787080-94787278	tp
db/MIRBASE/Sus_scrofa_ssc.meme	ssc-miR-184	8:28308273-28308480	tp
db/MIRBASE/Sus_scrofa_ssc.meme	ssc-miR-184	1:274125667-274125866	tp
db/MIRBASE/Sus_scrofa_ssc.meme	ssc-miR-184	1:249898930-249899857	tp
db/MIRBASE/Sus_scrofa_ssc.meme	ssc-miR-184	3:113853459-113857106	tp
db/MIRBASE/Sus_scrofa_ssc.meme	ssc-miR-184	2:1471952-1472345	tp
db/MIRBASE/Sus_scrofa_ssc.meme	ssc-miR-184	15:24541144-24541280	tp
db/MIRBASE/Sus_scrofa_ssc.meme	ssc-miR-184	9:38398932-38399903	tp
db/MIRBASE/Sus_scrofa_ssc.meme	ssc-miR-184	5:57597847-57598386	tp
db/MIRBASE/Sus_scrofa_ssc.meme	ssc-miR-184	14:4317160-4318575	tp
db/MIRBASE/Sus_scrofa_ssc.meme	ssc-miR-184	5:5035896-5036035	tp
db/MIRBASE/Sus_scrofa_ssc.meme	ssc-miR-184	3:126852570-126853986	tp
db/MIRBASE/Sus_scrofa_ssc.meme	ssc-miR-184	2:68734080-68734567	tp
db/MIRBASE/Sus_scrofa_ssc.meme	ssc-miR-184	7:89007377-89007707	tp
db/MIRBASE/Sus_scrofa_ssc.meme	ssc-miR-184	6:81605109-81605912	tp
db/MIRBASE/Sus_scrofa_ssc.meme	ssc-miR-184	2:71577167-71577390	tp
db/MIRBASE/Sus_scrofa_ssc.meme	ssc-miR-184	18:8264086-8265068	tp
db/MIRBASE/Sus_scrofa_ssc.meme	ssc-miR-184	6:53729921-53730425	tp
db/MIRBASE/Sus_scrofa_ssc.meme	ssc-miR-184	1:268308962-268309397	tp
db/MIRBASE/Sus_scrofa_ssc.meme	ssc-miR-184	2:8087828-8088686	tp
db/MIRBASE/Sus_scrofa_ssc.meme	ssc-miR-184	3:125775099-125775282	tp
db/MIRBASE/Sus_scrofa_ssc.meme	ssc-miR-184	17:39878285-39878620	tp
db/MIRBASE/Sus_scrofa_ssc.meme	ssc-miR-184	6:53963858-53966241	tp
db/MIRBASE/Sus_scrofa_ssc.meme	ssc-miR-184	14:81890284-81891796	tp
db/MIRBASE/Sus_scrofa_ssc.meme	ssc-miR-184	2:1188550-1189237	tp
db/MIRBASE/Sus_scrofa_ssc.meme	ssc-miR-184	12:23382396-23384104	tp
db/MIRBASE/Sus_scrofa_ssc.meme	ssc-miR-184	2:7157964-7158290	tp
db/MIRBASE/Sus_scrofa_ssc.meme	ssc-miR-184	2:3613917-3615616	tp
db/MIRBASE/Sus_scrofa_ssc.meme	ssc-miR-184	6:55505119-55505362	tp
db/MIRBASE/Sus_scrofa_ssc.meme	ssc-miR-184	2:64723700-64723827	tp
db/MIRBASE/Sus_scrofa_ssc.meme	ssc-miR-184	X:43043618-43044097	tp
db/MIRBASE/Sus_scrofa_ssc.meme	ssc-miR-184	12:21868258-21869103	tp
db/MIRBASE/Sus_scrofa_ssc.meme	ssc-miR-184	5:15690895-15690997	tp
db/MIRBASE/Sus_scrofa_ssc.meme	ssc-miR-184	7:24066998-24067383	tp
db/MIRBASE/Sus_scrofa_ssc.meme	ssc-miR-184	12:47080374-47081259	tp
db/MIRBASE/Sus_scrofa_ssc.meme	ssc-miR-184	4:74294860-74295425	tp
db/MIRBASE/Sus_scrofa_ssc.meme	ssc-miR-184	2:77551664-77552972	tp
db/MIRBASE/Sus_scrofa_ssc.meme	ssc-miR-184	3:18349171-18349500	tp
db/MIRBASE/Sus_scrofa_ssc.meme	ssc-miR-184	6:92246047-92248172	tp
db/MIRBASE/Sus_scrofa_ssc.meme	ssc-miR-184	12:15055946-15056433	tp
db/MIRBASE/Sus_scrofa_ssc.meme	ssc-miR-184	3:24835555-24835834	tp
db/MIRBASE/Sus_scrofa_ssc.meme	ssc-miR-184	6:6933502-6934356	tp
db/MIRBASE/Sus_scrofa_ssc.meme	ssc-miR-184	2:65205660-65206126	tp
db/MIRBASE/Sus_scrofa_ssc.meme	ssc-miR-184	1:249898847-249899857	tp
db/MIRBASE/Sus_scrofa_ssc.meme	ssc-miR-184	1:7688880-7689562	tp
db/MIRBASE/Sus_scrofa_ssc.meme	ssc-miR-184	7:61032160-61032776	tp
db/MIRBASE/Sus_scrofa_ssc.meme	ssc-miR-184	12:3759698-3762368	tp
db/MIRBASE/Sus_scrofa_ssc.meme	ssc-miR-184	5:6975493-6975872	tp
db/MIRBASE/Sus_scrofa_ssc.meme	ssc-miR-184	4:2345122-2345719	tp
db/MIRBASE/Sus_scrofa_ssc.meme	ssc-miR-184	12:19747358-19748787	tp
db/MIRBASE/Sus_scrofa_ssc.meme	ssc-miR-184	9:44135516-44135816	tp
db/MIRBASE/Sus_scrofa_ssc.meme	ssc-miR-184	3:4733274-4734686	tp
db/MIRBASE/Sus_scrofa_ssc.meme	ssc-miR-184	12:20382575-20384004	tp
db/MIRBASE/Sus_scrofa_ssc.meme	ssc-miR-184	1:265655197-265657343	tp
db/MIRBASE/Sus_scrofa_ssc.meme	ssc-miR-184	4:96588993-96589301	tp
db/MIRBASE/Sus_scrofa_ssc.meme	ssc-miR-184	17:62072628-62072949	tp
db/MIRBASE/Sus_scrofa_ssc.meme	ssc-miR-184	X:125007126-125007170	tp
db/MIRBASE/Sus_scrofa_ssc.meme	ssc-miR-184	4:95745191-95745621	tp
db/MIRBASE/Sus_scrofa_ssc.meme	ssc-miR-184	2:51286652-51287570	tp
db/MIRBASE/Sus_scrofa_ssc.meme	ssc-miR-184	3:40598298-40598421	tp
db/MIRBASE/Sus_scrofa_ssc.meme	ssc-miR-184	2:2391086-2391858	tp
db/MIRBASE/Sus_scrofa_ssc.meme	ssc-miR-184	13:31642063-31642243	tp
db/MIRBASE/Sus_scrofa_ssc.meme	ssc-miR-184	6:75607520-75607922	tp
db/MIRBASE/Sus_scrofa_ssc.meme	ssc-miR-184	5:9777260-9777916	tp
db/MIRBASE/Sus_scrofa_ssc.meme	ssc-miR-184	1:269382523-269383935	tp
db/MIRBASE/Sus_scrofa_ssc.meme	ssc-miR-184	12:3794271-3794821	tp
db/MIRBASE/Sus_scrofa_ssc.meme	ssc-miR-184	7:53633351-53634201	tp
db/MIRBASE/Sus_scrofa_ssc.meme	ssc-miR-184	3:108103633-108105269	tp
db/MIRBASE/Sus_scrofa_ssc.meme	ssc-miR-184	3:39981940-39982476	tp
db/MIRBASE/Sus_scrofa_ssc.meme	ssc-miR-184	2:77551565-77552972	tp
db/MIRBASE/Sus_scrofa_ssc.meme	ssc-miR-184	6:27790871-27792557	tp
db/MIRBASE/Sus_scrofa_ssc.meme	ssc-miR-184	5:284163-284501	tp
db/MIRBASE/Sus_scrofa_ssc.meme	ssc-miR-184	2:72698221-72698268	tp
db/MIRBASE/Sus_scrofa_ssc.meme	ssc-miR-184	6:96055626-96056957	tp
db/MIRBASE/Sus_scrofa_ssc.meme	ssc-miR-184	5:18665327-18665923	tp
db/MIRBASE/Sus_scrofa_ssc.meme	ssc-miR-184	4:93837007-93839490	tp
db/MIRBASE/Sus_scrofa_ssc.meme	ssc-miR-184	1:120848869-120849825	tp
db/MIRBASE/Sus_scrofa_ssc.meme	ssc-miR-184	15:121325526-121327384	tp
db/MIRBASE/Sus_scrofa_ssc.meme	ssc-miR-184	14:42196178-42197379	tp
db/MIRBASE/Sus_scrofa_ssc.meme	ssc-miR-184	3:112264364-112265524	tp
db/MIRBASE/Sus_scrofa_ssc.meme	ssc-miR-184	3:8716739-8716869	tp
db/MIRBASE/Sus_scrofa_ssc.meme	ssc-miR-184	2:1471886-1472345	tp
db/MIRBASE/Sus_scrofa_ssc.meme	ssc-miR-184	X:41865971-41866354	tp
db/MIRBASE/Sus_scrofa_ssc.meme	ssc-miR-184	4:38665266-38665850	tp
db/MIRBASE/Sus_scrofa_ssc.meme	ssc-miR-184	3:51523376-51524036	tp
db/MIRBASE/Sus_scrofa_ssc.meme	ssc-miR-184	12:5510018-5510964	tp
db/MIRBASE/Sus_scrofa_ssc.meme	ssc-miR-184	12:18363089-18363713	tp
db/MIRBASE/Sus_scrofa_ssc.meme	ssc-miR-184	12:546393-547268	tp
db/MIRBASE/Sus_scrofa_ssc.meme	ssc-miR-184	14:81890067-81891796	tp
db/MIRBASE/Sus_scrofa_ssc.meme	ssc-miR-184	12:21868258-21869205	tp
db/MIRBASE/Sus_scrofa_ssc.meme	ssc-miR-184	6:48665725-48666028	tp
db/MIRBASE/Sus_scrofa_ssc.meme	ssc-miR-184	15:25379144-25379643	tp
db/MIRBASE/Sus_scrofa_ssc.meme	ssc-miR-184	12:14991566-14993462	tp
db/MIRBASE/Sus_scrofa_ssc.meme	ssc-miR-184	2:17465708-17468729	tp
db/MIRBASE/Sus_scrofa_ssc.meme	ssc-miR-184	2:81484387-81484662	tp
db/MIRBASE/Sus_scrofa_ssc.meme	ssc-miR-184	6:47142707-47143052	tp
db/MIRBASE/Sus_scrofa_ssc.meme	ssc-miR-184	3:40177645-40177784	tp
db/MIRBASE/Sus_scrofa_ssc.meme	ssc-miR-184	1:272384055-272385384	tp
db/MIRBASE/Sus_scrofa_ssc.meme	ssc-miR-184	2:6445874-6445923	tp
db/MIRBASE/Sus_scrofa_ssc.meme	ssc-miR-184	17:62517814-62518092	tp
db/MIRBASE/Sus_scrofa_ssc.meme	ssc-miR-184	5:14973483-14976192	tp
db/MIRBASE/Sus_scrofa_ssc.meme	ssc-miR-184	6:43542885-43544249	tp
db/MIRBASE/Sus_scrofa_ssc.meme	ssc-miR-184	2:1291447-1295676	tp
db/MIRBASE/Sus_scrofa_ssc.meme	ssc-miR-184	1:249898711-249899857	tp
db/MIRBASE/Sus_scrofa_ssc.meme	ssc-miR-184	18:8263905-8265068	tp
db/MIRBASE/Sus_scrofa_ssc.meme	ssc-miR-184	3:110318418-110318976	tp
db/MIRBASE/Sus_scrofa_ssc.meme	ssc-miR-184	1:8562546-8562884	tp
db/MIRBASE/Sus_scrofa_ssc.meme	ssc-miR-184	12:25441565-25442448	tp
db/MIRBASE/Sus_scrofa_ssc.meme	ssc-miR-184	3:111835635-111836153	tp
db/MIRBASE/Sus_scrofa_ssc.meme	ssc-miR-184	12:7744944-7747081	tp
db/MIRBASE/Sus_scrofa_ssc.meme	ssc-miR-184	7:58706094-58707188	tp
db/MIRBASE/Sus_scrofa_ssc.meme	ssc-miR-184	2:151402215-151402753	tp
db/MIRBASE/Sus_scrofa_ssc.meme	ssc-miR-184	8:12630835-12633247	tp
db/MIRBASE/Sus_scrofa_ssc.meme	ssc-miR-184	9:1179676-1181266	tp
db/MIRBASE/Sus_scrofa_ssc.meme	ssc-miR-184	1:274111759-274111970	tp
db/MIRBASE/Sus_scrofa_ssc.meme	ssc-miR-184	8:313007-313967	tp
db/MIRBASE/Sus_scrofa_ssc.meme	ssc-miR-184	5:5075627-5076777	tp
db/MIRBASE/Sus_scrofa_ssc.meme	ssc-miR-184	7:23777126-23777296	tp
db/MIRBASE/Sus_scrofa_ssc.meme	ssc-miR-184	8:66465433-66465682	tp
db/MIRBASE/Sus_scrofa_ssc.meme	ssc-miR-184	12:19346206-19347044	tp
db/MIRBASE/Sus_scrofa_ssc.meme	ssc-miR-184	14:35350905-35353172	tp
db/MIRBASE/Sus_scrofa_ssc.meme	ssc-miR-184	12:546393-547315	tp
db/MIRBASE/Sus_scrofa_ssc.meme	ssc-miR-184	17:34838086-34839340	tp
db/MIRBASE/Sus_scrofa_ssc.meme	ssc-miR-184	15:25379144-25379668	tp
db/MIRBASE/Sus_scrofa_ssc.meme	ssc-miR-184	2:75894160-75896276	tp
db/MIRBASE/Sus_scrofa_ssc.meme	ssc-miR-184	X:125230414-125230809	tp
db/MIRBASE/Sus_scrofa_ssc.meme	ssc-miR-184	9:6294804-6295374	tp
db/MIRBASE/Sus_scrofa_ssc.meme	ssc-miR-184	3:39130781-39132233	tp
db/MIRBASE/Sus_scrofa_ssc.meme	ssc-miR-184	12:5311092-5312104	tp
db/MIRBASE/Sus_scrofa_ssc.meme	ssc-miR-184	5:5075607-5076777	tp
db/MIRBASE/Sus_scrofa_ssc.meme	ssc-miR-184	16:60255567-60256323	tp
db/MIRBASE/Sus_scrofa_ssc.meme	ssc-miR-184	2:74511462-74511940	tp
db/MIRBASE/Sus_scrofa_ssc.meme	ssc-miR-184	14:40611916-40617295	tp
db/MIRBASE/Sus_scrofa_ssc.meme	ssc-miR-184	6:60686398-60687445	tp
db/MIRBASE/Sus_scrofa_ssc.meme	ssc-miR-184	14:110608845-110609113	tp
db/MIRBASE/Sus_scrofa_ssc.meme	ssc-miR-184	12:546393-547334	tp
db/MIRBASE/Sus_scrofa_ssc.meme	ssc-miR-184	5:19587383-19588382	tp
db/MIRBASE/Sus_scrofa_ssc.meme	ssc-miR-184	2:66296907-66297213	tp
[truncated: 179,834 more rows]

## Sheet: Predicted RBPs
Table S4.3 Binding sites for RNA binding proteins (RBPs) were predicted for all identified 3 'UTR regions. P-values, the optimal enrichment p-value of the motif according to statistical tests. Adj_p-value, p-value was adjusted multiple times using Bonferroni correction. Here, the selection was based on the adj_p-value < 0.05.
rank	motif_DB	motif_ID	motif_alt_ID	consensus	p-value	adj_p-value
1	db/CISBP-RNA/Sus_scrofa.meme	M176_0.6	(KHDRBS2)_(Homo_sapiens)_(RBD_1.00)	RAUAAAM	4.1e-184	3.25e-180
2	db/CISBP-RNA/Sus_scrofa.meme	M033_0.6	(KHDRBS3)_(Homo_sapiens)_(RBD_1.00)	GAUAAACV	6.32e-184	3.99e-180
3	db/CISBP-RNA/Sus_scrofa.meme	M328_0.6	(ELAVL2)_(Homo_sapiens)_(RBD_1.00)	HUYMUUUWUWUUYK	5.4e-104	3.77e-100
4	db/CISBP-RNA/Sus_scrofa.meme	M164_0.6	(RBMS3)_(Homo_sapiens)_(RBD_0.95)	UAUAUAB	3.92e-81	1.59e-77
5	db/CISBP-RNA/Sus_scrofa.meme	M149_0.6	(CPEB3)_(Homo_sapiens)_(RBD_0.96)	YUUUUUU	4.71e-77	3.66e-73
6	db/CISBP-RNA/Sus_scrofa.meme	M227_0.6	(PTBP1)_(Homo_sapiens)_(RBD_0.97)	CUUUUCU	6.22e-77	5.84e-73
7	db/CISBP-RNA/Sus_scrofa.meme	M157_0.6	(CELF3)_(Homo_sapiens)_(RBD_0.81)	UGUGUGU	2.19e-69	1.59e-65
8	db/CISBP-RNA/Sus_scrofa.meme	M062_0.6	(SART3)_(Homo_sapiens)_(RBD_0.89)	ARAAAAA	7.3e-66	6.2e-62
9	db/CISBP-RNA/Sus_scrofa.meme	M146_0.6	(ENSSSCG00000006063)_(Homo_sapiens)_(RBD_1.00)	ARAAAAA	8.65e-66	7.34e-62
10	db/CISBP-RNA/Sus_scrofa.meme	M042_0.6	(PABPC4)_(Homo_sapiens)_(RBD_0.99)	AAAAAAA	2.99e-63	2.45e-59
11	db/CISBP-RNA/Sus_scrofa.meme	M019_0.6	(SRSF12)_(Homo_sapiens)_(RBD_0.88)	AGAGAAM	6.16e-58	5.14e-54
12	db/CISBP-RNA/Sus_scrofa.meme	M049_0.6	(RBM38)_(Mus_musculus)_(RBD_0.97)	GUGUGUG	8.04e-56	5.77e-52
13	db/CISBP-RNA/Sus_scrofa.meme	M148_0.6	(PABPN1)_(Homo_sapiens)_(RBD_1.00)	AGAAGAN	9.41e-54	7.89e-50
14	db/CISBP-RNA/Sus_scrofa.meme	M140_0.6	(ENOX2)_(Homo_sapiens)_(RBD_0.85)	MAGACAG	3.18e-53	1.75e-49
15	db/CISBP-RNA/Sus_scrofa.meme	M151_0.6	(HNRNPH1)_(Homo_sapiens)_(RBD_0.97)	GGGAGGG	3.22e-41	2.41e-37
16	db/CISBP-RNA/Sus_scrofa.meme	M143_0.6	(RBMS1)_(Homo_sapiens)_(RBD_0.99)	UAUAUAS	4.93e-38	1.14e-34
17	db/CISBP-RNA/Sus_scrofa.meme	M053_0.6	(RBM5)_(Homo_sapiens)_(RBD_1.00)	GAAGGAA	7.94e-37	6.55e-33
18	db/CISBP-RNA/Sus_scrofa.meme	M150_0.6	(ENSSSCG00000007274)_(Homo_sapiens)_(RBD_0.97)	UUUUUUG	2.24e-36	1.65e-32
19	db/CISBP-RNA/Sus_scrofa.meme	M126_0.6	(SRSF4)_(Drosophila_melanogaster)_(RBD_0.77)	GGAGGGV	6.14e-36	4.25e-32
20	db/CISBP-RNA/Sus_scrofa.meme	M012_0.6	(CPEB2)_(Homo_sapiens)_(RBD_1.00)	CWUUUUU	2e-35	1.67e-31
21	db/CISBP-RNA/Sus_scrofa.meme	M075_0.6	(ENSSSCG00000010685)_(Homo_sapiens)_(RBD_0.89)	UUUUUUG	3.34e-33	2.6e-29
22	db/CISBP-RNA/Sus_scrofa.meme	M178_0.6	(CELF6)_(Homo_sapiens)_(RBD_0.99)	UGUGDKG	2.4e-31	1.87e-27
23	db/CISBP-RNA/Sus_scrofa.meme	M070_0.6	(SRSF2)_(Homo_sapiens)_(RBD_0.83)	AGGAGWDR	5.7e-30	4.46e-26
24	db/CISBP-RNA/Sus_scrofa.meme	M065_0.6	(SRSF9)_(Homo_sapiens)_(RBD_0.99)	GGRWGGA	2.48e-29	2.1e-25
25	db/CISBP-RNA/Sus_scrofa.meme	M153_0.6	(LIN28A)_(Homo_sapiens)_(RBD_0.98)	CGGAGGR	2.29e-26	1.56e-22
26	db/CISBP-RNA/Sus_scrofa.meme	M020_0.6	(FXR2)_(Homo_sapiens)_(RBD_1.00)	GGACRRG	1.58e-22	7.73e-19
27	db/CISBP-RNA/Sus_scrofa.meme	M083_0.6	(ZC3H10)_(Homo_sapiens)_(RBD_1.00)	SCAGCGC	4.26e-19	1.58e-15
28	db/CISBP-RNA/Sus_scrofa.meme	M175_0.6	(RBM24)_(Homo_sapiens)_(RBD_1.00)	WGUGUGA	5.93e-19	3.56e-15
29	db/CISBP-RNA/Sus_scrofa.meme	M043_0.6	(PCBP2)_(Homo_sapiens)_(RBD_1.00)	CCUYCCC	1.71e-18	1.57e-14
30	db/CISBP-RNA/Sus_scrofa.meme	M109_0.6	(ENSSSCG00000012938)_(Homo_sapiens)_(RBD_1.00)	GCGCGSG	2.84e-14	8.65e-11
31	db/CISBP-RNA/Sus_scrofa.meme	M044_0.6	(PPRC1)_(Homo_sapiens)_(RBD_1.00)	SSGCGCS	1.57e-13	6.49e-10
32	db/CISBP-RNA/Sus_scrofa.meme	M016_0.6	(FMR1)_(Homo_sapiens)_(RBD_0.76)	GGACARG	6.2e-11	3.5e-07
33	db/CISBP-RNA/Sus_scrofa.meme	M051_0.6	(RBM41)_(Homo_sapiens)_(RBD_0.96)	WUACWUU	1.94e-09	8.56e-06
34	db/CISBP-RNA/Sus_scrofa.meme	M344_0.6	(RBMXL1)_(Homo_sapiens)_(RBD_1.00)	CCMB	1.74e-09	1.65e-05
35	db/CISBP-RNA/Sus_scrofa.meme	M002_0.6	(ENSSSCG00000014364)_(Homo_sapiens)_(RBD_1.00)	AGACGUW	3.03e-08	2.76e-05
36	db/CISBP-RNA/Sus_scrofa.meme	M061_0.6	(SAMD4A)_(Homo_sapiens)_(RBD_0.90)	GCUGGMC	7.65e-09	5.3e-05
37	db/CISBP-RNA/Sus_scrofa.meme	M054_0.6	(RBM8A)_(Homo_sapiens)_(RBD_1.00)	GCGCGCG	3.91e-07	0.000981
38	db/CISBP-RNA/Sus_scrofa.meme	M209_0.6	(RBM45)_(Mus_musculus)_(RBD_0.94)	GACGACM	5.35e-07	0.00136
39	db/CISBP-RNA/Sus_scrofa.meme	M141_0.6	(ESRP1)_(Homo_sapiens)_(RBD_0.73)	UGGGGAU	3.77e-07	0.00318
40	db/CISBP-RNA/Sus_scrofa.meme	M236_0.6	(SYNCRIP)_(Xenopus_tropicalis)_(RBD_0.97)	CAAAAAG	1.31e-06	0.0111

## Sheet: Location of RBP binding
Table S4.4 All predicted RBPs binding events. Tp, the sequence was labeled as 'positive'.
motif_DB	motif_ID	seq_ID	class
db/CISBP-RNA/Sus_scrofa.meme	M002_0.6	13:189281436-189281520	tp
db/CISBP-RNA/Sus_scrofa.meme	M002_0.6	7:23958965-23959058	tp
db/CISBP-RNA/Sus_scrofa.meme	M002_0.6	3:41057728-41057757	tp
db/CISBP-RNA/Sus_scrofa.meme	M002_0.6	7:23958942-23959058	tp
db/CISBP-RNA/Sus_scrofa.meme	M002_0.6	1:250421539-250421662	tp
db/CISBP-RNA/Sus_scrofa.meme	M002_0.6	8:74561396-74561554	tp
db/CISBP-RNA/Sus_scrofa.meme	M002_0.6	13:195335170-195335398	tp
db/CISBP-RNA/Sus_scrofa.meme	M002_0.6	9:74945804-74946034	tp
db/CISBP-RNA/Sus_scrofa.meme	M002_0.6	8:19340029-19340117	tp
db/CISBP-RNA/Sus_scrofa.meme	M002_0.6	9:74945785-74946034	tp
db/CISBP-RNA/Sus_scrofa.meme	M002_0.6	8:74561396-74561665	tp
db/CISBP-RNA/Sus_scrofa.meme	M002_0.6	4:98195351-98195577	tp
db/CISBP-RNA/Sus_scrofa.meme	M002_0.6	13:195335170-195335453	tp
db/CISBP-RNA/Sus_scrofa.meme	M002_0.6	14:135084878-135085540	tp
db/CISBP-RNA/Sus_scrofa.meme	M002_0.6	X:20270861-20271116	tp
db/CISBP-RNA/Sus_scrofa.meme	M002_0.6	14:23400585-23400859	tp
db/CISBP-RNA/Sus_scrofa.meme	M002_0.6	4:89604710-89604816	tp
db/CISBP-RNA/Sus_scrofa.meme	M002_0.6	12:51521700-51522106	tp
db/CISBP-RNA/Sus_scrofa.meme	M002_0.6	8:74561396-74561762	tp
db/CISBP-RNA/Sus_scrofa.meme	M002_0.6	7:121213622-121214011	tp
db/CISBP-RNA/Sus_scrofa.meme	M002_0.6	2:7081608-7081729	tp
db/CISBP-RNA/Sus_scrofa.meme	M002_0.6	7:121213602-121214011	tp
db/CISBP-RNA/Sus_scrofa.meme	M002_0.6	1:182354579-182354955	tp
db/CISBP-RNA/Sus_scrofa.meme	M002_0.6	5:51941455-51941944	tp
db/CISBP-RNA/Sus_scrofa.meme	M002_0.6	2:66251380-66251764	tp
db/CISBP-RNA/Sus_scrofa.meme	M002_0.6	16:72240136-72240635	tp
db/CISBP-RNA/Sus_scrofa.meme	M002_0.6	X:16253085-16253441	tp
db/CISBP-RNA/Sus_scrofa.meme	M002_0.6	12:18198769-18199114	tp
db/CISBP-RNA/Sus_scrofa.meme	M002_0.6	2:97574006-97574367	tp
db/CISBP-RNA/Sus_scrofa.meme	M002_0.6	14:955165-955973	tp
db/CISBP-RNA/Sus_scrofa.meme	M002_0.6	2:232197-232639	tp
db/CISBP-RNA/Sus_scrofa.meme	M002_0.6	7:121213526-121214011	tp
db/CISBP-RNA/Sus_scrofa.meme	M002_0.6	6:54546400-54546521	tp
db/CISBP-RNA/Sus_scrofa.meme	M002_0.6	18:5291661-5292109	tp
db/CISBP-RNA/Sus_scrofa.meme	M002_0.6	6:71258995-71259097	tp
db/CISBP-RNA/Sus_scrofa.meme	M002_0.6	4:74294860-74295425	tp
db/CISBP-RNA/Sus_scrofa.meme	M002_0.6	15:37544675-37545191	tp
db/CISBP-RNA/Sus_scrofa.meme	M002_0.6	12:53361884-53362462	tp
db/CISBP-RNA/Sus_scrofa.meme	M002_0.6	7:78043008-78043464	tp
db/CISBP-RNA/Sus_scrofa.meme	M002_0.6	10:48532114-48532169	tp
db/CISBP-RNA/Sus_scrofa.meme	M002_0.6	6:6270484-6271014	tp
db/CISBP-RNA/Sus_scrofa.meme	M002_0.6	6:13354586-13354827	tp
db/CISBP-RNA/Sus_scrofa.meme	M002_0.6	6:165860885-165861499	tp
db/CISBP-RNA/Sus_scrofa.meme	M002_0.6	14:85495899-85496379	tp
db/CISBP-RNA/Sus_scrofa.meme	M002_0.6	X:41749246-41749733	tp
db/CISBP-RNA/Sus_scrofa.meme	M002_0.6	18:5291535-5292109	tp
db/CISBP-RNA/Sus_scrofa.meme	M002_0.6	9:531545-531800	tp
db/CISBP-RNA/Sus_scrofa.meme	M002_0.6	2:2391086-2391858	tp
db/CISBP-RNA/Sus_scrofa.meme	M002_0.6	6:168057374-168057582	tp
db/CISBP-RNA/Sus_scrofa.meme	M002_0.6	7:115206185-115206689	tp
db/CISBP-RNA/Sus_scrofa.meme	M002_0.6	3:111835635-111836153	tp
db/CISBP-RNA/Sus_scrofa.meme	M002_0.6	17:11565808-11566324	tp
db/CISBP-RNA/Sus_scrofa.meme	M002_0.6	10:24926172-24926799	tp
db/CISBP-RNA/Sus_scrofa.meme	M002_0.6	17:31076189-31076704	tp
db/CISBP-RNA/Sus_scrofa.meme	M002_0.6	2:27182493-27183265	tp
db/CISBP-RNA/Sus_scrofa.meme	M002_0.6	5:15033052-15033687	tp
db/CISBP-RNA/Sus_scrofa.meme	M002_0.6	13:124587688-124587795	tp
db/CISBP-RNA/Sus_scrofa.meme	M002_0.6	12:5401930-5402485	tp
db/CISBP-RNA/Sus_scrofa.meme	M002_0.6	6:49056572-49056823	tp
db/CISBP-RNA/Sus_scrofa.meme	M002_0.6	17:47595805-47596013	tp
db/CISBP-RNA/Sus_scrofa.meme	M002_0.6	X:114248915-114250187	tp
db/CISBP-RNA/Sus_scrofa.meme	M002_0.6	6:55662096-55662703	tp
db/CISBP-RNA/Sus_scrofa.meme	M002_0.6	14:44049707-44050312	tp
db/CISBP-RNA/Sus_scrofa.meme	M002_0.6	14:6527177-6527807	tp
db/CISBP-RNA/Sus_scrofa.meme	M002_0.6	2:8462928-8463505	tp
db/CISBP-RNA/Sus_scrofa.meme	M002_0.6	9:60802928-60803080	tp
db/CISBP-RNA/Sus_scrofa.meme	M002_0.6	15:120229313-120229895	tp
db/CISBP-RNA/Sus_scrofa.meme	M002_0.6	12:6258676-6258925	tp
db/CISBP-RNA/Sus_scrofa.meme	M002_0.6	12:22271346-22271643	tp
db/CISBP-RNA/Sus_scrofa.meme	M002_0.6	12:21242236-21242544	tp
db/CISBP-RNA/Sus_scrofa.meme	M002_0.6	3:111914712-111914916	tp
db/CISBP-RNA/Sus_scrofa.meme	M002_0.6	2:77049419-77049633	tp
db/CISBP-RNA/Sus_scrofa.meme	M002_0.6	13:27053487-27053750	tp
db/CISBP-RNA/Sus_scrofa.meme	M002_0.6	2:6462839-6463490	tp
db/CISBP-RNA/Sus_scrofa.meme	M002_0.6	14:132546244-132547692	tp
db/CISBP-RNA/Sus_scrofa.meme	M002_0.6	2:27182493-27183434	tp
db/CISBP-RNA/Sus_scrofa.meme	M002_0.6	16:17657767-17658429	tp
db/CISBP-RNA/Sus_scrofa.meme	M002_0.6	3:93385751-93386374	tp
db/CISBP-RNA/Sus_scrofa.meme	M002_0.6	12:19004009-19004646	tp
db/CISBP-RNA/Sus_scrofa.meme	M002_0.6	8:41491532-41492337	tp
db/CISBP-RNA/Sus_scrofa.meme	M002_0.6	6:44695823-44696082	tp
db/CISBP-RNA/Sus_scrofa.meme	M002_0.6	X:56205770-56205920	tp
db/CISBP-RNA/Sus_scrofa.meme	M002_0.6	2:27182493-27183470	tp
db/CISBP-RNA/Sus_scrofa.meme	M002_0.6	3:39899466-39899619	tp
db/CISBP-RNA/Sus_scrofa.meme	M002_0.6	X:114248915-114250430	tp
db/CISBP-RNA/Sus_scrofa.meme	M002_0.6	10:48532081-48532169	tp
db/CISBP-RNA/Sus_scrofa.meme	M002_0.6	2:69143069-69143157	tp
db/CISBP-RNA/Sus_scrofa.meme	M002_0.6	8:41491532-41492397	tp
db/CISBP-RNA/Sus_scrofa.meme	M002_0.6	2:27182493-27183489	tp
db/CISBP-RNA/Sus_scrofa.meme	M002_0.6	9:12076304-12076564	tp
db/CISBP-RNA/Sus_scrofa.meme	M002_0.6	1:9000228-9001067	tp
db/CISBP-RNA/Sus_scrofa.meme	M002_0.6	9:8627471-8627983	tp
db/CISBP-RNA/Sus_scrofa.meme	M002_0.6	12:23942348-23943038	tp
db/CISBP-RNA/Sus_scrofa.meme	M002_0.6	9:41417773-41418630	tp
db/CISBP-RNA/Sus_scrofa.meme	M002_0.6	9:53358552-53359452	tp
db/CISBP-RNA/Sus_scrofa.meme	M002_0.6	3:17459629-17460410	tp
db/CISBP-RNA/Sus_scrofa.meme	M002_0.6	5:19202127-19202970	tp
db/CISBP-RNA/Sus_scrofa.meme	M002_0.6	2:8800635-8800995	tp
db/CISBP-RNA/Sus_scrofa.meme	M002_0.6	9:53358533-53359452	tp
db/CISBP-RNA/Sus_scrofa.meme	M002_0.6	7:40909393-40911198	tp
db/CISBP-RNA/Sus_scrofa.meme	M002_0.6	1:7581764-7582055	tp
db/CISBP-RNA/Sus_scrofa.meme	M002_0.6	6:51783413-51783693	tp
db/CISBP-RNA/Sus_scrofa.meme	M002_0.6	7:38078314-38078549	tp
db/CISBP-RNA/Sus_scrofa.meme	M002_0.6	13:197192305-197193260	tp
db/CISBP-RNA/Sus_scrofa.meme	M002_0.6	17:47352249-47353040	tp
db/CISBP-RNA/Sus_scrofa.meme	M002_0.6	2:71244800-71245836	tp
db/CISBP-RNA/Sus_scrofa.meme	M002_0.6	11:4736136-4736165	tp
db/CISBP-RNA/Sus_scrofa.meme	M002_0.6	15:81091040-81091183	tp
db/CISBP-RNA/Sus_scrofa.meme	M002_0.6	3:715454-715980	tp
db/CISBP-RNA/Sus_scrofa.meme	M002_0.6	15:37544231-37545191	tp
db/CISBP-RNA/Sus_scrofa.meme	M002_0.6	5:11509994-11510315	tp
db/CISBP-RNA/Sus_scrofa.meme	M002_0.6	X:125053766-125056440	tp
db/CISBP-RNA/Sus_scrofa.meme	M002_0.6	2:135181088-135181494	tp
db/CISBP-RNA/Sus_scrofa.meme	M002_0.6	6:93885950-93886187	tp
db/CISBP-RNA/Sus_scrofa.meme	M002_0.6	9:509246-510260	tp
db/CISBP-RNA/Sus_scrofa.meme	M002_0.6	1:1957708-1958139	tp
db/CISBP-RNA/Sus_scrofa.meme	M002_0.6	12:995690-995772	tp
db/CISBP-RNA/Sus_scrofa.meme	M002_0.6	15:138999175-138999457	tp
db/CISBP-RNA/Sus_scrofa.meme	M002_0.6	3:7873874-7874854	tp
db/CISBP-RNA/Sus_scrofa.meme	M002_0.6	13:66323758-66324632	tp
db/CISBP-RNA/Sus_scrofa.meme	M002_0.6	7:40909393-40911491	tp
db/CISBP-RNA/Sus_scrofa.meme	M002_0.6	4:109203234-109204086	tp
db/CISBP-RNA/Sus_scrofa.meme	M002_0.6	7:38023535-38023976	tp
db/CISBP-RNA/Sus_scrofa.meme	M002_0.6	17:47352155-47353040	tp
db/CISBP-RNA/Sus_scrofa.meme	M002_0.6	6:14988286-14988682	tp
db/CISBP-RNA/Sus_scrofa.meme	M002_0.6	X:97742196-97743400	tp
db/CISBP-RNA/Sus_scrofa.meme	M002_0.6	6:168057374-168057758	tp
db/CISBP-RNA/Sus_scrofa.meme	M002_0.6	17:61566555-61566591	tp
db/CISBP-RNA/Sus_scrofa.meme	M002_0.6	12:25596521-25597410	tp
db/CISBP-RNA/Sus_scrofa.meme	M002_0.6	5:63746329-63746466	tp
db/CISBP-RNA/Sus_scrofa.meme	M002_0.6	1:272384055-272385384	tp
db/CISBP-RNA/Sus_scrofa.meme	M002_0.6	12:51837811-51837839	tp
db/CISBP-RNA/Sus_scrofa.meme	M002_0.6	X:97742196-97743421	tp
db/CISBP-RNA/Sus_scrofa.meme	M002_0.6	15:120229313-120230196	tp
db/CISBP-RNA/Sus_scrofa.meme	M002_0.6	18:1462857-1463454	tp
db/CISBP-RNA/Sus_scrofa.meme	M002_0.6	5:51940537-51941944	tp
db/CISBP-RNA/Sus_scrofa.meme	M002_0.6	1:126838151-126839270	tp
db/CISBP-RNA/Sus_scrofa.meme	M002_0.6	1:158325613-158326549	tp
db/CISBP-RNA/Sus_scrofa.meme	M002_0.6	2:71244800-71246024	tp
db/CISBP-RNA/Sus_scrofa.meme	M002_0.6	4:89289066-89289338	tp
db/CISBP-RNA/Sus_scrofa.meme	M002_0.6	12:23942348-23943551	tp
db/CISBP-RNA/Sus_scrofa.meme	M002_0.6	18:1462838-1463454	tp
db/CISBP-RNA/Sus_scrofa.meme	M002_0.6	15:75895572-75896734	tp
db/CISBP-RNA/Sus_scrofa.meme	M002_0.6	7:23185264-23185444	tp
db/CISBP-RNA/Sus_scrofa.meme	M002_0.6	12:59535613-59536920	tp
db/CISBP-RNA/Sus_scrofa.meme	M002_0.6	13:24698627-24698667	tp
db/CISBP-RNA/Sus_scrofa.meme	M002_0.6	1:96740602-96741859	tp
db/CISBP-RNA/Sus_scrofa.meme	M002_0.6	18:1462819-1463454	tp
db/CISBP-RNA/Sus_scrofa.meme	M002_0.6	2:66198575-66198644	tp
db/CISBP-RNA/Sus_scrofa.meme	M002_0.6	1:96740583-96741859	tp
db/CISBP-RNA/Sus_scrofa.meme	M002_0.6	13:40375543-40375908	tp
db/CISBP-RNA/Sus_scrofa.meme	M002_0.6	13:192533863-192534822	tp
db/CISBP-RNA/Sus_scrofa.meme	M002_0.6	7:114176324-114176727	tp
db/CISBP-RNA/Sus_scrofa.meme	M002_0.6	6:63307741-63308223	tp
db/CISBP-RNA/Sus_scrofa.meme	M002_0.6	10:8290581-8291562	tp
db/CISBP-RNA/Sus_scrofa.meme	M002_0.6	2:66132530-66132988	tp
db/CISBP-RNA/Sus_scrofa.meme	M002_0.6	8:112105-112159	tp
db/CISBP-RNA/Sus_scrofa.meme	M002_0.6	10:30728838-30729295	tp
db/CISBP-RNA/Sus_scrofa.meme	M002_0.6	2:15400028-15401202	tp
db/CISBP-RNA/Sus_scrofa.meme	M002_0.6	3:131226950-131227443	tp
db/CISBP-RNA/Sus_scrofa.meme	M002_0.6	5:78526191-78527304	tp
db/CISBP-RNA/Sus_scrofa.meme	M002_0.6	2:15400028-15401226	tp
db/CISBP-RNA/Sus_scrofa.meme	M002_0.6	17:39905960-39907387	tp
db/CISBP-RNA/Sus_scrofa.meme	M002_0.6	14:108853025-108853405	tp
db/CISBP-RNA/Sus_scrofa.meme	M002_0.6	7:46085389-46085897	tp
db/CISBP-RNA/Sus_scrofa.meme	M002_0.6	10:30728838-30729316	tp
db/CISBP-RNA/Sus_scrofa.meme	M002_0.6	2:77189525-77191908	tp
db/CISBP-RNA/Sus_scrofa.meme	M002_0.6	14:40887198-40888316	tp
db/CISBP-RNA/Sus_scrofa.meme	M002_0.6	7:24829290-24830647	tp
db/CISBP-RNA/Sus_scrofa.meme	M002_0.6	2:28696664-28697723	tp
db/CISBP-RNA/Sus_scrofa.meme	M002_0.6	2:77191187-77191908	tp
db/CISBP-RNA/Sus_scrofa.meme	M002_0.6	1:126837930-126839270	tp
db/CISBP-RNA/Sus_scrofa.meme	M002_0.6	9:2145680-2146786	tp
db/CISBP-RNA/Sus_scrofa.meme	M002_0.6	5:64312573-64313608	tp
db/CISBP-RNA/Sus_scrofa.meme	M002_0.6	17:11565808-11566875	tp
db/CISBP-RNA/Sus_scrofa.meme	M002_0.6	15:125739466-125739814	tp
db/CISBP-RNA/Sus_scrofa.meme	M002_0.6	2:151155757-151157419	tp
db/CISBP-RNA/Sus_scrofa.meme	M002_0.6	2:87934116-87935250	tp
db/CISBP-RNA/Sus_scrofa.meme	M002_0.6	3:126095299-126095631	tp
db/CISBP-RNA/Sus_scrofa.meme	M002_0.6	2:80228413-80228867	tp
db/CISBP-RNA/Sus_scrofa.meme	M002_0.6	6:3816397-3817951	tp
db/CISBP-RNA/Sus_scrofa.meme	M002_0.6	15:120711734-120711791	tp
db/CISBP-RNA/Sus_scrofa.meme	M002_0.6	5:78526112-78527304	tp
db/CISBP-RNA/Sus_scrofa.meme	M002_0.6	14:30070079-30071418	tp
db/CISBP-RNA/Sus_scrofa.meme	M002_0.6	1:252373280-252373422	tp
db/CISBP-RNA/Sus_scrofa.meme	M002_0.6	9:44216417-44216533	tp
db/CISBP-RNA/Sus_scrofa.meme	M002_0.6	16:78993915-78994337	tp
db/CISBP-RNA/Sus_scrofa.meme	M002_0.6	9:120885322-120885919	tp
db/CISBP-RNA/Sus_scrofa.meme	M002_0.6	X:42981802-42982101	tp
db/CISBP-RNA/Sus_scrofa.meme	M002_0.6	12:51521700-51524793	tp
db/CISBP-RNA/Sus_scrofa.meme	M002_0.6	1:45178464-45180290	tp
db/CISBP-RNA/Sus_scrofa.meme	M002_0.6	3:33857067-33859022	tp
db/CISBP-RNA/Sus_scrofa.meme	M002_0.6	10:24925407-24926799	tp
db/CISBP-RNA/Sus_scrofa.meme	M002_0.6	10:48532027-48532169	tp
db/CISBP-RNA/Sus_scrofa.meme	M002_0.6	7:114176248-114176727	tp
db/CISBP-RNA/Sus_scrofa.meme	M002_0.6	2:15043094-15043822	tp
db/CISBP-RNA/Sus_scrofa.meme	M002_0.6	4:109140059-109140489	tp
db/CISBP-RNA/Sus_scrofa.meme	M002_0.6	12:42871817-42872283	tp
db/CISBP-RNA/Sus_scrofa.meme	M002_0.6	2:142384307-142384677	tp
db/CISBP-RNA/Sus_scrofa.meme	M002_0.6	6:59788774-59789395	tp
db/CISBP-RNA/Sus_scrofa.meme	M002_0.6	2:77049254-77049633	tp
db/CISBP-RNA/Sus_scrofa.meme	M002_0.6	17:61613600-61614693	tp
db/CISBP-RNA/Sus_scrofa.meme	M002_0.6	5:8749749-8751009	tp
db/CISBP-RNA/Sus_scrofa.meme	M002_0.6	1:273154909-273155402	tp
db/CISBP-RNA/Sus_scrofa.meme	M002_0.6	13:200872514-200874329	tp
db/CISBP-RNA/Sus_scrofa.meme	M002_0.6	5:65759764-65760201	tp
db/CISBP-RNA/Sus_scrofa.meme	M002_0.6	3:58918066-58919416	tp
db/CISBP-RNA/Sus_scrofa.meme	M002_0.6	9:36206649-36207886	tp
db/CISBP-RNA/Sus_scrofa.meme	M002_0.6	6:89914-90013	tp
db/CISBP-RNA/Sus_scrofa.meme	M002_0.6	13:27954511-27955034	tp
db/CISBP-RNA/Sus_scrofa.meme	M002_0.6	1:271448364-271449337	tp
db/CISBP-RNA/Sus_scrofa.meme	M002_0.6	6:111465133-111466480	tp
db/CISBP-RNA/Sus_scrofa.meme	M002_0.6	1:99035423-99036913	tp
db/CISBP-RNA/Sus_scrofa.meme	M002_0.6	9:45537620-45538892	tp
db/CISBP-RNA/Sus_scrofa.meme	M002_0.6	7:46229562-46231065	tp
db/CISBP-RNA/Sus_scrofa.meme	M002_0.6	6:54546400-54546800	tp
db/CISBP-RNA/Sus_scrofa.meme	M002_0.6	7:114176221-114176727	tp
db/CISBP-RNA/Sus_scrofa.meme	M002_0.6	14:11458104-11459675	tp
db/CISBP-RNA/Sus_scrofa.meme	M002_0.6	2:70113502-70113988	tp
db/CISBP-RNA/Sus_scrofa.meme	M002_0.6	6:49326090-49327987	tp
db/CISBP-RNA/Sus_scrofa.meme	M002_0.6	12:23942348-23944077	tp
db/CISBP-RNA/Sus_scrofa.meme	M002_0.6	10:8290581-8291833	tp
db/CISBP-RNA/Sus_scrofa.meme	M002_0.6	4:15764652-15765931	tp
db/CISBP-RNA/Sus_scrofa.meme	M002_0.6	1:76232816-76232957	tp
db/CISBP-RNA/Sus_scrofa.meme	M002_0.6	5:65759726-65760201	tp
db/CISBP-RNA/Sus_scrofa.meme	M002_0.6	6:93951626-93951831	tp
db/CISBP-RNA/Sus_scrofa.meme	M002_0.6	17:31076189-31077422	tp
db/CISBP-RNA/Sus_scrofa.meme	M002_0.6	3:111720380-111720820	tp
db/CISBP-RNA/Sus_scrofa.meme	M002_0.6	1:188616923-188616976	tp
db/CISBP-RNA/Sus_scrofa.meme	M002_0.6	14:50208372-50209936	tp
db/CISBP-RNA/Sus_scrofa.meme	M002_0.6	6:18912256-18912860	tp
db/CISBP-RNA/Sus_scrofa.meme	M002_0.6	2:83784071-83784756	tp
db/CISBP-RNA/Sus_scrofa.meme	M002_0.6	17:28086669-28086704	tp
db/CISBP-RNA/Sus_scrofa.meme	M002_0.6	1:112961473-112962995	tp
db/CISBP-RNA/Sus_scrofa.meme	M002_0.6	6:58948693-58949186	tp
db/CISBP-RNA/Sus_scrofa.meme	M002_0.6	X:121771280-121772456	tp
db/CISBP-RNA/Sus_scrofa.meme	M002_0.6	14:90506981-90507151	tp
db/CISBP-RNA/Sus_scrofa.meme	M002_0.6	4:95697874-95697926	tp
db/CISBP-RNA/Sus_scrofa.meme	M002_0.6	1:273065367-273066914	tp
db/CISBP-RNA/Sus_scrofa.meme	M002_0.6	6:92243975-92244512	tp
db/CISBP-RNA/Sus_scrofa.meme	M002_0.6	6:96055626-96056957	tp
db/CISBP-RNA/Sus_scrofa.meme	M002_0.6	4:110427863-110428304	tp
db/CISBP-RNA/Sus_scrofa.meme	M002_0.6	6:19569503-19570879	tp
db/CISBP-RNA/Sus_scrofa.meme	M002_0.6	15:25379144-25379643	tp
db/CISBP-RNA/Sus_scrofa.meme	M002_0.6	3:58918066-58919551	tp
db/CISBP-RNA/Sus_scrofa.meme	M002_0.6	2:77417538-77417743	tp
db/CISBP-RNA/Sus_scrofa.meme	M002_0.6	9:130471098-130472726	tp
db/CISBP-RNA/Sus_scrofa.meme	M002_0.6	9:44216398-44216533	tp
db/CISBP-RNA/Sus_scrofa.meme	M002_0.6	12:516374-516932	tp
db/CISBP-RNA/Sus_scrofa.meme	M002_0.6	8:73076555-73077336	tp
db/CISBP-RNA/Sus_scrofa.meme	M002_0.6	15:25379144-25379668	tp
db/CISBP-RNA/Sus_scrofa.meme	M002_0.6	7:63683837-63684311	tp
db/CISBP-RNA/Sus_scrofa.meme	M002_0.6	13:34199409-34201137	tp
db/CISBP-RNA/Sus_scrofa.meme	M002_0.6	1:99035241-99036913	tp
db/CISBP-RNA/Sus_scrofa.meme	M002_0.6	1:253190858-253190912	tp
db/CISBP-RNA/Sus_scrofa.meme	M002_0.6	9:3281436-3281842	tp
db/CISBP-RNA/Sus_scrofa.meme	M002_0.6	AEMK02000682.1:888371-888790	tp
db/CISBP-RNA/Sus_scrofa.meme	M002_0.6	7:121212982-121213239	tp
db/CISBP-RNA/Sus_scrofa.meme	M002_0.6	2:472744-472834	tp
db/CISBP-RNA/Sus_scrofa.meme	M002_0.6	3:40190109-40190515	tp
db/CISBP-RNA/Sus_scrofa.meme	M002_0.6	16:47561308-47562419	tp
db/CISBP-RNA/Sus_scrofa.meme	M002_0.6	8:66648832-66650180	tp
db/CISBP-RNA/Sus_scrofa.meme	M002_0.6	14:20640818-20642348	tp
db/CISBP-RNA/Sus_scrofa.meme	M002_0.6	13:147648097-147649546	tp
db/CISBP-RNA/Sus_scrofa.meme	M002_0.6	3:304469-305222	tp
db/CISBP-RNA/Sus_scrofa.meme	M002_0.6	1:126837471-126839270	tp
db/CISBP-RNA/Sus_scrofa.meme	M002_0.6	1:256825470-256826057	tp
db/CISBP-RNA/Sus_scrofa.meme	M002_0.6	3:461296-461815	tp
db/CISBP-RNA/Sus_scrofa.meme	M002_0.6	9:1179676-1181266	tp
db/CISBP-RNA/Sus_scrofa.meme	M002_0.6	16:48497096-48498883	tp
db/CISBP-RNA/Sus_scrofa.meme	M002_0.6	1:126837428-126839270	tp
db/CISBP-RNA/Sus_scrofa.meme	M002_0.6	12:15055946-15056433	tp
db/CISBP-RNA/Sus_scrofa.meme	M002_0.6	6:93951602-93951831	tp
db/CISBP-RNA/Sus_scrofa.meme	M002_0.6	10:68487864-68489920	tp
db/CISBP-RNA/Sus_scrofa.meme	M002_0.6	7:115535702-115536170	tp
db/CISBP-RNA/Sus_scrofa.meme	M002_0.6	X:43217941-43218263	tp
db/CISBP-RNA/Sus_scrofa.meme	M002_0.6	7:65831368-65832372	tp
db/CISBP-RNA/Sus_scrofa.meme	M002_0.6	AEMK02000682.1:1303921-1304041	tp
db/CISBP-RNA/Sus_scrofa.meme	M002_0.6	5:237802-238262	tp
db/CISBP-RNA/Sus_scrofa.meme	M002_0.6	9:45537368-45538892	tp
db/CISBP-RNA/Sus_scrofa.meme	M002_0.6	2:13628805-13629225	tp
db/CISBP-RNA/Sus_scrofa.meme	M002_0.6	7:10384705-10385961	tp
db/CISBP-RNA/Sus_scrofa.meme	M002_0.6	12:59217270-59217922	tp
db/CISBP-RNA/Sus_scrofa.meme	M002_0.6	X:123921213-123921934	tp
db/CISBP-RNA/Sus_scrofa.meme	M002_0.6	5:17407918-17408509	tp
db/CISBP-RNA/Sus_scrofa.meme	M002_0.6	6:96055626-96057123	tp
db/CISBP-RNA/Sus_scrofa.meme	M002_0.6	4:54859957-54862665	tp
db/CISBP-RNA/Sus_scrofa.meme	M002_0.6	6:67119507-67120080	tp
db/CISBP-RNA/Sus_scrofa.meme	M002_0.6	7:28274633-28275004	tp
db/CISBP-RNA/Sus_scrofa.meme	M002_0.6	7:9967996-9968417	tp
db/CISBP-RNA/Sus_scrofa.meme	M002_0.6	1:126837360-126839270	tp
db/CISBP-RNA/Sus_scrofa.meme	M002_0.6	10:33937884-33938604	tp
db/CISBP-RNA/Sus_scrofa.meme	M002_0.6	5:7079477-7080041	tp
db/CISBP-RNA/Sus_scrofa.meme	M002_0.6	12:52161778-52162237	tp
db/CISBP-RNA/Sus_scrofa.meme	M002_0.6	2:142409489-142410242	tp
db/CISBP-RNA/Sus_scrofa.meme	M002_0.6	2:137804903-137805169	tp
db/CISBP-RNA/Sus_scrofa.meme	M002_0.6	9:113782467-113783233	tp
db/CISBP-RNA/Sus_scrofa.meme	M002_0.6	4:108940627-108941041	tp
db/CISBP-RNA/Sus_scrofa.meme	M002_0.6	5:51939484-51941944	tp
db/CISBP-RNA/Sus_scrofa.meme	M002_0.6	6:64160767-64161791	tp
db/CISBP-RNA/Sus_scrofa.meme	M002_0.6	6:164882399-164884319	tp
db/CISBP-RNA/Sus_scrofa.meme	M002_0.6	6:97962891-97963062	tp
db/CISBP-RNA/Sus_scrofa.meme	M002_0.6	14:109111514-109113010	tp
db/CISBP-RNA/Sus_scrofa.meme	M002_0.6	10:8290581-8292112	tp
db/CISBP-RNA/Sus_scrofa.meme	M002_0.6	12:17786730-17788759	tp
db/CISBP-RNA/Sus_scrofa.meme	M002_0.6	7:112167927-112167994	tp
db/CISBP-RNA/Sus_scrofa.meme	M002_0.6	18:20706297-20707141	tp
db/CISBP-RNA/Sus_scrofa.meme	M002_0.6	3:111572429-111574109	tp
db/CISBP-RNA/Sus_scrofa.meme	M002_0.6	17:61595416-61598095	tp
db/CISBP-RNA/Sus_scrofa.meme	M002_0.6	2:15852751-15854174	tp
db/CISBP-RNA/Sus_scrofa.meme	M002_0.6	17:19341182-19341727	tp
db/CISBP-RNA/Sus_scrofa.meme	M002_0.6	10:19964763-19966567	tp
db/CISBP-RNA/Sus_scrofa.meme	M002_0.6	10:33937840-33938604	tp
db/CISBP-RNA/Sus_scrofa.meme	M002_0.6	18:40634963-40637085	tp
db/CISBP-RNA/Sus_scrofa.meme	M002_0.6	14:76444546-76445387	tp
db/CISBP-RNA/Sus_scrofa.meme	M002_0.6	10:1147460-1148067	tp
db/CISBP-RNA/Sus_scrofa.meme	M002_0.6	2:136497792-136498466	tp
db/CISBP-RNA/Sus_scrofa.meme	M002_0.6	7:43597316-43597895	tp
db/CISBP-RNA/Sus_scrofa.meme	M002_0.6	X:56205770-56206115	tp
db/CISBP-RNA/Sus_scrofa.meme	M002_0.6	2:3613917-3615616	tp
db/CISBP-RNA/Sus_scrofa.meme	M002_0.6	12:1239834-1240378	tp
db/CISBP-RNA/Sus_scrofa.meme	M002_0.6	4:93493236-93493287	tp
db/CISBP-RNA/Sus_scrofa.meme	M002_0.6	3:17804540-17805377	tp
db/CISBP-RNA/Sus_scrofa.meme	M002_0.6	6:39366767-39369142	tp
db/CISBP-RNA/Sus_scrofa.meme	M002_0.6	2:74773792-74775330	tp
db/CISBP-RNA/Sus_scrofa.meme	M002_0.6	18:22978547-22980440	tp
db/CISBP-RNA/Sus_scrofa.meme	M002_0.6	3:28197029-28197523	tp
db/CISBP-RNA/Sus_scrofa.meme	M002_0.6	17:62199272-62200087	tp
db/CISBP-RNA/Sus_scrofa.meme	M002_0.6	12:26655945-26656804	tp
db/CISBP-RNA/Sus_scrofa.meme	M002_0.6	2:9760032-9760612	tp
db/CISBP-RNA/Sus_scrofa.meme	M002_0.6	2:136497767-136498466	tp
db/CISBP-RNA/Sus_scrofa.meme	M002_0.6	15:120229313-120230975	tp
db/CISBP-RNA/Sus_scrofa.meme	M002_0.6	2:9632454-9634060	tp
db/CISBP-RNA/Sus_scrofa.meme	M002_0.6	7:19489522-19490417	tp
db/CISBP-RNA/Sus_scrofa.meme	M002_0.6	7:115832851-115836422	tp
db/CISBP-RNA/Sus_scrofa.meme	M002_0.6	6:77753463-77753923	tp
db/CISBP-RNA/Sus_scrofa.meme	M002_0.6	2:77551664-77552972	tp
db/CISBP-RNA/Sus_scrofa.meme	M002_0.6	10:48531971-48532169	tp
db/CISBP-RNA/Sus_scrofa.meme	M002_0.6	8:52153716-52154205	tp
db/CISBP-RNA/Sus_scrofa.meme	M002_0.6	1:126837166-126839270	tp
db/CISBP-RNA/Sus_scrofa.meme	M002_0.6	8:19713921-19714557	tp
db/CISBP-RNA/Sus_scrofa.meme	M002_0.6	3:68669716-68673602	tp
db/CISBP-RNA/Sus_scrofa.meme	M002_0.6	14:40458057-40458767	tp
db/CISBP-RNA/Sus_scrofa.meme	M002_0.6	6:170201751-170204128	tp
db/CISBP-RNA/Sus_scrofa.meme	M002_0.6	16:47494848-47495066	tp
db/CISBP-RNA/Sus_scrofa.meme	M002_0.6	12:7745929-7745975	tp
db/CISBP-RNA/Sus_scrofa.meme	M002_0.6	4:43791389-43793341	tp
db/CISBP-RNA/Sus_scrofa.meme	M002_0.6	7:46553843-46554087	tp
db/CISBP-RNA/Sus_scrofa.meme	M002_0.6	1:157822383-157822504	tp
db/CISBP-RNA/Sus_scrofa.meme	M002_0.6	6:1672056-1672321	tp
db/CISBP-RNA/Sus_scrofa.meme	M002_0.6	4:93297835-93298237	tp
db/CISBP-RNA/Sus_scrofa.meme	M002_0.6	3:16309968-16310185	tp
db/CISBP-RNA/Sus_scrofa.meme	M002_0.6	10:13389901-13391642	tp
db/CISBP-RNA/Sus_scrofa.meme	M002_0.6	6:1013823-1014302	tp
db/CISBP-RNA/Sus_scrofa.meme	M002_0.6	3:10299208-10299751	tp
db/CISBP-RNA/Sus_scrofa.meme	M002_0.6	5:88678170-88679894	tp
db/CISBP-RNA/Sus_scrofa.meme	M002_0.6	X:43217941-43218316	tp
db/CISBP-RNA/Sus_scrofa.meme	M002_0.6	AEMK02000682.1:1063883-1064383	tp
db/CISBP-RNA/Sus_scrofa.meme	M002_0.6	X:47191606-47192453	tp
db/CISBP-RNA/Sus_scrofa.meme	M002_0.6	2:77682761-77683094	tp
db/CISBP-RNA/Sus_scrofa.meme	M002_0.6	5:23039160-23039449	tp
db/CISBP-RNA/Sus_scrofa.meme	M002_0.6	2:6997515-6998253	tp
db/CISBP-RNA/Sus_scrofa.meme	M002_0.6	14:59550165-59551932	tp
db/CISBP-RNA/Sus_scrofa.meme	M002_0.6	6:165811249-165811320	tp
db/CISBP-RNA/Sus_scrofa.meme	M002_0.6	7:43597241-43597895	tp
db/CISBP-RNA/Sus_scrofa.meme	M002_0.6	7:115535557-115536170	tp
db/CISBP-RNA/Sus_scrofa.meme	M002_0.6	12:3795912-3796595	tp
db/CISBP-RNA/Sus_scrofa.meme	M002_0.6	7:23842838-23843089	tp
db/CISBP-RNA/Sus_scrofa.meme	M002_0.6	12:52294975-52295757	tp
db/CISBP-RNA/Sus_scrofa.meme	M002_0.6	4:54835574-54836425	tp
db/CISBP-RNA/Sus_scrofa.meme	M002_0.6	7:29713537-29713685	tp
db/CISBP-RNA/Sus_scrofa.meme	M002_0.6	15:81090820-81091183	tp
db/CISBP-RNA/Sus_scrofa.meme	M002_0.6	2:77551565-77552972	tp
db/CISBP-RNA/Sus_scrofa.meme	M002_0.6	2:134776183-134777051	tp
db/CISBP-RNA/Sus_scrofa.meme	M002_0.6	6:168560300-168561163	tp
db/CISBP-RNA/Sus_scrofa.meme	M002_0.6	10:17220828-17220932	tp
db/CISBP-RNA/Sus_scrofa.meme	M002_0.6	1:7622547-7623258	tp
db/CISBP-RNA/Sus_scrofa.meme	M002_0.6	1:73174164-73174638	tp
db/CISBP-RNA/Sus_scrofa.meme	M002_0.6	13:207261277-207262067	tp
db/CISBP-RNA/Sus_scrofa.meme	M002_0.6	1:269157177-269157880	tp
db/CISBP-RNA/Sus_scrofa.meme	M002_0.6	8:113384334-113384774	tp
db/CISBP-RNA/Sus_scrofa.meme	M002_0.6	12:3795891-3796595	tp
db/CISBP-RNA/Sus_scrofa.meme	M002_0.6	5:23059006-23059983	tp
db/CISBP-RNA/Sus_scrofa.meme	M002_0.6	8:72799220-72800158	tp
db/CISBP-RNA/Sus_scrofa.meme	M002_0.6	9:130772281-130773524	tp
db/CISBP-RNA/Sus_scrofa.meme	M002_0.6	1:25157200-25158055	tp
db/CISBP-RNA/Sus_scrofa.meme	M002_0.6	3:56774003-56774251	tp
db/CISBP-RNA/Sus_scrofa.meme	M002_0.6	1:2163878-2164762	tp
db/CISBP-RNA/Sus_scrofa.meme	M002_0.6	10:11430760-11432477	tp
db/CISBP-RNA/Sus_scrofa.meme	M002_0.6	1:189620430-189621456	tp
db/CISBP-RNA/Sus_scrofa.meme	M002_0.6	9:51977459-51977510	tp
db/CISBP-RNA/Sus_scrofa.meme	M002_0.6	14:22770051-22771562	tp
db/CISBP-RNA/Sus_scrofa.meme	M002_0.6	11:67652770-67653370	tp
db/CISBP-RNA/Sus_scrofa.meme	M002_0.6	3:132671409-132672299	tp
db/CISBP-RNA/Sus_scrofa.meme	M002_0.6	9:130772262-130773524	tp
db/CISBP-RNA/Sus_scrofa.meme	M002_0.6	2:143304079-143304637	tp
db/CISBP-RNA/Sus_scrofa.meme	M002_0.6	6:159528049-159528978	tp
db/CISBP-RNA/Sus_scrofa.meme	M002_0.6	2:134776136-134777051	tp
db/CISBP-RNA/Sus_scrofa.meme	M002_0.6	6:62310285-62310439	tp
db/CISBP-RNA/Sus_scrofa.meme	M002_0.6	3:1575717-1576185	tp
db/CISBP-RNA/Sus_scrofa.meme	M002_0.6	6:55321409-55322249	tp
db/CISBP-RNA/Sus_scrofa.meme	M002_0.6	16:71979232-71979964	tp
db/CISBP-RNA/Sus_scrofa.meme	M002_0.6	5:7531001-7534011	tp
db/CISBP-RNA/Sus_scrofa.meme	M002_0.6	18:6970888-6971525	tp
db/CISBP-RNA/Sus_scrofa.meme	M002_0.6	7:46553819-46554087	tp
db/CISBP-RNA/Sus_scrofa.meme	M002_0.6	3:72319270-72319749	tp
db/CISBP-RNA/Sus_scrofa.meme	M002_0.6	14:60967077-60967720	tp
db/CISBP-RNA/Sus_scrofa.meme	M002_0.6	12:19964992-19965885	tp
db/CISBP-RNA/Sus_scrofa.meme	M002_0.6	10:32450993-32451266	tp
db/CISBP-RNA/Sus_scrofa.meme	M002_0.6	4:96099594-96099683	tp
db/CISBP-RNA/Sus_scrofa.meme	M002_0.6	5:23039131-23039449	tp
db/CISBP-RNA/Sus_scrofa.meme	M002_0.6	7:19489383-19490417	tp
db/CISBP-RNA/Sus_scrofa.meme	M002_0.6	15:47066220-47068308	tp
db/CISBP-RNA/Sus_scrofa.meme	M002_0.6	5:6587479-6588055	tp
db/CISBP-RNA/Sus_scrofa.meme	M002_0.6	2:80495000-80495435	tp
db/CISBP-RNA/Sus_scrofa.meme	M002_0.6	5:21668405-21669045	tp
db/CISBP-RNA/Sus_scrofa.meme	M002_0.6	2:136497663-136498466	tp
db/CISBP-RNA/Sus_scrofa.meme	M002_0.6	4:79621373-79622089	tp
db/CISBP-RNA/Sus_scrofa.meme	M002_0.6	1:239468761-239469285	tp
db/CISBP-RNA/Sus_scrofa.meme	M002_0.6	4:94581024-94581582	tp
db/CISBP-RNA/Sus_scrofa.meme	M002_0.6	1:8217909-8218695	tp
db/CISBP-RNA/Sus_scrofa.meme	M002_0.6	6:81611426-81612083	tp
db/CISBP-RNA/Sus_scrofa.meme	M002_0.6	2:4291822-4293909	tp
db/CISBP-RNA/Sus_scrofa.meme	M002_0.6	12:3794271-3794821	tp
db/CISBP-RNA/Sus_scrofa.meme	M002_0.6	1:57376735-57376845	tp
db/CISBP-RNA/Sus_scrofa.meme	M002_0.6	2:3624252-3624389	tp
db/CISBP-RNA/Sus_scrofa.meme	M002_0.6	4:127441097-127442101	tp
db/CISBP-RNA/Sus_scrofa.meme	M002_0.6	7:114607698-114607778	tp
db/CISBP-RNA/Sus_scrofa.meme	M002_0.6	2:151681004-151683247	tp
db/CISBP-RNA/Sus_scrofa.meme	M002_0.6	14:51462259-51464359	tp
db/CISBP-RNA/Sus_scrofa.meme	M002_0.6	4:51227485-51228332	tp
db/CISBP-RNA/Sus_scrofa.meme	M002_0.6	14:7253873-7254777	tp
db/CISBP-RNA/Sus_scrofa.meme	M002_0.6	4:79621348-79622089	tp
db/CISBP-RNA/Sus_scrofa.meme	M002_0.6	4:105844469-105845353	tp
db/CISBP-RNA/Sus_scrofa.meme	M002_0.6	6:71976018-71976245	tp
db/CISBP-RNA/Sus_scrofa.meme	M002_0.6	17:48512802-48513256	tp
db/CISBP-RNA/Sus_scrofa.meme	M002_0.6	7:43597151-43597895	tp
db/CISBP-RNA/Sus_scrofa.meme	M002_0.6	12:44897276-44897569	tp
db/CISBP-RNA/Sus_scrofa.meme	M002_0.6	4:98534827-98535558	tp
db/CISBP-RNA/Sus_scrofa.meme	M002_0.6	4:127441097-127442121	tp
db/CISBP-RNA/Sus_scrofa.meme	M002_0.6	5:10016721-10017734	tp
db/CISBP-RNA/Sus_scrofa.meme	M002_0.6	13:31298453-31298572	tp
db/CISBP-RNA/Sus_scrofa.meme	M002_0.6	12:48047855-48048736	tp
db/CISBP-RNA/Sus_scrofa.meme	M002_0.6	7:113690080-113690152	tp
db/CISBP-RNA/Sus_scrofa.meme	M002_0.6	17:48131619-48131887	tp
db/CISBP-RNA/Sus_scrofa.meme	M002_0.6	6:14986868-14988682	tp
db/CISBP-RNA/Sus_scrofa.meme	M002_0.6	2:6035314-6036274	tp
db/CISBP-RNA/Sus_scrofa.meme	M002_0.6	14:59550165-59552280	tp
db/CISBP-RNA/Sus_scrofa.meme	M002_0.6	1:880597-880948	tp
db/CISBP-RNA/Sus_scrofa.meme	M002_0.6	11:20672098-20672244	tp
db/CISBP-RNA/Sus_scrofa.meme	M002_0.6	3:32312579-32313418	tp
db/CISBP-RNA/Sus_scrofa.meme	M002_0.6	14:22770051-22771717	tp
db/CISBP-RNA/Sus_scrofa.meme	M002_0.6	9:66448962-66451141	tp
db/CISBP-RNA/Sus_scrofa.meme	M002_0.6	6:50580021-50580848	tp
db/CISBP-RNA/Sus_scrofa.meme	M002_0.6	6:67119006-67120080	tp
db/CISBP-RNA/Sus_scrofa.meme	M002_0.6	3:6578371-6579151	tp
db/CISBP-RNA/Sus_scrofa.meme	M002_0.6	14:75119023-75119880	tp
db/CISBP-RNA/Sus_scrofa.meme	M002_0.6	1:191331183-191331315	tp
db/CISBP-RNA/Sus_scrofa.meme	M002_0.6	10:46926665-46929378	tp
db/CISBP-RNA/Sus_scrofa.meme	M002_0.6	18:19759739-19760452	tp
db/CISBP-RNA/Sus_scrofa.meme	M002_0.6	5:77114378-77116414	tp
db/CISBP-RNA/Sus_scrofa.meme	M002_0.6	2:80225456-80228867	tp
db/CISBP-RNA/Sus_scrofa.meme	M002_0.6	8:118676698-118677748	tp
db/CISBP-RNA/Sus_scrofa.meme	M002_0.6	2:76688894-76690840	tp
db/CISBP-RNA/Sus_scrofa.meme	M002_0.6	15:110041651-110041721	tp
db/CISBP-RNA/Sus_scrofa.meme	M002_0.6	17:19340975-19341727	tp
db/CISBP-RNA/Sus_scrofa.meme	M002_0.6	1:246843886-246844841	tp
db/CISBP-RNA/Sus_scrofa.meme	M002_0.6	3:17804540-17805778	tp
db/CISBP-RNA/Sus_scrofa.meme	M002_0.6	3:6028648-6029341	tp
db/CISBP-RNA/Sus_scrofa.meme	M002_0.6	14:60415427-60415619	tp
db/CISBP-RNA/Sus_scrofa.meme	M002_0.6	17:56951017-56951910	tp
db/CISBP-RNA/Sus_scrofa.meme	M002_0.6	5:23039103-23039449	tp
db/CISBP-RNA/Sus_scrofa.meme	M002_0.6	3:126359011-126359062	tp
db/CISBP-RNA/Sus_scrofa.meme	M002_0.6	12:19346206-19347044	tp
db/CISBP-RNA/Sus_scrofa.meme	M002_0.6	18:1444739-1445750	tp
db/CISBP-RNA/Sus_scrofa.meme	M002_0.6	14:75119023-75119901	tp
db/CISBP-RNA/Sus_scrofa.meme	M002_0.6	1:75443389-75443889	tp
db/CISBP-RNA/Sus_scrofa.meme	M002_0.6	3:58183307-58183750	tp
db/CISBP-RNA/Sus_scrofa.meme	M002_0.6	3:69225729-69225988	tp
db/CISBP-RNA/Sus_scrofa.meme	M002_0.6	2:16564258-16565009	tp
db/CISBP-RNA/Sus_scrofa.meme	M002_0.6	4:124359795-124359853	tp
db/CISBP-RNA/Sus_scrofa.meme	M002_0.6	14:6848121-6848528	tp
db/CISBP-RNA/Sus_scrofa.meme	M002_0.6	X:125053766-125054646	tp
db/CISBP-RNA/Sus_scrofa.meme	M002_0.6	7:29713537-29713712	tp
db/CISBP-RNA/Sus_scrofa.meme	M002_0.6	2:78971165-78971797	tp
db/CISBP-RNA/Sus_scrofa.meme	M002_0.6	2:151650395-151652557	tp
db/CISBP-RNA/Sus_scrofa.meme	M002_0.6	17:63047345-63049669	tp
db/CISBP-RNA/Sus_scrofa.meme	M002_0.6	3:5109620-5109733	tp
db/CISBP-RNA/Sus_scrofa.meme	M002_0.6	18:3110419-3111236	tp
db/CISBP-RNA/Sus_scrofa.meme	M002_0.6	4:110648387-110650442	tp
db/CISBP-RNA/Sus_scrofa.meme	M002_0.6	8:72799220-72800347	tp
db/CISBP-RNA/Sus_scrofa.meme	M002_0.6	4:54835574-54836598	tp
db/CISBP-RNA/Sus_scrofa.meme	M002_0.6	12:52440113-52440166	tp
db/CISBP-RNA/Sus_scrofa.meme	M002_0.6	2:81484387-81484662	tp
db/CISBP-RNA/Sus_scrofa.meme	M002_0.6	12:3761559-3762368	tp
db/CISBP-RNA/Sus_scrofa.meme	M002_0.6	5:66091068-66092597	tp
db/CISBP-RNA/Sus_scrofa.meme	M002_0.6	1:21761845-21762398	tp
db/CISBP-RNA/Sus_scrofa.meme	M002_0.6	9:121456284-121459007	tp
db/CISBP-RNA/Sus_scrofa.meme	M002_0.6	X:42146004-42146082	tp
db/CISBP-RNA/Sus_scrofa.meme	M002_0.6	6:54851356-54852820	tp
db/CISBP-RNA/Sus_scrofa.meme	M002_0.6	2:5881333-5883518	tp
db/CISBP-RNA/Sus_scrofa.meme	M002_0.6	2:143544565-143545857	tp
db/CISBP-RNA/Sus_scrofa.meme	M002_0.6	14:40420939-40423626	tp
db/CISBP-RNA/Sus_scrofa.meme	M002_0.6	6:14986700-14988682	tp
db/CISBP-RNA/Sus_scrofa.meme	M002_0.6	4:99381474-99382319	tp
db/CISBP-RNA/Sus_scrofa.meme	M002_0.6	X:125053766-125054826	tp
db/CISBP-RNA/Sus_scrofa.meme	M002_0.6	4:98534827-98535643	tp
db/CISBP-RNA/Sus_scrofa.meme	M002_0.6	13:205127243-205128501	tp
db/CISBP-RNA/Sus_scrofa.meme	M002_0.6	1:239121344-239123995	tp
db/CISBP-RNA/Sus_scrofa.meme	M002_0.6	5:4199884-4201117	tp
db/CISBP-RNA/Sus_scrofa.meme	M002_0.6	6:75618319-75618596	tp
db/CISBP-RNA/Sus_scrofa.meme	M002_0.6	4:41392447-41393626	tp
db/CISBP-RNA/Sus_scrofa.meme	M002_0.6	4:55140648-55141616	tp
db/CISBP-RNA/Sus_scrofa.meme	M002_0.6	18:6619275-6619623	tp
db/CISBP-RNA/Sus_scrofa.meme	M002_0.6	12:19004009-19006133	tp
db/CISBP-RNA/Sus_scrofa.meme	M002_0.6	12:24359694-24360917	tp
db/CISBP-RNA/Sus_scrofa.meme	M002_0.6	2:80495000-80495510	tp
db/CISBP-RNA/Sus_scrofa.meme	M002_0.6	2:8088526-8088686	tp
db/CISBP-RNA/Sus_scrofa.meme	M002_0.6	3:96653784-96654024	tp
db/CISBP-RNA/Sus_scrofa.meme	M002_0.6	10:14561325-14561857	tp
db/CISBP-RNA/Sus_scrofa.meme	M002_0.6	2:58677538-58677682	tp
db/CISBP-RNA/Sus_scrofa.meme	M002_0.6	12:39072313-39072807	tp
db/CISBP-RNA/Sus_scrofa.meme	M002_0.6	3:25247724-25248375	tp
db/CISBP-RNA/Sus_scrofa.meme	M002_0.6	8:113436210-113436545	tp
db/CISBP-RNA/Sus_scrofa.meme	M002_0.6	9:7136645-7137822	tp
db/CISBP-RNA/Sus_scrofa.meme	M002_0.6	6:159155254-159159160	tp
db/CISBP-RNA/Sus_scrofa.meme	M002_0.6	1:180407017-180407604	tp
db/CISBP-RNA/Sus_scrofa.meme	M002_0.6	2:5162259-5162742	tp
db/CISBP-RNA/Sus_scrofa.meme	M002_0.6	8:99823561-99826260	tp
db/CISBP-RNA/Sus_scrofa.meme	M002_0.6	6:67118510-67120080	tp
db/CISBP-RNA/Sus_scrofa.meme	M002_0.6	14:35350905-35351723	tp
db/CISBP-RNA/Sus_scrofa.meme	M002_0.6	12:19964755-19965885	tp
db/CISBP-RNA/Sus_scrofa.meme	M002_0.6	16:37299205-37299715	tp
db/CISBP-RNA/Sus_scrofa.meme	M002_0.6	6:167301565-167301898	tp
db/CISBP-RNA/Sus_scrofa.meme	M002_0.6	11:67059316-67059965	tp
db/CISBP-RNA/Sus_scrofa.meme	M012_0.6	12:23347014-23347081	tp
db/CISBP-RNA/Sus_scrofa.meme	M012_0.6	8:113467786-113467820	tp
db/CISBP-RNA/Sus_scrofa.meme	M012_0.6	6:167886269-167886349	tp
db/CISBP-RNA/Sus_scrofa.meme	M012_0.6	3:18041640-18041729	tp
db/CISBP-RNA/Sus_scrofa.meme	M012_0.6	13:26173366-26173452	tp
db/CISBP-RNA/Sus_scrofa.meme	M012_0.6	14:56108080-56108138	tp
db/CISBP-RNA/Sus_scrofa.meme	M012_0.6	3:39161433-39161534	tp
db/CISBP-RNA/Sus_scrofa.meme	M012_0.6	16:66292858-66292957	tp
db/CISBP-RNA/Sus_scrofa.meme	M012_0.6	5:44381097-44381176	tp
db/CISBP-RNA/Sus_scrofa.meme	M012_0.6	16:60256119-60256323	tp
db/CISBP-RNA/Sus_scrofa.meme	M012_0.6	3:71503303-71503431	tp
db/CISBP-RNA/Sus_scrofa.meme	M012_0.6	8:74630616-74630747	tp
db/CISBP-RNA/Sus_scrofa.meme	M012_0.6	12:21806096-21806155	tp
db/CISBP-RNA/Sus_scrofa.meme	M012_0.6	6:106087924-106088021	tp
db/CISBP-RNA/Sus_scrofa.meme	M012_0.6	3:102027994-102028080	tp
db/CISBP-RNA/Sus_scrofa.meme	M012_0.6	17:38483194-38483253	tp
db/CISBP-RNA/Sus_scrofa.meme	M012_0.6	3:4087395-4087605	tp
db/CISBP-RNA/Sus_scrofa.meme	M012_0.6	6:91400464-91400797	tp
db/CISBP-RNA/Sus_scrofa.meme	M012_0.6	3:4086989-4087605	tp
db/CISBP-RNA/Sus_scrofa.meme	M012_0.6	2:71504578-71504638	tp
db/CISBP-RNA/Sus_scrofa.meme	M012_0.6	3:4086968-4087605	tp
db/CISBP-RNA/Sus_scrofa.meme	M012_0.6	15:75974372-75974593	tp
db/CISBP-RNA/Sus_scrofa.meme	M012_0.6	8:74561892-74561966	tp
db/CISBP-RNA/Sus_scrofa.meme	M012_0.6	5:62483566-62483677	tp
db/CISBP-RNA/Sus_scrofa.meme	M012_0.6	8:74630616-74630800	tp
db/CISBP-RNA/Sus_scrofa.meme	M012_0.6	5:22044573-22044683	tp
db/CISBP-RNA/Sus_scrofa.meme	M012_0.6	5:44381097-44381213	tp
db/CISBP-RNA/Sus_scrofa.meme	M012_0.6	5:85278073-85278232	tp
db/CISBP-RNA/Sus_scrofa.meme	M012_0.6	8:112539193-112539333	tp
db/CISBP-RNA/Sus_scrofa.meme	M012_0.6	2:79752371-79752753	tp
db/CISBP-RNA/Sus_scrofa.meme	M012_0.6	8:112105-112159	tp
db/CISBP-RNA/Sus_scrofa.meme	M012_0.6	5:62557332-62557674	tp
db/CISBP-RNA/Sus_scrofa.meme	M012_0.6	3:85637037-85637235	tp
db/CISBP-RNA/Sus_scrofa.meme	M012_0.6	3:55233448-55233526	tp
db/CISBP-RNA/Sus_scrofa.meme	M012_0.6	13:67922481-67922535	tp
db/CISBP-RNA/Sus_scrofa.meme	M012_0.6	7:48075111-48075794	tp
db/CISBP-RNA/Sus_scrofa.meme	M012_0.6	3:4087554-4087605	tp
db/CISBP-RNA/Sus_scrofa.meme	M012_0.6	3:17960317-17960468	tp
db/CISBP-RNA/Sus_scrofa.meme	M012_0.6	3:4087494-4087605	tp
db/CISBP-RNA/Sus_scrofa.meme	M012_0.6	6:103226401-103226874	tp
db/CISBP-RNA/Sus_scrofa.meme	M012_0.6	16:60255567-60256323	tp
db/CISBP-RNA/Sus_scrofa.meme	M012_0.6	5:62483566-62483731	tp
db/CISBP-RNA/Sus_scrofa.meme	M012_0.6	9:103329897-103329950	tp
db/CISBP-RNA/Sus_scrofa.meme	M012_0.6	12:20758728-20759113	tp
db/CISBP-RNA/Sus_scrofa.meme	M012_0.6	5:5827473-5827619	tp
db/CISBP-RNA/Sus_scrofa.meme	M012_0.6	1:66350966-66351290	tp
db/CISBP-RNA/Sus_scrofa.meme	M012_0.6	2:85934158-85934354	tp
db/CISBP-RNA/Sus_scrofa.meme	M012_0.6	16:60255548-60256323	tp
db/CISBP-RNA/Sus_scrofa.meme	M012_0.6	1:269062665-269063152	tp
db/CISBP-RNA/Sus_scrofa.meme	M012_0.6	3:85637037-85637257	tp
db/CISBP-RNA/Sus_scrofa.meme	M012_0.6	16:70672346-70672598	tp
db/CISBP-RNA/Sus_scrofa.meme	M012_0.6	8:19340029-19340117	tp
db/CISBP-RNA/Sus_scrofa.meme	M012_0.6	8:96992424-96992477	tp
db/CISBP-RNA/Sus_scrofa.meme	M012_0.6	6:103226456-103226874	tp
db/CISBP-RNA/Sus_scrofa.meme	M012_0.6	1:179714564-179715047	tp
db/CISBP-RNA/Sus_scrofa.meme	M012_0.6	2:76896366-76896919	tp
db/CISBP-RNA/Sus_scrofa.meme	M012_0.6	3:114617946-114618115	tp
db/CISBP-RNA/Sus_scrofa.meme	M012_0.6	2:5123010-5123371	tp
db/CISBP-RNA/Sus_scrofa.meme	M012_0.6	10:24235150-24235516	tp
db/CISBP-RNA/Sus_scrofa.meme	M012_0.6	4:77069092-77069252	tp
db/CISBP-RNA/Sus_scrofa.meme	M012_0.6	4:88559883-88560382	tp
db/CISBP-RNA/Sus_scrofa.meme	M012_0.6	12:6072740-6072813	tp
db/CISBP-RNA/Sus_scrofa.meme	M012_0.6	7:12294210-12294551	tp
db/CISBP-RNA/Sus_scrofa.meme	M012_0.6	8:74561892-74562152	tp
db/CISBP-RNA/Sus_scrofa.meme	M012_0.6	14:77602925-77603309	tp
db/CISBP-RNA/Sus_scrofa.meme	M012_0.6	12:52536743-52537003	tp
db/CISBP-RNA/Sus_scrofa.meme	M012_0.6	16:47378340-47378744	tp
db/CISBP-RNA/Sus_scrofa.meme	M012_0.6	5:18698895-18699276	tp
db/CISBP-RNA/Sus_scrofa.meme	M012_0.6	5:78034519-78034607	tp
db/CISBP-RNA/Sus_scrofa.meme	M012_0.6	16:26720997-26721273	tp
db/CISBP-RNA/Sus_scrofa.meme	M012_0.6	2:142358734-142359036	tp
db/CISBP-RNA/Sus_scrofa.meme	M012_0.6	17:48021328-48021533	tp
db/CISBP-RNA/Sus_scrofa.meme	M012_0.6	17:55167218-55167477	tp
db/CISBP-RNA/Sus_scrofa.meme	M012_0.6	5:18698895-18699295	tp
db/CISBP-RNA/Sus_scrofa.meme	M012_0.6	14:101266066-101266219	tp
db/CISBP-RNA/Sus_scrofa.meme	M012_0.6	1:112364962-112365294	tp
db/CISBP-RNA/Sus_scrofa.meme	M012_0.6	15:133241444-133241587	tp
db/CISBP-RNA/Sus_scrofa.meme	M012_0.6	4:99128999-99129215	tp
db/CISBP-RNA/Sus_scrofa.meme	M012_0.6	7:112167927-112167994	tp
db/CISBP-RNA/Sus_scrofa.meme	M012_0.6	6:135313979-135314358	tp
db/CISBP-RNA/Sus_scrofa.meme	M012_0.6	8:74582552-74582650	tp
db/CISBP-RNA/Sus_scrofa.meme	M012_0.6	14:31860904-31861047	tp
db/CISBP-RNA/Sus_scrofa.meme	M012_0.6	13:109592743-109592819	tp
db/CISBP-RNA/Sus_scrofa.meme	M012_0.6	8:74630616-74630935	tp
db/CISBP-RNA/Sus_scrofa.meme	M012_0.6	14:101266066-101266167	tp
db/CISBP-RNA/Sus_scrofa.meme	M012_0.6	12:5477537-5477686	tp
db/CISBP-RNA/Sus_scrofa.meme	M012_0.6	4:93297864-93298237	tp
db/CISBP-RNA/Sus_scrofa.meme	M012_0.6	4:28193633-28193817	tp
db/CISBP-RNA/Sus_scrofa.meme	M012_0.6	15:125739466-125739814	tp
db/CISBP-RNA/Sus_scrofa.meme	M012_0.6	10:11340641-11340966	tp
db/CISBP-RNA/Sus_scrofa.meme	M012_0.6	AEMK02000602.1:108425-108548	tp
db/CISBP-RNA/Sus_scrofa.meme	M012_0.6	1:269062665-269063343	tp
db/CISBP-RNA/Sus_scrofa.meme	M012_0.6	4:109142713-109143407	tp
db/CISBP-RNA/Sus_scrofa.meme	M012_0.6	13:71908543-71908764	tp
db/CISBP-RNA/Sus_scrofa.meme	M012_0.6	5:8027666-8027799	tp
db/CISBP-RNA/Sus_scrofa.meme	M012_0.6	15:132360716-132361434	tp
db/CISBP-RNA/Sus_scrofa.meme	M012_0.6	5:18698895-18699234	tp
db/CISBP-RNA/Sus_scrofa.meme	M012_0.6	15:94795743-94795982	tp
db/CISBP-RNA/Sus_scrofa.meme	M012_0.6	4:93297835-93298237	tp
db/CISBP-RNA/Sus_scrofa.meme	M012_0.6	7:93397957-93398175	tp
db/CISBP-RNA/Sus_scrofa.meme	M012_0.6	8:74561892-74562030	tp
db/CISBP-RNA/Sus_scrofa.meme	M012_0.6	1:126377837-126378269	tp
db/CISBP-RNA/Sus_scrofa.meme	M012_0.6	11:45044837-45045084	tp
db/CISBP-RNA/Sus_scrofa.meme	M012_0.6	2:41782064-41782158	tp
db/CISBP-RNA/Sus_scrofa.meme	M012_0.6	5:78034373-78034607	tp
db/CISBP-RNA/Sus_scrofa.meme	M012_0.6	18:12308355-12309046	tp
db/CISBP-RNA/Sus_scrofa.meme	M012_0.6	2:73369124-73369359	tp
db/CISBP-RNA/Sus_scrofa.meme	M012_0.6	2:66098261-66098864	tp
db/CISBP-RNA/Sus_scrofa.meme	M012_0.6	5:18698895-18699257	tp
db/CISBP-RNA/Sus_scrofa.meme	M012_0.6	AEMK02000697.1:138555-138754	tp
db/CISBP-RNA/Sus_scrofa.meme	M012_0.6	9:70295592-70295685	tp
db/CISBP-RNA/Sus_scrofa.meme	M012_0.6	X:83136520-83136916	tp
db/CISBP-RNA/Sus_scrofa.meme	M012_0.6	5:23039131-23039449	tp
db/CISBP-RNA/Sus_scrofa.meme	M012_0.6	11:12825943-12826102	tp
db/CISBP-RNA/Sus_scrofa.meme	M012_0.6	5:18698895-18699400	tp
db/CISBP-RNA/Sus_scrofa.meme	M012_0.6	2:59892804-59892853	tp
db/CISBP-RNA/Sus_scrofa.meme	M012_0.6	9:46512789-46513820	tp
db/CISBP-RNA/Sus_scrofa.meme	M012_0.6	10:64887283-64887717	tp
db/CISBP-RNA/Sus_scrofa.meme	M012_0.6	1:126377837-126378291	tp
db/CISBP-RNA/Sus_scrofa.meme	M012_0.6	6:159798906-159799270	tp
db/CISBP-RNA/Sus_scrofa.meme	M012_0.6	4:98073870-98074056	tp
db/CISBP-RNA/Sus_scrofa.meme	M012_0.6	2:15003793-15003906	tp
db/CISBP-RNA/Sus_scrofa.meme	M012_0.6	3:42026278-42026616	tp
db/CISBP-RNA/Sus_scrofa.meme	M012_0.6	1:112364962-112365789	tp
db/CISBP-RNA/Sus_scrofa.meme	M012_0.6	15:94023763-94023949	tp
db/CISBP-RNA/Sus_scrofa.meme	M012_0.6	2:28258509-28258577	tp
db/CISBP-RNA/Sus_scrofa.meme	M012_0.6	10:52597399-52597708	tp
db/CISBP-RNA/Sus_scrofa.meme	M012_0.6	5:88276291-88276625	tp
db/CISBP-RNA/Sus_scrofa.meme	M012_0.6	1:112364962-112365405	tp
db/CISBP-RNA/Sus_scrofa.meme	M012_0.6	1:269062665-269063543	tp
db/CISBP-RNA/Sus_scrofa.meme	M012_0.6	5:23039103-23039449	tp
db/CISBP-RNA/Sus_scrofa.meme	M012_0.6	2:97574006-97574367	tp
db/CISBP-RNA/Sus_scrofa.meme	M012_0.6	2:48700635-48701308	tp
db/CISBP-RNA/Sus_scrofa.meme	M012_0.6	14:49597844-49598005	tp
db/CISBP-RNA/Sus_scrofa.meme	M012_0.6	14:105771339-105771567	tp
db/CISBP-RNA/Sus_scrofa.meme	M012_0.6	5:28874750-28875325	tp
db/CISBP-RNA/Sus_scrofa.meme	M012_0.6	12:19152618-19153235	tp
db/CISBP-RNA/Sus_scrofa.meme	M012_0.6	2:59453053-59453546	tp
db/CISBP-RNA/Sus_scrofa.meme	M012_0.6	AEMK02000602.1:108403-108548	tp
db/CISBP-RNA/Sus_scrofa.meme	M012_0.6	5:68923936-68924079	tp
db/CISBP-RNA/Sus_scrofa.meme	M012_0.6	8:113436210-113436545	tp
db/CISBP-RNA/Sus_scrofa.meme	M012_0.6	13:202762510-202762654	tp
db/CISBP-RNA/Sus_scrofa.meme	M012_0.6	13:206244797-206244910	tp
db/CISBP-RNA/Sus_scrofa.meme	M012_0.6	3:17362302-17362402	tp
db/CISBP-RNA/Sus_scrofa.meme	M012_0.6	13:45335787-45336049	tp
db/CISBP-RNA/Sus_scrofa.meme	M012_0.6	13:39398948-39399254	tp
db/CISBP-RNA/Sus_scrofa.meme	M012_0.6	2:79752371-79752673	tp
db/CISBP-RNA/Sus_scrofa.meme	M012_0.6	9:123753248-123753371	tp
db/CISBP-RNA/Sus_scrofa.meme	M012_0.6	4:95471477-95472020	tp
db/CISBP-RNA/Sus_scrofa.meme	M012_0.6	7:64829654-64830050	tp
db/CISBP-RNA/Sus_scrofa.meme	M012_0.6	6:91399941-91400797	tp
db/CISBP-RNA/Sus_scrofa.meme	M012_0.6	4:87162882-87163102	tp
db/CISBP-RNA/Sus_scrofa.meme	M012_0.6	5:15690895-15691064	tp
db/CISBP-RNA/Sus_scrofa.meme	M012_0.6	13:30253272-30253448	tp
db/CISBP-RNA/Sus_scrofa.meme	M012_0.6	6:165774672-165774777	tp
db/CISBP-RNA/Sus_scrofa.meme	M012_0.6	4:89289066-89289338	tp
db/CISBP-RNA/Sus_scrofa.meme	M012_0.6	10:64887235-64887717	tp
db/CISBP-RNA/Sus_scrofa.meme	M012_0.6	1:163887741-163887985	tp
db/CISBP-RNA/Sus_scrofa.meme	M012_0.6	X:13206154-13206941	tp
db/CISBP-RNA/Sus_scrofa.meme	M012_0.6	7:64829633-64830050	tp
db/CISBP-RNA/Sus_scrofa.meme	M012_0.6	16:51267482-51267674	tp
db/CISBP-RNA/Sus_scrofa.meme	M012_0.6	1:576606-576705	tp
db/CISBP-RNA/Sus_scrofa.meme	M012_0.6	7:43597758-43597895	tp
db/CISBP-RNA/Sus_scrofa.meme	M012_0.6	1:265872961-265873516	tp
db/CISBP-RNA/Sus_scrofa.meme	M012_0.6	16:35944640-35945314	tp
db/CISBP-RNA/Sus_scrofa.meme	M012_0.6	13:18730841-18731131	tp
db/CISBP-RNA/Sus_scrofa.meme	M012_0.6	13:189148718-189148885	tp
db/CISBP-RNA/Sus_scrofa.meme	M012_0.6	7:46516902-46517729	tp
db/CISBP-RNA/Sus_scrofa.meme	M012_0.6	4:95996884-95997084	tp
db/CISBP-RNA/Sus_scrofa.meme	M012_0.6	1:179714564-179715623	tp
db/CISBP-RNA/Sus_scrofa.meme	M012_0.6	14:41746499-41747559	tp
db/CISBP-RNA/Sus_scrofa.meme	M012_0.6	12:27115919-27116584	tp
db/CISBP-RNA/Sus_scrofa.meme	M012_0.6	3:17396504-17396839	tp
db/CISBP-RNA/Sus_scrofa.meme	M012_0.6	7:24901391-24901737	tp
db/CISBP-RNA/Sus_scrofa.meme	M012_0.6	4:89400361-89401046	tp
db/CISBP-RNA/Sus_scrofa.meme	M012_0.6	8:87722736-87723121	tp
db/CISBP-RNA/Sus_scrofa.meme	M012_0.6	8:74582552-74582792	tp
db/CISBP-RNA/Sus_scrofa.meme	M012_0.6	9:130471098-130471375	tp
db/CISBP-RNA/Sus_scrofa.meme	M012_0.6	5:22000482-22001491	tp
db/CISBP-RNA/Sus_scrofa.meme	M012_0.6	13:71908543-71908933	tp
db/CISBP-RNA/Sus_scrofa.meme	M012_0.6	X:42792681-42792920	tp
db/CISBP-RNA/Sus_scrofa.meme	M012_0.6	2:140210804-140211164	tp
db/CISBP-RNA/Sus_scrofa.meme	M012_0.6	15:15977925-15978483	tp
db/CISBP-RNA/Sus_scrofa.meme	M012_0.6	15:15666706-15667230	tp
db/CISBP-RNA/Sus_scrofa.meme	M012_0.6	5:61360726-61361257	tp
db/CISBP-RNA/Sus_scrofa.meme	M012_0.6	1:25157200-25158055	tp
db/CISBP-RNA/Sus_scrofa.meme	M012_0.6	8:6099674-6099858	tp
db/CISBP-RNA/Sus_scrofa.meme	M012_0.6	9:133182799-133183184	tp
db/CISBP-RNA/Sus_scrofa.meme	M012_0.6	15:15977925-15978357	tp
db/CISBP-RNA/Sus_scrofa.meme	M012_0.6	7:65262915-65263195	tp
db/CISBP-RNA/Sus_scrofa.meme	M012_0.6	14:104979727-104980686	tp
db/CISBP-RNA/Sus_scrofa.meme	M012_0.6	5:21597884-21598889	tp
db/CISBP-RNA/Sus_scrofa.meme	M012_0.6	2:77191187-77191908	tp
db/CISBP-RNA/Sus_scrofa.meme	M012_0.6	4:109203234-109204086	tp
db/CISBP-RNA/Sus_scrofa.meme	M012_0.6	1:268308962-268309397	tp
db/CISBP-RNA/Sus_scrofa.meme	M012_0.6	13:71908543-71908952	tp
db/CISBP-RNA/Sus_scrofa.meme	M012_0.6	3:46168055-46168231	tp
db/CISBP-RNA/Sus_scrofa.meme	M012_0.6	2:7803384-7803545	tp
db/CISBP-RNA/Sus_scrofa.meme	M012_0.6	13:31048375-31048730	tp
db/CISBP-RNA/Sus_scrofa.meme	M012_0.6	3:304469-305222	tp
db/CISBP-RNA/Sus_scrofa.meme	M012_0.6	5:8027600-8027799	tp
db/CISBP-RNA/Sus_scrofa.meme	M012_0.6	17:30470852-30471071	tp
db/CISBP-RNA/Sus_scrofa.meme	M012_0.6	12:34278371-34280298	tp
db/CISBP-RNA/Sus_scrofa.meme	M012_0.6	7:92490306-92491907	tp
db/CISBP-RNA/Sus_scrofa.meme	M012_0.6	5:28276087-28276125	tp
db/CISBP-RNA/Sus_scrofa.meme	M012_0.6	X:20270861-20271116	tp
db/CISBP-RNA/Sus_scrofa.meme	M012_0.6	14:113652056-113652575	tp
db/CISBP-RNA/Sus_scrofa.meme	M012_0.6	7:47440717-47440958	tp
db/CISBP-RNA/Sus_scrofa.meme	M012_0.6	2:627799-627889	tp
db/CISBP-RNA/Sus_scrofa.meme	M012_0.6	18:45401910-45402614	tp
db/CISBP-RNA/Sus_scrofa.meme	M012_0.6	15:64354927-64356128	tp
db/CISBP-RNA/Sus_scrofa.meme	M012_0.6	9:109279462-109279842	tp
db/CISBP-RNA/Sus_scrofa.meme	M012_0.6	17:11565808-11566324	tp
db/CISBP-RNA/Sus_scrofa.meme	M012_0.6	9:26213793-26214163	tp
db/CISBP-RNA/Sus_scrofa.meme	M012_0.6	4:87756311-87756532	tp
db/CISBP-RNA/Sus_scrofa.meme	M012_0.6	7:78451849-78452125	tp
db/CISBP-RNA/Sus_scrofa.meme	M012_0.6	9:123752360-123753371	tp
db/CISBP-RNA/Sus_scrofa.meme	M012_0.6	9:46239412-46239547	tp
db/CISBP-RNA/Sus_scrofa.meme	M012_0.6	X:16253085-16253441	tp
db/CISBP-RNA/Sus_scrofa.meme	M012_0.6	13:206244775-206244910	tp
db/CISBP-RNA/Sus_scrofa.meme	M012_0.6	13:34928466-34928610	tp
db/CISBP-RNA/Sus_scrofa.meme	M012_0.6	5:87546366-87547110	tp
db/CISBP-RNA/Sus_scrofa.meme	M012_0.6	AEMK02000258.1:419465-419899	tp
db/CISBP-RNA/Sus_scrofa.meme	M012_0.6	1:158325613-158326549	tp
db/CISBP-RNA/Sus_scrofa.meme	M012_0.6	X:121578378-121578856	tp
db/CISBP-RNA/Sus_scrofa.meme	M012_0.6	13:96986322-96986782	tp
db/CISBP-RNA/Sus_scrofa.meme	M012_0.6	3:52485083-52486626	tp
db/CISBP-RNA/Sus_scrofa.meme	M012_0.6	8:74561892-74562099	tp
db/CISBP-RNA/Sus_scrofa.meme	M012_0.6	12:27115829-27116584	tp
db/CISBP-RNA/Sus_scrofa.meme	M012_0.6	13:140638526-140638864	tp
db/CISBP-RNA/Sus_scrofa.meme	M012_0.6	15:15977925-15978574	tp
db/CISBP-RNA/Sus_scrofa.meme	M012_0.6	5:22113518-22113865	tp
db/CISBP-RNA/Sus_scrofa.meme	M012_0.6	13:40219343-40220081	tp
db/CISBP-RNA/Sus_scrofa.meme	M012_0.6	1:131093029-131093340	tp
db/CISBP-RNA/Sus_scrofa.meme	M012_0.6	12:4801668-4803029	tp
db/CISBP-RNA/Sus_scrofa.meme	M012_0.6	4:83091416-83091676	tp
db/CISBP-RNA/Sus_scrofa.meme	M012_0.6	9:45714415-45714593	tp
db/CISBP-RNA/Sus_scrofa.meme	M012_0.6	7:49835061-49835724	tp
db/CISBP-RNA/Sus_scrofa.meme	M012_0.6	2:135181088-135181494	tp
db/CISBP-RNA/Sus_scrofa.meme	M012_0.6	4:21198745-21199042	tp
db/CISBP-RNA/Sus_scrofa.meme	M012_0.6	9:39927495-39927800	tp
db/CISBP-RNA/Sus_scrofa.meme	M012_0.6	1:79867767-79868058	tp
db/CISBP-RNA/Sus_scrofa.meme	M012_0.6	1:79793016-79794218	tp
db/CISBP-RNA/Sus_scrofa.meme	M012_0.6	4:95571675-95572003	tp
db/CISBP-RNA/Sus_scrofa.meme	M012_0.6	6:87942784-87943005	tp
db/CISBP-RNA/Sus_scrofa.meme	M012_0.6	X:84553986-84554431	tp
db/CISBP-RNA/Sus_scrofa.meme	M012_0.6	14:34284333-34284627	tp
db/CISBP-RNA/Sus_scrofa.meme	M012_0.6	7:92490016-92491907	tp
db/CISBP-RNA/Sus_scrofa.meme	M012_0.6	12:60633042-60633207	tp
db/CISBP-RNA/Sus_scrofa.meme	M012_0.6	9:130471098-130471421	tp
db/CISBP-RNA/Sus_scrofa.meme	M012_0.6	5:23039160-23039449	tp
db/CISBP-RNA/Sus_scrofa.meme	M012_0.6	1:40988836-40990568	tp
db/CISBP-RNA/Sus_scrofa.meme	M012_0.6	11:69361232-69362294	tp
db/CISBP-RNA/Sus_scrofa.meme	M012_0.6	12:43561392-43561754	tp
db/CISBP-RNA/Sus_scrofa.meme	M012_0.6	4:95986993-95987345	tp
db/CISBP-RNA/Sus_scrofa.meme	M012_0.6	3:117315914-117316192	tp
db/CISBP-RNA/Sus_scrofa.meme	M012_0.6	5:88035645-88036211	tp
db/CISBP-RNA/Sus_scrofa.meme	M012_0.6	7:76097668-76097948	tp
db/CISBP-RNA/Sus_scrofa.meme	M012_0.6	7:25255208-25255521	tp
db/CISBP-RNA/Sus_scrofa.meme	M012_0.6	17:50796323-50796807	tp
db/CISBP-RNA/Sus_scrofa.meme	M012_0.6	10:52496602-52496701	tp
db/CISBP-RNA/Sus_scrofa.meme	M012_0.6	15:76097873-76098163	tp
db/CISBP-RNA/Sus_scrofa.meme	M012_0.6	6:31048709-31049064	tp
db/CISBP-RNA/Sus_scrofa.meme	M012_0.6	9:4800560-4800683	tp
db/CISBP-RNA/Sus_scrofa.meme	M012_0.6	13:66340466-66342396	tp
db/CISBP-RNA/Sus_scrofa.meme	M012_0.6	12:19004009-19004646	tp
db/CISBP-RNA/Sus_scrofa.meme	M012_0.6	7:64620535-64621002	tp
db/CISBP-RNA/Sus_scrofa.meme	M012_0.6	4:101354237-101354893	tp
db/CISBP-RNA/Sus_scrofa.meme	M012_0.6	2:9089124-9090028	tp
db/CISBP-RNA/Sus_scrofa.meme	M012_0.6	14:7783825-7784984	tp
db/CISBP-RNA/Sus_scrofa.meme	M012_0.6	1:126377837-126378764	tp
db/CISBP-RNA/Sus_scrofa.meme	M012_0.6	13:117120085-117120958	tp
db/CISBP-RNA/Sus_scrofa.meme	M012_0.6	15:95594464-95594788	tp
db/CISBP-RNA/Sus_scrofa.meme	M012_0.6	15:2516916-2517495	tp
db/CISBP-RNA/Sus_scrofa.meme	M012_0.6	5:23038513-23038969	tp
db/CISBP-RNA/Sus_scrofa.meme	M012_0.6	17:34745239-34746140	tp
db/CISBP-RNA/Sus_scrofa.meme	M012_0.6	17:39996310-39996692	tp
db/CISBP-RNA/Sus_scrofa.meme	M012_0.6	4:55277831-55278023	tp
db/CISBP-RNA/Sus_scrofa.meme	M012_0.6	1:123481373-123482562	tp
db/CISBP-RNA/Sus_scrofa.meme	M012_0.6	1:79867715-79868058	tp
db/CISBP-RNA/Sus_scrofa.meme	M012_0.6	5:16039505-16039679	tp
db/CISBP-RNA/Sus_scrofa.meme	M012_0.6	9:74945785-74946034	tp
db/CISBP-RNA/Sus_scrofa.meme	M012_0.6	16:19482824-19483088	tp
db/CISBP-RNA/Sus_scrofa.meme	M012_0.6	8:1187154-1187554	tp
db/CISBP-RNA/Sus_scrofa.meme	M012_0.6	11:63751519-63751717	tp
db/CISBP-RNA/Sus_scrofa.meme	M012_0.6	4:111339808-111340162	tp
db/CISBP-RNA/Sus_scrofa.meme	M012_0.6	7:93068256-93068656	tp
db/CISBP-RNA/Sus_scrofa.meme	M012_0.6	1:246843886-246844841	tp
db/CISBP-RNA/Sus_scrofa.meme	M012_0.6	4:95471660-95472020	tp
db/CISBP-RNA/Sus_scrofa.meme	M012_0.6	15:44889723-44890492	tp
db/CISBP-RNA/Sus_scrofa.meme	M012_0.6	13:158291376-158291526	tp
db/CISBP-RNA/Sus_scrofa.meme	M012_0.6	2:15003793-15005175	tp
db/CISBP-RNA/Sus_scrofa.meme	M012_0.6	15:125748514-125749107	tp
db/CISBP-RNA/Sus_scrofa.meme	M012_0.6	12:4801668-4803152	tp
db/CISBP-RNA/Sus_scrofa.meme	M012_0.6	7:38204810-38205659	tp
db/CISBP-RNA/Sus_scrofa.meme	M012_0.6	11:49126692-49127583	tp
db/CISBP-RNA/Sus_scrofa.meme	M012_0.6	6:142455081-142455440	tp
db/CISBP-RNA/Sus_scrofa.meme	M012_0.6	1:121530449-121530743	tp
db/CISBP-RNA/Sus_scrofa.meme	M012_0.6	6:71258995-71259097	tp
db/CISBP-RNA/Sus_scrofa.meme	M012_0.6	12:52663836-52664673	tp
db/CISBP-RNA/Sus_scrofa.meme	M012_0.6	3:17362268-17362402	tp
db/CISBP-RNA/Sus_scrofa.meme	M012_0.6	18:6396209-6396506	tp
db/CISBP-RNA/Sus_scrofa.meme	M012_0.6	14:40425084-40425425	tp
db/CISBP-RNA/Sus_scrofa.meme	M012_0.6	4:111338991-111340162	tp
db/CISBP-RNA/Sus_scrofa.meme	M012_0.6	14:76205387-76205601	tp
db/CISBP-RNA/Sus_scrofa.meme	M012_0.6	2:15003793-15005204	tp
db/CISBP-RNA/Sus_scrofa.meme	M012_0.6	2:136848845-136849380	tp
db/CISBP-RNA/Sus_scrofa.meme	M012_0.6	2:77049254-77049633	tp
db/CISBP-RNA/Sus_scrofa.meme	M012_0.6	1:31859962-31860041	tp
db/CISBP-RNA/Sus_scrofa.meme	M012_0.6	7:93397957-93398501	tp
db/CISBP-RNA/Sus_scrofa.meme	M012_0.6	6:67092894-67092943	tp
db/CISBP-RNA/Sus_scrofa.meme	M012_0.6	15:76097873-76098184	tp
db/CISBP-RNA/Sus_scrofa.meme	M012_0.6	1:25432317-25432692	tp
db/CISBP-RNA/Sus_scrofa.meme	M012_0.6	12:23314923-23315517	tp
db/CISBP-RNA/Sus_scrofa.meme	M012_0.6	12:34246930-34248862	tp
db/CISBP-RNA/Sus_scrofa.meme	M012_0.6	X:98754729-98755081	tp
db/CISBP-RNA/Sus_scrofa.meme	M012_0.6	16:47347780-47347897	tp
db/CISBP-RNA/Sus_scrofa.meme	M012_0.6	1:92500275-92500299	tp
db/CISBP-RNA/Sus_scrofa.meme	M012_0.6	4:97272255-97272506	tp
db/CISBP-RNA/Sus_scrofa.meme	M012_0.6	1:56047195-56047871	tp
db/CISBP-RNA/Sus_scrofa.meme	M012_0.6	12:21546762-21547060	tp
db/CISBP-RNA/Sus_scrofa.meme	M012_0.6	1:37219885-37221321	tp
db/CISBP-RNA/Sus_scrofa.meme	M012_0.6	8:120618507-120618957	tp
db/CISBP-RNA/Sus_scrofa.meme	M012_0.6	6:77754174-77754455	tp
db/CISBP-RNA/Sus_scrofa.meme	M012_0.6	11:67059316-67059372	tp
db/CISBP-RNA/Sus_scrofa.meme	M012_0.6	18:23803940-23804371	tp
db/CISBP-RNA/Sus_scrofa.meme	M012_0.6	12:20758083-20759113	tp
db/CISBP-RNA/Sus_scrofa.meme	M012_0.6	3:49627418-49627591	tp
db/CISBP-RNA/Sus_scrofa.meme	M012_0.6	13:12691694-12691746	tp
db/CISBP-RNA/Sus_scrofa.meme	M012_0.6	16:79248102-79248470	tp
db/CISBP-RNA/Sus_scrofa.meme	M012_0.6	8:71273128-71275888	tp
db/CISBP-RNA/Sus_scrofa.meme	M012_0.6	8:84185558-84185785	tp
db/CISBP-RNA/Sus_scrofa.meme	M012_0.6	X:42792681-42793055	tp
db/CISBP-RNA/Sus_scrofa.meme	M012_0.6	13:98614347-98614697	tp
db/CISBP-RNA/Sus_scrofa.meme	M012_0.6	3:97202721-97202993	tp
db/CISBP-RNA/Sus_scrofa.meme	M012_0.6	13:160404092-160405268	tp
db/CISBP-RNA/Sus_scrofa.meme	M012_0.6	3:4733274-4734686	tp
db/CISBP-RNA/Sus_scrofa.meme	M012_0.6	10:8290581-8292112	tp
db/CISBP-RNA/Sus_scrofa.meme	M012_0.6	7:25161975-25162580	tp
db/CISBP-RNA/Sus_scrofa.meme	M012_0.6	6:75251467-75252584	tp
db/CISBP-RNA/Sus_scrofa.meme	M012_0.6	4:110717134-110717288	tp
db/CISBP-RNA/Sus_scrofa.meme	M012_0.6	8:835312-835421	tp
db/CISBP-RNA/Sus_scrofa.meme	M012_0.6	16:44531338-44533344	tp
db/CISBP-RNA/Sus_scrofa.meme	M012_0.6	3:4733274-4733518	tp
db/CISBP-RNA/Sus_scrofa.meme	M012_0.6	12:4801668-4803751	tp
db/CISBP-RNA/Sus_scrofa.meme	M012_0.6	5:63213033-63213889	tp
db/CISBP-RNA/Sus_scrofa.meme	M012_0.6	17:52351858-52354139	tp
db/CISBP-RNA/Sus_scrofa.meme	M012_0.6	13:128684378-128684517	tp
db/CISBP-RNA/Sus_scrofa.meme	M012_0.6	12:52663836-52664724	tp
db/CISBP-RNA/Sus_scrofa.meme	M012_0.6	13:160404092-160405287	tp
db/CISBP-RNA/Sus_scrofa.meme	M012_0.6	1:191183600-191183717	tp
db/CISBP-RNA/Sus_scrofa.meme	M012_0.6	15:111341160-111341997	tp
db/CISBP-RNA/Sus_scrofa.meme	M012_0.6	7:83077507-83078708	tp
db/CISBP-RNA/Sus_scrofa.meme	M012_0.6	13:34928438-34928610	tp
db/CISBP-RNA/Sus_scrofa.meme	M012_0.6	12:40779173-40780044	tp
db/CISBP-RNA/Sus_scrofa.meme	M012_0.6	15:104553521-104553731	tp
db/CISBP-RNA/Sus_scrofa.meme	M012_0.6	18:23804166-23804371	tp
db/CISBP-RNA/Sus_scrofa.meme	M012_0.6	2:9146293-9146905	tp
db/CISBP-RNA/Sus_scrofa.meme	M012_0.6	3:97202721-97203070	tp
db/CISBP-RNA/Sus_scrofa.meme	M012_0.6	18:19759739-19760452	tp
db/CISBP-RNA/Sus_scrofa.meme	M012_0.6	7:23927854-23928175	tp
db/CISBP-RNA/Sus_scrofa.meme	M012_0.6	13:33661969-33662217	tp
db/CISBP-RNA/Sus_scrofa.meme	M012_0.6	4:108625133-108625479	tp
db/CISBP-RNA/Sus_scrofa.meme	M012_0.6	8:44725510-44725895	tp
db/CISBP-RNA/Sus_scrofa.meme	M012_0.6	X:45328860-45329279	tp
db/CISBP-RNA/Sus_scrofa.meme	M012_0.6	6:83861085-83861884	tp
db/CISBP-RNA/Sus_scrofa.meme	M012_0.6	6:128046062-128047011	tp
db/CISBP-RNA/Sus_scrofa.meme	M012_0.6	2:9146293-9146960	tp
db/CISBP-RNA/Sus_scrofa.meme	M012_0.6	4:90261406-90261525	tp
db/CISBP-RNA/Sus_scrofa.meme	M012_0.6	1:253895883-253896127	tp
db/CISBP-RNA/Sus_scrofa.meme	M012_0.6	9:116182005-116182052	tp
db/CISBP-RNA/Sus_scrofa.meme	M012_0.6	5:66044807-66046334	tp
db/CISBP-RNA/Sus_scrofa.meme	M012_0.6	16:26698400-26701441	tp
db/CISBP-RNA/Sus_scrofa.meme	M012_0.6	7:47760529-47760893	tp
db/CISBP-RNA/Sus_scrofa.meme	M012_0.6	6:29359331-29359590	tp
db/CISBP-RNA/Sus_scrofa.meme	M012_0.6	3:93385751-93386374	tp
db/CISBP-RNA/Sus_scrofa.meme	M012_0.6	5:9618349-9620474	tp
db/CISBP-RNA/Sus_scrofa.meme	M012_0.6	1:7600890-7600953	tp
db/CISBP-RNA/Sus_scrofa.meme	M012_0.6	14:31763576-31764244	tp
db/CISBP-RNA/Sus_scrofa.meme	M012_0.6	14:31860663-31861047	tp
db/CISBP-RNA/Sus_scrofa.meme	M012_0.6	7:46516902-46517157	tp
db/CISBP-RNA/Sus_scrofa.meme	M012_0.6	3:37324373-37324684	tp
db/CISBP-RNA/Sus_scrofa.meme	M012_0.6	6:83861085-83861903	tp
db/CISBP-RNA/Sus_scrofa.meme	M012_0.6	3:68102553-68103365	tp
db/CISBP-RNA/Sus_scrofa.meme	M012_0.6	AEMK02000361.1:215306-215699	tp
db/CISBP-RNA/Sus_scrofa.meme	M012_0.6	6:159851851-159851977	tp
db/CISBP-RNA/Sus_scrofa.meme	M012_0.6	7:40909393-40911198	tp
db/CISBP-RNA/Sus_scrofa.meme	M012_0.6	13:89962626-89963001	tp
db/CISBP-RNA/Sus_scrofa.meme	M012_0.6	1:268213692-268213986	tp
db/CISBP-RNA/Sus_scrofa.meme	M012_0.6	8:39707124-39708166	tp
db/CISBP-RNA/Sus_scrofa.meme	M012_0.6	9:22628858-22629121	tp
db/CISBP-RNA/Sus_scrofa.meme	M012_0.6	7:111852957-111853251	tp
db/CISBP-RNA/Sus_scrofa.meme	M012_0.6	6:115503859-115503990	tp
db/CISBP-RNA/Sus_scrofa.meme	M012_0.6	7:92490990-92491907	tp
db/CISBP-RNA/Sus_scrofa.meme	M012_0.6	13:199564050-199564172	tp
db/CISBP-RNA/Sus_scrofa.meme	M012_0.6	11:1298914-1298984	tp
db/CISBP-RNA/Sus_scrofa.meme	M012_0.6	14:76205368-76205601	tp
db/CISBP-RNA/Sus_scrofa.meme	M012_0.6	4:96099594-96099683	tp
db/CISBP-RNA/Sus_scrofa.meme	M012_0.6	8:113435985-113436545	tp
db/CISBP-RNA/Sus_scrofa.meme	M012_0.6	6:52477532-52477746	tp
db/CISBP-RNA/Sus_scrofa.meme	M012_0.6	17:46122540-46123015	tp
db/CISBP-RNA/Sus_scrofa.meme	M012_0.6	3:125774225-125774597	tp
db/CISBP-RNA/Sus_scrofa.meme	M012_0.6	13:118898901-118899797	tp
db/CISBP-RNA/Sus_scrofa.meme	M012_0.6	7:32792482-32793879	tp
db/CISBP-RNA/Sus_scrofa.meme	M012_0.6	13:66092292-66093175	tp
db/CISBP-RNA/Sus_scrofa.meme	M012_0.6	2:74702961-74703157	tp
db/CISBP-RNA/Sus_scrofa.meme	M012_0.6	14:30260358-30261160	tp
db/CISBP-RNA/Sus_scrofa.meme	M012_0.6	4:111102397-111102979	tp
db/CISBP-RNA/Sus_scrofa.meme	M012_0.6	2:78971165-78971797	tp
db/CISBP-RNA/Sus_scrofa.meme	M012_0.6	2:82297774-82297851	tp
db/CISBP-RNA/Sus_scrofa.meme	M012_0.6	8:84184575-84185785	tp
db/CISBP-RNA/Sus_scrofa.meme	M012_0.6	5:78034419-78034607	tp
db/CISBP-RNA/Sus_scrofa.meme	M012_0.6	15:105819468-105820237	tp
db/CISBP-RNA/Sus_scrofa.meme	M012_0.6	12:4801668-4804393	tp
db/CISBP-RNA/Sus_scrofa.meme	M012_0.6	9:38398932-38399622	tp
db/CISBP-RNA/Sus_scrofa.meme	M012_0.6	9:123751996-123753371	tp
db/CISBP-RNA/Sus_scrofa.meme	M012_0.6	7:24764448-24764745	tp
db/CISBP-RNA/Sus_scrofa.meme	M012_0.6	17:48186607-48186780	tp
db/CISBP-RNA/Sus_scrofa.meme	M012_0.6	10:8290581-8291833	tp
db/CISBP-RNA/Sus_scrofa.meme	M012_0.6	14:16711905-16712282	tp
db/CISBP-RNA/Sus_scrofa.meme	M012_0.6	1:16265318-16266318	tp
db/CISBP-RNA/Sus_scrofa.meme	M012_0.6	6:28487358-28487750	tp
db/CISBP-RNA/Sus_scrofa.meme	M012_0.6	10:48384139-48385193	tp
db/CISBP-RNA/Sus_scrofa.meme	M012_0.6	X:98754822-98755081	tp
db/CISBP-RNA/Sus_scrofa.meme	M012_0.6	X:41532017-41532140	tp
db/CISBP-RNA/Sus_scrofa.meme	M012_0.6	15:117648972-117649106	tp
db/CISBP-RNA/Sus_scrofa.meme	M012_0.6	1:163089366-163089484	tp
db/CISBP-RNA/Sus_scrofa.meme	M012_0.6	3:7936079-7936153	tp
db/CISBP-RNA/Sus_scrofa.meme	M012_0.6	1:219036965-219037124	tp
db/CISBP-RNA/Sus_scrofa.meme	M012_0.6	5:21563409-21564736	tp
db/CISBP-RNA/Sus_scrofa.meme	M012_0.6	2:82702178-82702631	tp
db/CISBP-RNA/Sus_scrofa.meme	M012_0.6	9:38398932-38399682	tp
db/CISBP-RNA/Sus_scrofa.meme	M012_0.6	4:111339350-111340162	tp
db/CISBP-RNA/Sus_scrofa.meme	M012_0.6	9:105006322-105007080	tp
db/CISBP-RNA/Sus_scrofa.meme	M012_0.6	3:125774225-125774618	tp
db/CISBP-RNA/Sus_scrofa.meme	M012_0.6	X:84520478-84521009	tp
db/CISBP-RNA/Sus_scrofa.meme	M012_0.6	6:93559995-93561650	tp
db/CISBP-RNA/Sus_scrofa.meme	M012_0.6	2:71287343-71287792	tp
db/CISBP-RNA/Sus_scrofa.meme	M012_0.6	10:30986686-30987132	tp
db/CISBP-RNA/Sus_scrofa.meme	M012_0.6	5:66044681-66046334	tp
db/CISBP-RNA/Sus_scrofa.meme	M012_0.6	2:71244800-71246024	tp
db/CISBP-RNA/Sus_scrofa.meme	M012_0.6	2:145654930-145656218	tp
db/CISBP-RNA/Sus_scrofa.meme	M012_0.6	11:78190727-78191592	tp
db/CISBP-RNA/Sus_scrofa.meme	M012_0.6	15:94023763-94024323	tp
db/CISBP-RNA/Sus_scrofa.meme	M012_0.6	16:19482824-19483158	tp
db/CISBP-RNA/Sus_scrofa.meme	M012_0.6	3:37324373-37324704	tp
db/CISBP-RNA/Sus_scrofa.meme	M012_0.6	2:85656636-85657733	tp
db/CISBP-RNA/Sus_scrofa.meme	M012_0.6	4:61987703-61987934	tp
db/CISBP-RNA/Sus_scrofa.meme	M012_0.6	1:217264314-217264762	tp
db/CISBP-RNA/Sus_scrofa.meme	M012_0.6	X:34765095-34766047	tp
db/CISBP-RNA/Sus_scrofa.meme	M012_0.6	10:25207761-25208055	tp
db/CISBP-RNA/Sus_scrofa.meme	M012_0.6	6:93559975-93561650	tp
db/CISBP-RNA/Sus_scrofa.meme	M012_0.6	6:97962891-97963062	tp
db/CISBP-RNA/Sus_scrofa.meme	M012_0.6	5:9502638-9505150	tp
db/CISBP-RNA/Sus_scrofa.meme	M012_0.6	5:163288-163533	tp
db/CISBP-RNA/Sus_scrofa.meme	M012_0.6	8:112533937-112534312	tp
db/CISBP-RNA/Sus_scrofa.meme	M012_0.6	4:77648242-77648433	tp
db/CISBP-RNA/Sus_scrofa.meme	M012_0.6	5:44381097-44381591	tp
db/CISBP-RNA/Sus_scrofa.meme	M012_0.6	13:202977527-202978236	tp
db/CISBP-RNA/Sus_scrofa.meme	M012_0.6	13:203104472-203108633	tp
db/CISBP-RNA/Sus_scrofa.meme	M012_0.6	8:66811565-66812507	tp
db/CISBP-RNA/Sus_scrofa.meme	M012_0.6	5:21669784-21671237	tp
db/CISBP-RNA/Sus_scrofa.meme	M012_0.6	6:54874327-54874372	tp
db/CISBP-RNA/Sus_scrofa.meme	M012_0.6	15:23441504-23442921	tp
db/CISBP-RNA/Sus_scrofa.meme	M012_0.6	3:93916407-93917246	tp
db/CISBP-RNA/Sus_scrofa.meme	M012_0.6	18:51903640-51904575	tp
db/CISBP-RNA/Sus_scrofa.meme	M012_0.6	1:29752560-29753600	tp
db/CISBP-RNA/Sus_scrofa.meme	M012_0.6	2:32851893-32854669	tp
db/CISBP-RNA/Sus_scrofa.meme	M012_0.6	1:126473777-126474022	tp
db/CISBP-RNA/Sus_scrofa.meme	M012_0.6	3:74151876-74153009	tp
db/CISBP-RNA/Sus_scrofa.meme	M012_0.6	10:48532114-48532169	tp
db/CISBP-RNA/Sus_scrofa.meme	M012_0.6	3:8671054-8672021	tp
db/CISBP-RNA/Sus_scrofa.meme	M012_0.6	4:95471573-95472020	tp
db/CISBP-RNA/Sus_scrofa.meme	M012_0.6	14:120316586-120317008	tp
db/CISBP-RNA/Sus_scrofa.meme	M012_0.6	5:51940537-51941944	tp
db/CISBP-RNA/Sus_scrofa.meme	M012_0.6	14:41746893-41747559	tp
db/CISBP-RNA/Sus_scrofa.meme	M012_0.6	7:46085389-46085897	tp
db/CISBP-RNA/Sus_scrofa.meme	M012_0.6	17:31910827-31911981	tp
db/CISBP-RNA/Sus_scrofa.meme	M012_0.6	13:33661969-33662247	tp
db/CISBP-RNA/Sus_scrofa.meme	M012_0.6	1:161628172-161628298	tp
db/CISBP-RNA/Sus_scrofa.meme	M012_0.6	X:34765095-34766076	tp
db/CISBP-RNA/Sus_scrofa.meme	M012_0.6	4:89341326-89341438	tp
db/CISBP-RNA/Sus_scrofa.meme	M012_0.6	13:80228223-80228455	tp
db/CISBP-RNA/Sus_scrofa.meme	M012_0.6	3:17459629-17460410	tp
db/CISBP-RNA/Sus_scrofa.meme	M012_0.6	9:73782401-73783104	tp
db/CISBP-RNA/Sus_scrofa.meme	M012_0.6	2:11216977-11217513	tp
db/CISBP-RNA/Sus_scrofa.meme	M012_0.6	13:34928414-34928610	tp
db/CISBP-RNA/Sus_scrofa.meme	M012_0.6	13:202977527-202978383	tp
db/CISBP-RNA/Sus_scrofa.meme	M012_0.6	12:19004009-19006133	tp
db/CISBP-RNA/Sus_scrofa.meme	M012_0.6	2:57728528-57728867	tp
db/CISBP-RNA/Sus_scrofa.meme	M012_0.6	7:118025596-118025762	tp
db/CISBP-RNA/Sus_scrofa.meme	M012_0.6	2:61454625-61455079	tp
db/CISBP-RNA/Sus_scrofa.meme	M012_0.6	18:46213245-46213915	tp
db/CISBP-RNA/Sus_scrofa.meme	M012_0.6	5:56717287-56717738	tp
db/CISBP-RNA/Sus_scrofa.meme	M012_0.6	10:9659485-9660321	tp
db/CISBP-RNA/Sus_scrofa.meme	M012_0.6	1:114258104-114259107	tp
db/CISBP-RNA/Sus_scrofa.meme	M012_0.6	8:66811543-66812507	tp
db/CISBP-RNA/Sus_scrofa.meme	M012_0.6	1:29752560-29753620	tp
db/CISBP-RNA/Sus_scrofa.meme	M012_0.6	7:47760465-47760893	tp
db/CISBP-RNA/Sus_scrofa.meme	M012_0.6	7:76021699-76021919	tp
db/CISBP-RNA/Sus_scrofa.meme	M012_0.6	1:269062665-269064452	tp
db/CISBP-RNA/Sus_scrofa.meme	M012_0.6	5:93306301-93307507	tp
db/CISBP-RNA/Sus_scrofa.meme	M012_0.6	13:167796376-167797700	tp
db/CISBP-RNA/Sus_scrofa.meme	M012_0.6	12:3202653-3203044	tp
db/CISBP-RNA/Sus_scrofa.meme	M012_0.6	1:253895837-253896127	tp
db/CISBP-RNA/Sus_scrofa.meme	M012_0.6	10:31010586-31011431	tp
db/CISBP-RNA/Sus_scrofa.meme	M012_0.6	16:60350792-60351746	tp
db/CISBP-RNA/Sus_scrofa.meme	M012_0.6	4:62605544-62605886	tp
db/CISBP-RNA/Sus_scrofa.meme	M012_0.6	17:47617591-47617858	tp
db/CISBP-RNA/Sus_scrofa.meme	M012_0.6	17:28086669-28086704	tp
db/CISBP-RNA/Sus_scrofa.meme	M012_0.6	13:167899372-167899515	tp
db/CISBP-RNA/Sus_scrofa.meme	M012_0.6	7:109894603-109895177	tp
db/CISBP-RNA/Sus_scrofa.meme	M012_0.6	9:123751749-123753371	tp
db/CISBP-RNA/Sus_scrofa.meme	M012_0.6	12:14058123-14058397	tp
db/CISBP-RNA/Sus_scrofa.meme	M012_0.6	2:74702942-74703157	tp
db/CISBP-RNA/Sus_scrofa.meme	M012_0.6	15:23441504-23442983	tp
db/CISBP-RNA/Sus_scrofa.meme	M012_0.6	4:98820514-98821248	tp
db/CISBP-RNA/Sus_scrofa.meme	M012_0.6	9:73020418-73020735	tp
db/CISBP-RNA/Sus_scrofa.meme	M012_0.6	17:47581641-47581855	tp
db/CISBP-RNA/Sus_scrofa.meme	M012_0.6	1:126304471-126304798	tp
db/CISBP-RNA/Sus_scrofa.meme	M012_0.6	15:25379144-25379643	tp
db/CISBP-RNA/Sus_scrofa.meme	M012_0.6	3:18197379-18198084	tp
db/CISBP-RNA/Sus_scrofa.meme	M012_0.6	6:142714394-142715456	tp
db/CISBP-RNA/Sus_scrofa.meme	M012_0.6	9:39638510-39638645	tp
db/CISBP-RNA/Sus_scrofa.meme	M012_0.6	2:119794570-119794992	tp
db/CISBP-RNA/Sus_scrofa.meme	M012_0.6	2:77189525-77191908	tp
db/CISBP-RNA/Sus_scrofa.meme	M012_0.6	X:45905672-45905987	tp
db/CISBP-RNA/Sus_scrofa.meme	M012_0.6	14:105342742-105343307	tp
db/CISBP-RNA/Sus_scrofa.meme	M012_0.6	10:8290581-8291562	tp
db/CISBP-RNA/Sus_scrofa.meme	M012_0.6	17:26049238-26049545	tp
db/CISBP-RNA/Sus_scrofa.meme	M012_0.6	3:125774225-125774649	tp
db/CISBP-RNA/Sus_scrofa.meme	M012_0.6	1:7622547-7623258	tp
db/CISBP-RNA/Sus_scrofa.meme	M012_0.6	17:35843723-35844549	tp
db/CISBP-RNA/Sus_scrofa.meme	M012_0.6	14:113842458-113844301	tp
db/CISBP-RNA/Sus_scrofa.meme	M012_0.6	11:7006472-7006567	tp
db/CISBP-RNA/Sus_scrofa.meme	M012_0.6	8:71275497-71275888	tp
db/CISBP-RNA/Sus_scrofa.meme	M012_0.6	12:52440113-52440166	tp
db/CISBP-RNA/Sus_scrofa.meme	M012_0.6	X:111969572-111969733	tp
db/CISBP-RNA/Sus_scrofa.meme	M012_0.6	14:51158009-51158595	tp
db/CISBP-RNA/Sus_scrofa.meme	M012_0.6	X:19910541-19910986	tp
db/CISBP-RNA/Sus_scrofa.meme	M012_0.6	2:94346561-94347683	tp
db/CISBP-RNA/Sus_scrofa.meme	M012_0.6	11:45048088-45048240	tp
db/CISBP-RNA/Sus_scrofa.meme	M012_0.6	13:98614347-98615056	tp
db/CISBP-RNA/Sus_scrofa.meme	M012_0.6	3:102027994-102029112	tp
db/CISBP-RNA/Sus_scrofa.meme	M012_0.6	16:37299120-37299715	tp
db/CISBP-RNA/Sus_scrofa.meme	M012_0.6	2:66650448-66651087	tp
db/CISBP-RNA/Sus_scrofa.meme	M012_0.6	13:26173366-26174509	tp
db/CISBP-RNA/Sus_scrofa.meme	M012_0.6	8:35190467-35190583	tp
db/CISBP-RNA/Sus_scrofa.meme	M012_0.6	10:31010586-31011074	tp
db/CISBP-RNA/Sus_scrofa.meme	M012_0.6	3:16309968-16310185	tp
db/CISBP-RNA/Sus_scrofa.meme	M012_0.6	6:17301971-17302582	tp
db/CISBP-RNA/Sus_scrofa.meme	M012_0.6	5:44381097-44381510	tp
db/CISBP-RNA/Sus_scrofa.meme	M012_0.6	1:76958124-76959223	tp
db/CISBP-RNA/Sus_scrofa.meme	M012_0.6	9:44531280-44532437	tp
db/CISBP-RNA/Sus_scrofa.meme	M012_0.6	4:95986993-95987502	tp
db/CISBP-RNA/Sus_scrofa.meme	M012_0.6	7:109894583-109895177	tp
db/CISBP-RNA/Sus_scrofa.meme	M012_0.6	9:39081186-39081486	tp
db/CISBP-RNA/Sus_scrofa.meme	M012_0.6	3:17362234-17362402	tp
db/CISBP-RNA/Sus_scrofa.meme	M012_0.6	13:31650813-31651361	tp
db/CISBP-RNA/Sus_scrofa.meme	M012_0.6	X:9651267-9651661	tp
db/CISBP-RNA/Sus_scrofa.meme	M012_0.6	8:71274857-71275888	tp
db/CISBP-RNA/Sus_scrofa.meme	M012_0.6	6:160108142-160111149	tp
db/CISBP-RNA/Sus_scrofa.meme	M012_0.6	3:4733274-4734339	tp
db/CISBP-RNA/Sus_scrofa.meme	M012_0.6	1:76232816-76232957	tp
db/CISBP-RNA/Sus_scrofa.meme	M012_0.6	7:40909393-40911491	tp
db/CISBP-RNA/Sus_scrofa.meme	M012_0.6	1:119725144-119726287	tp
db/CISBP-RNA/Sus_scrofa.meme	M012_0.6	12:47861051-47861220	tp
db/CISBP-RNA/Sus_scrofa.meme	M012_0.6	13:121221632-121222460	tp
db/CISBP-RNA/Sus_scrofa.meme	M012_0.6	12:34622779-34623697	tp
db/CISBP-RNA/Sus_scrofa.meme	M012_0.6	3:109179050-109179762	tp
db/CISBP-RNA/Sus_scrofa.meme	M012_0.6	15:2516916-2517824	tp
db/CISBP-RNA/Sus_scrofa.meme	M012_0.6	6:167867399-167867658	tp
db/CISBP-RNA/Sus_scrofa.meme	M012_0.6	5:78526112-78527304	tp
db/CISBP-RNA/Sus_scrofa.meme	M012_0.6	11:12825762-12826102	tp
db/CISBP-RNA/Sus_scrofa.meme	M012_0.6	1:260995667-260996052	tp
db/CISBP-RNA/Sus_scrofa.meme	M012_0.6	13:109089050-109090111	tp
db/CISBP-RNA/Sus_scrofa.meme	M012_0.6	1:217264263-217264762	tp
db/CISBP-RNA/Sus_scrofa.meme	M012_0.6	15:105819154-105820237	tp
db/CISBP-RNA/Sus_scrofa.meme	M012_0.6	5:78526191-78527304	tp
db/CISBP-RNA/Sus_scrofa.meme	M012_0.6	8:131568818-131568946	tp
db/CISBP-RNA/Sus_scrofa.meme	M012_0.6	2:145655007-145656218	tp
db/CISBP-RNA/Sus_scrofa.meme	M012_0.6	7:65092115-65092985	tp
db/CISBP-RNA/Sus_scrofa.meme	M012_0.6	4:69013793-69015730	tp
db/CISBP-RNA/Sus_scrofa.meme	M012_0.6	3:74151876-74153340	tp
db/CISBP-RNA/Sus_scrofa.meme	M012_0.6	13:128684378-128684763	tp
db/CISBP-RNA/Sus_scrofa.meme	M012_0.6	15:2516916-2517851	tp
db/CISBP-RNA/Sus_scrofa.meme	M012_0.6	8:71274838-71275888	tp
db/CISBP-RNA/Sus_scrofa.meme	M012_0.6	9:131353432-131354590	tp
db/CISBP-RNA/Sus_scrofa.meme	M012_0.6	17:34745239-34746514	tp
db/CISBP-RNA/Sus_scrofa.meme	M012_0.6	15:25379144-25379668	tp
db/CISBP-RNA/Sus_scrofa.meme	M012_0.6	10:43525852-43526121	tp
db/CISBP-RNA/Sus_scrofa.meme	M012_0.6	3:68102268-68103365	tp
db/CISBP-RNA/Sus_scrofa.meme	M012_0.6	5:22113518-22114374	tp
db/CISBP-RNA/Sus_scrofa.meme	M012_0.6	4:75763417-75763448	tp
db/CISBP-RNA/Sus_scrofa.meme	M012_0.6	2:71244800-71245836	tp
db/CISBP-RNA/Sus_scrofa.meme	M012_0.6	12:51505277-51506688	tp
db/CISBP-RNA/Sus_scrofa.meme	M012_0.6	13:118898901-118900136	tp
db/CISBP-RNA/Sus_scrofa.meme	M012_0.6	7:113690080-113690407	tp
db/CISBP-RNA/Sus_scrofa.meme	M012_0.6	14:113842458-113843783	tp
db/CISBP-RNA/Sus_scrofa.meme	M012_0.6	13:35210524-35210786	tp
db/CISBP-RNA/Sus_scrofa.meme	M012_0.6	11:79111397-79111755	tp
db/CISBP-RNA/Sus_scrofa.meme	M012_0.6	4:69013793-69015754	tp
db/CISBP-RNA/Sus_scrofa.meme	M012_0.6	17:48814407-48815224	tp
db/CISBP-RNA/Sus_scrofa.meme	M012_0.6	15:72294370-72295363	tp
db/CISBP-RNA/Sus_scrofa.meme	M012_0.6	18:37647953-37649168	tp
db/CISBP-RNA/Sus_scrofa.meme	M012_0.6	7:20645540-20646087	tp
db/CISBP-RNA/Sus_scrofa.meme	M012_0.6	3:126420832-126421311	tp
db/CISBP-RNA/Sus_scrofa.meme	M012_0.6	2:133469769-133471158	tp
db/CISBP-RNA/Sus_scrofa.meme	M012_0.6	4:94663057-94663332	tp
db/CISBP-RNA/Sus_scrofa.meme	M012_0.6	12:14058123-14058417	tp
db/CISBP-RNA/Sus_scrofa.meme	M012_0.6	2:15043094-15043822	tp
db/CISBP-RNA/Sus_scrofa.meme	M012_0.6	5:104294914-104295139	tp
db/CISBP-RNA/Sus_scrofa.meme	M012_0.6	3:18210899-18212183	tp
db/CISBP-RNA/Sus_scrofa.meme	M012_0.6	4:122237818-122238076	tp
db/CISBP-RNA/Sus_scrofa.meme	M012_0.6	13:66340466-66341623	tp
db/CISBP-RNA/Sus_scrofa.meme	M012_0.6	5:67755508-67756456	tp
db/CISBP-RNA/Sus_scrofa.meme	M012_0.6	14:141340321-141340365	tp
db/CISBP-RNA/Sus_scrofa.meme	M012_0.6	6:54108651-54109028	tp
db/CISBP-RNA/Sus_scrofa.meme	M012_0.6	11:50073308-50076140	tp
db/CISBP-RNA/Sus_scrofa.meme	M012_0.6	6:65155207-65155398	tp
db/CISBP-RNA/Sus_scrofa.meme	M012_0.6	4:102841464-102842056	tp
db/CISBP-RNA/Sus_scrofa.meme	M012_0.6	13:202936321-202937119	tp
db/CISBP-RNA/Sus_scrofa.meme	M012_0.6	7:97195227-97195579	tp
db/CISBP-RNA/Sus_scrofa.meme	M012_0.6	2:12268694-12268853	tp
db/CISBP-RNA/Sus_scrofa.meme	M012_0.6	6:14571320-14572226	tp
db/CISBP-RNA/Sus_scrofa.meme	M012_0.6	13:160404092-160407068	tp
db/CISBP-RNA/Sus_scrofa.meme	M012_0.6	3:102988477-102988653	tp
db/CISBP-RNA/Sus_scrofa.meme	M012_0.6	4:55277541-55278023	tp
db/CISBP-RNA/Sus_scrofa.meme	M012_0.6	6:84852787-84852925	tp
db/CISBP-RNA/Sus_scrofa.meme	M012_0.6	14:100953217-100954777	tp
db/CISBP-RNA/Sus_scrofa.meme	M012_0.6	9:45567137-45570075	tp
db/CISBP-RNA/Sus_scrofa.meme	M012_0.6	5:22113518-22113800	tp
db/CISBP-RNA/Sus_scrofa.meme	M012_0.6	4:98534827-98535558	tp
db/CISBP-RNA/Sus_scrofa.meme	M012_0.6	2:135326802-135328529	tp
db/CISBP-RNA/Sus_scrofa.meme	M012_0.6	14:113842458-113843819	tp
db/CISBP-RNA/Sus_scrofa.meme	M012_0.6	13:27954511-27955034	tp
db/CISBP-RNA/Sus_scrofa.meme	M012_0.6	1:119725031-119726287	tp
db/CISBP-RNA/Sus_scrofa.meme	M012_0.6	2:85934158-85935002	tp
db/CISBP-RNA/Sus_scrofa.meme	M012_0.6	17:51675156-51675408	tp
db/CISBP-RNA/Sus_scrofa.meme	M012_0.6	15:2516916-2517357	tp
db/CISBP-RNA/Sus_scrofa.meme	M012_0.6	1:108772856-108777037	tp
db/CISBP-RNA/Sus_scrofa.meme	M012_0.6	2:72666894-72668159	tp
db/CISBP-RNA/Sus_scrofa.meme	M012_0.6	2:32851893-32855151	tp
db/CISBP-RNA/Sus_scrofa.meme	M012_0.6	17:50796323-50796465	tp
db/CISBP-RNA/Sus_scrofa.meme	M012_0.6	1:265871075-265873516	tp
db/CISBP-RNA/Sus_scrofa.meme	M012_0.6	14:111234046-111234479	tp
db/CISBP-RNA/Sus_scrofa.meme	M012_0.6	1:260847412-260847938	tp
db/CISBP-RNA/Sus_scrofa.meme	M012_0.6	13:109514264-109515413	tp
db/CISBP-RNA/Sus_scrofa.meme	M012_0.6	12:34279086-34280298	tp
db/CISBP-RNA/Sus_scrofa.meme	M012_0.6	6:10161962-10162257	tp
db/CISBP-RNA/Sus_scrofa.meme	M012_0.6	6:17301971-17302627	tp
db/CISBP-RNA/Sus_scrofa.meme	M012_0.6	5:82459459-82460004	tp
db/CISBP-RNA/Sus_scrofa.meme	M012_0.6	X:82825623-82826483	tp
db/CISBP-RNA/Sus_scrofa.meme	M012_0.6	4:95571675-95572212	tp
db/CISBP-RNA/Sus_scrofa.meme	M012_0.6	14:111268756-111269191	tp
db/CISBP-RNA/Sus_scrofa.meme	M012_0.6	9:123751557-123753371	tp
db/CISBP-RNA/Sus_scrofa.meme	M012_0.6	12:26367864-26368557	tp
db/CISBP-RNA/Sus_scrofa.meme	M012_0.6	16:19482824-19483212	tp
db/CISBP-RNA/Sus_scrofa.meme	M012_0.6	1:215714505-215715059	tp
db/CISBP-RNA/Sus_scrofa.meme	M012_0.6	9:38398932-38399011	tp
db/CISBP-RNA/Sus_scrofa.meme	M012_0.6	5:44381097-44381537	tp
db/CISBP-RNA/Sus_scrofa.meme	M012_0.6	2:14890417-14890967	tp
db/CISBP-RNA/Sus_scrofa.meme	M012_0.6	3:49626948-49627591	tp
db/CISBP-RNA/Sus_scrofa.meme	M012_0.6	5:77114378-77116414	tp
db/CISBP-RNA/Sus_scrofa.meme	M012_0.6	14:131592626-131594145	tp
db/CISBP-RNA/Sus_scrofa.meme	M012_0.6	4:111338353-111340162	tp
db/CISBP-RNA/Sus_scrofa.meme	M012_0.6	6:45762790-45763125	tp
db/CISBP-RNA/Sus_scrofa.meme	M012_0.6	6:88784653-88785217	tp
db/CISBP-RNA/Sus_scrofa.meme	M012_0.6	1:54448461-54448740	tp
db/CISBP-RNA/Sus_scrofa.meme	M012_0.6	13:160404092-160405673	tp
db/CISBP-RNA/Sus_scrofa.meme	M012_0.6	13:202936299-202937119	tp
db/CISBP-RNA/Sus_scrofa.meme	M012_0.6	13:75599805-75600070	tp
db/CISBP-RNA/Sus_scrofa.meme	M012_0.6	13:124644685-124646227	tp
db/CISBP-RNA/Sus_scrofa.meme	M012_0.6	2:61430684-61431958	tp
db/CISBP-RNA/Sus_scrofa.meme	M012_0.6	2:78971165-78971567	tp
db/CISBP-RNA/Sus_scrofa.meme	M012_0.6	5:63956066-63957141	tp
db/CISBP-RNA/Sus_scrofa.meme	M012_0.6	2:11216782-11217513	tp
db/CISBP-RNA/Sus_scrofa.meme	M012_0.6	12:51505380-51506688	tp
db/CISBP-RNA/Sus_scrofa.meme	M012_0.6	1:236942476-236943823	tp
db/CISBP-RNA/Sus_scrofa.meme	M012_0.6	1:251264180-251264377	tp
db/CISBP-RNA/Sus_scrofa.meme	M012_0.6	9:45566368-45570075	tp
db/CISBP-RNA/Sus_scrofa.meme	M012_0.6	5:15307568-15307679	tp
db/CISBP-RNA/Sus_scrofa.meme	M012_0.6	7:97730536-97731276	tp
db/CISBP-RNA/Sus_scrofa.meme	M012_0.6	17:14126026-14126761	tp
db/CISBP-RNA/Sus_scrofa.meme	M012_0.6	6:92550161-92550432	tp
db/CISBP-RNA/Sus_scrofa.meme	M012_0.6	14:44049707-44050312	tp
db/CISBP-RNA/Sus_scrofa.meme	M012_0.6	X:42706669-42707580	tp
db/CISBP-RNA/Sus_scrofa.meme	M012_0.6	17:4934409-4934978	tp
db/CISBP-RNA/Sus_scrofa.meme	M012_0.6	3:68895431-68895618	tp
db/CISBP-RNA/Sus_scrofa.meme	M012_0.6	AEMK02000623.1:38702-39891	tp
db/CISBP-RNA/Sus_scrofa.meme	M012_0.6	12:5633573-5633916	tp
db/CISBP-RNA/Sus_scrofa.meme	M012_0.6	9:32794886-32795278	tp
db/CISBP-RNA/Sus_scrofa.meme	M012_0.6	8:110386781-110388356	tp
db/CISBP-RNA/Sus_scrofa.meme	M012_0.6	2:4691758-4692014	tp
db/CISBP-RNA/Sus_scrofa.meme	M012_0.6	4:95986993-95987565	tp
db/CISBP-RNA/Sus_scrofa.meme	M012_0.6	15:2516916-2517383	tp
db/CISBP-RNA/Sus_scrofa.meme	M012_0.6	2:119794509-119794992	tp
db/CISBP-RNA/Sus_scrofa.meme	M012_0.6	6:159528049-159528978	tp
db/CISBP-RNA/Sus_scrofa.meme	M012_0.6	17:14137779-14138072	tp
db/CISBP-RNA/Sus_scrofa.meme	M012_0.6	6:17519290-17523011	tp
db/CISBP-RNA/Sus_scrofa.meme	M012_0.6	13:147761252-147761581	tp
db/CISBP-RNA/Sus_scrofa.meme	M012_0.6	12:43561392-43561650	tp
db/CISBP-RNA/Sus_scrofa.meme	M012_0.6	4:50277906-50279967	tp
db/CISBP-RNA/Sus_scrofa.meme	M012_0.6	7:112167927-112168839	tp
db/CISBP-RNA/Sus_scrofa.meme	M012_0.6	7:48075111-48075270	tp
db/CISBP-RNA/Sus_scrofa.meme	M012_0.6	14:30286785-30287383	tp
db/CISBP-RNA/Sus_scrofa.meme	M012_0.6	10:43525852-43526148	tp
db/CISBP-RNA/Sus_scrofa.meme	M012_0.6	6:99216232-99217312	tp
db/CISBP-RNA/Sus_scrofa.meme	M012_0.6	16:47529235-47529701	tp
db/CISBP-RNA/Sus_scrofa.meme	M012_0.6	6:142454923-142455440	tp
db/CISBP-RNA/Sus_scrofa.meme	M012_0.6	15:105818863-105820237	tp
db/CISBP-RNA/Sus_scrofa.meme	M012_0.6	9:124773432-124773833	tp
db/CISBP-RNA/Sus_scrofa.meme	M012_0.6	1:130895548-130896211	tp
db/CISBP-RNA/Sus_scrofa.meme	M012_0.6	4:95996032-95997084	tp
db/CISBP-RNA/Sus_scrofa.meme	M012_0.6	4:62797695-62797924	tp
db/CISBP-RNA/Sus_scrofa.meme	M012_0.6	12:60507665-60509118	tp
db/CISBP-RNA/Sus_scrofa.meme	M012_0.6	17:41891213-41892217	tp
db/CISBP-RNA/Sus_scrofa.meme	M012_0.6	6:31757189-31757815	tp
db/CISBP-RNA/Sus_scrofa.meme	M012_0.6	10:23198796-23199033	tp
db/CISBP-RNA/Sus_scrofa.meme	M012_0.6	15:118296360-118297263	tp
db/CISBP-RNA/Sus_scrofa.meme	M012_0.6	1:182265397-182268684	tp
db/CISBP-RNA/Sus_scrofa.meme	M012_0.6	12:59535613-59536920	tp
db/CISBP-RNA/Sus_scrofa.meme	M012_0.6	13:100955626-100956903	tp
db/CISBP-RNA/Sus_scrofa.meme	M012_0.6	14:73054631-73055190	tp
db/CISBP-RNA/Sus_scrofa.meme	M012_0.6	17:46122540-46123151	tp
db/CISBP-RNA/Sus_scrofa.meme	M012_0.6	4:98800854-98800990	tp
db/CISBP-RNA/Sus_scrofa.meme	M012_0.6	2:65094217-65095553	tp
db/CISBP-RNA/Sus_scrofa.meme	M012_0.6	14:73054631-73055171	tp
db/CISBP-RNA/Sus_scrofa.meme	M012_0.6	9:108404321-108404688	tp
db/CISBP-RNA/Sus_scrofa.meme	M012_0.6	7:91066003-91066765	tp
db/CISBP-RNA/Sus_scrofa.meme	M012_0.6	1:76958124-76959400	tp
db/CISBP-RNA/Sus_scrofa.meme	M012_0.6	16:47561308-47562419	tp
db/CISBP-RNA/Sus_scrofa.meme	M012_0.6	6:27416480-27418393	tp
db/CISBP-RNA/Sus_scrofa.meme	M012_0.6	4:95571675-95572238	tp
db/CISBP-RNA/Sus_scrofa.meme	M012_0.6	17:30995471-30995684	tp
db/CISBP-RNA/Sus_scrofa.meme	M012_0.6	1:45178464-45180290	tp
db/CISBP-RNA/Sus_scrofa.meme	M012_0.6	18:1462857-1463454	tp
db/CISBP-RNA/Sus_scrofa.meme	M012_0.6	18:42311717-42311877	tp
db/CISBP-RNA/Sus_scrofa.meme	M012_0.6	X:39726198-39727584	tp
db/CISBP-RNA/Sus_scrofa.meme	M012_0.6	2:106581024-106581613	tp
db/CISBP-RNA/Sus_scrofa.meme	M012_0.6	9:41954533-41955670	tp
db/CISBP-RNA/Sus_scrofa.meme	M012_0.6	2:76147556-76148159	tp
db/CISBP-RNA/Sus_scrofa.meme	M012_0.6	5:21355250-21355535	tp
db/CISBP-RNA/Sus_scrofa.meme	M012_0.6	14:135084878-135085540	tp
db/CISBP-RNA/Sus_scrofa.meme	M012_0.6	13:167899372-167900807	tp
db/CISBP-RNA/Sus_scrofa.meme	M012_0.6	3:110111222-110113234	tp
db/CISBP-RNA/Sus_scrofa.meme	M012_0.6	9:123752694-123753371	tp
db/CISBP-RNA/Sus_scrofa.meme	M012_0.6	2:77488239-77489104	tp
db/CISBP-RNA/Sus_scrofa.meme	M012_0.6	11:15765780-15766776	tp
db/CISBP-RNA/Sus_scrofa.meme	M012_0.6	1:39914239-39914944	tp
db/CISBP-RNA/Sus_scrofa.meme	M012_0.6	2:68734080-68734567	tp
db/CISBP-RNA/Sus_scrofa.meme	M012_0.6	1:108776385-108777037	tp
db/CISBP-RNA/Sus_scrofa.meme	M012_0.6	13:27959647-27959900	tp
db/CISBP-RNA/Sus_scrofa.meme	M012_0.6	13:134398884-134401338	tp
db/CISBP-RNA/Sus_scrofa.meme	M012_0.6	6:46255016-46256080	tp
db/CISBP-RNA/Sus_scrofa.meme	M012_0.6	17:46741794-46742681	tp
db/CISBP-RNA/Sus_scrofa.meme	M012_0.6	6:37976302-37977084	tp
db/CISBP-RNA/Sus_scrofa.meme	M012_0.6	4:99401590-99403551	tp
db/CISBP-RNA/Sus_scrofa.meme	M012_0.6	1:13651832-13653320	tp
db/CISBP-RNA/Sus_scrofa.meme	M012_0.6	1:256825470-256826057	tp
db/CISBP-RNA/Sus_scrofa.meme	M012_0.6	15:77599556-77600012	tp
db/CISBP-RNA/Sus_scrofa.meme	M012_0.6	8:12618733-12619099	tp
db/CISBP-RNA/Sus_scrofa.meme	M012_0.6	2:61430588-61431958	tp
db/CISBP-RNA/Sus_scrofa.meme	M012_0.6	13:109591848-109592819	tp
db/CISBP-RNA/Sus_scrofa.meme	M012_0.6	14:7259572-7260030	tp
db/CISBP-RNA/Sus_scrofa.meme	M012_0.6	8:73076555-73077336	tp
db/CISBP-RNA/Sus_scrofa.meme	M012_0.6	3:58183307-58183750	tp
db/CISBP-RNA/Sus_scrofa.meme	M012_0.6	X:111969548-111969733	tp
db/CISBP-RNA/Sus_scrofa.meme	M012_0.6	12:42623179-42623731	tp
db/CISBP-RNA/Sus_scrofa.meme	M012_0.6	3:4733274-4735299	tp
db/CISBP-RNA/Sus_scrofa.meme	M012_0.6	1:238219122-238219458	tp
db/CISBP-RNA/Sus_scrofa.meme	M012_0.6	17:56983488-56983759	tp
db/CISBP-RNA/Sus_scrofa.meme	M012_0.6	12:21965460-21966524	tp
db/CISBP-RNA/Sus_scrofa.meme	M012_0.6	2:136286509-136287766	tp
db/CISBP-RNA/Sus_scrofa.meme	M012_0.6	6:89005906-89006811	tp
db/CISBP-RNA/Sus_scrofa.meme	M012_0.6	13:134398884-134401359	tp
db/CISBP-RNA/Sus_scrofa.meme	M012_0.6	8:136593669-136595047	tp
db/CISBP-RNA/Sus_scrofa.meme	M012_0.6	X:106500227-106500382	tp
db/CISBP-RNA/Sus_scrofa.meme	M012_0.6	6:88177842-88177973	tp
db/CISBP-RNA/Sus_scrofa.meme	M012_0.6	18:46213245-46213631	tp
db/CISBP-RNA/Sus_scrofa.meme	M012_0.6	6:93559261-93561650	tp
db/CISBP-RNA/Sus_scrofa.meme	M012_0.6	12:11662861-11664657	tp
db/CISBP-RNA/Sus_scrofa.meme	M012_0.6	9:107289367-107289675	tp
db/CISBP-RNA/Sus_scrofa.meme	M012_0.6	13:45335182-45336049	tp
db/CISBP-RNA/Sus_scrofa.meme	M012_0.6	18:1462838-1463454	tp
db/CISBP-RNA/Sus_scrofa.meme	M012_0.6	12:44609950-44609973	tp
db/CISBP-RNA/Sus_scrofa.meme	M012_0.6	4:84190172-84193692	tp
db/CISBP-RNA/Sus_scrofa.meme	M012_0.6	13:202936212-202937119	tp
db/CISBP-RNA/Sus_scrofa.meme	M012_0.6	X:19910541-19910891	tp
db/CISBP-RNA/Sus_scrofa.meme	M012_0.6	14:120728265-120729398	tp
db/CISBP-RNA/Sus_scrofa.meme	M012_0.6	2:32851893-32855658	tp
db/CISBP-RNA/Sus_scrofa.meme	M012_0.6	6:14571629-14572226	tp
db/CISBP-RNA/Sus_scrofa.meme	M012_0.6	1:169732910-169733295	tp
db/CISBP-RNA/Sus_scrofa.meme	M012_0.6	9:74945804-74946034	tp
db/CISBP-RNA/Sus_scrofa.meme	M012_0.6	1:119587422-119588059	tp
db/CISBP-RNA/Sus_scrofa.meme	M012_0.6	5:62556215-62556582	tp
db/CISBP-RNA/Sus_scrofa.meme	M012_0.6	2:135326802-135328710	tp
db/CISBP-RNA/Sus_scrofa.meme	M012_0.6	6:31757189-31757847	tp
db/CISBP-RNA/Sus_scrofa.meme	M012_0.6	5:22113518-22114317	tp
db/CISBP-RNA/Sus_scrofa.meme	M012_0.6	17:14136887-14138072	tp
db/CISBP-RNA/Sus_scrofa.meme	M012_0.6	1:189620430-189621456	tp
db/CISBP-RNA/Sus_scrofa.meme	M012_0.6	2:136678028-136678383	tp
db/CISBP-RNA/Sus_scrofa.meme	M012_0.6	10:30986686-30987776	tp
db/CISBP-RNA/Sus_scrofa.meme	M012_0.6	7:77715264-77716761	tp
db/CISBP-RNA/Sus_scrofa.meme	M012_0.6	14:92297390-92298215	tp
db/CISBP-RNA/Sus_scrofa.meme	M012_0.6	4:107907675-107908315	tp
db/CISBP-RNA/Sus_scrofa.meme	M012_0.6	3:17362208-17362402	tp
db/CISBP-RNA/Sus_scrofa.meme	M012_0.6	15:118296404-118297263	tp
db/CISBP-RNA/Sus_scrofa.meme	M012_0.6	6:13578211-13578678	tp
db/CISBP-RNA/Sus_scrofa.meme	M012_0.6	4:98534827-98535643	tp
db/CISBP-RNA/Sus_scrofa.meme	M012_0.6	8:103936010-103936665	tp
db/CISBP-RNA/Sus_scrofa.meme	M012_0.6	18:23804049-23804371	tp
db/CISBP-RNA/Sus_scrofa.meme	M012_0.6	12:5633573-5634155	tp
db/CISBP-RNA/Sus_scrofa.meme	M012_0.6	6:54579743-54579788	tp
db/CISBP-RNA/Sus_scrofa.meme	M012_0.6	4:99351344-99351767	tp
db/CISBP-RNA/Sus_scrofa.meme	M012_0.6	11:12405142-12405350	tp
db/CISBP-RNA/Sus_scrofa.meme	M012_0.6	9:38398932-38399903	tp
db/CISBP-RNA/Sus_scrofa.meme	M012_0.6	X:39727044-39727584	tp
db/CISBP-RNA/Sus_scrofa.meme	M012_0.6	6:92550138-92550432	tp
db/CISBP-RNA/Sus_scrofa.meme	M012_0.6	4:95716532-95716813	tp
db/CISBP-RNA/Sus_scrofa.meme	M012_0.6	10:48532081-48532169	tp
db/CISBP-RNA/Sus_scrofa.meme	M012_0.6	2:30296442-30298679	tp
db/CISBP-RNA/Sus_scrofa.meme	M012_0.6	13:96986286-96999339	tp
db/CISBP-RNA/Sus_scrofa.meme	M012_0.6	13:124494079-124494195	tp
db/CISBP-RNA/Sus_scrofa.meme	M012_0.6	10:43525852-43526170	tp
db/CISBP-RNA/Sus_scrofa.meme	M012_0.6	1:16265318-16265801	tp
db/CISBP-RNA/Sus_scrofa.meme	M012_0.6	4:94140509-94142472	tp
db/CISBP-RNA/Sus_scrofa.meme	M012_0.6	14:73054631-73055225	tp
db/CISBP-RNA/Sus_scrofa.meme	M012_0.6	5:17630532-17631107	tp
db/CISBP-RNA/Sus_scrofa.meme	M012_0.6	9:73684440-73684973	tp
db/CISBP-RNA/Sus_scrofa.meme	M012_0.6	14:66628118-66628933	tp
db/CISBP-RNA/Sus_scrofa.meme	M012_0.6	6:45709667-45710294	tp
db/CISBP-RNA/Sus_scrofa.meme	M012_0.6	6:142714394-142715690	tp
db/CISBP-RNA/Sus_scrofa.meme	M012_0.6	10:46876496-46877031	tp
db/CISBP-RNA/Sus_scrofa.meme	M012_0.6	9:130471098-130472726	tp
db/CISBP-RNA/Sus_scrofa.meme	M012_0.6	1:21767639-21767770	tp
db/CISBP-RNA/Sus_scrofa.meme	M012_0.6	16:65602643-65604114	tp
db/CISBP-RNA/Sus_scrofa.meme	M012_0.6	4:117417438-117418221	tp
db/CISBP-RNA/Sus_scrofa.meme	M012_0.6	9:123752662-123753371	tp
db/CISBP-RNA/Sus_scrofa.meme	M012_0.6	3:6028648-6029341	tp
db/CISBP-RNA/Sus_scrofa.meme	M012_0.6	1:76232816-76234671	tp
db/CISBP-RNA/Sus_scrofa.meme	M012_0.6	14:11509548-11531765	tp
db/CISBP-RNA/Sus_scrofa.meme	M012_0.6	8:131568818-131569990	tp
db/CISBP-RNA/Sus_scrofa.meme	M012_0.6	18:1462819-1463454	tp
db/CISBP-RNA/Sus_scrofa.meme	M012_0.6	3:107390259-107390837	tp
db/CISBP-RNA/Sus_scrofa.meme	M012_0.6	3:74151876-74153746	tp
db/CISBP-RNA/Sus_scrofa.meme	M012_0.6	6:12073569-12073746	tp
db/CISBP-RNA/Sus_scrofa.meme	M012_0.6	13:160160389-160161101	tp
db/CISBP-RNA/Sus_scrofa.meme	M012_0.6	15:13733411-13734036	tp
db/CISBP-RNA/Sus_scrofa.meme	M012_0.6	6:2592874-2594258	tp
db/CISBP-RNA/Sus_scrofa.meme	M012_0.6	4:99122268-99122806	tp
db/CISBP-RNA/Sus_scrofa.meme	M012_0.6	2:69129773-69130998	tp
db/CISBP-RNA/Sus_scrofa.meme	M012_0.6	8:30725572-30726778	tp
db/CISBP-RNA/Sus_scrofa.meme	M012_0.6	12:2564779-2565032	tp
db/CISBP-RNA/Sus_scrofa.meme	M012_0.6	9:44135516-44135816	tp
db/CISBP-RNA/Sus_scrofa.meme	M012_0.6	10:33937840-33938604	tp
db/CISBP-RNA/Sus_scrofa.meme	M012_0.6	1:158269289-158270067	tp
db/CISBP-RNA/Sus_scrofa.meme	M012_0.6	X:54959891-54960608	tp
db/CISBP-RNA/Sus_scrofa.meme	M012_0.6	17:46246460-46246688	tp
db/CISBP-RNA/Sus_scrofa.meme	M012_0.6	17:52353696-52354139	tp
db/CISBP-RNA/Sus_scrofa.meme	M012_0.6	10:19964763-19966567	tp
db/CISBP-RNA/Sus_scrofa.meme	M012_0.6	6:31757189-31757875	tp
db/CISBP-RNA/Sus_scrofa.meme	M012_0.6	18:6149459-6149618	tp
db/CISBP-RNA/Sus_scrofa.meme	M012_0.6	12:22434214-22434424	tp
db/CISBP-RNA/Sus_scrofa.meme	M012_0.6	14:48555697-48556492	tp
db/CISBP-RNA/Sus_scrofa.meme	M012_0.6	12:21806096-21807163	tp
db/CISBP-RNA/Sus_scrofa.meme	M012_0.6	9:44531280-44532984	tp
db/CISBP-RNA/Sus_scrofa.meme	M012_0.6	3:97202721-97203839	tp
db/CISBP-RNA/Sus_scrofa.meme	M012_0.6	2:404533-404830	tp
db/CISBP-RNA/Sus_scrofa.meme	M012_0.6	13:1023879-1024181	tp
db/CISBP-RNA/Sus_scrofa.meme	M012_0.6	13:66221908-66222251	tp
db/CISBP-RNA/Sus_scrofa.meme	M012_0.6	15:118296379-118297263	tp
db/CISBP-RNA/Sus_scrofa.meme	M012_0.6	10:33937884-33938604	tp
db/CISBP-RNA/Sus_scrofa.meme	M012_0.6	15:862017-862513	tp
db/CISBP-RNA/Sus_scrofa.meme	M012_0.6	1:130152660-130153479	tp
db/CISBP-RNA/Sus_scrofa.meme	M012_0.6	1:236993010-236993285	tp
db/CISBP-RNA/Sus_scrofa.meme	M012_0.6	5:77113494-77116414	tp
db/CISBP-RNA/Sus_scrofa.meme	M012_0.6	4:54835574-54836425	tp
db/CISBP-RNA/Sus_scrofa.meme	M012_0.6	13:141287610-141289492	tp
db/CISBP-RNA/Sus_scrofa.meme	M012_0.6	8:35193789-35194677	tp
db/CISBP-RNA/Sus_scrofa.meme	M012_0.6	9:73782163-73783104	tp
db/CISBP-RNA/Sus_scrofa.meme	M012_0.6	6:94006342-94006915	tp
db/CISBP-RNA/Sus_scrofa.meme	M012_0.6	2:94346561-94348059	tp
db/CISBP-RNA/Sus_scrofa.meme	M012_0.6	14:11509548-11532297	tp
db/CISBP-RNA/Sus_scrofa.meme	M012_0.6	10:48384139-48385780	tp
db/CISBP-RNA/Sus_scrofa.meme	M012_0.6	6:119931719-119932123	tp
db/CISBP-RNA/Sus_scrofa.meme	M012_0.6	4:105853146-105854194	tp
db/CISBP-RNA/Sus_scrofa.meme	M012_0.6	7:25030445-25031465	tp
db/CISBP-RNA/Sus_scrofa.meme	M012_0.6	14:66628118-66628976	tp
db/CISBP-RNA/Sus_scrofa.meme	M012_0.6	1:108992832-108992915	tp
db/CISBP-RNA/Sus_scrofa.meme	M012_0.6	5:62556215-62556602	tp
db/CISBP-RNA/Sus_scrofa.meme	M012_0.6	13:123372912-123373538	tp
db/CISBP-RNA/Sus_scrofa.meme	M012_0.6	13:54374669-54376131	tp
db/CISBP-RNA/Sus_scrofa.meme	M012_0.6	14:64881176-64881604	tp
db/CISBP-RNA/Sus_scrofa.meme	M012_0.6	1:16203379-16213446	tp
db/CISBP-RNA/Sus_scrofa.meme	M012_0.6	1:269236930-269237543	tp
db/CISBP-RNA/Sus_scrofa.meme	M012_0.6	2:27182493-27183489	tp
db/CISBP-RNA/Sus_scrofa.meme	M012_0.6	9:64035706-64037794	tp
db/CISBP-RNA/Sus_scrofa.meme	M012_0.6	4:77678890-77682678	tp
db/CISBP-RNA/Sus_scrofa.meme	M012_0.6	18:18331773-18332978	tp
db/CISBP-RNA/Sus_scrofa.meme	M012_0.6	12:51505910-51506688	tp
db/CISBP-RNA/Sus_scrofa.meme	M012_0.6	12:11662919-11664657	tp
db/CISBP-RNA/Sus_scrofa.meme	M012_0.6	10:33432731-33433858	tp
db/CISBP-RNA/Sus_scrofa.meme	M012_0.6	2:81484387-81484710	tp
db/CISBP-RNA/Sus_scrofa.meme	M012_0.6	X:62214421-62216569	tp
db/CISBP-RNA/Sus_scrofa.meme	M012_0.6	5:74805857-74806176	tp
db/CISBP-RNA/Sus_scrofa.meme	M012_0.6	6:88970978-88972436	tp
db/CISBP-RNA/Sus_scrofa.meme	M012_0.6	12:44823383-44823781	tp
db/CISBP-RNA/Sus_scrofa.meme	M012_0.6	3:103379129-103379553	tp
db/CISBP-RNA/Sus_scrofa.meme	M012_0.6	4:90261406-90263256	tp
db/CISBP-RNA/Sus_scrofa.meme	M012_0.6	14:42259127-42259987	tp
db/CISBP-RNA/Sus_scrofa.meme	M012_0.6	1:148995070-148995299	tp
db/CISBP-RNA/Sus_scrofa.meme	M012_0.6	3:7537134-7538830	tp
db/CISBP-RNA/Sus_scrofa.meme	M012_0.6	6:58860196-58861298	tp
db/CISBP-RNA/Sus_scrofa.meme	M012_0.6	17:11565808-11566875	tp
db/CISBP-RNA/Sus_scrofa.meme	M012_0.6	1:7688880-7690958	tp
db/CISBP-RNA/Sus_scrofa.meme	M012_0.6	8:35193769-35194677	tp
db/CISBP-RNA/Sus_scrofa.meme	M012_0.6	3:101567269-101567535	tp
db/CISBP-RNA/Sus_scrofa.meme	M012_0.6	1:16202950-16213446	tp
db/CISBP-RNA/Sus_scrofa.meme	M012_0.6	2:145655419-145656218	tp
db/CISBP-RNA/Sus_scrofa.meme	M012_0.6	12:11662367-11664657	tp
db/CISBP-RNA/Sus_scrofa.meme	M012_0.6	7:97270232-97270919	tp
db/CISBP-RNA/Sus_scrofa.meme	M012_0.6	6:94006342-94006894	tp
db/CISBP-RNA/Sus_scrofa.meme	M012_0.6	9:64035706-64037827	tp
db/CISBP-RNA/Sus_scrofa.meme	M012_0.6	1:16202931-16213446	tp
db/CISBP-RNA/Sus_scrofa.meme	M012_0.6	12:14579115-14579321	tp
db/CISBP-RNA/Sus_scrofa.meme	M012_0.6	9:44531280-44533352	tp
db/CISBP-RNA/Sus_scrofa.meme	M012_0.6	3:111770458-111770860	tp
db/CISBP-RNA/Sus_scrofa.meme	M012_0.6	7:121166062-121167050	tp
db/CISBP-RNA/Sus_scrofa.meme	M012_0.6	2:27182493-27183434	tp
db/CISBP-RNA/Sus_scrofa.meme	M012_0.6	13:160160209-160161101	tp
db/CISBP-RNA/Sus_scrofa.meme	M012_0.6	1:66391385-66391980	tp
db/CISBP-RNA/Sus_scrofa.meme	M012_0.6	1:16202863-16213446	tp
db/CISBP-RNA/Sus_scrofa.meme	M012_0.6	11:50076077-50076140	tp
db/CISBP-RNA/Sus_scrofa.meme	M012_0.6	1:16362153-16363047	tp
db/CISBP-RNA/Sus_scrofa.meme	M012_0.6	12:11662347-11664657	tp
db/CISBP-RNA/Sus_scrofa.meme	M012_0.6	7:55834879-55835463	tp
db/CISBP-RNA/Sus_scrofa.meme	M012_0.6	15:83810329-83814851	tp
db/CISBP-RNA/Sus_scrofa.meme	M012_0.6	6:160110761-160111149	tp
db/CISBP-RNA/Sus_scrofa.meme	M012_0.6	14:76205250-76205601	tp
db/CISBP-RNA/Sus_scrofa.meme	M012_0.6	3:49626803-49627591	tp
db/CISBP-RNA/Sus_scrofa.meme	M012_0.6	13:123356438-123358035	tp
db/CISBP-RNA/Sus_scrofa.meme	M012_0.6	X:124945387-124946272	tp
db/CISBP-RNA/Sus_scrofa.meme	M012_0.6	2:119792387-119792601	tp
db/CISBP-RNA/Sus_scrofa.meme	M012_0.6	1:16265318-16267632	tp
db/CISBP-RNA/Sus_scrofa.meme	M012_0.6	2:9064795-9064881	tp
db/CISBP-RNA/Sus_scrofa.meme	M012_0.6	AEMK02000697.1:138240-138754	tp
db/CISBP-RNA/Sus_scrofa.meme	M012_0.6	16:37299205-37299715	tp
db/CISBP-RNA/Sus_scrofa.meme	M012_0.6	10:38414252-38415898	tp
db/CISBP-RNA/Sus_scrofa.meme	M012_0.6	10:17219840-17220932	tp
db/CISBP-RNA/Sus_scrofa.meme	M012_0.6	2:85656636-85659128	tp
db/CISBP-RNA/Sus_scrofa.meme	M012_0.6	15:76097879-76097904	tp
db/CISBP-RNA/Sus_scrofa.meme	M012_0.6	9:133182799-133184036	tp
db/CISBP-RNA/Sus_scrofa.meme	M012_0.6	11:13225188-13225952	tp
db/CISBP-RNA/Sus_scrofa.meme	M012_0.6	10:64886432-64887717	tp
db/CISBP-RNA/Sus_scrofa.meme	M012_0.6	5:33065400-33067569	tp
db/CISBP-RNA/Sus_scrofa.meme	M012_0.6	14:132713756-132715348	tp
db/CISBP-RNA/Sus_scrofa.meme	M012_0.6	6:17056654-17056691	tp
db/CISBP-RNA/Sus_scrofa.meme	M012_0.6	6:95382302-95383619	tp
db/CISBP-RNA/Sus_scrofa.meme	M012_0.6	5:21670615-21671237	tp
db/CISBP-RNA/Sus_scrofa.meme	M012_0.6	1:189619856-189621456	tp
db/CISBP-RNA/Sus_scrofa.meme	M012_0.6	13:117671403-117671512	tp
db/CISBP-RNA/Sus_scrofa.meme	M012_0.6	9:45654153-45656651	tp
db/CISBP-RNA/Sus_scrofa.meme	M012_0.6	18:46213245-46215650	tp
db/CISBP-RNA/Sus_scrofa.meme	M012_0.6	9:22628708-22629121	tp
db/CISBP-RNA/Sus_scrofa.meme	M012_0.6	8:102790999-102791357	tp
db/CISBP-RNA/Sus_scrofa.meme	M012_0.6	5:52129064-52129728	tp
db/CISBP-RNA/Sus_scrofa.meme	M012_0.6	2:28257083-28258577	tp
db/CISBP-RNA/Sus_scrofa.meme	M012_0.6	6:160109535-160111149	tp
db/CISBP-RNA/Sus_scrofa.meme	M012_0.6	14:105342742-105343947	tp
db/CISBP-RNA/Sus_scrofa.meme	M012_0.6	AEMK02000258.1:418975-419899	tp
db/CISBP-RNA/Sus_scrofa.meme	M012_0.6	1:21767037-21767770	tp
db/CISBP-RNA/Sus_scrofa.meme	M012_0.6	X:16432335-16433422	tp
db/CISBP-RNA/Sus_scrofa.meme	M012_0.6	1:45178464-45179453	tp
db/CISBP-RNA/Sus_scrofa.meme	M012_0.6	12:19649381-19649962	tp
db/CISBP-RNA/Sus_scrofa.meme	M012_0.6	15:124913766-124915779	tp
db/CISBP-RNA/Sus_scrofa.meme	M012_0.6	3:8583901-8584266	tp
db/CISBP-RNA/Sus_scrofa.meme	M016_0.6	7:115604340-115604374	tp
db/CISBP-RNA/Sus_scrofa.meme	M016_0.6	7:115604320-115604374	tp
db/CISBP-RNA/Sus_scrofa.meme	M016_0.6	15:120712244-120712312	tp
db/CISBP-RNA/Sus_scrofa.meme	M016_0.6	6:49630837-49630903	tp
db/CISBP-RNA/Sus_scrofa.meme	M016_0.6	6:115503859-115503990	tp
db/CISBP-RNA/Sus_scrofa.meme	M016_0.6	14:115216545-115216615	tp
db/CISBP-RNA/Sus_scrofa.meme	M016_0.6	13:34118829-34118911	tp
db/CISBP-RNA/Sus_scrofa.meme	M016_0.6	13:29775226-29775325	tp
db/CISBP-RNA/Sus_scrofa.meme	M016_0.6	13:26209399-26209501	tp
db/CISBP-RNA/Sus_scrofa.meme	M016_0.6	17:37551379-37551487	tp
db/CISBP-RNA/Sus_scrofa.meme	M016_0.6	3:38595135-38595272	tp
db/CISBP-RNA/Sus_scrofa.meme	M016_0.6	15:120445950-120446199	tp
db/CISBP-RNA/Sus_scrofa.meme	M016_0.6	9:708539-708582	tp
db/CISBP-RNA/Sus_scrofa.meme	M016_0.6	6:165859651-165859915	tp
db/CISBP-RNA/Sus_scrofa.meme	M016_0.6	12:53486567-53486710	tp
db/CISBP-RNA/Sus_scrofa.meme	M016_0.6	15:120445950-120446249	tp
db/CISBP-RNA/Sus_scrofa.meme	M016_0.6	6:14985098-14985192	tp
db/CISBP-RNA/Sus_scrofa.meme	M016_0.6	2:404533-404830	tp
db/CISBP-RNA/Sus_scrofa.meme	M016_0.6	17:48186607-48186780	tp
db/CISBP-RNA/Sus_scrofa.meme	M016_0.6	15:120445950-120446367	tp
db/CISBP-RNA/Sus_scrofa.meme	M016_0.6	15:120445950-120446395	tp
db/CISBP-RNA/Sus_scrofa.meme	M016_0.6	6:56555598-56555768	tp
db/CISBP-RNA/Sus_scrofa.meme	M016_0.6	6:49559718-49560120	tp
db/CISBP-RNA/Sus_scrofa.meme	M016_0.6	7:23185264-23185444	tp
db/CISBP-RNA/Sus_scrofa.meme	M016_0.6	1:131245480-131245656	tp
db/CISBP-RNA/Sus_scrofa.meme	M016_0.6	18:50714772-50714965	tp
db/CISBP-RNA/Sus_scrofa.meme	M016_0.6	14:141369443-141369639	tp
db/CISBP-RNA/Sus_scrofa.meme	M016_0.6	1:274111759-274111970	tp
db/CISBP-RNA/Sus_scrofa.meme	M016_0.6	6:50551625-50552058	tp
db/CISBP-RNA/Sus_scrofa.meme	M016_0.6	12:61347302-61347538	tp
db/CISBP-RNA/Sus_scrofa.meme	M016_0.6	6:14985098-14985227	tp
db/CISBP-RNA/Sus_scrofa.meme	M016_0.6	8:1618614-1619034	tp
db/CISBP-RNA/Sus_scrofa.meme	M016_0.6	3:8938252-8938454	tp
db/CISBP-RNA/Sus_scrofa.meme	M016_0.6	2:75913893-75914112	tp
db/CISBP-RNA/Sus_scrofa.meme	M016_0.6	X:43177271-43177495	tp
db/CISBP-RNA/Sus_scrofa.meme	M016_0.6	5:437755-437970	tp
db/CISBP-RNA/Sus_scrofa.meme	M016_0.6	12:47932937-47933777	tp
db/CISBP-RNA/Sus_scrofa.meme	M016_0.6	1:84548195-84548242	tp
db/CISBP-RNA/Sus_scrofa.meme	M016_0.6	1:272965643-272965957	tp
db/CISBP-RNA/Sus_scrofa.meme	M016_0.6	2:7137934-7138415	tp
db/CISBP-RNA/Sus_scrofa.meme	M016_0.6	12:15394493-15394720	tp
db/CISBP-RNA/Sus_scrofa.meme	M016_0.6	3:111718582-111718807	tp
db/CISBP-RNA/Sus_scrofa.meme	M016_0.6	7:60999587-60999857	tp
db/CISBP-RNA/Sus_scrofa.meme	M016_0.6	4:107738123-107738347	tp
db/CISBP-RNA/Sus_scrofa.meme	M016_0.6	17:35484373-35484591	tp
db/CISBP-RNA/Sus_scrofa.meme	M016_0.6	12:51954613-51954845	tp
db/CISBP-RNA/Sus_scrofa.meme	M016_0.6	14:100747090-100747319	tp
db/CISBP-RNA/Sus_scrofa.meme	M016_0.6	5:18478501-18478733	tp
db/CISBP-RNA/Sus_scrofa.meme	M016_0.6	8:121282039-121282309	tp
db/CISBP-RNA/Sus_scrofa.meme	M016_0.6	16:71817605-71818046	tp
db/CISBP-RNA/Sus_scrofa.meme	M016_0.6	8:1717019-1717305	tp
db/CISBP-RNA/Sus_scrofa.meme	M016_0.6	18:50714772-50715002	tp
db/CISBP-RNA/Sus_scrofa.meme	M016_0.6	2:70063519-70063754	tp
db/CISBP-RNA/Sus_scrofa.meme	M016_0.6	12:60434328-60434556	tp
db/CISBP-RNA/Sus_scrofa.meme	M016_0.6	13:34659251-34659327	tp
db/CISBP-RNA/Sus_scrofa.meme	M016_0.6	12:52150545-52150923	tp
db/CISBP-RNA/Sus_scrofa.meme	M016_0.6	12:25441006-25441306	tp
db/CISBP-RNA/Sus_scrofa.meme	M016_0.6	5:10031231-10031364	tp
db/CISBP-RNA/Sus_scrofa.meme	M016_0.6	3:4733274-4733518	tp
db/CISBP-RNA/Sus_scrofa.meme	M016_0.6	8:112105-112159	tp
db/CISBP-RNA/Sus_scrofa.meme	M016_0.6	7:59460471-59461205	tp
db/CISBP-RNA/Sus_scrofa.meme	M016_0.6	5:6216326-6216602	tp
db/CISBP-RNA/Sus_scrofa.meme	M016_0.6	12:2564779-2565032	tp
db/CISBP-RNA/Sus_scrofa.meme	M016_0.6	2:5089471-5089714	tp
db/CISBP-RNA/Sus_scrofa.meme	M016_0.6	2:74756152-74756474	tp
db/CISBP-RNA/Sus_scrofa.meme	M016_0.6	5:18091744-18092041	tp
db/CISBP-RNA/Sus_scrofa.meme	M016_0.6	17:35512239-35513087	tp
db/CISBP-RNA/Sus_scrofa.meme	M016_0.6	14:111647011-111647278	tp
db/CISBP-RNA/Sus_scrofa.meme	M016_0.6	X:42678328-42678574	tp
db/CISBP-RNA/Sus_scrofa.meme	M016_0.6	6:48962838-48963398	tp
db/CISBP-RNA/Sus_scrofa.meme	M016_0.6	2:222416-222758	tp
db/CISBP-RNA/Sus_scrofa.meme	M016_0.6	3:18568043-18568309	tp
db/CISBP-RNA/Sus_scrofa.meme	M016_0.6	1:268008266-268008825	tp
db/CISBP-RNA/Sus_scrofa.meme	M016_0.6	6:51783413-51783693	tp
db/CISBP-RNA/Sus_scrofa.meme	M016_0.6	14:74941765-74941905	tp
db/CISBP-RNA/Sus_scrofa.meme	M016_0.6	3:10898680-10899036	tp
db/CISBP-RNA/Sus_scrofa.meme	M016_0.6	2:62446749-62447010	tp
db/CISBP-RNA/Sus_scrofa.meme	M016_0.6	1:272956123-272956654	tp
db/CISBP-RNA/Sus_scrofa.meme	M016_0.6	3:37689063-37689497	tp
db/CISBP-RNA/Sus_scrofa.meme	M016_0.6	6:55955155-55955736	tp
db/CISBP-RNA/Sus_scrofa.meme	M016_0.6	2:74756152-74756509	tp
db/CISBP-RNA/Sus_scrofa.meme	M016_0.6	6:39744115-39744421	tp
db/CISBP-RNA/Sus_scrofa.meme	M016_0.6	4:110816516-110817097	tp
db/CISBP-RNA/Sus_scrofa.meme	M016_0.6	12:22344777-22345139	tp
db/CISBP-RNA/Sus_scrofa.meme	M016_0.6	1:268280493-268281052	tp
db/CISBP-RNA/Sus_scrofa.meme	M016_0.6	18:6619275-6619623	tp
db/CISBP-RNA/Sus_scrofa.meme	M016_0.6	6:54448363-54448849	tp
db/CISBP-RNA/Sus_scrofa.meme	M016_0.6	1:273067276-273067874	tp
db/CISBP-RNA/Sus_scrofa.meme	M016_0.6	2:62446749-62447033	tp
db/CISBP-RNA/Sus_scrofa.meme	M016_0.6	2:9124662-9125061	tp
db/CISBP-RNA/Sus_scrofa.meme	M016_0.6	3:69252056-69252147	tp
db/CISBP-RNA/Sus_scrofa.meme	M016_0.6	15:121207140-121207794	tp
db/CISBP-RNA/Sus_scrofa.meme	M016_0.6	8:81115701-81115997	tp
db/CISBP-RNA/Sus_scrofa.meme	M016_0.6	2:80349432-80350144	tp
db/CISBP-RNA/Sus_scrofa.meme	M016_0.6	9:52720078-52720937	tp
db/CISBP-RNA/Sus_scrofa.meme	M016_0.6	9:6674047-6674569	tp
db/CISBP-RNA/Sus_scrofa.meme	M016_0.6	17:48039241-48039628	tp
db/CISBP-RNA/Sus_scrofa.meme	M016_0.6	6:18912256-18912360	tp
db/CISBP-RNA/Sus_scrofa.meme	M016_0.6	12:22344758-22345139	tp
db/CISBP-RNA/Sus_scrofa.meme	M016_0.6	14:110921157-110921538	tp
db/CISBP-RNA/Sus_scrofa.meme	M016_0.6	6:12404339-12404808	tp
db/CISBP-RNA/Sus_scrofa.meme	M016_0.6	AEMK02000682.1:690223-690511	tp
db/CISBP-RNA/Sus_scrofa.meme	M016_0.6	6:167082188-167082629	tp
db/CISBP-RNA/Sus_scrofa.meme	M016_0.6	7:59481412-59481743	tp
db/CISBP-RNA/Sus_scrofa.meme	M016_0.6	2:71649116-71649441	tp
db/CISBP-RNA/Sus_scrofa.meme	M016_0.6	6:81605971-81606291	tp
db/CISBP-RNA/Sus_scrofa.meme	M016_0.6	7:39232522-39232934	tp
db/CISBP-RNA/Sus_scrofa.meme	M016_0.6	2:74511577-74511940	tp
db/CISBP-RNA/Sus_scrofa.meme	M016_0.6	17:37551193-37551487	tp
db/CISBP-RNA/Sus_scrofa.meme	M016_0.6	2:16130811-16131122	tp
db/CISBP-RNA/Sus_scrofa.meme	M016_0.6	3:56515451-56515786	tp
db/CISBP-RNA/Sus_scrofa.meme	M016_0.6	5:21707872-21707971	tp
db/CISBP-RNA/Sus_scrofa.meme	M016_0.6	7:36846231-36846882	tp
db/CISBP-RNA/Sus_scrofa.meme	M016_0.6	16:68330812-68331146	tp
db/CISBP-RNA/Sus_scrofa.meme	M016_0.6	2:7138416-7138513	tp
db/CISBP-RNA/Sus_scrofa.meme	M016_0.6	2:69328171-69328519	tp
db/CISBP-RNA/Sus_scrofa.meme	M016_0.6	6:48665725-48666028	tp
db/CISBP-RNA/Sus_scrofa.meme	M016_0.6	14:6378992-6379415	tp
db/CISBP-RNA/Sus_scrofa.meme	M016_0.6	14:6848121-6848528	tp
db/CISBP-RNA/Sus_scrofa.meme	M016_0.6	17:62634259-62634687	tp
db/CISBP-RNA/Sus_scrofa.meme	M016_0.6	6:71258995-71259097	tp
db/CISBP-RNA/Sus_scrofa.meme	M016_0.6	7:75740768-75741106	tp
db/CISBP-RNA/Sus_scrofa.meme	M016_0.6	6:77753463-77753923	tp
db/CISBP-RNA/Sus_scrofa.meme	M016_0.6	11:77276698-77277067	tp
db/CISBP-RNA/Sus_scrofa.meme	M016_0.6	3:59319987-59320315	tp
db/CISBP-RNA/Sus_scrofa.meme	M016_0.6	5:14914650-14915513	tp
db/CISBP-RNA/Sus_scrofa.meme	M016_0.6	3:25296207-25296537	tp
db/CISBP-RNA/Sus_scrofa.meme	M016_0.6	X:125366029-125366377	tp
db/CISBP-RNA/Sus_scrofa.meme	M016_0.6	5:18370886-18371264	tp
db/CISBP-RNA/Sus_scrofa.meme	M016_0.6	9:41882415-41882724	tp
db/CISBP-RNA/Sus_scrofa.meme	M016_0.6	9:113782467-113783233	tp
db/CISBP-RNA/Sus_scrofa.meme	M016_0.6	3:707071-707402	tp
db/CISBP-RNA/Sus_scrofa.meme	M016_0.6	6:4642763-4643131	tp
db/CISBP-RNA/Sus_scrofa.meme	M016_0.6	2:80255137-80255507	tp
db/CISBP-RNA/Sus_scrofa.meme	M016_0.6	13:34361300-34361739	tp
db/CISBP-RNA/Sus_scrofa.meme	M016_0.6	1:129856667-129857034	tp
db/CISBP-RNA/Sus_scrofa.meme	M016_0.6	AEMK02000361.1:215306-215699	tp
db/CISBP-RNA/Sus_scrofa.meme	M016_0.6	2:71287343-71287792	tp
db/CISBP-RNA/Sus_scrofa.meme	M016_0.6	3:39811804-39812170	tp
db/CISBP-RNA/Sus_scrofa.meme	M016_0.6	1:7600620-7600953	tp
db/CISBP-RNA/Sus_scrofa.meme	M016_0.6	1:269975549-269975919	tp
db/CISBP-RNA/Sus_scrofa.meme	M016_0.6	1:272974884-272975253	tp
db/CISBP-RNA/Sus_scrofa.meme	M016_0.6	11:50076077-50076140	tp
db/CISBP-RNA/Sus_scrofa.meme	M016_0.6	18:51046899-51047159	tp
db/CISBP-RNA/Sus_scrofa.meme	M016_0.6	13:72666585-72666969	tp
db/CISBP-RNA/Sus_scrofa.meme	M016_0.6	10:9734168-9734528	tp
db/CISBP-RNA/Sus_scrofa.meme	M016_0.6	7:24161056-24161510	tp
db/CISBP-RNA/Sus_scrofa.meme	M016_0.6	12:44940133-44940724	tp
db/CISBP-RNA/Sus_scrofa.meme	M016_0.6	2:96709-97433	tp
db/CISBP-RNA/Sus_scrofa.meme	M016_0.6	2:4909112-4909450	tp
db/CISBP-RNA/Sus_scrofa.meme	M016_0.6	14:82066083-82066216	tp
db/CISBP-RNA/Sus_scrofa.meme	M016_0.6	7:36846231-36846992	tp
db/CISBP-RNA/Sus_scrofa.meme	M016_0.6	6:54546400-54546800	tp
db/CISBP-RNA/Sus_scrofa.meme	M016_0.6	5:6104503-6105181	tp
db/CISBP-RNA/Sus_scrofa.meme	M016_0.6	17:34392982-34393449	tp
db/CISBP-RNA/Sus_scrofa.meme	M016_0.6	13:29596763-29597150	tp
db/CISBP-RNA/Sus_scrofa.meme	M016_0.6	12:5354376-5354443	tp
db/CISBP-RNA/Sus_scrofa.meme	M016_0.6	4:89232021-89232376	tp
db/CISBP-RNA/Sus_scrofa.meme	M016_0.6	2:59242311-59243079	tp
db/CISBP-RNA/Sus_scrofa.meme	M016_0.6	14:47261912-47262375	tp
db/CISBP-RNA/Sus_scrofa.meme	M016_0.6	2:74756152-74756680	tp
db/CISBP-RNA/Sus_scrofa.meme	M016_0.6	2:4132105-4132932	tp
db/CISBP-RNA/Sus_scrofa.meme	M016_0.6	12:18919407-18919759	tp
db/CISBP-RNA/Sus_scrofa.meme	M016_0.6	X:34075584-34075931	tp
db/CISBP-RNA/Sus_scrofa.meme	M016_0.6	7:39232522-39233006	tp
db/CISBP-RNA/Sus_scrofa.meme	M016_0.6	5:6104503-6105202	tp
db/CISBP-RNA/Sus_scrofa.meme	M016_0.6	1:109921354-109921603	tp
db/CISBP-RNA/Sus_scrofa.meme	M016_0.6	5:21806412-21806857	tp
db/CISBP-RNA/Sus_scrofa.meme	M016_0.6	9:67649298-67649662	tp
db/CISBP-RNA/Sus_scrofa.meme	M016_0.6	9:3281436-3281842	tp
db/CISBP-RNA/Sus_scrofa.meme	M016_0.6	6:1013823-1014302	tp
db/CISBP-RNA/Sus_scrofa.meme	M016_0.6	2:137078737-137079272	tp
db/CISBP-RNA/Sus_scrofa.meme	M016_0.6	12:516374-516932	tp
db/CISBP-RNA/Sus_scrofa.meme	M016_0.6	2:143604371-143605695	tp
db/CISBP-RNA/Sus_scrofa.meme	M016_0.6	6:54448189-54448849	tp
db/CISBP-RNA/Sus_scrofa.meme	M016_0.6	13:207196115-207197165	tp
db/CISBP-RNA/Sus_scrofa.meme	M016_0.6	13:89592178-89593180	tp
db/CISBP-RNA/Sus_scrofa.meme	M016_0.6	3:18046118-18047529	tp
db/CISBP-RNA/Sus_scrofa.meme	M016_0.6	2:74329992-74331909	tp
db/CISBP-RNA/Sus_scrofa.meme	M016_0.6	17:47727283-47727737	tp
db/CISBP-RNA/Sus_scrofa.meme	M016_0.6	6:64160767-64161791	tp
db/CISBP-RNA/Sus_scrofa.meme	M016_0.6	4:98821578-98821973	tp
db/CISBP-RNA/Sus_scrofa.meme	M016_0.6	10:9734168-9734562	tp
db/CISBP-RNA/Sus_scrofa.meme	M016_0.6	8:313007-313967	tp
db/CISBP-RNA/Sus_scrofa.meme	M016_0.6	9:26160687-26160807	tp
db/CISBP-RNA/Sus_scrofa.meme	M016_0.6	3:37961433-37962025	tp
db/CISBP-RNA/Sus_scrofa.meme	M016_0.6	10:32139064-32139440	tp
db/CISBP-RNA/Sus_scrofa.meme	M016_0.6	14:51105680-51105762	tp
db/CISBP-RNA/Sus_scrofa.meme	M016_0.6	5:15879530-15880065	tp
db/CISBP-RNA/Sus_scrofa.meme	M016_0.6	2:151663787-151664180	tp
db/CISBP-RNA/Sus_scrofa.meme	M016_0.6	3:18278005-18278399	tp
db/CISBP-RNA/Sus_scrofa.meme	M016_0.6	5:21707849-21707971	tp
db/CISBP-RNA/Sus_scrofa.meme	M016_0.6	17:26520969-26521518	tp
db/CISBP-RNA/Sus_scrofa.meme	M016_0.6	7:23953755-23954265	tp
db/CISBP-RNA/Sus_scrofa.meme	M016_0.6	17:35484373-35484757	tp
db/CISBP-RNA/Sus_scrofa.meme	M016_0.6	12:22574581-22574972	tp
db/CISBP-RNA/Sus_scrofa.meme	M016_0.6	17:48512802-48513256	tp
db/CISBP-RNA/Sus_scrofa.meme	M016_0.6	7:50107039-50107509	tp
db/CISBP-RNA/Sus_scrofa.meme	M016_0.6	2:74511462-74511940	tp
db/CISBP-RNA/Sus_scrofa.meme	M016_0.6	7:23561590-23562068	tp
db/CISBP-RNA/Sus_scrofa.meme	M016_0.6	9:67648863-67649662	tp
db/CISBP-RNA/Sus_scrofa.meme	M016_0.6	12:21255136-21255558	tp
db/CISBP-RNA/Sus_scrofa.meme	M016_0.6	2:69143069-69143157	tp
db/CISBP-RNA/Sus_scrofa.meme	M016_0.6	2:61242646-61243118	tp
db/CISBP-RNA/Sus_scrofa.meme	M016_0.6	2:5859809-5860255	tp
db/CISBP-RNA/Sus_scrofa.meme	M016_0.6	4:101565231-101565659	tp
db/CISBP-RNA/Sus_scrofa.meme	M016_0.6	5:78101298-78101583	tp
db/CISBP-RNA/Sus_scrofa.meme	M016_0.6	2:59869157-59869691	tp
db/CISBP-RNA/Sus_scrofa.meme	M016_0.6	X:125029154-125029553	tp
db/CISBP-RNA/Sus_scrofa.meme	M016_0.6	16:79492161-79492635	tp
db/CISBP-RNA/Sus_scrofa.meme	M016_0.6	7:23953732-23954265	tp
db/CISBP-RNA/Sus_scrofa.meme	M016_0.6	5:65939117-65939552	tp
db/CISBP-RNA/Sus_scrofa.meme	M016_0.6	6:97233638-97234142	tp
db/CISBP-RNA/Sus_scrofa.meme	M016_0.6	3:131303118-131303655	tp
db/CISBP-RNA/Sus_scrofa.meme	M016_0.6	12:5354376-5355173	tp
db/CISBP-RNA/Sus_scrofa.meme	M016_0.6	12:60466838-60467306	tp
db/CISBP-RNA/Sus_scrofa.meme	M016_0.6	9:64785568-64786636	tp
db/CISBP-RNA/Sus_scrofa.meme	M016_0.6	6:167885625-167886122	tp
db/CISBP-RNA/Sus_scrofa.meme	M016_0.6	13:124557225-124557374	tp
db/CISBP-RNA/Sus_scrofa.meme	M016_0.6	7:30515926-30516379	tp
db/CISBP-RNA/Sus_scrofa.meme	M016_0.6	1:104412618-104413656	tp
db/CISBP-RNA/Sus_scrofa.meme	M016_0.6	14:64881176-64881604	tp
db/CISBP-RNA/Sus_scrofa.meme	M016_0.6	1:269974933-269975919	tp
db/CISBP-RNA/Sus_scrofa.meme	M016_0.6	6:67119507-67120080	tp
db/CISBP-RNA/Sus_scrofa.meme	M016_0.6	15:31978245-31978690	tp
db/CISBP-RNA/Sus_scrofa.meme	M016_0.6	7:39255257-39256184	tp
db/CISBP-RNA/Sus_scrofa.meme	M016_0.6	10:24241638-24242262	tp
db/CISBP-RNA/Sus_scrofa.meme	M016_0.6	14:40888722-40889203	tp
db/CISBP-RNA/Sus_scrofa.meme	M016_0.6	14:46011347-46011817	tp
db/CISBP-RNA/Sus_scrofa.meme	M016_0.6	8:81115507-81115997	tp
db/CISBP-RNA/Sus_scrofa.meme	M016_0.6	12:20717772-20719255	tp
db/CISBP-RNA/Sus_scrofa.meme	M016_0.6	4:107907675-107908315	tp
db/CISBP-RNA/Sus_scrofa.meme	M016_0.6	17:37959063-37959499	tp
db/CISBP-RNA/Sus_scrofa.meme	M016_0.6	6:43001353-43001415	tp
db/CISBP-RNA/Sus_scrofa.meme	M016_0.6	7:116797036-116797473	tp
db/CISBP-RNA/Sus_scrofa.meme	M016_0.6	5:8828595-8829477	tp
db/CISBP-RNA/Sus_scrofa.meme	M016_0.6	5:16013872-16014421	tp
db/CISBP-RNA/Sus_scrofa.meme	M016_0.6	9:52720078-52721377	tp
db/CISBP-RNA/Sus_scrofa.meme	M016_0.6	16:37299205-37299715	tp
db/CISBP-RNA/Sus_scrofa.meme	M016_0.6	6:52874826-52874905	tp
db/CISBP-RNA/Sus_scrofa.meme	M016_0.6	12:5757010-5757489	tp
db/CISBP-RNA/Sus_scrofa.meme	M016_0.6	7:53877818-53878803	tp
db/CISBP-RNA/Sus_scrofa.meme	M016_0.6	14:82066083-82066247	tp
db/CISBP-RNA/Sus_scrofa.meme	M016_0.6	17:35484373-35484805	tp
db/CISBP-RNA/Sus_scrofa.meme	M016_0.6	12:20717553-20719255	tp
db/CISBP-RNA/Sus_scrofa.meme	M016_0.6	7:54889156-54889594	tp
db/CISBP-RNA/Sus_scrofa.meme	M016_0.6	2:627799-628086	tp
db/CISBP-RNA/Sus_scrofa.meme	M016_0.6	1:269387437-269388035	tp
db/CISBP-RNA/Sus_scrofa.meme	M016_0.6	2:16134050-16134741	tp
db/CISBP-RNA/Sus_scrofa.meme	M016_0.6	6:17657793-17658537	tp
db/CISBP-RNA/Sus_scrofa.meme	M016_0.6	6:47731546-47732014	tp
db/CISBP-RNA/Sus_scrofa.meme	M016_0.6	4:93492369-93492835	tp
db/CISBP-RNA/Sus_scrofa.meme	M016_0.6	7:46320101-46320254	tp
db/CISBP-RNA/Sus_scrofa.meme	M016_0.6	4:92096673-92097572	tp
db/CISBP-RNA/Sus_scrofa.meme	M016_0.6	7:115361390-115361533	tp
db/CISBP-RNA/Sus_scrofa.meme	M016_0.6	X:57248856-57249486	tp
db/CISBP-RNA/Sus_scrofa.meme	M016_0.6	4:95957575-95958136	tp
db/CISBP-RNA/Sus_scrofa.meme	M016_0.6	5:285385-286033	tp
db/CISBP-RNA/Sus_scrofa.meme	M016_0.6	5:4467234-4467677	tp
db/CISBP-RNA/Sus_scrofa.meme	M016_0.6	X:57556412-57556435	tp
db/CISBP-RNA/Sus_scrofa.meme	M016_0.6	14:88319212-88320055	tp
db/CISBP-RNA/Sus_scrofa.meme	M016_0.6	9:113885544-113886039	tp
db/CISBP-RNA/Sus_scrofa.meme	M016_0.6	12:15101858-15102003	tp
db/CISBP-RNA/Sus_scrofa.meme	M016_0.6	7:39232522-39233120	tp
db/CISBP-RNA/Sus_scrofa.meme	M016_0.6	15:121288007-121288467	tp
db/CISBP-RNA/Sus_scrofa.meme	M016_0.6	5:9969730-9970190	tp
db/CISBP-RNA/Sus_scrofa.meme	M016_0.6	7:30723255-30723473	tp
db/CISBP-RNA/Sus_scrofa.meme	M016_0.6	1:273101677-273102149	tp
db/CISBP-RNA/Sus_scrofa.meme	M016_0.6	12:39072313-39072807	tp
db/CISBP-RNA/Sus_scrofa.meme	M016_0.6	6:166556771-166557334	tp
db/CISBP-RNA/Sus_scrofa.meme	M016_0.6	14:40888678-40889203	tp
db/CISBP-RNA/Sus_scrofa.meme	M016_0.6	1:128269601-128270110	tp
db/CISBP-RNA/Sus_scrofa.meme	M016_0.6	12:25881492-25882041	tp
db/CISBP-RNA/Sus_scrofa.meme	M016_0.6	1:191284535-191284966	tp
db/CISBP-RNA/Sus_scrofa.meme	M016_0.6	X:56459818-56460390	tp
db/CISBP-RNA/Sus_scrofa.meme	M016_0.6	2:58677472-58678015	tp
db/CISBP-RNA/Sus_scrofa.meme	M016_0.6	3:5411812-5414071	tp
db/CISBP-RNA/Sus_scrofa.meme	M016_0.6	9:53483691-53484252	tp
db/CISBP-RNA/Sus_scrofa.meme	M016_0.6	3:647778-648909	tp
db/CISBP-RNA/Sus_scrofa.meme	M016_0.6	3:59124730-59125189	tp
db/CISBP-RNA/Sus_scrofa.meme	M016_0.6	6:52049581-52050143	tp
db/CISBP-RNA/Sus_scrofa.meme	M016_0.6	15:105255511-105255959	tp
db/CISBP-RNA/Sus_scrofa.meme	M016_0.6	6:47731546-47732040	tp
db/CISBP-RNA/Sus_scrofa.meme	M016_0.6	6:167598005-167599139	tp
db/CISBP-RNA/Sus_scrofa.meme	M016_0.6	12:53361884-53362462	tp
db/CISBP-RNA/Sus_scrofa.meme	M016_0.6	12:6466267-6466770	tp
db/CISBP-RNA/Sus_scrofa.meme	M016_0.6	6:65322951-65323753	tp
db/CISBP-RNA/Sus_scrofa.meme	M016_0.6	9:134795666-134796202	tp
db/CISBP-RNA/Sus_scrofa.meme	M016_0.6	14:50589113-50589793	tp
db/CISBP-RNA/Sus_scrofa.meme	M016_0.6	12:19044568-19045121	tp
db/CISBP-RNA/Sus_scrofa.meme	M016_0.6	6:91755722-91756807	tp
db/CISBP-RNA/Sus_scrofa.meme	M016_0.6	12:43366896-43367023	tp
db/CISBP-RNA/Sus_scrofa.meme	M016_0.6	1:268391854-268392353	tp
db/CISBP-RNA/Sus_scrofa.meme	M016_0.6	14:29996393-29997455	tp
db/CISBP-RNA/Sus_scrofa.meme	M016_0.6	7:38077369-38078416	tp
db/CISBP-RNA/Sus_scrofa.meme	M016_0.6	17:59446801-59447444	tp
db/CISBP-RNA/Sus_scrofa.meme	M016_0.6	10:30986686-30987132	tp
db/CISBP-RNA/Sus_scrofa.meme	M016_0.6	2:11694058-11694244	tp
db/CISBP-RNA/Sus_scrofa.meme	M016_0.6	15:77599556-77600012	tp
db/CISBP-RNA/Sus_scrofa.meme	M016_0.6	2:75064243-75065299	tp
db/CISBP-RNA/Sus_scrofa.meme	M016_0.6	15:31970187-31970872	tp
db/CISBP-RNA/Sus_scrofa.meme	M016_0.6	2:5185489-5186141	tp
db/CISBP-RNA/Sus_scrofa.meme	M016_0.6	7:75063040-75063981	tp
db/CISBP-RNA/Sus_scrofa.meme	M016_0.6	6:59640465-59641059	tp
db/CISBP-RNA/Sus_scrofa.meme	M016_0.6	5:64271373-64272029	tp
db/CISBP-RNA/Sus_scrofa.meme	M016_0.6	1:258053835-258054396	tp
db/CISBP-RNA/Sus_scrofa.meme	M016_0.6	13:32332126-32332163	tp
db/CISBP-RNA/Sus_scrofa.meme	M016_0.6	17:59166681-59167255	tp
db/CISBP-RNA/Sus_scrofa.meme	M016_0.6	6:167597962-167599139	tp
db/CISBP-RNA/Sus_scrofa.meme	M016_0.6	6:52317765-52318003	tp
db/CISBP-RNA/Sus_scrofa.meme	M016_0.6	4:93838309-93839490	tp
db/CISBP-RNA/Sus_scrofa.meme	M016_0.6	10:33114040-33116100	tp
db/CISBP-RNA/Sus_scrofa.meme	M016_0.6	10:24165296-24165972	tp
db/CISBP-RNA/Sus_scrofa.meme	M016_0.6	15:105255491-105255959	tp
db/CISBP-RNA/Sus_scrofa.meme	M016_0.6	8:120099-120967	tp
db/CISBP-RNA/Sus_scrofa.meme	M016_0.6	14:73079577-73080109	tp
db/CISBP-RNA/Sus_scrofa.meme	M016_0.6	5:15033052-15033687	tp
db/CISBP-RNA/Sus_scrofa.meme	M016_0.6	3:47838670-47840037	tp
db/CISBP-RNA/Sus_scrofa.meme	M016_0.6	X:54959891-54960608	tp
db/CISBP-RNA/Sus_scrofa.meme	M016_0.6	3:7873874-7874854	tp
db/CISBP-RNA/Sus_scrofa.meme	M016_0.6	17:32851928-32852062	tp
db/CISBP-RNA/Sus_scrofa.meme	M016_0.6	6:27797600-27798120	tp
db/CISBP-RNA/Sus_scrofa.meme	M016_0.6	4:68252038-68252598	tp
db/CISBP-RNA/Sus_scrofa.meme	M016_0.6	14:50809457-50809984	tp
db/CISBP-RNA/Sus_scrofa.meme	M016_0.6	10:27661704-27661901	tp
db/CISBP-RNA/Sus_scrofa.meme	M016_0.6	2:627799-627889	tp
db/CISBP-RNA/Sus_scrofa.meme	M016_0.6	2:79517224-79517716	tp
db/CISBP-RNA/Sus_scrofa.meme	M016_0.6	9:113367510-113368071	tp
db/CISBP-RNA/Sus_scrofa.meme	M016_0.6	X:56316268-56316789	tp
db/CISBP-RNA/Sus_scrofa.meme	M016_0.6	4:90121215-90121916	tp
db/CISBP-RNA/Sus_scrofa.meme	M016_0.6	2:65342498-65343129	tp
db/CISBP-RNA/Sus_scrofa.meme	M016_0.6	13:34119542-34119654	tp
db/CISBP-RNA/Sus_scrofa.meme	M016_0.6	6:42491391-42491522	tp
db/CISBP-RNA/Sus_scrofa.meme	M016_0.6	6:65322951-65323808	tp
db/CISBP-RNA/Sus_scrofa.meme	M016_0.6	18:20706297-20707141	tp
db/CISBP-RNA/Sus_scrofa.meme	M016_0.6	X:120398017-120398548	tp
db/CISBP-RNA/Sus_scrofa.meme	M016_0.6	1:30992713-30993255	tp
db/CISBP-RNA/Sus_scrofa.meme	M016_0.6	18:36580344-36580491	tp
db/CISBP-RNA/Sus_scrofa.meme	M016_0.6	17:59166681-59167276	tp
db/CISBP-RNA/Sus_scrofa.meme	M016_0.6	5:18698895-18699400	tp
db/CISBP-RNA/Sus_scrofa.meme	M016_0.6	16:37299120-37299715	tp
db/CISBP-RNA/Sus_scrofa.meme	M016_0.6	5:5717815-5718616	tp
db/CISBP-RNA/Sus_scrofa.meme	M016_0.6	3:17980535-17982199	tp
db/CISBP-RNA/Sus_scrofa.meme	M016_0.6	3:40512894-40513116	tp
db/CISBP-RNA/Sus_scrofa.meme	M016_0.6	3:8322448-8322641	tp
db/CISBP-RNA/Sus_scrofa.meme	M016_0.6	3:28197029-28197523	tp
db/CISBP-RNA/Sus_scrofa.meme	M016_0.6	14:46011249-46011817	tp
db/CISBP-RNA/Sus_scrofa.meme	M016_0.6	18:6149459-6149618	tp
db/CISBP-RNA/Sus_scrofa.meme	M016_0.6	3:59111823-59112393	tp
db/CISBP-RNA/Sus_scrofa.meme	M016_0.6	3:126359011-126359062	tp
db/CISBP-RNA/Sus_scrofa.meme	M016_0.6	14:44049707-44050312	tp
db/CISBP-RNA/Sus_scrofa.meme	M016_0.6	6:63336116-63337111	tp
db/CISBP-RNA/Sus_scrofa.meme	M016_0.6	6:39931960-39932500	tp
db/CISBP-RNA/Sus_scrofa.meme	M016_0.6	5:21668405-21669045	tp
db/CISBP-RNA/Sus_scrofa.meme	M016_0.6	2:12421126-12421655	tp
db/CISBP-RNA/Sus_scrofa.meme	M016_0.6	2:126532192-126532731	tp
db/CISBP-RNA/Sus_scrofa.meme	M016_0.6	6:56555598-56556086	tp
db/CISBP-RNA/Sus_scrofa.meme	M016_0.6	X:125228125-125228797	tp
db/CISBP-RNA/Sus_scrofa.meme	M016_0.6	9:9793769-9794463	tp
db/CISBP-RNA/Sus_scrofa.meme	M016_0.6	12:7745929-7745975	tp
db/CISBP-RNA/Sus_scrofa.meme	M016_0.6	13:77985321-77986154	tp
db/CISBP-RNA/Sus_scrofa.meme	M016_0.6	2:70206193-70206506	tp
db/CISBP-RNA/Sus_scrofa.meme	M016_0.6	17:14778711-14779240	tp
db/CISBP-RNA/Sus_scrofa.meme	M016_0.6	7:113690080-113690152	tp
db/CISBP-RNA/Sus_scrofa.meme	M016_0.6	12:5114947-5115181	tp
db/CISBP-RNA/Sus_scrofa.meme	M016_0.6	2:87881730-87882500	tp
db/CISBP-RNA/Sus_scrofa.meme	M016_0.6	6:51620794-51621576	tp
db/CISBP-RNA/Sus_scrofa.meme	M016_0.6	5:60334255-60335012	tp
db/CISBP-RNA/Sus_scrofa.meme	M016_0.6	9:113873491-113874259	tp
db/CISBP-RNA/Sus_scrofa.meme	M016_0.6	8:66648832-66650180	tp
db/CISBP-RNA/Sus_scrofa.meme	M016_0.6	7:47758526-47759132	tp
db/CISBP-RNA/Sus_scrofa.meme	M016_0.6	4:94666463-94667274	tp
db/CISBP-RNA/Sus_scrofa.meme	M016_0.6	18:7871536-7872377	tp
db/CISBP-RNA/Sus_scrofa.meme	M016_0.6	3:10950542-10951264	tp
db/CISBP-RNA/Sus_scrofa.meme	M016_0.6	3:47838557-47840037	tp
db/CISBP-RNA/Sus_scrofa.meme	M016_0.6	5:17895719-17896310	tp
db/CISBP-RNA/Sus_scrofa.meme	M016_0.6	12:60434328-60434875	tp
db/CISBP-RNA/Sus_scrofa.meme	M016_0.6	9:9793769-9794482	tp
db/CISBP-RNA/Sus_scrofa.meme	M016_0.6	2:75093073-75093694	tp
db/CISBP-RNA/Sus_scrofa.meme	M016_0.6	6:94787080-94787278	tp
db/CISBP-RNA/Sus_scrofa.meme	M016_0.6	2:4958518-4958558	tp
db/CISBP-RNA/Sus_scrofa.meme	M016_0.6	13:34110935-34111606	tp
db/CISBP-RNA/Sus_scrofa.meme	M016_0.6	6:69507830-69508380	tp
db/CISBP-RNA/Sus_scrofa.meme	M016_0.6	2:66239043-66239665	tp
db/CISBP-RNA/Sus_scrofa.meme	M016_0.6	17:34784022-34784620	tp
db/CISBP-RNA/Sus_scrofa.meme	M016_0.6	3:19448286-19448966	tp
db/CISBP-RNA/Sus_scrofa.meme	M016_0.6	12:6665587-6666532	tp
db/CISBP-RNA/Sus_scrofa.meme	M016_0.6	3:19448244-19448966	tp
db/CISBP-RNA/Sus_scrofa.meme	M016_0.6	6:72228859-72230623	tp
db/CISBP-RNA/Sus_scrofa.meme	M016_0.6	6:45068959-45069681	tp
db/CISBP-RNA/Sus_scrofa.meme	M016_0.6	9:130471098-130471375	tp
db/CISBP-RNA/Sus_scrofa.meme	M016_0.6	17:39794640-39795239	tp
db/CISBP-RNA/Sus_scrofa.meme	M016_0.6	2:52296967-52297148	tp
db/CISBP-RNA/Sus_scrofa.meme	M016_0.6	5:64331236-64331908	tp
db/CISBP-RNA/Sus_scrofa.meme	M016_0.6	7:58706094-58707188	tp
db/CISBP-RNA/Sus_scrofa.meme	M016_0.6	2:6462839-6462976	tp
db/CISBP-RNA/Sus_scrofa.meme	M016_0.6	12:60173335-60174037	tp
db/CISBP-RNA/Sus_scrofa.meme	M016_0.6	13:31298453-31298572	tp
db/CISBP-RNA/Sus_scrofa.meme	M016_0.6	2:59925292-59926495	tp
db/CISBP-RNA/Sus_scrofa.meme	M016_0.6	10:24325290-24326689	tp
db/CISBP-RNA/Sus_scrofa.meme	M016_0.6	12:25142785-25142869	tp
db/CISBP-RNA/Sus_scrofa.meme	M016_0.6	1:119587422-119589862	tp
db/CISBP-RNA/Sus_scrofa.meme	M016_0.6	9:64204590-64206758	tp
db/CISBP-RNA/Sus_scrofa.meme	M016_0.6	18:5989069-5989215	tp
db/CISBP-RNA/Sus_scrofa.meme	M016_0.6	7:75044990-75045150	tp
db/CISBP-RNA/Sus_scrofa.meme	M016_0.6	4:68251973-68252598	tp
db/CISBP-RNA/Sus_scrofa.meme	M016_0.6	5:15150255-15150410	tp
db/CISBP-RNA/Sus_scrofa.meme	M016_0.6	15:132360716-132360743	tp
db/CISBP-RNA/Sus_scrofa.meme	M016_0.6	17:40628611-40629517	tp
db/CISBP-RNA/Sus_scrofa.meme	M016_0.6	4:97705971-97706143	tp
db/CISBP-RNA/Sus_scrofa.meme	M016_0.6	7:92490990-92491907	tp
db/CISBP-RNA/Sus_scrofa.meme	M016_0.6	4:95732862-95733818	tp
db/CISBP-RNA/Sus_scrofa.meme	M016_0.6	6:357363-358154	tp
db/CISBP-RNA/Sus_scrofa.meme	M016_0.6	4:110648425-110649059	tp
db/CISBP-RNA/Sus_scrofa.meme	M016_0.6	3:47765028-47766446	tp
db/CISBP-RNA/Sus_scrofa.meme	M016_0.6	6:34186988-34188218	tp
db/CISBP-RNA/Sus_scrofa.meme	M016_0.6	7:23390712-23391582	tp
db/CISBP-RNA/Sus_scrofa.meme	M016_0.6	14:50974620-50975134	tp
db/CISBP-RNA/Sus_scrofa.meme	M016_0.6	1:217142967-217143615	tp
db/CISBP-RNA/Sus_scrofa.meme	M016_0.6	12:51521700-51522106	tp
db/CISBP-RNA/Sus_scrofa.meme	M016_0.6	6:45145586-45145891	tp
db/CISBP-RNA/Sus_scrofa.meme	M016_0.6	3:8837743-8839357	tp
db/CISBP-RNA/Sus_scrofa.meme	M016_0.6	3:8322448-8322661	tp
db/CISBP-RNA/Sus_scrofa.meme	M016_0.6	14:72554429-72555078	tp
db/CISBP-RNA/Sus_scrofa.meme	M016_0.6	5:80472700-80473274	tp
db/CISBP-RNA/Sus_scrofa.meme	M016_0.6	7:121178216-121179370	tp
db/CISBP-RNA/Sus_scrofa.meme	M016_0.6	6:48414344-48414457	tp
db/CISBP-RNA/Sus_scrofa.meme	M016_0.6	2:75124059-75125553	tp
db/CISBP-RNA/Sus_scrofa.meme	M016_0.6	1:271447822-271448356	tp
db/CISBP-RNA/Sus_scrofa.meme	M016_0.6	2:74918757-74918963	tp
db/CISBP-RNA/Sus_scrofa.meme	M016_0.6	1:104412618-104414051	tp
db/CISBP-RNA/Sus_scrofa.meme	M016_0.6	14:47899412-47902698	tp
db/CISBP-RNA/Sus_scrofa.meme	M016_0.6	2:70206163-70206506	tp
db/CISBP-RNA/Sus_scrofa.meme	M016_0.6	4:995764-995869	tp
db/CISBP-RNA/Sus_scrofa.meme	M016_0.6	13:80321021-80321222	tp
db/CISBP-RNA/Sus_scrofa.meme	M016_0.6	4:89393429-89394186	tp
db/CISBP-RNA/Sus_scrofa.meme	M016_0.6	15:121254694-121255766	tp
db/CISBP-RNA/Sus_scrofa.meme	M016_0.6	14:11336197-11336832	tp
db/CISBP-RNA/Sus_scrofa.meme	M016_0.6	6:55335936-55336699	tp
db/CISBP-RNA/Sus_scrofa.meme	M016_0.6	10:32187019-32187235	tp
db/CISBP-RNA/Sus_scrofa.meme	M016_0.6	1:136286374-136286546	tp
db/CISBP-RNA/Sus_scrofa.meme	M016_0.6	1:271448364-271449337	tp
db/CISBP-RNA/Sus_scrofa.meme	M016_0.6	1:269387129-269388035	tp
db/CISBP-RNA/Sus_scrofa.meme	M016_0.6	12:6466127-6466770	tp
db/CISBP-RNA/Sus_scrofa.meme	M016_0.6	10:32162691-32163533	tp
db/CISBP-RNA/Sus_scrofa.meme	M016_0.6	6:166340919-166341759	tp
db/CISBP-RNA/Sus_scrofa.meme	M016_0.6	3:8837743-8839415	tp
db/CISBP-RNA/Sus_scrofa.meme	M016_0.6	3:32176264-32177391	tp
db/CISBP-RNA/Sus_scrofa.meme	M016_0.6	3:58964550-58965599	tp
db/CISBP-RNA/Sus_scrofa.meme	M016_0.6	14:102603778-102604523	tp
db/CISBP-RNA/Sus_scrofa.meme	M016_0.6	2:69644033-69645081	tp
db/CISBP-RNA/Sus_scrofa.meme	M016_0.6	8:2075086-2075188	tp
db/CISBP-RNA/Sus_scrofa.meme	M016_0.6	8:70299308-70300148	tp
db/CISBP-RNA/Sus_scrofa.meme	M016_0.6	2:1188550-1189237	tp
db/CISBP-RNA/Sus_scrofa.meme	M016_0.6	6:982070-982995	tp
db/CISBP-RNA/Sus_scrofa.meme	M016_0.6	14:47407001-47407719	tp
db/CISBP-RNA/Sus_scrofa.meme	M016_0.6	2:61431326-61431958	tp
db/CISBP-RNA/Sus_scrofa.meme	M016_0.6	14:30286785-30287383	tp
db/CISBP-RNA/Sus_scrofa.meme	M016_0.6	2:77049419-77049633	tp
db/CISBP-RNA/Sus_scrofa.meme	M016_0.6	3:25897712-25898524	tp
db/CISBP-RNA/Sus_scrofa.meme	M016_0.6	12:60173264-60174037	tp
db/CISBP-RNA/Sus_scrofa.meme	M016_0.6	17:39794640-39795291	tp
db/CISBP-RNA/Sus_scrofa.meme	M016_0.6	14:11336176-11336832	tp
db/CISBP-RNA/Sus_scrofa.meme	M016_0.6	2:76905707-76906272	tp
db/CISBP-RNA/Sus_scrofa.meme	M016_0.6	1:258053835-258054637	tp
db/CISBP-RNA/Sus_scrofa.meme	M016_0.6	12:5588590-5589085	tp
db/CISBP-RNA/Sus_scrofa.meme	M016_0.6	4:68251922-68252598	tp
db/CISBP-RNA/Sus_scrofa.meme	M016_0.6	X:123921213-123921934	tp
db/CISBP-RNA/Sus_scrofa.meme	M016_0.6	2:77784613-77784854	tp
db/CISBP-RNA/Sus_scrofa.meme	M016_0.6	5:19399436-19400309	tp
db/CISBP-RNA/Sus_scrofa.meme	M016_0.6	1:262243226-262243402	tp
db/CISBP-RNA/Sus_scrofa.meme	M016_0.6	12:25718331-25720339	tp
db/CISBP-RNA/Sus_scrofa.meme	M016_0.6	2:69644009-69645081	tp
db/CISBP-RNA/Sus_scrofa.meme	M016_0.6	6:48665725-48667367	tp
db/CISBP-RNA/Sus_scrofa.meme	M016_0.6	2:4909112-4909855	tp
db/CISBP-RNA/Sus_scrofa.meme	M016_0.6	6:159018073-159018242	tp
db/CISBP-RNA/Sus_scrofa.meme	M016_0.6	5:21671109-21671237	tp
db/CISBP-RNA/Sus_scrofa.meme	M016_0.6	1:258053835-258054532	tp
db/CISBP-RNA/Sus_scrofa.meme	M016_0.6	7:99133876-99134957	tp
db/CISBP-RNA/Sus_scrofa.meme	M016_0.6	6:357363-358652	tp
db/CISBP-RNA/Sus_scrofa.meme	M016_0.6	6:17642899-17643608	tp
db/CISBP-RNA/Sus_scrofa.meme	M016_0.6	18:50562035-50563336	tp
db/CISBP-RNA/Sus_scrofa.meme	M016_0.6	6:71429189-71431268	tp
db/CISBP-RNA/Sus_scrofa.meme	M016_0.6	11:78587841-78588960	tp
db/CISBP-RNA/Sus_scrofa.meme	M016_0.6	6:28487358-28487750	tp
db/CISBP-RNA/Sus_scrofa.meme	M016_0.6	10:60119799-60120738	tp
[truncated: 78,614 more rows]
