# Supplementary material for: Characterization and Functional Analysis of Polyadenylation Sites in Fast and Slow Muscles
Source: Biomed Res Int. 2020 Mar 16;2020:2626584. doi: 10.1155/2020/2626584 (PMC7102456; doi:10.1155/2020/2626584)
Supplement: Supplementary Materials — Supplementary file 1: Table S1: this provided the sequence of gene-specific primers for 3′RACE. Supplementary file 2: Table S2: a total of 10,334 PASs were identified according to PacBio FLNC. This provided genomic features of PASs, including located chromosome and gene, aligned FLNC reads, and location and type of PAS. 3′ UTR, 3′ untranslated regions. 5′ UTR, 5′ untranslated regions. Overlap, the location of the PAS was annotated with two overlapping genes. Intron, intron region. Intergenic, PAS located in the intergenic region of the reference annotation, predicted as a gene by our analysis. CDS, sequence coding for amino acids in protein. Error, the reference annotation gene for PAS positioning is different from our analysis. Supplementary file 3: Table S3: PASs obtained in each of the SM, EDL, BSF, and EN tissues in two periods. Supplementary file 4: Table S4: binding sites for miRNAs and RBPs were predicted for all identified 3′ UTR regions. p values, the optimal enrichment p value of the motif according to statistical tests. Adj_p value, p value was adjusted multiple times using Bonferroni correction. Here, the selection was based on the adj_p value <0.05. Supplementary file 5: Table S5: binding sites for miRNAs and RBPs were predicted for variable 3′UTR regions. p values, the optimal enrichment p value of the motif according to statistical tests. Adj_p value, p value was adjusted multiple times using Bonferroni correction. Here, the selection was based on the adj_p value <0.05. Supplementary file 6: Figure S1: Pearson correlation between gene expression and PAS number. [file 2626584.f1.zip › 2626584.f1/Supplementary Table S5.xls]

## Sheet: Predicted miRNAs
Table S5.1 Binding sites for microRNAs (miRNAs) were predicted for variable 3 'UTR regions. P-values, the optimal enrichment p-value of the motif according to statistical tests. Adj_p-value, p-value was adjusted multiple times using Bonferroni correction. Here, the selection was based on the adj_p-value < 0.05.
rank	motif_DB	motif_ID	motif_alt_ID	consensus	p-value	adj_p-value
1	db/MIRBASE/Sus_scrofa_ssc.meme	ssc-miR-383	MIMAT0017972	UCUGACCAGGCAGUGCUGUGG	4.79e-21	2.66e-18
2	db/MIRBASE/Sus_scrofa_ssc.meme	ssc-miR-4331	MIMAT0017955	GCUGGCCUACACCACAGCCACA	5.22e-17	2.56e-14
3	db/MIRBASE/Sus_scrofa_ssc.meme	ssc-miR-17-3p	MIMAT0015268	CUACAAGUGCCUUCACUGCAGU	7.09e-14	3.66e-11
4	db/MIRBASE/Sus_scrofa_ssc.meme	ssc-miR-9847-3p	MIMAT0037066	GCCCCACUGACCCCCUGAGCA	4.36e-12	2.51e-09
5	db/MIRBASE/Sus_scrofa_ssc.meme	ssc-miR-1249	MIMAT0025385	UGAAGAAGGGGGGGAAGGGCGU	6.22e-11	2.2e-08
6	db/MIRBASE/Sus_scrofa_ssc.meme	ssc-miR-9820-5p	MIMAT0037038	AGCCUUUCUUCCCUCCUCCUC	3.68e-11	2.44e-08
7	db/MIRBASE/Sus_scrofa_ssc.meme	ssc-miR-4332	MIMAT0017962	GGCGCCCGGCGGCGGCCGUG	1.22e-10	3.49e-08
8	db/MIRBASE/Sus_scrofa_ssc.meme	ssc-miR-4339	MIMAT0017980	GGACGAGGAGGGGCAGCUCAGAGC	1.11e-10	4.75e-08
9	db/MIRBASE/Sus_scrofa_ssc.meme	ssc-miR-140-3p	MIMAT0006786	GUCCGUGGUUCUACCCUGUGGUA	6.11e-10	2.05e-07
10	db/MIRBASE/Sus_scrofa_ssc.meme	ssc-miR-9854-5p	MIMAT0037073	GCACAUUAACGAUCACACACA	1.46e-09	3.63e-07
11	db/MIRBASE/Sus_scrofa_ssc.meme	ssc-miR-615	MIMAT0020595	AGAGGGAGACCCAGGCUCGGA	1.23e-09	3.66e-07
12	db/MIRBASE/Sus_scrofa_ssc.meme	ssc-miR-9855-5p	MIMAT0037074	GCUCAUCCGACAGAACACACA	1.52e-09	3.92e-07
13	db/MIRBASE/Sus_scrofa_ssc.meme	ssc-miR-127	MIMAT0013932	AGCCAAGCUCAGACGGAUCCGA	4.41e-09	8.51e-07
14	db/MIRBASE/Sus_scrofa_ssc.meme	ssc-miR-1343	MIMAT0020596	GCGAGAGUGCGGGCCCCAGGAG	1.98e-09	1.16e-06
15	db/MIRBASE/Sus_scrofa_ssc.meme	ssc-miR-1224	MIMAT0017965	ACCUGAGGAGAGAGGAGGUG	3.1e-09	1.43e-06
16	db/MIRBASE/Sus_scrofa_ssc.meme	ssc-miR-139-5p	MIMAT0002159	CUGGAGACACGUGCACUGUAGA	4.47e-09	1.54e-06
17	db/MIRBASE/Sus_scrofa_ssc.meme	ssc-miR-7135-5p	MIMAT0028145	CCACAGUCAGUGUCUCAGAGA	6.77e-09	2.81e-06
18	db/MIRBASE/Sus_scrofa_ssc.meme	ssc-miR-2366	MIMAT0025388	CCAGACCCUCUUCUGUGACCCA	6.44e-09	3.33e-06
19	db/MIRBASE/Sus_scrofa_ssc.meme	ssc-miR-484	MIMAT0017974	AGCCUGGGUCGCCCCCUGGG	7.7e-09	5.59e-06
20	db/MIRBASE/Sus_scrofa_ssc.meme	ssc-miR-149	MIMAT0018379	GGGAGUGAAGACACGGAGCCAGA	1.51e-08	7.56e-06
21	db/MIRBASE/Sus_scrofa_ssc.meme	ssc-miR-9846-3p	MIMAT0037065	UUUCCUCCUCUGAUCCAGGCA	1.71e-08	9.76e-06
22	db/MIRBASE/Sus_scrofa_ssc.meme	ssc-miR-144	MIMAT0025364	GUACAUCAUCUAUACUGUA	3.75e-08	1.12e-05
23	db/MIRBASE/Sus_scrofa_ssc.meme	ssc-miR-92b-5p	MIMAT0017377	AACACUGCACCGCGUCCCGUCCCU	3.54e-08	1.19e-05
24	db/MIRBASE/Sus_scrofa_ssc.meme	ssc-miR-744	MIMAT0015708	UGCUGUUAGCCCUAGCCCCGCA	3.35e-08	1.47e-05
25	db/MIRBASE/Sus_scrofa_ssc.meme	ssc-miR-423-5p	MIMAT0013880	AAAGUCUCGCUCUCUGCCCCUCA	2.57e-08	1.73e-05
26	db/MIRBASE/Sus_scrofa_ssc.meme	ssc-miR-885-3p	MIMAT0013903	AUCCACUACACCCCGCUGCCU	7.66e-08	3.65e-05
27	db/MIRBASE/Sus_scrofa_ssc.meme	ssc-miR-9824-5p	MIMAT0037042	GCCACCCCGAUCGCCUCCGCC	1.21e-07	4.5e-05
28	db/MIRBASE/Sus_scrofa_ssc.meme	ssc-miR-2320-5p	MIMAT0020597	CCGACAGCUGGACCCUGUGCCA	1.09e-07	5.26e-05
29	db/MIRBASE/Sus_scrofa_ssc.meme	ssc-miR-214	MIMAT0002147	CUGCCUGUCUGUGCCUGCUGU	1.32e-07	7.86e-05
30	db/MIRBASE/Sus_scrofa_ssc.meme	ssc-miR-326	MIMAT0002140	CUGGAGGAAGGGCCCAGAGG	3.5e-07	0.000213
31	db/MIRBASE/Sus_scrofa_ssc.meme	ssc-miR-128	MIMAT0002157	AAAGAGACCGGUUCACUGUGA	5.39e-07	0.000226
32	db/MIRBASE/Sus_scrofa_ssc.meme	ssc-miR-9811-5p	MIMAT0037029	GCUCCUCCACGAUCCAGCGCG	1.36e-06	0.000364
33	db/MIRBASE/Sus_scrofa_ssc.meme	ssc-miR-155-3p	MIMAT0017953	UGUUAAUGCUAACAUGUAGGA	1.55e-06	0.000459
34	db/MIRBASE/Sus_scrofa_ssc.meme	ssc-miR-2411	MIMAT0025389	GCUGCAUCUGACAGUCACUCCA	1.13e-06	0.000466
35	db/MIRBASE/Sus_scrofa_ssc.meme	ssc-miR-222	MIMAT0013942	GAGACCCAGUAGCCAGAUGUAGCU	2.24e-06	0.000576
36	db/MIRBASE/Sus_scrofa_ssc.meme	ssc-miR-532-3p	MIMAT0013941	UGCAAGCCUUGGGUGUGGGAGG	1.54e-06	0.000855
37	db/MIRBASE/Sus_scrofa_ssc.meme	ssc-miR-1306-5p	MIMAT0013937	UGGACGUUUGCAGGGGAGGUGG	2.52e-06	0.00113
38	db/MIRBASE/Sus_scrofa_ssc.meme	ssc-miR-7135-3p	MIMAT0028146	CUGCUCAGAGACACAGACAGAU	3.64e-06	0.00125
39	db/MIRBASE/Sus_scrofa_ssc.meme	ssc-miR-9787-3p	MIMAT0037004	ACCCAACGAUCUCUUUCUCU	2.99e-06	0.00134
40	db/MIRBASE/Sus_scrofa_ssc.meme	ssc-miR-150	MIMAT0025365	CACUGGUACAAGGGUUGGGAGA	3.01e-06	0.00157
41	db/MIRBASE/Sus_scrofa_ssc.meme	ssc-miR-676-3p	MIMAT0013943	AACUCAACAACCUUAGGACGG	1.01e-05	0.00168
42	db/MIRBASE/Sus_scrofa_ssc.meme	ssc-miR-103	MIMAT0002154	UCAUAGCCCUGUACAAUGCUGCU	5.3e-06	0.0022
43	db/MIRBASE/Sus_scrofa_ssc.meme	ssc-miR-9812-3p	MIMAT0037030	GCCCGACGACUUACAGAGCG	5.35e-06	0.00225
44	db/MIRBASE/Sus_scrofa_ssc.meme	ssc-miR-101	MIMAT0010185	UUCAGUUAUCACAGUACUGUA	7.8e-06	0.00232
45	db/MIRBASE/Sus_scrofa_ssc.meme	ssc-miR-9788-3p	MIMAT0037005	UGGUGGUGGUAGCCUCUCCUCU	4.72e-06	0.00246
46	db/MIRBASE/Sus_scrofa_ssc.meme	ssc-miR-7141-3p	MIMAT0028158	GGAACGGUUUGGACGUUAAGA	1.05e-05	0.00256
47	db/MIRBASE/Sus_scrofa_ssc.meme	ssc-miR-4334-3p	MIMAT0020366	GAGCUCCUGGAGGACAGGGA	5.33e-06	0.00264
48	db/MIRBASE/Sus_scrofa_ssc.meme	ssc-miR-7136-3p	MIMAT0028148	GCUUCUGGUUCAAACACUGAGA	6.94e-06	0.00304
49	db/MIRBASE/Sus_scrofa_ssc.meme	ssc-miR-204	MIMAT0002164	AGGCAUAGGAUGACAAAGGGAA	5.83e-06	0.00309
50	db/MIRBASE/Sus_scrofa_ssc.meme	ssc-miR-183	MIMAT0002145	CAGUGAAUUCUACCAGUGCCAUA	1.05e-05	0.00325
51	db/MIRBASE/Sus_scrofa_ssc.meme	ssc-miR-1296-5p	MIMAT0022964	GGAGAUGGAGCCAGGGCCCUAA	7.73e-06	0.00352
52	db/MIRBASE/Sus_scrofa_ssc.meme	ssc-miR-497	MIMAT0013926	ACAAACCACAGUGUGCUGCUG	8.34e-06	0.00373
53	db/MIRBASE/Sus_scrofa_ssc.meme	ssc-miR-27a	MIMAT0002148	GCGGAACUUAGCCACUGUGAA	8.67e-06	0.00373
54	db/MIRBASE/Sus_scrofa_ssc.meme	ssc-miR-6782-3p	MIMAT0037064	CAGGGCGGGAGACCAGAGGUCA	9.36e-06	0.00374
55	db/MIRBASE/Sus_scrofa_ssc.meme	ssc-miR-7142-5p	MIMAT0028159	CCCUUGAAGGCCCCUCGGAGAGU	8.34e-06	0.00375
56	db/MIRBASE/Sus_scrofa_ssc.meme	ssc-miR-1307	MIMAT0013936	CACGACCGACGCCACGCCGAGU	2.17e-05	0.00518
57	db/MIRBASE/Sus_scrofa_ssc.meme	ssc-miR-107	MIMAT0002155	UGAUAGCCCUGUACAAUGCUGCU	1.49e-05	0.00615
58	db/MIRBASE/Sus_scrofa_ssc.meme	ssc-miR-202-3p	MIMAT0022956	UUCCCAUGCCUACACCUCU	1.2e-05	0.00617
59	db/MIRBASE/Sus_scrofa_ssc.meme	ssc-miR-7144-3p	MIMAT0028164	UCGCGGUCUCGGGACAAGGAGC	1.6e-05	0.00775
60	db/MIRBASE/Sus_scrofa_ssc.meme	ssc-miR-423-3p	MIMAT0013881	ACUGAGGGGCCUCAGACCGAGCU	2.81e-05	0.00784
61	db/MIRBASE/Sus_scrofa_ssc.meme	ssc-miR-664-5p	MIMAT0013906	AUCCAAUCACUUCUCCUAGCCUG	2.58e-05	0.0098
62	db/MIRBASE/Sus_scrofa_ssc.meme	ssc-miR-7138-5p	MIMAT0028151	AGAUGGAUGGACACUUGCUGGGA	2.05e-05	0.00982
63	db/MIRBASE/Sus_scrofa_ssc.meme	ssc-miR-185	MIMAT0007759	UCAGGAACUGCCUUUCUCUCCA	2.33e-05	0.0128
64	db/MIRBASE/Sus_scrofa_ssc.meme	ssc-miR-34a	MIMAT0007757	ACAACCAGCUAAGACACUGCCA	3.27e-05	0.0153
65	db/MIRBASE/Sus_scrofa_ssc.meme	ssc-miR-9845-5p	MIMAT0037063	CCCGGGCCGAUCUGGGUUCA	4.55e-05	0.0165
66	db/MIRBASE/Sus_scrofa_ssc.meme	ssc-miR-15b	MIMAT0002125	UGUAAACCAUGAUGUGCUGCUA	4.42e-05	0.0177
67	db/MIRBASE/Sus_scrofa_ssc.meme	ssc-miR-7139-3p	MIMAT0028154	CCUCAUCCCAUCCUGUGCCCUA	3.64e-05	0.0202
68	db/MIRBASE/Sus_scrofa_ssc.meme	ssc-miR-339-5p	MIMAT0013939	GUGAGCUCCUGGAGGACAGGGA	4.72e-05	0.0216
69	db/MIRBASE/Sus_scrofa_ssc.meme	ssc-miR-671-5p	MIMAT0025381	CCUCCAGCCCCUCCAGGGCUUCCU	4.69e-05	0.0216

## Sheet: Location of miRNA binding
Table S5.2 All predicted miRNAs binding events. Tp, the sequence was labeled as 'positive'.
motif_DB	motif_ID	seq_ID	FASTA_score	PWM_score	class	gene	strand
db/MIRBASE/Sus_scrofa_ssc.meme	ssc-miR-15b	18:54656518-54657446	1162	168.832	tp	ENSSSCG00000030497	-
db/MIRBASE/Sus_scrofa_ssc.meme	ssc-miR-15b	12:15186083-15187200	488	93.4695	tp	ENSSSCG00000028698	+
db/MIRBASE/Sus_scrofa_ssc.meme	ssc-miR-15b	6:37604714-37604926	51	92.644	tp	ENSSSCG00000002846	+
db/MIRBASE/Sus_scrofa_ssc.meme	ssc-miR-15b	9:90767016-90767928	977	88.5741	tp	ENSSSCG00000015380	-
db/MIRBASE/Sus_scrofa_ssc.meme	ssc-miR-15b	6:54546521-54546800	56	71.0123	tp	ENSSSCG00000003168	+
db/MIRBASE/Sus_scrofa_ssc.meme	ssc-miR-15b	18:51902534-51903640	1087	55.1442	tp	ENSSSCG00000025060	-
db/MIRBASE/Sus_scrofa_ssc.meme	ssc-miR-15b	9:73782163-73782401	1250	52.3329	tp	ENSSSCG00000036385	-
db/MIRBASE/Sus_scrofa_ssc.meme	ssc-miR-15b	14:47406936-47407001	864	51.9709	tp	ENSSSCG00000010008	-
db/MIRBASE/Sus_scrofa_ssc.meme	ssc-miR-15b	7:43597151-43597758	694	48.2936	tp	ENSSSCG00000001732	-
db/MIRBASE/Sus_scrofa_ssc.meme	ssc-miR-15b	18:48713339-48713661	1003	41.995	tp	ENSSSCG00000016721	-
db/MIRBASE/Sus_scrofa_ssc.meme	ssc-miR-15b	13:124589158-124589292	246	37.0135	tp	ENSSSCG00000011803	+
db/MIRBASE/Sus_scrofa_ssc.meme	ssc-miR-15b	11:49127583-49128406	509	25.9516	tp	ENSSSCG00000031288	+
db/MIRBASE/Sus_scrofa_ssc.meme	ssc-miR-15b	2:73286908-73289652	1163	24.3747	tp	ENSSSCG00000030546	-
db/MIRBASE/Sus_scrofa_ssc.meme	ssc-miR-15b	12:20028112-20030094	1018	22.1773	tp	ENSSSCG00000017385	-
db/MIRBASE/Sus_scrofa_ssc.meme	ssc-miR-15b	6:27792030-27792557	653	20.894	tp	ENSSSCG00000040749	+
db/MIRBASE/Sus_scrofa_ssc.meme	ssc-miR-15b	12:22654608-22654926	1022	20.2619	tp	ENSSSCG00000017499	-
db/MIRBASE/Sus_scrofa_ssc.meme	ssc-miR-15b	2:8087828-8088526	919	19.6905	tp	ENSSSCG00000013045	-
db/MIRBASE/Sus_scrofa_ssc.meme	ssc-miR-15b	14:8991324-8992696	853	19.3193	tp	ENSSSCG00000009649	-
db/MIRBASE/Sus_scrofa_ssc.meme	ssc-miR-15b	2:57262261-57262933	572	18.337	tp	ENSSSCG00000035650	+
db/MIRBASE/Sus_scrofa_ssc.meme	ssc-miR-15b	6:67116948-67119507	718	17.9781	tp	ENSSSCG00000003369	-
db/MIRBASE/Sus_scrofa_ssc.meme	ssc-miR-15b	X:91650053-91650204	265	16.9769	tp	ENSSSCG00000012586	+
db/MIRBASE/Sus_scrofa_ssc.meme	ssc-miR-15b	6:55335936-55336554	715	15.0473	tp	ENSSSCG00000003217	-
db/MIRBASE/Sus_scrofa_ssc.meme	ssc-miR-15b	13:189273762-189275838	406	14.0164	tp	ENSSSCG00000023028	+
db/MIRBASE/Sus_scrofa_ssc.meme	ssc-miR-15b	6:128046569-128048036	98	13.3636	tp	ENSSSCG00000005773	+
db/MIRBASE/Sus_scrofa_ssc.meme	ssc-miR-15b	12:52664673-52664724	617	12.7007	tp	ENSSSCG00000038359	+
db/MIRBASE/Sus_scrofa_ssc.meme	ssc-miR-15b	5:79561254-79562719	1121	12.1996	tp	ENSSSCG00000027792	-
db/MIRBASE/Sus_scrofa_ssc.meme	ssc-miR-15b	15:140245587-140246319	535	11.8764	tp	ENSSSCG00000032919	+
db/MIRBASE/Sus_scrofa_ssc.meme	ssc-miR-15b	14:15014147-15014403	1068	11.8167	tp	ENSSSCG00000023666	-
db/MIRBASE/Sus_scrofa_ssc.meme	ssc-miR-15b	7:112167994-112171750	437	11.6802	tp	ENSSSCG00000025768	+
db/MIRBASE/Sus_scrofa_ssc.meme	ssc-miR-15b	4:69014040-69015754	106	10.4951	tp	ENSSSCG00000006220	+
db/MIRBASE/Sus_scrofa_ssc.meme	ssc-miR-15b	9:123751557-123753248	978	10.2926	tp	ENSSSCG00000015545	-
db/MIRBASE/Sus_scrofa_ssc.meme	ssc-miR-15b	3:18568193-18568309	145	9.87669	tp	ENSSSCG00000007805	+
db/MIRBASE/Sus_scrofa_ssc.meme	ssc-miR-15b	6:14986700-14988286	1091	9.32081	tp	ENSSSCG00000025218	-
db/MIRBASE/Sus_scrofa_ssc.meme	ssc-miR-15b	9:53026408-53027303	427	8.85022	tp	ENSSSCG00000024913	+
db/MIRBASE/Sus_scrofa_ssc.meme	ssc-miR-15b	17:35366142-35367244	1235	8.78527	tp	ENSSSCG00000035357	-
db/MIRBASE/Sus_scrofa_ssc.meme	ssc-miR-15b	6:62767668-62768311	390	8.6843	tp	ENSSSCG00000021888	+
db/MIRBASE/Sus_scrofa_ssc.meme	ssc-miR-15b	3:39942373-39942833	820	8.1093	tp	ENSSSCG00000008038	-
db/MIRBASE/Sus_scrofa_ssc.meme	ssc-miR-15b	11:45000742-45002068	1305	7.9315	tp	ENSSSCG00000040073	-
db/MIRBASE/Sus_scrofa_ssc.meme	ssc-miR-15b	4:15765140-15765931	100	7.9041	tp	ENSSSCG00000005979	+
db/MIRBASE/Sus_scrofa_ssc.meme	ssc-miR-15b	3:69252147-69254050	388	7.62254	tp	ENSSSCG00000021579	+
db/MIRBASE/Sus_scrofa_ssc.meme	ssc-miR-15b	15:121289547-121290152	995	7.57979	tp	ENSSSCG00000016216	-
db/MIRBASE/Sus_scrofa_ssc.meme	ssc-miR-15b	14:41746499-41746893	861	7.1922	tp	ENSSSCG00000009938	-
db/MIRBASE/Sus_scrofa_ssc.meme	ssc-miR-15b	12:51505277-51506130	1228	7.11014	tp	ENSSSCG00000034958	-
db/MIRBASE/Sus_scrofa_ssc.meme	ssc-miR-15b	5:63970549-63971173	672	7.07187	tp	ENSSSCG00000000691	-
db/MIRBASE/Sus_scrofa_ssc.meme	ssc-miR-15b	12:6185520-6186029	1011	6.79419	tp	ENSSSCG00000017215	-
db/MIRBASE/Sus_scrofa_ssc.meme	ssc-miR-15b	4:99351767-99352758	508	6.61841	tp	ENSSSCG00000031262	+
db/MIRBASE/Sus_scrofa_ssc.meme	ssc-miR-15b	3:22639980-22643401	1307	6.61028	tp	ENSSSCG00000040265	-
db/MIRBASE/Sus_scrofa_ssc.meme	ssc-miR-15b	2:80225456-80228413	944	6.5702	tp	ENSSSCG00000014033	-
db/MIRBASE/Sus_scrofa_ssc.meme	ssc-miR-15b	13:133426375-133426709	392	6.36987	tp	ENSSSCG00000021918	+
db/MIRBASE/Sus_scrofa_ssc.meme	ssc-miR-15b	17:37549972-37551379	1108	6.35419	tp	ENSSSCG00000026617	-
db/MIRBASE/Sus_scrofa_ssc.meme	ssc-miR-15b	9:64206758-64207001	315	6.32467	tp	ENSSSCG00000015271	+
db/MIRBASE/Sus_scrofa_ssc.meme	ssc-miR-15b	3:126772436-126772778	162	6.00929	tp	ENSSSCG00000008638	+
db/MIRBASE/Sus_scrofa_ssc.meme	ssc-miR-15b	12:40068367-40068816	453	5.75317	tp	ENSSSCG00000026989	+
db/MIRBASE/Sus_scrofa_ssc.meme	ssc-miR-15b	2:9146905-9146960	275	5.69083	tp	ENSSSCG00000013062	+
db/MIRBASE/Sus_scrofa_ssc.meme	ssc-miR-15b	5:14973483-14975982	1175	5.65559	tp	ENSSSCG00000031381	-
db/MIRBASE/Sus_scrofa_ssc.meme	ssc-miR-15b	9:124130579-124131335	396	5.60254	tp	ENSSSCG00000022292	+
db/MIRBASE/Sus_scrofa_ssc.meme	ssc-miR-15b	14:75092735-75095045	606	5.51549	tp	ENSSSCG00000037728	+
db/MIRBASE/Sus_scrofa_ssc.meme	ssc-miR-15b	7:120412550-120413281	708	5.46007	tp	ENSSSCG00000002508	-
db/MIRBASE/Sus_scrofa_ssc.meme	ssc-miR-15b	1:16202863-16203379	737	5.45649	tp	ENSSSCG00000004103	-
db/MIRBASE/Sus_scrofa_ssc.meme	ssc-miR-15b	3:79941561-79941922	156	5.33004	tp	ENSSSCG00000008377	+
db/MIRBASE/Sus_scrofa_ssc.meme	ssc-miR-15b	13:34111081-34111606	506	5.30725	tp	ENSSSCG00000030229	+
db/MIRBASE/Sus_scrofa_ssc.meme	ssc-miR-15b	5:15690997-15692942	500	5.23431	tp	ENSSSCG00000029652	+
db/MIRBASE/Sus_scrofa_ssc.meme	ssc-miR-15b	5:9968933-9970016	665	5.22693	tp	ENSSSCG00000000119	-
db/MIRBASE/Sus_scrofa_ssc.meme	ssc-miR-15b	2:76107645-76108032	1056	5.09178	tp	ENSSSCG00000022689	-
db/MIRBASE/Sus_scrofa_ssc.meme	ssc-miR-15b	X:36330695-36331106	911	5.09073	tp	ENSSSCG00000012249	-
db/MIRBASE/Sus_scrofa_ssc.meme	ssc-miR-15b	6:160108142-160110761	1288	4.98984	tp	ENSSSCG00000038762	-
db/MIRBASE/Sus_scrofa_ssc.meme	ssc-miR-15b	2:137803992-137804903	953	4.77854	tp	ENSSSCG00000014310	-
db/MIRBASE/Sus_scrofa_ssc.meme	ssc-miR-15b	6:54568339-54568745	555	4.72524	tp	ENSSSCG00000034448	+
db/MIRBASE/Sus_scrofa_ssc.meme	ssc-miR-15b	5:6199950-6201938	1	4.68408	tp	ENSSSCG00000000039	+
db/MIRBASE/Sus_scrofa_ssc.meme	ssc-miR-15b	6:64311745-64312477	1123	4.65625	tp	ENSSSCG00000027916	-
db/MIRBASE/Sus_scrofa_ssc.meme	ssc-miR-15b	15:113111433-113114346	994	4.33455	tp	ENSSSCG00000016158	-
db/MIRBASE/Sus_scrofa_ssc.meme	ssc-miR-15b	13:32699115-32699844	230	4.27255	tp	ENSSSCG00000011397	+
db/MIRBASE/Sus_scrofa_ssc.meme	ssc-miR-15b	12:26678208-26679612	1126	4.15313	tp	ENSSSCG00000028019	-
db/MIRBASE/Sus_scrofa_ssc.meme	ssc-miR-15b	6:39366767-39368933	1116	4.14876	tp	ENSSSCG00000027085	-
db/MIRBASE/Sus_scrofa_ssc.meme	ssc-miR-15b	4:97893998-97894293	119	4.13568	tp	ENSSSCG00000006624	+
db/MIRBASE/Sus_scrofa_ssc.meme	ssc-miR-15b	6:74913700-74915431	538	4.08842	tp	ENSSSCG00000032950	+
db/MIRBASE/Sus_scrofa_ssc.meme	ssc-miR-15b	7:38023976-38025149	28	4.03921	tp	ENSSSCG00000001651	+
db/MIRBASE/Sus_scrofa_ssc.meme	ssc-miR-15b	X:125054220-125056440	270	4.02678	tp	ENSSSCG00000012825	+
db/MIRBASE/Sus_scrofa_ssc.meme	ssc-miR-15b	18:5899573-5900604	997	3.88894	tp	ENSSSCG00000016438	-
db/MIRBASE/Sus_scrofa_ssc.meme	ssc-miR-15b	17:46123015-46125122	136	3.87197	tp	ENSSSCG00000007362	+
db/MIRBASE/Sus_scrofa_ssc.meme	ssc-miR-15b	7:36377637-36378736	578	3.82064	tp	ENSSSCG00000036018	+
db/MIRBASE/Sus_scrofa_ssc.meme	ssc-miR-15b	6:94822976-94823366	727	3.80799	tp	ENSSSCG00000003651	-
db/MIRBASE/Sus_scrofa_ssc.meme	ssc-miR-15b	1:76232957-76234671	76	3.74424	tp	ENSSSCG00000004403	+
db/MIRBASE/Sus_scrofa_ssc.meme	ssc-miR-15b	5:91756379-91757598	18	3.73322	tp	ENSSSCG00000000916	+
db/MIRBASE/Sus_scrofa_ssc.meme	ssc-miR-15b	14:34283081-34284333	860	3.71589	tp	ENSSSCG00000009849	-
db/MIRBASE/Sus_scrofa_ssc.meme	ssc-miR-15b	6:71222718-71227701	408	3.62966	tp	ENSSSCG00000023126	+
db/MIRBASE/Sus_scrofa_ssc.meme	ssc-miR-15b	6:39744421-39745985	52	3.62476	tp	ENSSSCG00000002854	+
db/MIRBASE/Sus_scrofa_ssc.meme	ssc-miR-15b	2:61429523-61431326	942	3.56489	tp	ENSSSCG00000013848	-
db/MIRBASE/Sus_scrofa_ssc.meme	ssc-miR-15b	9:45714593-45716536	558	3.52826	tp	ENSSSCG00000034527	+
db/MIRBASE/Sus_scrofa_ssc.meme	ssc-miR-15b	4:90203046-90204076	407	3.49232	tp	ENSSSCG00000023091	+
db/MIRBASE/Sus_scrofa_ssc.meme	ssc-miR-15b	12:6366666-6367543	356	3.38687	tp	ENSSSCG00000017226	+
db/MIRBASE/Sus_scrofa_ssc.meme	ssc-miR-15b	13:207493658-207494046	1174	3.36927	tp	ENSSSCG00000031249	-
db/MIRBASE/Sus_scrofa_ssc.meme	ssc-miR-15b	1:106911278-106911478	746	3.27474	tp	ENSSSCG00000004542	-
db/MIRBASE/Sus_scrofa_ssc.meme	ssc-miR-15b	2:15191180-15193057	278	3.26126	tp	ENSSSCG00000013239	+
db/MIRBASE/Sus_scrofa_ssc.meme	ssc-miR-15b	13:167796376-167797381	1223	3.24998	tp	ENSSSCG00000034645	-
db/MIRBASE/Sus_scrofa_ssc.meme	ssc-miR-15b	3:56774251-56782654	568	3.15689	tp	ENSSSCG00000035533	+
db/MIRBASE/Sus_scrofa_ssc.meme	ssc-miR-15b	14:56125150-56127680	204	3.15456	tp	ENSSSCG00000010158	+
db/MIRBASE/Sus_scrofa_ssc.meme	ssc-miR-15b	9:44177684-44178407	969	3.14371	tp	ENSSSCG00000015067	-
db/MIRBASE/Sus_scrofa_ssc.meme	ssc-miR-15b	5:221470-222804	680	3.08403	tp	ENSSSCG00000000965	-
db/MIRBASE/Sus_scrofa_ssc.meme	ssc-miR-15b	14:48556203-48556492	200	3.05173	tp	ENSSSCG00000010035	+
db/MIRBASE/Sus_scrofa_ssc.meme	ssc-miR-15b	12:34123118-34123691	1231	2.99909	tp	ENSSSCG00000035193	-
db/MIRBASE/Sus_scrofa_ssc.meme	ssc-miR-15b	6:84200727-84209879	721	2.96879	tp	ENSSSCG00000003564	-
db/MIRBASE/Sus_scrofa_ssc.meme	ssc-miR-15b	16:27937919-27939447	1006	2.96522	tp	ENSSSCG00000016872	-
db/MIRBASE/Sus_scrofa_ssc.meme	ssc-miR-15b	15:23697959-23699583	581	2.93808	tp	ENSSSCG00000036229	+
db/MIRBASE/Sus_scrofa_ssc.meme	ssc-miR-15b	2:69202703-69203029	937	2.93619	tp	ENSSSCG00000013647	-
db/MIRBASE/Sus_scrofa_ssc.meme	ssc-miR-15b	3:4733518-4735299	510	2.93217	tp	ENSSSCG00000031432	+
db/MIRBASE/Sus_scrofa_ssc.meme	ssc-miR-15b	17:39520207-39521190	135	2.92417	tp	ENSSSCG00000007315	+
db/MIRBASE/Sus_scrofa_ssc.meme	ssc-miR-15b	6:59452937-59453078	717	2.9155	tp	ENSSSCG00000003288	-
db/MIRBASE/Sus_scrofa_ssc.meme	ssc-miR-15b	18:36578947-36580344	1002	2.90409	tp	ENSSSCG00000016653	-
db/MIRBASE/Sus_scrofa_ssc.meme	ssc-miR-15b	14:59551932-59552280	205	2.88482	tp	ENSSSCG00000010181	+
db/MIRBASE/Sus_scrofa_ssc.meme	ssc-miR-15b	9:46247283-46247655	972	2.82249	tp	ENSSSCG00000015105	-
db/MIRBASE/Sus_scrofa_ssc.meme	ssc-miR-15b	7:19489383-19490039	687	2.7569	tp	ENSSSCG00000001092	-
db/MIRBASE/Sus_scrofa_ssc.meme	ssc-miR-15b	6:4501237-4501374	47	2.7447	tp	ENSSSCG00000002681	+
db/MIRBASE/Sus_scrofa_ssc.meme	ssc-miR-15b	18:45411008-45411508	493	2.74124	tp	ENSSSCG00000028997	+
db/MIRBASE/Sus_scrofa_ssc.meme	ssc-miR-15b	4:38665850-38666293	102	2.73258	tp	ENSSSCG00000006079	+
db/MIRBASE/Sus_scrofa_ssc.meme	ssc-miR-15b	14:55125413-55127650	1290	2.72292	tp	ENSSSCG00000038853	-
db/MIRBASE/Sus_scrofa_ssc.meme	ssc-miR-15b	1:120046955-120047221	749	2.6973	tp	ENSSSCG00000004630	-
db/MIRBASE/Sus_scrofa_ssc.meme	ssc-miR-15b	6:51886286-51887119	582	2.6869	tp	ENSSSCG00000036317	+
db/MIRBASE/Sus_scrofa_ssc.meme	ssc-miR-15b	17:30236775-30237254	800	2.68612	tp	ENSSSCG00000007116	-
db/MIRBASE/Sus_scrofa_ssc.meme	ssc-miR-15b	5:30488327-30489706	669	2.64897	tp	ENSSSCG00000000473	-
db/MIRBASE/Sus_scrofa_ssc.meme	ssc-miR-15b	9:39927800-39928430	310	2.62327	tp	ENSSSCG00000015040	+
db/MIRBASE/Sus_scrofa_ssc.meme	ssc-miR-15b	1:161628298-161631644	86	2.58708	tp	ENSSSCG00000004908	+
db/MIRBASE/Sus_scrofa_ssc.meme	ssc-miR-15b	3:8499285-8500015	810	2.58548	tp	ENSSSCG00000007667	-
db/MIRBASE/Sus_scrofa_ssc.meme	ssc-miR-15b	6:75170608-75171895	1262	2.57272	tp	ENSSSCG00000037457	-
db/MIRBASE/Sus_scrofa_ssc.meme	ssc-miR-15b	5:40418035-40418377	1111	2.55544	tp	ENSSSCG00000026719	-
db/MIRBASE/Sus_scrofa_ssc.meme	ssc-miR-15b	15:139936490-139937162	337	2.54593	tp	ENSSSCG00000016376	+
db/MIRBASE/Sus_scrofa_ssc.meme	ssc-miR-15b	13:190276820-190277422	909	2.48862	tp	ENSSSCG00000012026	-
db/MIRBASE/Sus_scrofa_ssc.meme	ssc-miR-15b	6:84809539-84810808	722	2.48636	tp	ENSSSCG00000003578	-
db/MIRBASE/Sus_scrofa_ssc.meme	ssc-miR-15b	14:41468973-41470209	198	2.47548	tp	ENSSSCG00000009934	+
db/MIRBASE/Sus_scrofa_ssc.meme	ssc-miR-15b	9:124773833-124775733	321	2.46263	tp	ENSSSCG00000015558	+
db/MIRBASE/Sus_scrofa_ssc.meme	ssc-miR-15b	AEMK02000258.1:418975-419465	1239	2.45912	tp	ENSSSCG00000035675	-
db/MIRBASE/Sus_scrofa_ssc.meme	ssc-miR-15b	12:25596521-25597270	1023	2.44967	tp	ENSSSCG00000017549	-
db/MIRBASE/Sus_scrofa_ssc.meme	ssc-miR-15b	5:10137365-10138900	1046	2.43175	tp	ENSSSCG00000021663	-
db/MIRBASE/Sus_scrofa_ssc.meme	ssc-miR-15b	3:39548195-39548260	1117	2.40795	tp	ENSSSCG00000027098	-
db/MIRBASE/Sus_scrofa_ssc.meme	ssc-miR-15b	3:44281361-44282480	1115	2.39372	tp	ENSSSCG00000026954	-
db/MIRBASE/Sus_scrofa_ssc.meme	ssc-miR-15b	X:57556435-57558514	260	2.37064	tp	ENSSSCG00000012403	+
db/MIRBASE/Sus_scrofa_ssc.meme	ssc-miR-15b	13:68786882-68788111	1244	2.37061	tp	ENSSSCG00000035811	-
db/MIRBASE/Sus_scrofa_ssc.meme	ssc-miR-15b	4:110647808-110648387	793	2.36867	tp	ENSSSCG00000006829	-
db/MIRBASE/Sus_scrofa_ssc.meme	ssc-miR-15b	6:93885464-93885950	725	2.36062	tp	ENSSSCG00000003642	-
db/MIRBASE/Sus_scrofa_ssc.meme	ssc-miR-15b	1:164352481-164353854	756	2.35272	tp	ENSSSCG00000004942	-
db/MIRBASE/Sus_scrofa_ssc.meme	ssc-miR-15b	15:88332860-88333738	990	2.33048	tp	ENSSSCG00000016018	-
db/MIRBASE/Sus_scrofa_ssc.meme	ssc-miR-15b	12:5633916-5635771	354	2.31897	tp	ENSSSCG00000017202	+
db/MIRBASE/Sus_scrofa_ssc.meme	ssc-miR-15b	12:51522106-51524793	512	2.3061	tp	ENSSSCG00000031530	+
db/MIRBASE/Sus_scrofa_ssc.meme	ssc-miR-15b	14:35351723-35353172	194	2.29805	tp	ENSSSCG00000009858	+
db/MIRBASE/Sus_scrofa_ssc.meme	ssc-miR-15b	1:235871075-235880095	765	2.29586	tp	ENSSSCG00000005303	-
db/MIRBASE/Sus_scrofa_ssc.meme	ssc-miR-15b	13:199606596-199606792	376	2.24036	tp	ENSSSCG00000020706	+
db/MIRBASE/Sus_scrofa_ssc.meme	ssc-miR-15b	3:17805377-17805778	627	2.23491	tp	ENSSSCG00000038852	+
db/MIRBASE/Sus_scrofa_ssc.meme	ssc-miR-15b	12:6045431-6046763	355	2.2262	tp	ENSSSCG00000017208	+
db/MIRBASE/Sus_scrofa_ssc.meme	ssc-miR-15b	4:109140489-109142240	436	2.21219	tp	ENSSSCG00000025704	+
db/MIRBASE/Sus_scrofa_ssc.meme	ssc-miR-15b	9:67648863-67649298	1195	2.16726	tp	ENSSSCG00000032446	-
db/MIRBASE/Sus_scrofa_ssc.meme	ssc-miR-15b	6:56555768-56556086	626	2.15263	tp	ENSSSCG00000038825	+
db/MIRBASE/Sus_scrofa_ssc.meme	ssc-miR-15b	3:49626803-49627418	1127	2.14475	tp	ENSSSCG00000028020	-
db/MIRBASE/Sus_scrofa_ssc.meme	ssc-miR-15b	12:23374676-23375774	631	2.13312	tp	ENSSSCG00000039198	+
db/MIRBASE/Sus_scrofa_ssc.meme	ssc-miR-15b	3:58919416-58919551	150	2.13135	tp	ENSSSCG00000008227	+
db/MIRBASE/Sus_scrofa_ssc.meme	ssc-miR-15b	13:136807928-136809672	247	2.10643	tp	ENSSSCG00000011867	+
db/MIRBASE/Sus_scrofa_ssc.meme	ssc-miR-15b	14:4317292-4318575	487	2.1034	tp	ENSSSCG00000028694	+
db/MIRBASE/Sus_scrofa_ssc.meme	ssc-miR-15b	6:86098934-86099656	724	2.08084	tp	ENSSSCG00000003589	-
db/MIRBASE/Sus_scrofa_ssc.meme	ssc-miR-15b	14:40458244-40458767	195	2.0769	tp	ENSSSCG00000009904	+
db/MIRBASE/Sus_scrofa_ssc.meme	ssc-miR-15b	15:77600012-77600354	329	2.06434	tp	ENSSSCG00000015947	+
db/MIRBASE/Sus_scrofa_ssc.meme	ssc-miR-15b	4:125432773-125433556	1118	2.0572	tp	ENSSSCG00000027251	-
db/MIRBASE/Sus_scrofa_ssc.meme	ssc-miR-15b	4:101588860-101589615	789	2.04462	tp	ENSSSCG00000006720	-
db/MIRBASE/Sus_scrofa_ssc.meme	ssc-miR-15b	9:75246958-75248794	976	1.99612	tp	ENSSSCG00000015334	-
db/MIRBASE/Sus_scrofa_ssc.meme	ssc-miR-15b	2:85656799-85659128	566	1.99135	tp	ENSSSCG00000035355	+
db/MIRBASE/Sus_scrofa_ssc.meme	ssc-miR-15b	11:63751717-63752856	185	1.98304	tp	ENSSSCG00000009492	+
db/MIRBASE/Sus_scrofa_ssc.meme	ssc-miR-15b	7:36379544-36380281	1067	1.94099	tp	ENSSSCG00000023366	-
db/MIRBASE/Sus_scrofa_ssc.meme	ssc-miR-15b	4:54859957-54862104	1098	1.93342	tp	ENSSSCG00000025980	-
db/MIRBASE/Sus_scrofa_ssc.meme	ssc-miR-15b	6:167322199-167322332	1254	1.86818	tp	ENSSSCG00000036620	-
db/MIRBASE/Sus_scrofa_ssc.meme	ssc-miR-15b	2:69644009-69644587	936	1.86244	tp	ENSSSCG00000013634	-
db/MIRBASE/Sus_scrofa_ssc.meme	ssc-miR-15b	17:62180066-62181104	550	1.85711	tp	ENSSSCG00000034173	+
db/MIRBASE/Sus_scrofa_ssc.meme	ssc-miR-15b	10:65572836-65678292	224	1.85365	tp	ENSSSCG00000011147	+
db/MIRBASE/Sus_scrofa_ssc.meme	ssc-miR-15b	4:111234155-111339808	794	1.82628	tp	ENSSSCG00000006845	-
db/MIRBASE/Sus_scrofa_ssc.meme	ssc-miR-15b	12:42871992-42875695	370	1.81188	tp	ENSSSCG00000017741	+
db/MIRBASE/Sus_scrofa_ssc.meme	ssc-miR-15b	5:6785959-6788091	1237	1.79706	tp	ENSSSCG00000035565	-
db/MIRBASE/Sus_scrofa_ssc.meme	ssc-miR-15b	3:16168371-16169453	143	1.79482	tp	ENSSSCG00000007732	+
db/MIRBASE/Sus_scrofa_ssc.meme	ssc-miR-15b	6:108461128-108461348	728	1.78567	tp	ENSSSCG00000003708	-
db/MIRBASE/Sus_scrofa_ssc.meme	ssc-miR-15b	4:105844605-105845725	124	1.77184	tp	ENSSSCG00000006752	+
db/MIRBASE/Sus_scrofa_ssc.meme	ssc-miR-15b	8:71273128-71275497	1061	1.74423	tp	ENSSSCG00000022940	-
db/MIRBASE/Sus_scrofa_ssc.meme	ssc-miR-15b	13:127712774-127714864	1319	1.7359	tp	ENSSSCG00000040904	-
db/MIRBASE/Sus_scrofa_ssc.meme	ssc-miR-15b	2:80574414-80575340	945	1.71538	tp	ENSSSCG00000014039	-
db/MIRBASE/Sus_scrofa_ssc.meme	ssc-miR-15b	12:15114100-15114145	357	1.71297	tp	ENSSSCG00000017288	+
db/MIRBASE/Sus_scrofa_ssc.meme	ssc-miR-15b	1:112365294-112369245	78	1.69255	tp	ENSSSCG00000004582	+
db/MIRBASE/Sus_scrofa_ssc.meme	ssc-miR-15b	4:93492721-93493236	786	1.68193	tp	ENSSSCG00000006480	-
db/MIRBASE/Sus_scrofa_ssc.meme	ssc-miR-15b	10:31011074-31011431	552	1.66756	tp	ENSSSCG00000034203	+
db/MIRBASE/Sus_scrofa_ssc.meme	ssc-miR-15b	5:78149663-78150579	594	1.6647	tp	ENSSSCG00000036775	+
db/MIRBASE/Sus_scrofa_ssc.meme	ssc-miR-15b	7:114607778-114609859	44	1.56919	tp	ENSSSCG00000002460	+
db/MIRBASE/Sus_scrofa_ssc.meme	ssc-miR-15b	12:23059879-23062673	363	1.55889	tp	ENSSSCG00000017510	+
db/MIRBASE/Sus_scrofa_ssc.meme	ssc-miR-15b	14:20034746-20036009	191	1.54422	tp	ENSSSCG00000009711	+
db/MIRBASE/Sus_scrofa_ssc.meme	ssc-miR-15b	14:51402740-51403993	203	1.54206	tp	ENSSSCG00000010132	+
db/MIRBASE/Sus_scrofa_ssc.meme	ssc-miR-15b	5:8827562-8828595	663	1.5182	tp	ENSSSCG00000000087	-
db/MIRBASE/Sus_scrofa_ssc.meme	ssc-miR-15b	4:54836425-54836598	104	1.50398	tp	ENSSSCG00000006151	+
db/MIRBASE/Sus_scrofa_ssc.meme	ssc-miR-15b	12:15307518-15308318	1258	1.4775	tp	ENSSSCG00000036944	-
db/MIRBASE/Sus_scrofa_ssc.meme	ssc-miR-15b	9:17414974-17416735	962	1.47641	tp	ENSSSCG00000014903	-
db/MIRBASE/Sus_scrofa_ssc.meme	ssc-miR-15b	12:25441565-25442371	1110	1.46419	tp	ENSSSCG00000026701	-
db/MIRBASE/Sus_scrofa_ssc.meme	ssc-miR-15b	6:17519290-17522577	1217	1.4477	tp	ENSSSCG00000033944	-
db/MIRBASE/Sus_scrofa_ssc.meme	ssc-miR-15b	6:83276542-83276961	59	1.44258	tp	ENSSSCG00000003553	+
db/MIRBASE/Sus_scrofa_ssc.meme	ssc-miR-15b	1:119588059-119589862	80	1.42857	tp	ENSSSCG00000004622	+
db/MIRBASE/Sus_scrofa_ssc.meme	ssc-miR-15b	5:16014421-16015616	3	1.4281	tp	ENSSSCG00000000214	+
db/MIRBASE/Sus_scrofa_ssc.meme	ssc-miR-15b	X:125366377-125367358	268	1.42387	tp	ENSSSCG00000012817	+
db/MIRBASE/Sus_scrofa_ssc.meme	ssc-miR-15b	1:273576541-273577841	426	1.40608	tp	ENSSSCG00000024912	+
db/MIRBASE/Sus_scrofa_ssc.meme	ssc-miR-15b	17:10643087-10643837	377	1.40219	tp	ENSSSCG00000020715	+
db/MIRBASE/Sus_scrofa_ssc.meme	ssc-miR-15b	13:200872514-200873676	910	1.38459	tp	ENSSSCG00000012063	-
db/MIRBASE/Sus_scrofa_ssc.meme	ssc-miR-15b	1:184412507-184416364	91	1.36714	tp	ENSSSCG00000005054	+
db/MIRBASE/Sus_scrofa_ssc.meme	ssc-miR-15b	13:40223009-40223186	898	1.33211	tp	ENSSSCG00000011477	-
db/MIRBASE/Sus_scrofa_ssc.meme	ssc-miR-15b	12:39936266-39936632	368	1.32137	tp	ENSSSCG00000017713	+
db/MIRBASE/Sus_scrofa_ssc.meme	ssc-miR-15b	14:24312812-24314241	855	1.31304	tp	ENSSSCG00000009746	-
db/MIRBASE/Sus_scrofa_ssc.meme	ssc-miR-15b	12:5354443-5355173	352	1.30611	tp	ENSSSCG00000017190	+
db/MIRBASE/Sus_scrofa_ssc.meme	ssc-miR-15b	2:5881630-5883518	391	1.29514	tp	ENSSSCG00000021891	+
db/MIRBASE/Sus_scrofa_ssc.meme	ssc-miR-15b	16:47650670-47650947	387	1.28847	tp	ENSSSCG00000021514	+
db/MIRBASE/Sus_scrofa_ssc.meme	ssc-miR-15b	3:16843811-16844515	1032	1.27889	tp	ENSSSCG00000020808	-
db/MIRBASE/Sus_scrofa_ssc.meme	ssc-miR-15b	13:26173452-26174509	228	1.27756	tp	ENSSSCG00000011284	+
db/MIRBASE/Sus_scrofa_ssc.meme	ssc-miR-15b	2:8462928-8463402	920	1.27398	tp	ENSSSCG00000013056	-
db/MIRBASE/Sus_scrofa_ssc.meme	ssc-miR-15b	14:31368545-31368918	857	1.24545	tp	ENSSSCG00000009817	-
db/MIRBASE/Sus_scrofa_ssc.meme	ssc-miR-15b	1:99035241-99036269	1218	1.24177	tp	ENSSSCG00000034415	-
db/MIRBASE/Sus_scrofa_ssc.meme	ssc-miR-15b	6:55749225-55749328	716	1.23255	tp	ENSSSCG00000003225	-
db/MIRBASE/Sus_scrofa_ssc.meme	ssc-miR-15b	X:57249486-57249757	259	1.22843	tp	ENSSSCG00000012394	+
db/MIRBASE/Sus_scrofa_ssc.meme	ssc-miR-15b	1:253923733-253923828	424	1.21824	tp	ENSSSCG00000024648	+
db/MIRBASE/Sus_scrofa_ssc.meme	ssc-miR-15b	17:52351858-52353696	1227	1.21768	tp	ENSSSCG00000034952	-
db/MIRBASE/Sus_scrofa_ssc.meme	ssc-miR-15b	6:50212928-50214714	713	1.19783	tp	ENSSSCG00000003047	-
db/MIRBASE/Sus_scrofa_ssc.meme	ssc-miR-15b	7:55654302-55654385	696	1.1898	tp	ENSSSCG00000001852	-
db/MIRBASE/Sus_scrofa_ssc.meme	ssc-miR-15b	18:46213631-46215858	583	1.18696	tp	ENSSSCG00000036350	+
db/MIRBASE/Sus_scrofa_ssc.meme	ssc-miR-15b	18:50960109-50961453	1005	1.18622	tp	ENSSSCG00000016750	-
db/MIRBASE/Sus_scrofa_ssc.meme	ssc-miR-15b	6:28487750-28489003	507	1.18061	tp	ENSSSCG00000030295	+
db/MIRBASE/Sus_scrofa_ssc.meme	ssc-miR-326	2:69644009-69644587	936	932.416	tp	ENSSSCG00000013634	-
db/MIRBASE/Sus_scrofa_ssc.meme	ssc-miR-326	3:17362208-17362302	1173	733.974	tp	ENSSSCG00000031247	-
db/MIRBASE/Sus_scrofa_ssc.meme	ssc-miR-326	4:96037479-96037754	116	458.777	tp	ENSSSCG00000006581	+
db/MIRBASE/Sus_scrofa_ssc.meme	ssc-miR-326	6:47296743-47297051	589	403.562	tp	ENSSSCG00000036658	+
db/MIRBASE/Sus_scrofa_ssc.meme	ssc-miR-326	2:9328268-9329130	921	403.447	tp	ENSSSCG00000013065	-
db/MIRBASE/Sus_scrofa_ssc.meme	ssc-miR-326	6:167867658-167868558	69	368.946	tp	ENSSSCG00000003943	+
db/MIRBASE/Sus_scrofa_ssc.meme	ssc-miR-326	2:8087828-8088526	919	281.685	tp	ENSSSCG00000013045	-
db/MIRBASE/Sus_scrofa_ssc.meme	ssc-miR-326	12:52581608-52581748	374	268.708	tp	ENSSSCG00000017947	+
db/MIRBASE/Sus_scrofa_ssc.meme	ssc-miR-326	7:38023976-38025149	28	267.793	tp	ENSSSCG00000001651	+
db/MIRBASE/Sus_scrofa_ssc.meme	ssc-miR-326	13:206205949-206206449	1315	188.037	tp	ENSSSCG00000040779	-
db/MIRBASE/Sus_scrofa_ssc.meme	ssc-miR-326	2:15342054-15342529	279	179.955	tp	ENSSSCG00000013242	+
db/MIRBASE/Sus_scrofa_ssc.meme	ssc-miR-326	2:74785907-74786645	1317	165.418	tp	ENSSSCG00000040860	-
db/MIRBASE/Sus_scrofa_ssc.meme	ssc-miR-326	7:75242134-75242173	699	155.553	tp	ENSSSCG00000002013	-
db/MIRBASE/Sus_scrofa_ssc.meme	ssc-miR-326	2:75124059-75125400	932	150.469	tp	ENSSSCG00000013481	-
db/MIRBASE/Sus_scrofa_ssc.meme	ssc-miR-326	8:6413338-6413905	1253	131.913	tp	ENSSSCG00000036501	-
db/MIRBASE/Sus_scrofa_ssc.meme	ssc-miR-326	2:52457384-52458064	288	126.359	tp	ENSSSCG00000013973	+
db/MIRBASE/Sus_scrofa_ssc.meme	ssc-miR-326	7:75169967-75171217	698	119.767	tp	ENSSSCG00000002008	-
db/MIRBASE/Sus_scrofa_ssc.meme	ssc-miR-326	7:37086777-37087357	450	114.937	tp	ENSSSCG00000026752	+
db/MIRBASE/Sus_scrofa_ssc.meme	ssc-miR-326	6:51309825-51310532	375	109.881	tp	ENSSSCG00000020657	+
db/MIRBASE/Sus_scrofa_ssc.meme	ssc-miR-326	AEMK02000682.1:1302696-1303921	1176	85.2894	tp	ENSSSCG00000031413	-
db/MIRBASE/Sus_scrofa_ssc.meme	ssc-miR-326	12:14991636-14993814	642	83.536	tp	ENSSSCG00000039909	+
db/MIRBASE/Sus_scrofa_ssc.meme	ssc-miR-326	18:50701548-50702703	343	82.7897	tp	ENSSSCG00000016744	+
db/MIRBASE/Sus_scrofa_ssc.meme	ssc-miR-326	3:118011193-118011878	160	81.9112	tp	ENSSSCG00000008601	+
db/MIRBASE/Sus_scrofa_ssc.meme	ssc-miR-326	6:358154-358652	412	80.532	tp	ENSSSCG00000023677	+
db/MIRBASE/Sus_scrofa_ssc.meme	ssc-miR-326	6:74913700-74915431	538	78.502	tp	ENSSSCG00000032950	+
db/MIRBASE/Sus_scrofa_ssc.meme	ssc-miR-326	15:140245587-140246319	535	77.2614	tp	ENSSSCG00000032919	+
db/MIRBASE/Sus_scrofa_ssc.meme	ssc-miR-326	3:37323728-37324777	817	75.4203	tp	ENSSSCG00000007919	-
db/MIRBASE/Sus_scrofa_ssc.meme	ssc-miR-326	9:20715013-20716647	964	64.4182	tp	ENSSSCG00000014920	-
db/MIRBASE/Sus_scrofa_ssc.meme	ssc-miR-326	6:52515211-52516701	400	64.338	tp	ENSSSCG00000022545	+
db/MIRBASE/Sus_scrofa_ssc.meme	ssc-miR-326	6:128046569-128048036	98	63.8903	tp	ENSSSCG00000005773	+
db/MIRBASE/Sus_scrofa_ssc.meme	ssc-miR-326	1:269387129-269387437	770	60.0632	tp	ENSSSCG00000005671	-
db/MIRBASE/Sus_scrofa_ssc.meme	ssc-miR-326	2:77189525-77191187	929	57.9205	tp	ENSSSCG00000013427	-
db/MIRBASE/Sus_scrofa_ssc.meme	ssc-miR-326	X:121769615-121771280	1269	53.3912	tp	ENSSSCG00000037995	-
db/MIRBASE/Sus_scrofa_ssc.meme	ssc-miR-326	2:75374043-75375317	931	47.6625	tp	ENSSSCG00000013475	-
db/MIRBASE/Sus_scrofa_ssc.meme	ssc-miR-326	14:82066158-82066247	208	46.6969	tp	ENSSSCG00000010334	+
db/MIRBASE/Sus_scrofa_ssc.meme	ssc-miR-326	2:80225456-80228413	944	43.764	tp	ENSSSCG00000014033	-
db/MIRBASE/Sus_scrofa_ssc.meme	ssc-miR-326	17:35366142-35367244	1235	43.2862	tp	ENSSSCG00000035357	-
db/MIRBASE/Sus_scrofa_ssc.meme	ssc-miR-326	8:121105007-121105587	178	42.6481	tp	ENSSSCG00000009182	+
db/MIRBASE/Sus_scrofa_ssc.meme	ssc-miR-326	5:22406365-22406956	1309	42.506	tp	ENSSSCG00000040435	-
db/MIRBASE/Sus_scrofa_ssc.meme	ssc-miR-326	7:32793135-32793879	26	37.7024	tp	ENSSSCG00000001573	+
db/MIRBASE/Sus_scrofa_ssc.meme	ssc-miR-326	7:47660367-47661882	1265	35.0922	tp	ENSSSCG00000037646	-
db/MIRBASE/Sus_scrofa_ssc.meme	ssc-miR-326	7:100402831-100404113	41	34.117	tp	ENSSSCG00000002396	+
db/MIRBASE/Sus_scrofa_ssc.meme	ssc-miR-326	17:41389238-41392083	446	34.1094	tp	ENSSSCG00000026605	+
db/MIRBASE/Sus_scrofa_ssc.meme	ssc-miR-326	13:200872514-200873676	910	32.0145	tp	ENSSSCG00000012063	-
db/MIRBASE/Sus_scrofa_ssc.meme	ssc-miR-326	12:50582634-50583209	1028	31.2108	tp	ENSSSCG00000017885	-
db/MIRBASE/Sus_scrofa_ssc.meme	ssc-miR-326	4:94606077-94606687	113	30.757	tp	ENSSSCG00000006522	+
db/MIRBASE/Sus_scrofa_ssc.meme	ssc-miR-326	17:26737212-26737621	131	29.7395	tp	ENSSSCG00000007095	+
db/MIRBASE/Sus_scrofa_ssc.meme	ssc-miR-326	3:59159813-59160577	477	28.8117	tp	ENSSSCG00000028287	+
db/MIRBASE/Sus_scrofa_ssc.meme	ssc-miR-326	1:157820648-157822383	753	28.0363	tp	ENSSSCG00000004888	-
db/MIRBASE/Sus_scrofa_ssc.meme	ssc-miR-326	13:207196115-207196888	1083	26.755	tp	ENSSSCG00000024500	-
db/MIRBASE/Sus_scrofa_ssc.meme	ssc-miR-326	3:18211264-18212183	536	26.3855	tp	ENSSSCG00000032921	+
db/MIRBASE/Sus_scrofa_ssc.meme	ssc-miR-326	15:121289547-121290152	995	26.3383	tp	ENSSSCG00000016216	-
db/MIRBASE/Sus_scrofa_ssc.meme	ssc-miR-326	5:6785959-6788091	1237	26.189	tp	ENSSSCG00000035565	-
db/MIRBASE/Sus_scrofa_ssc.meme	ssc-miR-326	2:3031105-3031954	1182	26.1735	tp	ENSSSCG00000031769	-
db/MIRBASE/Sus_scrofa_ssc.meme	ssc-miR-326	3:40021734-40023667	537	25.5199	tp	ENSSSCG00000032932	+
db/MIRBASE/Sus_scrofa_ssc.meme	ssc-miR-326	5:63970549-63971173	672	24.8832	tp	ENSSSCG00000000691	-
db/MIRBASE/Sus_scrofa_ssc.meme	ssc-miR-326	3:93915245-93916407	1304	24.0087	tp	ENSSSCG00000039935	-
db/MIRBASE/Sus_scrofa_ssc.meme	ssc-miR-326	18:9367248-9367707	1286	23.3922	tp	ENSSSCG00000038693	-
db/MIRBASE/Sus_scrofa_ssc.meme	ssc-miR-326	1:7689299-7691721	645	22.9093	tp	ENSSSCG00000040317	+
db/MIRBASE/Sus_scrofa_ssc.meme	ssc-miR-326	13:66324376-66324632	235	22.0726	tp	ENSSSCG00000011565	+
db/MIRBASE/Sus_scrofa_ssc.meme	ssc-miR-326	3:37883308-37884046	1060	21.2797	tp	ENSSSCG00000022874	-
db/MIRBASE/Sus_scrofa_ssc.meme	ssc-miR-326	7:36377637-36378736	578	21.2304	tp	ENSSSCG00000036018	+
db/MIRBASE/Sus_scrofa_ssc.meme	ssc-miR-326	12:6366666-6367543	356	20.4338	tp	ENSSSCG00000017226	+
db/MIRBASE/Sus_scrofa_ssc.meme	ssc-miR-326	12:3203044-3204488	613	20.2532	tp	ENSSSCG00000038130	+
db/MIRBASE/Sus_scrofa_ssc.meme	ssc-miR-326	X:125366377-125367358	268	20.1888	tp	ENSSSCG00000012817	+
db/MIRBASE/Sus_scrofa_ssc.meme	ssc-miR-326	6:4793923-4795195	1184	19.5313	tp	ENSSSCG00000031892	-
db/MIRBASE/Sus_scrofa_ssc.meme	ssc-miR-326	5:485474-486422	681	19.4051	tp	ENSSSCG00000000974	-
db/MIRBASE/Sus_scrofa_ssc.meme	ssc-miR-326	X:125054220-125056440	270	19.3268	tp	ENSSSCG00000012825	+
db/MIRBASE/Sus_scrofa_ssc.meme	ssc-miR-326	13:32699115-32699844	230	18.0944	tp	ENSSSCG00000011397	+
db/MIRBASE/Sus_scrofa_ssc.meme	ssc-miR-326	18:6178553-6180327	1125	17.9237	tp	ENSSSCG00000027986	-
db/MIRBASE/Sus_scrofa_ssc.meme	ssc-miR-326	6:49110811-49158198	712	17.847	tp	ENSSSCG00000003006	-
db/MIRBASE/Sus_scrofa_ssc.meme	ssc-miR-326	9:123751557-123753248	978	17.2447	tp	ENSSSCG00000015545	-
db/MIRBASE/Sus_scrofa_ssc.meme	ssc-miR-326	2:64764473-64765483	286	17.1429	tp	ENSSSCG00000013784	+
db/MIRBASE/Sus_scrofa_ssc.meme	ssc-miR-326	5:387383-389328	553	16.6246	tp	ENSSSCG00000034272	+
db/MIRBASE/Sus_scrofa_ssc.meme	ssc-miR-326	5:6199950-6201938	1	16.3159	tp	ENSSSCG00000000039	+
db/MIRBASE/Sus_scrofa_ssc.meme	ssc-miR-326	12:23059879-23062673	363	16.2186	tp	ENSSSCG00000017510	+
db/MIRBASE/Sus_scrofa_ssc.meme	ssc-miR-326	12:23374676-23375774	631	16.2012	tp	ENSSSCG00000039198	+
db/MIRBASE/Sus_scrofa_ssc.meme	ssc-miR-326	13:24698667-24699361	227	15.4505	tp	ENSSSCG00000011272	+
db/MIRBASE/Sus_scrofa_ssc.meme	ssc-miR-326	1:164352481-164353854	756	15.0993	tp	ENSSSCG00000004942	-
db/MIRBASE/Sus_scrofa_ssc.meme	ssc-miR-326	9:17414974-17416735	962	14.6227	tp	ENSSSCG00000014903	-
db/MIRBASE/Sus_scrofa_ssc.meme	ssc-miR-326	5:4199884-4200958	660	14.1407	tp	ENSSSCG00000000019	-
db/MIRBASE/Sus_scrofa_ssc.meme	ssc-miR-326	6:54618975-54619620	1141	14.0892	tp	ENSSSCG00000029154	-
db/MIRBASE/Sus_scrofa_ssc.meme	ssc-miR-326	18:50960109-50961453	1005	14.0767	tp	ENSSSCG00000016750	-
db/MIRBASE/Sus_scrofa_ssc.meme	ssc-miR-326	3:44281361-44282480	1115	13.8914	tp	ENSSSCG00000026954	-
db/MIRBASE/Sus_scrofa_ssc.meme	ssc-miR-326	3:56774251-56782654	568	13.8023	tp	ENSSSCG00000035533	+
db/MIRBASE/Sus_scrofa_ssc.meme	ssc-miR-326	15:139936490-139937162	337	13.082	tp	ENSSSCG00000016376	+
db/MIRBASE/Sus_scrofa_ssc.meme	ssc-miR-326	5:10137365-10138900	1046	12.7177	tp	ENSSSCG00000021663	-
db/MIRBASE/Sus_scrofa_ssc.meme	ssc-miR-326	6:84809539-84810808	722	12.4588	tp	ENSSSCG00000003578	-
db/MIRBASE/Sus_scrofa_ssc.meme	ssc-miR-326	4:99410131-99411959	482	12.3057	tp	ENSSSCG00000028509	+
db/MIRBASE/Sus_scrofa_ssc.meme	ssc-miR-326	1:235871075-235880095	765	12.1895	tp	ENSSSCG00000005303	-
db/MIRBASE/Sus_scrofa_ssc.meme	ssc-miR-326	6:168560535-168561163	414	11.6174	tp	ENSSSCG00000023920	+
db/MIRBASE/Sus_scrofa_ssc.meme	ssc-miR-326	2:57262261-57262933	572	11.603	tp	ENSSSCG00000035650	+
db/MIRBASE/Sus_scrofa_ssc.meme	ssc-miR-326	12:5354443-5355173	352	11.5383	tp	ENSSSCG00000017190	+
db/MIRBASE/Sus_scrofa_ssc.meme	ssc-miR-326	2:15191180-15193057	278	11.5068	tp	ENSSSCG00000013239	+
db/MIRBASE/Sus_scrofa_ssc.meme	ssc-miR-326	12:17786885-17788759	505	11.497	tp	ENSSSCG00000030183	+
db/MIRBASE/Sus_scrofa_ssc.meme	ssc-miR-326	6:87363914-87364893	1086	11.3677	tp	ENSSSCG00000025034	-
db/MIRBASE/Sus_scrofa_ssc.meme	ssc-miR-326	14:50061047-50063325	201	11.3399	tp	ENSSSCG00000010079	+
db/MIRBASE/Sus_scrofa_ssc.meme	ssc-miR-326	12:49752636-49753207	372	11.2354	tp	ENSSSCG00000017865	+
db/MIRBASE/Sus_scrofa_ssc.meme	ssc-miR-326	12:25441565-25442371	1110	11.2257	tp	ENSSSCG00000026701	-
db/MIRBASE/Sus_scrofa_ssc.meme	ssc-miR-326	5:221470-222804	680	11.0594	tp	ENSSSCG00000000965	-
db/MIRBASE/Sus_scrofa_ssc.meme	ssc-miR-326	7:114607778-114609859	44	10.9073	tp	ENSSSCG00000002460	+
db/MIRBASE/Sus_scrofa_ssc.meme	ssc-miR-326	2:70862176-70862392	935	10.834	tp	ENSSSCG00000013601	-
db/MIRBASE/Sus_scrofa_ssc.meme	ssc-miR-326	6:39744421-39745985	52	10.7678	tp	ENSSSCG00000002854	+
db/MIRBASE/Sus_scrofa_ssc.meme	ssc-miR-326	9:38399011-38400681	576	10.6921	tp	ENSSSCG00000035945	+
db/MIRBASE/Sus_scrofa_ssc.meme	ssc-miR-326	3:4084282-4087554	809	10.6404	tp	ENSSSCG00000007585	-
db/MIRBASE/Sus_scrofa_ssc.meme	ssc-miR-326	12:48158148-48161766	473	10.5253	tp	ENSSSCG00000028078	+
db/MIRBASE/Sus_scrofa_ssc.meme	ssc-miR-326	10:11485370-11486974	219	10.5019	tp	ENSSSCG00000010836	+
db/MIRBASE/Sus_scrofa_ssc.meme	ssc-miR-326	2:75081283-75081713	547	10.3067	tp	ENSSSCG00000033759	+
db/MIRBASE/Sus_scrofa_ssc.meme	ssc-miR-326	2:69202703-69203029	937	10.2834	tp	ENSSSCG00000013647	-
db/MIRBASE/Sus_scrofa_ssc.meme	ssc-miR-326	2:4909450-4909855	273	10.1355	tp	ENSSSCG00000012893	+
db/MIRBASE/Sus_scrofa_ssc.meme	ssc-miR-326	14:111474276-111478030	213	10.0394	tp	ENSSSCG00000010554	+
db/MIRBASE/Sus_scrofa_ssc.meme	ssc-miR-326	5:16014421-16015616	3	9.76621	tp	ENSSSCG00000000214	+
db/MIRBASE/Sus_scrofa_ssc.meme	ssc-miR-326	12:20758083-20758728	1020	9.52867	tp	ENSSSCG00000017420	-
db/MIRBASE/Sus_scrofa_ssc.meme	ssc-miR-326	17:38315449-38315757	134	9.34899	tp	ENSSSCG00000007286	+
db/MIRBASE/Sus_scrofa_ssc.meme	ssc-miR-326	1:119588059-119589862	80	9.27792	tp	ENSSSCG00000004622	+
db/MIRBASE/Sus_scrofa_ssc.meme	ssc-miR-326	18:10271058-10271224	999	9.22452	tp	ENSSSCG00000016509	-
db/MIRBASE/Sus_scrofa_ssc.meme	ssc-miR-326	5:4873144-4874346	661	9.14907	tp	ENSSSCG00000000025	-
db/MIRBASE/Sus_scrofa_ssc.meme	ssc-miR-326	3:49626803-49627418	1127	8.78086	tp	ENSSSCG00000028020	-
db/MIRBASE/Sus_scrofa_ssc.meme	ssc-miR-326	2:80574414-80575340	945	8.72285	tp	ENSSSCG00000014039	-
db/MIRBASE/Sus_scrofa_ssc.meme	ssc-miR-326	1:272976099-272976793	1313	8.69124	tp	ENSSSCG00000040710	-
db/MIRBASE/Sus_scrofa_ssc.meme	ssc-miR-326	14:110608429-110608845	876	8.65874	tp	ENSSSCG00000010537	-
db/MIRBASE/Sus_scrofa_ssc.meme	ssc-miR-326	2:151650839-151652557	573	8.48861	tp	ENSSSCG00000035729	+
db/MIRBASE/Sus_scrofa_ssc.meme	ssc-miR-326	12:6045431-6046763	355	8.43616	tp	ENSSSCG00000017208	+
db/MIRBASE/Sus_scrofa_ssc.meme	ssc-miR-326	17:51674106-51675156	1119	8.43263	tp	ENSSSCG00000027287	-
db/MIRBASE/Sus_scrofa_ssc.meme	ssc-miR-326	5:10244628-10245092	1101	8.38905	tp	ENSSSCG00000026108	-
db/MIRBASE/Sus_scrofa_ssc.meme	ssc-miR-326	4:90261525-90263256	111	8.30182	tp	ENSSSCG00000006388	+
db/MIRBASE/Sus_scrofa_ssc.meme	ssc-miR-326	17:62062704-62062948	565	8.26511	tp	ENSSSCG00000035353	+
db/MIRBASE/Sus_scrofa_ssc.meme	ssc-miR-326	2:9076550-9077060	1276	8.15582	tp	ENSSSCG00000038370	-
db/MIRBASE/Sus_scrofa_ssc.meme	ssc-miR-326	18:18761190-18761613	339	8.08499	tp	ENSSSCG00000016565	+
db/MIRBASE/Sus_scrofa_ssc.meme	ssc-miR-326	14:7257762-7259572	852	7.50333	tp	ENSSSCG00000009633	-
db/MIRBASE/Sus_scrofa_ssc.meme	ssc-miR-326	3:112263918-112264364	1281	7.44713	tp	ENSSSCG00000038543	-
db/MIRBASE/Sus_scrofa_ssc.meme	ssc-miR-326	1:182409859-182410116	758	7.18544	tp	ENSSSCG00000005040	-
db/MIRBASE/Sus_scrofa_ssc.meme	ssc-miR-326	2:6462976-6463490	274	7.17548	tp	ENSSSCG00000012971	+
db/MIRBASE/Sus_scrofa_ssc.meme	ssc-miR-326	10:68487864-68489779	1149	7.11481	tp	ENSSSCG00000029602	-
db/MIRBASE/Sus_scrofa_ssc.meme	ssc-miR-326	5:69752233-69752793	675	7.06603	tp	ENSSSCG00000000767	-
db/MIRBASE/Sus_scrofa_ssc.meme	ssc-miR-326	6:55335936-55336554	715	6.91951	tp	ENSSSCG00000003217	-
db/MIRBASE/Sus_scrofa_ssc.meme	ssc-miR-326	7:23251458-23252233	21	6.70568	tp	ENSSSCG00000001379	+
db/MIRBASE/Sus_scrofa_ssc.meme	ssc-miR-326	6:84200727-84209879	721	6.61834	tp	ENSSSCG00000003564	-
db/MIRBASE/Sus_scrofa_ssc.meme	ssc-miR-326	12:25596521-25597270	1023	6.60991	tp	ENSSSCG00000017549	-
db/MIRBASE/Sus_scrofa_ssc.meme	ssc-miR-326	5:29128758-29131106	1069	6.59073	tp	ENSSSCG00000023715	-
db/MIRBASE/Sus_scrofa_ssc.meme	ssc-miR-326	9:67648863-67649298	1195	6.50749	tp	ENSSSCG00000032446	-
db/MIRBASE/Sus_scrofa_ssc.meme	ssc-miR-326	7:112167994-112171750	437	6.48478	tp	ENSSSCG00000025768	+
db/MIRBASE/Sus_scrofa_ssc.meme	ssc-miR-326	10:23585532-23586488	1124	6.4339	tp	ENSSSCG00000027928	-
db/MIRBASE/Sus_scrofa_ssc.meme	ssc-miR-326	14:110872818-110873900	212	6.37093	tp	ENSSSCG00000010540	+
db/MIRBASE/Sus_scrofa_ssc.meme	ssc-miR-326	5:3248344-3248612	659	6.36912	tp	ENSSSCG00000000003	-
db/MIRBASE/Sus_scrofa_ssc.meme	ssc-miR-326	2:5881630-5883518	391	6.21033	tp	ENSSSCG00000021891	+
db/MIRBASE/Sus_scrofa_ssc.meme	ssc-miR-326	5:11277375-11277630	2	6.10265	tp	ENSSSCG00000000144	+
db/MIRBASE/Sus_scrofa_ssc.meme	ssc-miR-326	6:67116948-67119507	718	6.08942	tp	ENSSSCG00000003369	-
db/MIRBASE/Sus_scrofa_ssc.meme	ssc-miR-326	13:22964876-22965021	895	6.08572	tp	ENSSSCG00000011250	-
db/MIRBASE/Sus_scrofa_ssc.meme	ssc-miR-326	2:2391447-2391858	381	6.07472	tp	ENSSSCG00000021181	+
db/MIRBASE/Sus_scrofa_ssc.meme	ssc-miR-326	17:46904841-46906987	1296	5.94032	tp	ENSSSCG00000039591	-
db/MIRBASE/Sus_scrofa_ssc.meme	ssc-miR-326	4:95572003-95572938	115	5.9	tp	ENSSSCG00000006556	+
db/MIRBASE/Sus_scrofa_ssc.meme	ssc-miR-326	13:90756852-90759111	1263	5.83024	tp	ENSSSCG00000037465	-
db/MIRBASE/Sus_scrofa_ssc.meme	ssc-miR-326	6:50212928-50214714	713	5.7042	tp	ENSSSCG00000003047	-
db/MIRBASE/Sus_scrofa_ssc.meme	ssc-miR-326	3:22639980-22643401	1307	5.68507	tp	ENSSSCG00000040265	-
db/MIRBASE/Sus_scrofa_ssc.meme	ssc-miR-326	9:44177684-44178407	969	5.67177	tp	ENSSSCG00000015067	-
db/MIRBASE/Sus_scrofa_ssc.meme	ssc-miR-326	4:89230718-89232021	783	5.6467	tp	ENSSSCG00000006354	-
db/MIRBASE/Sus_scrofa_ssc.meme	ssc-miR-326	2:143594489-143595594	303	5.63547	tp	ENSSSCG00000014394	+
db/MIRBASE/Sus_scrofa_ssc.meme	ssc-miR-326	2:77551565-77552885	928	5.55758	tp	ENSSSCG00000013421	-
db/MIRBASE/Sus_scrofa_ssc.meme	ssc-miR-326	3:59171123-59171445	151	5.52637	tp	ENSSSCG00000008233	+
db/MIRBASE/Sus_scrofa_ssc.meme	ssc-miR-326	6:54107684-54108651	714	5.50812	tp	ENSSSCG00000003139	-
db/MIRBASE/Sus_scrofa_ssc.meme	ssc-miR-326	1:273576541-273577841	426	5.43799	tp	ENSSSCG00000024912	+
db/MIRBASE/Sus_scrofa_ssc.meme	ssc-miR-326	9:46247283-46247655	972	5.43766	tp	ENSSSCG00000015105	-
db/MIRBASE/Sus_scrofa_ssc.meme	ssc-miR-326	6:6398322-6399628	562	5.41562	tp	ENSSSCG00000035182	+
db/MIRBASE/Sus_scrofa_ssc.meme	ssc-miR-326	5:78149663-78150579	594	5.33181	tp	ENSSSCG00000036775	+
db/MIRBASE/Sus_scrofa_ssc.meme	ssc-miR-326	6:54568339-54568745	555	5.25815	tp	ENSSSCG00000034448	+
db/MIRBASE/Sus_scrofa_ssc.meme	ssc-miR-326	17:57767948-57768589	140	5.18941	tp	ENSSSCG00000007503	+
db/MIRBASE/Sus_scrofa_ssc.meme	ssc-miR-326	12:21806155-21807163	630	5.10579	tp	ENSSSCG00000039137	+
db/MIRBASE/Sus_scrofa_ssc.meme	ssc-miR-326	13:158291096-158291376	908	5.02178	tp	ENSSSCG00000011961	-
db/MIRBASE/Sus_scrofa_ssc.meme	ssc-miR-326	13:207512956-207514327	1089	5.02075	tp	ENSSSCG00000025133	-
db/MIRBASE/Sus_scrofa_ssc.meme	ssc-miR-326	X:62210317-62210705	261	4.93422	tp	ENSSSCG00000012440	+
db/MIRBASE/Sus_scrofa_ssc.meme	ssc-miR-326	17:30236775-30237254	800	4.89472	tp	ENSSSCG00000007116	-
db/MIRBASE/Sus_scrofa_ssc.meme	ssc-miR-326	14:141339526-141340321	1271	4.88474	tp	ENSSSCG00000038086	-
db/MIRBASE/Sus_scrofa_ssc.meme	ssc-miR-326	2:74511462-74511577	933	4.6624	tp	ENSSSCG00000013499	-
db/MIRBASE/Sus_scrofa_ssc.meme	ssc-miR-326	13:72254467-72255214	905	4.63478	tp	ENSSSCG00000011621	-
db/MIRBASE/Sus_scrofa_ssc.meme	ssc-miR-326	X:123921298-123921934	267	4.61063	tp	ENSSSCG00000012758	+
db/MIRBASE/Sus_scrofa_ssc.meme	ssc-miR-326	18:50547695-50548372	342	4.58931	tp	ENSSSCG00000016738	+
db/MIRBASE/Sus_scrofa_ssc.meme	ssc-miR-326	3:4733518-4735299	510	4.54961	tp	ENSSSCG00000031432	+
db/MIRBASE/Sus_scrofa_ssc.meme	ssc-miR-326	14:4133710-4135815	650	4.5466	tp	ENSSSCG00000040631	+
db/MIRBASE/Sus_scrofa_ssc.meme	ssc-miR-326	12:24315642-24316763	365	4.47558	tp	ENSSSCG00000017525	+
db/MIRBASE/Sus_scrofa_ssc.meme	ssc-miR-326	3:39942373-39942833	820	4.45321	tp	ENSSSCG00000008038	-
db/MIRBASE/Sus_scrofa_ssc.meme	ssc-miR-326	3:41290817-41291089	818	4.37471	tp	ENSSSCG00000007987	-
db/MIRBASE/Sus_scrofa_ssc.meme	ssc-miR-326	4:68251922-68252373	780	4.18652	tp	ENSSSCG00000006213	-
db/MIRBASE/Sus_scrofa_ssc.meme	ssc-miR-326	7:115810120-115810820	45	4.15354	tp	ENSSSCG00000002481	+
db/MIRBASE/Sus_scrofa_ssc.meme	ssc-miR-326	12:25881492-25881860	1213	4.14309	tp	ENSSSCG00000033731	-
db/MIRBASE/Sus_scrofa_ssc.meme	ssc-miR-326	4:125432773-125433556	1118	4.13915	tp	ENSSSCG00000027251	-
db/MIRBASE/Sus_scrofa_ssc.meme	ssc-miR-326	4:84188999-84190172	781	4.06426	tp	ENSSSCG00000006319	-
db/MIRBASE/Sus_scrofa_ssc.meme	ssc-miR-326	6:155452602-155453328	67	4.05663	tp	ENSSSCG00000003834	+
db/MIRBASE/Sus_scrofa_ssc.meme	ssc-miR-326	7:7807050-7808497	1074	4.0471	tp	ENSSSCG00000023956	-
db/MIRBASE/Sus_scrofa_ssc.meme	ssc-miR-326	5:14973483-14975982	1175	4.03101	tp	ENSSSCG00000031381	-
db/MIRBASE/Sus_scrofa_ssc.meme	ssc-miR-326	3:40512086-40512950	819	3.99857	tp	ENSSSCG00000008031	-
db/MIRBASE/Sus_scrofa_ssc.meme	ssc-miR-326	6:93741094-93742787	1303	3.96702	tp	ENSSSCG00000039905	-
db/MIRBASE/Sus_scrofa_ssc.meme	ssc-miR-326	6:48666028-48667389	429	3.9468	tp	ENSSSCG00000025109	+
db/MIRBASE/Sus_scrofa_ssc.meme	ssc-miR-326	15:81090820-81091040	988	3.93857	tp	ENSSSCG00000015973	-
db/MIRBASE/Sus_scrofa_ssc.meme	ssc-miR-326	1:236472600-236474434	92	3.86403	tp	ENSSSCG00000005320	+
db/MIRBASE/Sus_scrofa_ssc.meme	ssc-miR-326	10:65572836-65678292	224	3.86254	tp	ENSSSCG00000011147	+
db/MIRBASE/Sus_scrofa_ssc.meme	ssc-miR-326	2:84402280-84402956	293	3.82366	tp	ENSSSCG00000014080	+
db/MIRBASE/Sus_scrofa_ssc.meme	ssc-miR-326	3:111835635-111836034	1295	3.81156	tp	ENSSSCG00000039557	-
db/MIRBASE/Sus_scrofa_ssc.meme	ssc-miR-326	18:50714965-50715002	344	3.74998	tp	ENSSSCG00000016745	+
db/MIRBASE/Sus_scrofa_ssc.meme	ssc-miR-326	17:48024698-48025480	803	3.70318	tp	ENSSSCG00000007424	-
db/MIRBASE/Sus_scrofa_ssc.meme	ssc-miR-326	6:55505362-55505687	595	3.70031	tp	ENSSSCG00000036814	+
db/MIRBASE/Sus_scrofa_ssc.meme	ssc-miR-326	13:19035720-19036377	628	3.69956	tp	ENSSSCG00000039054	+
db/MIRBASE/Sus_scrofa_ssc.meme	ssc-miR-326	9:10940053-10940828	307	3.68913	tp	ENSSSCG00000014871	+
db/MIRBASE/Sus_scrofa_ssc.meme	ssc-miR-326	6:71835018-71836808	397	3.68367	tp	ENSSSCG00000022401	+
db/MIRBASE/Sus_scrofa_ssc.meme	ssc-miR-326	2:73286908-73289652	1163	3.57577	tp	ENSSSCG00000030546	-
db/MIRBASE/Sus_scrofa_ssc.meme	ssc-miR-326	11:1298984-1300357	491	3.5308	tp	ENSSSCG00000028865	+
db/MIRBASE/Sus_scrofa_ssc.meme	ssc-miR-326	3:96598036-96598259	825	3.49327	tp	ENSSSCG00000008453	-
db/MIRBASE/Sus_scrofa_ssc.meme	ssc-miR-326	17:52351858-52353696	1227	3.49178	tp	ENSSSCG00000034952	-
db/MIRBASE/Sus_scrofa_ssc.meme	ssc-miR-326	1:120046955-120047221	749	3.42787	tp	ENSSSCG00000004630	-
db/MIRBASE/Sus_scrofa_ssc.meme	ssc-miR-326	14:35351723-35353172	194	3.42607	tp	ENSSSCG00000009858	+
db/MIRBASE/Sus_scrofa_ssc.meme	ssc-miR-326	7:23634741-23645361	688	3.41952	tp	ENSSSCG00000001398	-
db/MIRBASE/Sus_scrofa_ssc.meme	ssc-miR-326	8:71838786-71841192	838	3.41598	tp	ENSSSCG00000008980	-
db/MIRBASE/Sus_scrofa_ssc.meme	ssc-miR-326	6:49277173-49277914	625	3.41302	tp	ENSSSCG00000038806	+
db/MIRBASE/Sus_scrofa_ssc.meme	ssc-miR-326	12:44626449-44627036	1139	3.41255	tp	ENSSSCG00000028920	-
db/MIRBASE/Sus_scrofa_ssc.meme	ssc-miR-326	11:15701376-15704367	1238	3.39127	tp	ENSSSCG00000035658	-
db/MIRBASE/Sus_scrofa_ssc.meme	ssc-miR-326	13:136807928-136809672	247	3.37418	tp	ENSSSCG00000011867	+
db/MIRBASE/Sus_scrofa_ssc.meme	ssc-miR-326	AEMK02000682.1:974930-975761	1199	3.3666	tp	ENSSSCG00000032970	-
db/MIRBASE/Sus_scrofa_ssc.meme	ssc-miR-326	14:41931559-41933149	862	3.36408	tp	ENSSSCG00000009942	-
db/MIRBASE/Sus_scrofa_ssc.meme	ssc-miR-326	12:19004646-19006133	359	3.32336	tp	ENSSSCG00000017360	+
db/MIRBASE/Sus_scrofa_ssc.meme	ssc-miR-326	2:74756474-74756680	435	3.32227	tp	ENSSSCG00000025675	+
db/MIRBASE/Sus_scrofa_ssc.meme	ssc-miR-326	1:99035241-99036269	1218	3.27063	tp	ENSSSCG00000034415	-
db/MIRBASE/Sus_scrofa_ssc.meme	ssc-miR-326	2:58300659-58300865	287	3.19991	tp	ENSSSCG00000013932	+
db/MIRBASE/Sus_scrofa_ssc.meme	ssc-miR-326	3:53059846-53065820	147	3.19713	tp	ENSSSCG00000008168	+
db/MIRBASE/Sus_scrofa_ssc.meme	ssc-miR-326	6:94822976-94823366	727	3.11213	tp	ENSSSCG00000003651	-
db/MIRBASE/Sus_scrofa_ssc.meme	ssc-miR-326	5:21503288-21504092	6	3.02953	tp	ENSSSCG00000000377	+
db/MIRBASE/Sus_scrofa_ssc.meme	ssc-miR-326	X:41532140-41534801	465	2.9847	tp	ENSSSCG00000027701	+
db/MIRBASE/Sus_scrofa_ssc.meme	ssc-miR-326	12:19347044-19349732	378	2.92282	tp	ENSSSCG00000020744	+
db/MIRBASE/Sus_scrofa_ssc.meme	ssc-miR-326	17:39520207-39521190	135	2.87941	tp	ENSSSCG00000007315	+
db/MIRBASE/Sus_scrofa_ssc.meme	ssc-miR-326	2:82025816-82026643	947	2.84535	tp	ENSSSCG00000014063	-
db/MIRBASE/Sus_scrofa_ssc.meme	ssc-miR-326	9:12442415-12444576	1185	2.84217	tp	ENSSSCG00000031979	-
db/MIRBASE/Sus_scrofa_ssc.meme	ssc-miR-326	12:20974502-20975125	1021	2.82657	tp	ENSSSCG00000017430	-
db/MIRBASE/Sus_scrofa_ssc.meme	ssc-miR-326	6:29312750-29315429	1097	2.81053	tp	ENSSSCG00000025953	-
db/MIRBASE/Sus_scrofa_ssc.meme	ssc-miR-326	2:9748275-9749648	417	2.78769	tp	ENSSSCG00000024015	+
db/MIRBASE/Sus_scrofa_ssc.meme	ssc-miR-326	1:16265801-16267632	71	2.73629	tp	ENSSSCG00000004105	+
db/MIRBASE/Sus_scrofa_ssc.meme	ssc-miR-326	2:87934190-87935250	295	2.71951	tp	ENSSSCG00000014108	+
db/MIRBASE/Sus_scrofa_ssc.meme	ssc-miR-326	1:76958131-76959400	75	2.7173	tp	ENSSSCG00000004394	+
db/MIRBASE/Sus_scrofa_ssc.meme	ssc-miR-326	2:4691878-4692014	272	2.68026	tp	ENSSSCG00000012886	+
db/MIRBASE/Sus_scrofa_ssc.meme	ssc-miR-326	16:34426654-34426834	1008	2.62209	tp	ENSSSCG00000016907	-
db/MIRBASE/Sus_scrofa_ssc.meme	ssc-miR-326	3:51523834-51524036	622	2.6078	tp	ENSSSCG00000038714	+
db/MIRBASE/Sus_scrofa_ssc.meme	ssc-miR-326	3:126772436-126772778	162	2.59739	tp	ENSSSCG00000008638	+
db/MIRBASE/Sus_scrofa_ssc.meme	ssc-miR-326	9:27035504-27035993	966	2.55449	tp	ENSSSCG00000014961	-
db/MIRBASE/Sus_scrofa_ssc.meme	ssc-miR-326	17:59175047-59176307	808	2.54826	tp	ENSSSCG00000007525	-
db/MIRBASE/Sus_scrofa_ssc.meme	ssc-miR-326	3:125774597-125775151	161	2.52872	tp	ENSSSCG00000008633	+
db/MIRBASE/Sus_scrofa_ssc.meme	ssc-miR-326	18:5899573-5900604	997	2.48317	tp	ENSSSCG00000016438	-
db/MIRBASE/Sus_scrofa_ssc.meme	ssc-miR-326	1:184412507-184416364	91	2.47967	tp	ENSSSCG00000005054	+
db/MIRBASE/Sus_scrofa_ssc.meme	ssc-miR-326	2:102425581-102426649	1298	2.4762	tp	ENSSSCG00000039731	-
db/MIRBASE/Sus_scrofa_ssc.meme	ssc-miR-326	12:26678208-26679612	1126	2.47493	tp	ENSSSCG00000028019	-
db/MIRBASE/Sus_scrofa_ssc.meme	ssc-miR-326	9:52720937-52724958	313	2.42089	tp	ENSSSCG00000015213	+
db/MIRBASE/Sus_scrofa_ssc.meme	ssc-miR-326	14:20034746-20036009	191	2.41477	tp	ENSSSCG00000009711	+
db/MIRBASE/Sus_scrofa_ssc.meme	ssc-miR-326	9:52752989-52754665	314	2.40548	tp	ENSSSCG00000015214	+
db/MIRBASE/Sus_scrofa_ssc.meme	ssc-miR-326	14:51500256-51500419	616	2.40098	tp	ENSSSCG00000038308	+
db/MIRBASE/Sus_scrofa_ssc.meme	ssc-miR-326	17:34777121-34777820	579	2.39813	tp	ENSSSCG00000036081	+
db/MIRBASE/Sus_scrofa_ssc.meme	ssc-miR-326	14:31206912-31207135	1267	2.39298	tp	ENSSSCG00000037811	-
db/MIRBASE/Sus_scrofa_ssc.meme	ssc-miR-326	5:57727664-57727984	13	2.35088	tp	ENSSSCG00000000607	+
db/MIRBASE/Sus_scrofa_ssc.meme	ssc-miR-326	17:31076704-31077422	560	2.32389	tp	ENSSSCG00000034913	+
db/MIRBASE/Sus_scrofa_ssc.meme	ssc-miR-326	13:65747179-65748716	233	2.30033	tp	ENSSSCG00000011542	+
db/MIRBASE/Sus_scrofa_ssc.meme	ssc-miR-326	5:8827562-8828595	663	2.29346	tp	ENSSSCG00000000087	-
db/MIRBASE/Sus_scrofa_ssc.meme	ssc-miR-326	3:33910138-33911729	816	2.28783	tp	ENSSSCG00000007909	-
db/MIRBASE/Sus_scrofa_ssc.meme	ssc-miR-326	7:93400041-93401801	701	2.28355	tp	ENSSSCG00000002313	-
db/MIRBASE/Sus_scrofa_ssc.meme	ssc-miR-326	17:62749675-62750556	591	2.25713	tp	ENSSSCG00000036712	+
db/MIRBASE/Sus_scrofa_ssc.meme	ssc-miR-326	12:25367835-25368263	1321	2.25441	tp	ENSSSCG00000040942	-
db/MIRBASE/Sus_scrofa_ssc.meme	ssc-miR-326	13:96986286-96993327	1145	2.24966	tp	ENSSSCG00000029352	-
db/MIRBASE/Sus_scrofa_ssc.meme	ssc-miR-326	6:159797773-159798906	1130	2.24848	tp	ENSSSCG00000028288	-
db/MIRBASE/Sus_scrofa_ssc.meme	ssc-miR-326	5:15150234-15186256	666	2.23969	tp	ENSSSCG00000000190	-
db/MIRBASE/Sus_scrofa_ssc.meme	ssc-miR-326	1:7600107-7600890	735	2.23698	tp	ENSSSCG00000004049	-
db/MIRBASE/Sus_scrofa_ssc.meme	ssc-miR-326	6:28487750-28489003	507	2.23165	tp	ENSSSCG00000030295	+
db/MIRBASE/Sus_scrofa_ssc.meme	ssc-miR-326	2:66251380-66251549	1289	2.19741	tp	ENSSSCG00000038776	-
db/MIRBASE/Sus_scrofa_ssc.meme	ssc-miR-326	6:48046560-48046706	1054	2.18814	tp	ENSSSCG00000022442	-
db/MIRBASE/Sus_scrofa_ssc.meme	ssc-miR-326	1:262333534-262334300	1155	2.17988	tp	ENSSSCG00000030089	-
db/MIRBASE/Sus_scrofa_ssc.meme	ssc-miR-326	4:97893998-97894293	119	2.16089	tp	ENSSSCG00000006624	+
db/MIRBASE/Sus_scrofa_ssc.meme	ssc-miR-326	4:129106799-129107190	1050	2.11954	tp	ENSSSCG00000022032	-
db/MIRBASE/Sus_scrofa_ssc.meme	ssc-miR-326	7:120412550-120413281	708	2.10549	tp	ENSSSCG00000002508	-
db/MIRBASE/Sus_scrofa_ssc.meme	ssc-miR-326	2:81539154-81539620	292	2.09734	tp	ENSSSCG00000014060	+
db/MIRBASE/Sus_scrofa_ssc.meme	ssc-miR-326	6:75170608-75171895	1262	2.08509	tp	ENSSSCG00000037457	-
db/MIRBASE/Sus_scrofa_ssc.meme	ssc-miR-326	4:85057187-85057645	110	2.05731	tp	ENSSSCG00000006324	+
db/MIRBASE/Sus_scrofa_ssc.meme	ssc-miR-326	17:37549972-37551379	1108	2.0508	tp	ENSSSCG00000026617	-
db/MIRBASE/Sus_scrofa_ssc.meme	ssc-miR-326	14:75092735-75095045	606	2.03109	tp	ENSSSCG00000037728	+
db/MIRBASE/Sus_scrofa_ssc.meme	ssc-miR-326	1:116490646-116491599	79	2.02906	tp	ENSSSCG00000004610	+
db/MIRBASE/Sus_scrofa_ssc.meme	ssc-miR-326	6:72230623-72231003	394	2.01567	tp	ENSSSCG00000022208	+
db/MIRBASE/Sus_scrofa_ssc.meme	ssc-miR-326	3:71546964-71548984	153	2.00965	tp	ENSSSCG00000008317	+
db/MIRBASE/Sus_scrofa_ssc.meme	ssc-miR-326	12:6185520-6186029	1011	1.98457	tp	ENSSSCG00000017215	-
db/MIRBASE/Sus_scrofa_ssc.meme	ssc-miR-326	4:111234155-111339808	794	1.98252	tp	ENSSSCG00000006845	-
db/MIRBASE/Sus_scrofa_ssc.meme	ssc-miR-326	4:90121215-90121778	784	1.96288	tp	ENSSSCG00000006385	-
db/MIRBASE/Sus_scrofa_ssc.meme	ssc-miR-326	12:11885664-11885738	1015	1.95657	tp	ENSSSCG00000017264	-
db/MIRBASE/Sus_scrofa_ssc.meme	ssc-miR-326	4:99351767-99352758	508	1.95018	tp	ENSSSCG00000031262	+
db/MIRBASE/Sus_scrofa_ssc.meme	ssc-miR-326	6:59452937-59453078	717	1.92219	tp	ENSSSCG00000003288	-
db/MIRBASE/Sus_scrofa_ssc.meme	ssc-miR-326	7:36846882-36846992	27	1.91058	tp	ENSSSCG00000001620	+
db/MIRBASE/Sus_scrofa_ssc.meme	ssc-miR-326	4:123408449-123410081	128	1.89824	tp	ENSSSCG00000006892	+
db/MIRBASE/Sus_scrofa_ssc.meme	ssc-miR-326	2:627889-628086	271	1.88309	tp	ENSSSCG00000012836	+
db/MIRBASE/Sus_scrofa_ssc.meme	ssc-miR-326	6:54546521-54546800	56	1.87182	tp	ENSSSCG00000003168	+
db/MIRBASE/Sus_scrofa_ssc.meme	ssc-miR-326	3:102983667-102984407	1292	1.85611	tp	ENSSSCG00000039004	-
db/MIRBASE/Sus_scrofa_ssc.meme	ssc-miR-326	6:97961315-97962891	1279	1.83673	tp	ENSSSCG00000038533	-
db/MIRBASE/Sus_scrofa_ssc.meme	ssc-miR-326	14:73514876-73515311	869	1.83392	tp	ENSSSCG00000010271	-
db/MIRBASE/Sus_scrofa_ssc.meme	ssc-miR-326	6:63971427-63972379	1137	1.79957	tp	ENSSSCG00000028530	-
db/MIRBASE/Sus_scrofa_ssc.meme	ssc-miR-326	2:57321772-57322426	607	1.78136	tp	ENSSSCG00000037835	+
db/MIRBASE/Sus_scrofa_ssc.meme	ssc-miR-326	1:15757680-15758546	736	1.74727	tp	ENSSSCG00000004093	-
db/MIRBASE/Sus_scrofa_ssc.meme	ssc-miR-326	11:49127583-49128406	509	1.73956	tp	ENSSSCG00000031288	+
db/MIRBASE/Sus_scrofa_ssc.meme	ssc-miR-326	12:15446510-15447092	358	1.721	tp	ENSSSCG00000017297	+
db/MIRBASE/Sus_scrofa_ssc.meme	ssc-miR-326	4:55276621-55277831	777	1.70285	tp	ENSSSCG00000006153	-
db/MIRBASE/Sus_scrofa_ssc.meme	ssc-miR-326	AEMK02000328.1:460446-461121	1202	1.69174	tp	ENSSSCG00000033116	-
db/MIRBASE/Sus_scrofa_ssc.meme	ssc-miR-326	5:15690997-15692942	500	1.6815	tp	ENSSSCG00000029652	+
db/MIRBASE/Sus_scrofa_ssc.meme	ssc-miR-326	11:71191994-71192515	520	1.67625	tp	ENSSSCG00000032046	+
db/MIRBASE/Sus_scrofa_ssc.meme	ssc-miR-326	12:19034072-19034324	1297	1.67404	tp	ENSSSCG00000039673	-
db/MIRBASE/Sus_scrofa_ssc.meme	ssc-miR-326	6:160108142-160110761	1288	1.66674	tp	ENSSSCG00000038762	-
db/MIRBASE/Sus_scrofa_ssc.meme	ssc-miR-326	15:118704969-118706902	592	1.65436	tp	ENSSSCG00000036716	+
db/MIRBASE/Sus_scrofa_ssc.meme	ssc-miR-326	2:8462928-8463402	920	1.6148	tp	ENSSSCG00000013056	-
db/MIRBASE/Sus_scrofa_ssc.meme	ssc-miR-326	17:62180066-62181104	550	1.57052	tp	ENSSSCG00000034173	+
db/MIRBASE/Sus_scrofa_ssc.meme	ssc-miR-326	4:98615777-98616098	1143	1.56163	tp	ENSSSCG00000029230	-
db/MIRBASE/Sus_scrofa_ssc.meme	ssc-miR-326	9:26154916-26160687	1285	1.53613	tp	ENSSSCG00000038682	-
db/MIRBASE/Sus_scrofa_ssc.meme	ssc-miR-326	12:20635359-20636050	525	1.52843	tp	ENSSSCG00000032467	+
db/MIRBASE/Sus_scrofa_ssc.meme	ssc-miR-326	10:33431296-33433695	888	1.5189	tp	ENSSSCG00000011000	-
db/MIRBASE/Sus_scrofa_ssc.meme	ssc-miR-326	14:51402740-51403993	203	1.50165	tp	ENSSSCG00000010132	+
db/MIRBASE/Sus_scrofa_ssc.meme	ssc-miR-326	10:24925407-24926172	886	1.49697	tp	ENSSSCG00000010929	-
db/MIRBASE/Sus_scrofa_ssc.meme	ssc-miR-326	5:9333852-9335031	637	1.49196	tp	ENSSSCG00000039555	+
db/MIRBASE/Sus_scrofa_ssc.meme	ssc-miR-326	17:34808280-34808732	1301	1.49072	tp	ENSSSCG00000039862	-
db/MIRBASE/Sus_scrofa_ssc.meme	ssc-miR-326	2:125593065-125595120	949	1.45112	tp	ENSSSCG00000014232	-
db/MIRBASE/Sus_scrofa_ssc.meme	ssc-miR-326	15:140301592-140301892	548	1.45098	tp	ENSSSCG00000034101	+
db/MIRBASE/Sus_scrofa_ssc.meme	ssc-miR-326	17:39905960-39906996	801	1.43931	tp	ENSSSCG00000007322	-
db/MIRBASE/Sus_scrofa_ssc.meme	ssc-miR-326	2:74378237-74378571	283	1.42709	tp	ENSSSCG00000013510	+
db/MIRBASE/Sus_scrofa_ssc.meme	ssc-miR-326	AEMK02000682.1:392921-393350	1299	1.41595	tp	ENSSSCG00000039824	-
db/MIRBASE/Sus_scrofa_ssc.meme	ssc-miR-326	6:27792030-27792557	653	1.41342	tp	ENSSSCG00000040749	+
db/MIRBASE/Sus_scrofa_ssc.meme	ssc-miR-326	13:89592178-89592919	1201	1.40284	tp	ENSSSCG00000033018	-
db/MIRBASE/Sus_scrofa_ssc.meme	ssc-miR-326	6:94786496-94787080	726	1.39197	tp	ENSSSCG00000003648	-
db/MIRBASE/Sus_scrofa_ssc.meme	ssc-miR-326	14:101266167-101267651	211	1.38616	tp	ENSSSCG00000010454	+
db/MIRBASE/Sus_scrofa_ssc.meme	ssc-miR-326	14:40124325-40125590	1215	1.35538	tp	ENSSSCG00000033876	-
db/MIRBASE/Sus_scrofa_ssc.meme	ssc-miR-326	2:142347546-142348038	956	1.35365	tp	ENSSSCG00000014369	-
db/MIRBASE/Sus_scrofa_ssc.meme	ssc-miR-326	7:36379544-36380281	1067	1.34472	tp	ENSSSCG00000023366	-
db/MIRBASE/Sus_scrofa_ssc.meme	ssc-miR-326	7:2992007-2993042	683	1.33797	tp	ENSSSCG00000000998	-
db/MIRBASE/Sus_scrofa_ssc.meme	ssc-miR-326	13:66221500-66222136	903	1.33228	tp	ENSSSCG00000011562	-
db/MIRBASE/Sus_scrofa_ssc.meme	ssc-miR-326	18:50562035-50563314	1004	1.33069	tp	ENSSSCG00000016737	-
db/MIRBASE/Sus_scrofa_ssc.meme	ssc-miR-326	15:48643732-48646649	1294	1.3269	tp	ENSSSCG00000039480	-
db/MIRBASE/Sus_scrofa_ssc.meme	ssc-miR-326	14:15014147-15014403	1068	1.3264	tp	ENSSSCG00000023666	-
db/MIRBASE/Sus_scrofa_ssc.meme	ssc-miR-326	1:207219115-207219454	762	1.3227	tp	ENSSSCG00000005184	-
db/MIRBASE/Sus_scrofa_ssc.meme	ssc-miR-326	7:76402173-76404499	700	1.31933	tp	ENSSSCG00000002051	-
db/MIRBASE/Sus_scrofa_ssc.meme	ssc-miR-326	12:51794104-51794443	373	1.31694	tp	ENSSSCG00000017896	+
db/MIRBASE/Sus_scrofa_ssc.meme	ssc-miR-326	5:66091068-66092484	1287	1.3006	tp	ENSSSCG00000038694	-
db/MIRBASE/Sus_scrofa_ssc.meme	ssc-miR-326	3:132671409-132672127	832	1.29865	tp	ENSSSCG00000008659	-
db/MIRBASE/Sus_scrofa_ssc.meme	ssc-miR-326	15:95602284-95608264	992	1.27806	tp	ENSSSCG00000016057	-
db/MIRBASE/Sus_scrofa_ssc.meme	ssc-miR-326	13:124556167-124557955	245	1.27768	tp	ENSSSCG00000011802	+
db/MIRBASE/Sus_scrofa_ssc.meme	ssc-miR-326	7:56179081-56179767	460	1.25162	tp	ENSSSCG00000027457	+
db/MIRBASE/Sus_scrofa_ssc.meme	ssc-miR-326	6:83276542-83276961	59	1.2486	tp	ENSSSCG00000003553	+
db/MIRBASE/Sus_scrofa_ssc.meme	ssc-miR-326	15:81721643-81723014	989	1.23542	tp	ENSSSCG00000015976	-
db/MIRBASE/Sus_scrofa_ssc.meme	ssc-miR-326	2:1295676-1295887	511	1.23253	tp	ENSSSCG00000031487	+
db/MIRBASE/Sus_scrofa_ssc.meme	ssc-miR-326	6:51855000-51855849	1256	1.22946	tp	ENSSSCG00000036870	-
db/MIRBASE/Sus_scrofa_ssc.meme	ssc-miR-326	5:248235-249319	1071	1.22879	tp	ENSSSCG00000023749	-
db/MIRBASE/Sus_scrofa_ssc.meme	ssc-miR-326	13:27054797-27055616	229	1.21746	tp	ENSSSCG00000011297	+
db/MIRBASE/Sus_scrofa_ssc.meme	ssc-miR-326	7:58808787-58809152	32	1.2134	tp	ENSSSCG00000001906	+
db/MIRBASE/Sus_scrofa_ssc.meme	ssc-miR-326	2:66090091-66090679	938	1.20627	tp	ENSSSCG00000013747	-
db/MIRBASE/Sus_scrofa_ssc.meme	ssc-miR-326	1:130894159-130895548	751	1.20013	tp	ENSSSCG00000004774	-
db/MIRBASE/Sus_scrofa_ssc.meme	ssc-miR-326	13:3391822-3393119	894	1.18473	tp	ENSSSCG00000011196	-
db/MIRBASE/Sus_scrofa_ssc.meme	ssc-miR-326	18:51919850-51920366	638	1.1782	tp	ENSSSCG00000039582	+
db/MIRBASE/Sus_scrofa_ssc.meme	ssc-miR-326	AEMK02000258.1:418975-419465	1239	1.16625	tp	ENSSSCG00000035675	-
db/MIRBASE/Sus_scrofa_ssc.meme	ssc-miR-326	2:66114312-66114862	285	1.15286	tp	ENSSSCG00000013745	+
db/MIRBASE/Sus_scrofa_ssc.meme	ssc-miR-326	14:50589793-50590398	202	1.13915	tp	ENSSSCG00000010097	+
db/MIRBASE/Sus_scrofa_ssc.meme	ssc-miR-326	6:18912360-18913422	651	1.13337	tp	ENSSSCG00000040663	+
db/MIRBASE/Sus_scrofa_ssc.meme	ssc-miR-326	3:68874504-68876694	632	1.12862	tp	ENSSSCG00000039221	+
db/MIRBASE/Sus_scrofa_ssc.meme	ssc-miR-326	9:130471375-130472726	322	1.12272	tp	ENSSSCG00000015588	+
db/MIRBASE/Sus_scrofa_ssc.meme	ssc-miR-140-3p	5:3248344-3248612	659	399.676	tp	ENSSSCG00000000003	-
db/MIRBASE/Sus_scrofa_ssc.meme	ssc-miR-140-3p	13:22964876-22965021	895	333.128	tp	ENSSSCG00000011250	-
db/MIRBASE/Sus_scrofa_ssc.meme	ssc-miR-140-3p	6:47142014-47142707	1090	239.112	tp	ENSSSCG00000025160	-
db/MIRBASE/Sus_scrofa_ssc.meme	ssc-miR-140-3p	15:54918275-54920081	1270	233.103	tp	ENSSSCG00000038085	-
db/MIRBASE/Sus_scrofa_ssc.meme	ssc-miR-140-3p	6:51886286-51887119	582	139.453	tp	ENSSSCG00000036317	+
db/MIRBASE/Sus_scrofa_ssc.meme	ssc-miR-140-3p	12:22654608-22654926	1022	82.4044	tp	ENSSSCG00000017499	-
db/MIRBASE/Sus_scrofa_ssc.meme	ssc-miR-140-3p	7:40911198-40911491	438	81.0808	tp	ENSSSCG00000025788	+
db/MIRBASE/Sus_scrofa_ssc.meme	ssc-miR-140-3p	X:91650053-91650204	265	78.3187	tp	ENSSSCG00000012586	+
db/MIRBASE/Sus_scrofa_ssc.meme	ssc-miR-140-3p	3:112263918-112264364	1281	65.716	tp	ENSSSCG00000038543	-
db/MIRBASE/Sus_scrofa_ssc.meme	ssc-miR-140-3p	18:50960109-50961453	1005	64.9933	tp	ENSSSCG00000016750	-
db/MIRBASE/Sus_scrofa_ssc.meme	ssc-miR-140-3p	6:138460975-138461036	63	44.5342	tp	ENSSSCG00000003780	+
db/MIRBASE/Sus_scrofa_ssc.meme	ssc-miR-140-3p	6:17519290-17522577	1217	41.263	tp	ENSSSCG00000033944	-
db/MIRBASE/Sus_scrofa_ssc.meme	ssc-miR-140-3p	13:206205949-206206449	1315	38.1384	tp	ENSSSCG00000040779	-
db/MIRBASE/Sus_scrofa_ssc.meme	ssc-miR-140-3p	2:9076550-9077060	1276	35.7865	tp	ENSSSCG00000038370	-
db/MIRBASE/Sus_scrofa_ssc.meme	ssc-miR-140-3p	15:77600012-77600354	329	35.7399	tp	ENSSSCG00000015947	+
db/MIRBASE/Sus_scrofa_ssc.meme	ssc-miR-140-3p	2:3031105-3031954	1182	35.3237	tp	ENSSSCG00000031769	-
db/MIRBASE/Sus_scrofa_ssc.meme	ssc-miR-140-3p	3:74108543-74108921	155	35.2764	tp	ENSSSCG00000008353	+
db/MIRBASE/Sus_scrofa_ssc.meme	ssc-miR-140-3p	6:93741094-93742787	1303	34.9571	tp	ENSSSCG00000039905	-
db/MIRBASE/Sus_scrofa_ssc.meme	ssc-miR-140-3p	5:65759726-65760082	673	34.2299	tp	ENSSSCG00000000719	-
db/MIRBASE/Sus_scrofa_ssc.meme	ssc-miR-140-3p	14:73514876-73515311	869	33.9668	tp	ENSSSCG00000010271	-
db/MIRBASE/Sus_scrofa_ssc.meme	ssc-miR-140-3p	12:39936266-39936632	368	33.1159	tp	ENSSSCG00000017713	+
db/MIRBASE/Sus_scrofa_ssc.meme	ssc-miR-140-3p	17:26737212-26737621	131	29.799	tp	ENSSSCG00000007095	+
db/MIRBASE/Sus_scrofa_ssc.meme	ssc-miR-140-3p	12:3222619-3222845	584	28.4403	tp	ENSSSCG00000036383	+
db/MIRBASE/Sus_scrofa_ssc.meme	ssc-miR-140-3p	4:38665850-38666293	102	27.2088	tp	ENSSSCG00000006079	+
db/MIRBASE/Sus_scrofa_ssc.meme	ssc-miR-140-3p	2:4691878-4692014	272	26.3814	tp	ENSSSCG00000012886	+
db/MIRBASE/Sus_scrofa_ssc.meme	ssc-miR-140-3p	4:98622229-98622496	1104	24.6887	tp	ENSSSCG00000026395	-
db/MIRBASE/Sus_scrofa_ssc.meme	ssc-miR-140-3p	3:125774597-125775151	161	24.5395	tp	ENSSSCG00000008633	+
db/MIRBASE/Sus_scrofa_ssc.meme	ssc-miR-140-3p	2:142347546-142348038	956	24.2598	tp	ENSSSCG00000014369	-
db/MIRBASE/Sus_scrofa_ssc.meme	ssc-miR-140-3p	5:9968933-9970016	665	22.1458	tp	ENSSSCG00000000119	-
db/MIRBASE/Sus_scrofa_ssc.meme	ssc-miR-140-3p	12:6045431-6046763	355	20.9639	tp	ENSSSCG00000017208	+
db/MIRBASE/Sus_scrofa_ssc.meme	ssc-miR-140-3p	11:4866346-4866704	1261	20.953	tp	ENSSSCG00000037313	-
db/MIRBASE/Sus_scrofa_ssc.meme	ssc-miR-140-3p	17:41389238-41392083	446	20.9104	tp	ENSSSCG00000026605	+
db/MIRBASE/Sus_scrofa_ssc.meme	ssc-miR-140-3p	3:17805377-17805778	627	19.5389	tp	ENSSSCG00000038852	+
db/MIRBASE/Sus_scrofa_ssc.meme	ssc-miR-140-3p	13:19035720-19036377	628	18.7084	tp	ENSSSCG00000039054	+
db/MIRBASE/Sus_scrofa_ssc.meme	ssc-miR-140-3p	8:135775744-135776591	846	16.3901	tp	ENSSSCG00000009246	-
db/MIRBASE/Sus_scrofa_ssc.meme	ssc-miR-140-3p	15:23697959-23699583	581	15.1012	tp	ENSSSCG00000036229	+
db/MIRBASE/Sus_scrofa_ssc.meme	ssc-miR-140-3p	12:6052106-6052385	1229	14.7259	tp	ENSSSCG00000035134	-
db/MIRBASE/Sus_scrofa_ssc.meme	ssc-miR-140-3p	17:38315449-38315757	134	14.712	tp	ENSSSCG00000007286	+
db/MIRBASE/Sus_scrofa_ssc.meme	ssc-miR-140-3p	2:102425581-102426649	1298	14.3501	tp	ENSSSCG00000039731	-
db/MIRBASE/Sus_scrofa_ssc.meme	ssc-miR-140-3p	14:76444546-76445114	871	14.2661	tp	ENSSSCG00000010304	-
db/MIRBASE/Sus_scrofa_ssc.meme	ssc-miR-140-3p	10:48531263-48532114	1065	13.9963	tp	ENSSSCG00000023247	-
db/MIRBASE/Sus_scrofa_ssc.meme	ssc-miR-140-3p	7:76402173-76404499	700	12.8392	tp	ENSSSCG00000002051	-
db/MIRBASE/Sus_scrofa_ssc.meme	ssc-miR-140-3p	3:22639980-22643401	1307	12.1658	tp	ENSSSCG00000040265	-
db/MIRBASE/Sus_scrofa_ssc.meme	ssc-miR-140-3p	7:65832372-65833529	35	11.7233	tp	ENSSSCG00000001963	+
db/MIRBASE/Sus_scrofa_ssc.meme	ssc-miR-140-3p	2:9748275-9749648	417	11.3584	tp	ENSSSCG00000024015	+
db/MIRBASE/Sus_scrofa_ssc.meme	ssc-miR-140-3p	4:40410226-40411367	569	10.6236	tp	ENSSSCG00000035538	+
db/MIRBASE/Sus_scrofa_ssc.meme	ssc-miR-140-3p	3:44281361-44282480	1115	10.5714	tp	ENSSSCG00000026954	-
db/MIRBASE/Sus_scrofa_ssc.meme	ssc-miR-140-3p	7:38023976-38025149	28	10.4406	tp	ENSSSCG00000001651	+
db/MIRBASE/Sus_scrofa_ssc.meme	ssc-miR-140-3p	7:43597151-43597758	694	10.3865	tp	ENSSSCG00000001732	-
db/MIRBASE/Sus_scrofa_ssc.meme	ssc-miR-140-3p	15:47609273-47611800	485	10.3496	tp	ENSSSCG00000028592	+
db/MIRBASE/Sus_scrofa_ssc.meme	ssc-miR-140-3p	11:21848942-21850622	1070	10.3049	tp	ENSSSCG00000023738	-
db/MIRBASE/Sus_scrofa_ssc.meme	ssc-miR-140-3p	3:69252147-69254050	388	9.90529	tp	ENSSSCG00000021579	+
db/MIRBASE/Sus_scrofa_ssc.meme	ssc-miR-140-3p	12:42871992-42875695	370	9.7147	tp	ENSSSCG00000017741	+
db/MIRBASE/Sus_scrofa_ssc.meme	ssc-miR-140-3p	5:22406365-22406956	1309	9.52416	tp	ENSSSCG00000040435	-
db/MIRBASE/Sus_scrofa_ssc.meme	ssc-miR-140-3p	8:11129496-11130762	163	9.42029	tp	ENSSSCG00000008742	+
db/MIRBASE/Sus_scrofa_ssc.meme	ssc-miR-140-3p	5:248235-249319	1071	9.37411	tp	ENSSSCG00000023749	-
db/MIRBASE/Sus_scrofa_ssc.meme	ssc-miR-140-3p	15:59494626-59495722	633	9.33628	tp	ENSSSCG00000039230	+
db/MIRBASE/Sus_scrofa_ssc.meme	ssc-miR-140-3p	6:67116948-67119507	718	9.17209	tp	ENSSSCG00000003369	-
db/MIRBASE/Sus_scrofa_ssc.meme	ssc-miR-140-3p	6:167867658-167868558	69	9.14676	tp	ENSSSCG00000003943	+
db/MIRBASE/Sus_scrofa_ssc.meme	ssc-miR-140-3p	3:33894759-33895698	540	8.48393	tp	ENSSSCG00000033311	+
db/MIRBASE/Sus_scrofa_ssc.meme	ssc-miR-140-3p	14:40458244-40458767	195	8.38084	tp	ENSSSCG00000009904	+
db/MIRBASE/Sus_scrofa_ssc.meme	ssc-miR-140-3p	17:57767948-57768589	140	8.15229	tp	ENSSSCG00000007503	+
db/MIRBASE/Sus_scrofa_ssc.meme	ssc-miR-140-3p	5:387383-389328	553	8.1037	tp	ENSSSCG00000034272	+
db/MIRBASE/Sus_scrofa_ssc.meme	ssc-miR-140-3p	12:3203044-3204488	613	7.72724	tp	ENSSSCG00000038130	+
db/MIRBASE/Sus_scrofa_ssc.meme	ssc-miR-140-3p	9:52752989-52754665	314	7.70264	tp	ENSSSCG00000015214	+
db/MIRBASE/Sus_scrofa_ssc.meme	ssc-miR-140-3p	14:59551932-59552280	205	7.61362	tp	ENSSSCG00000010181	+
db/MIRBASE/Sus_scrofa_ssc.meme	ssc-miR-140-3p	5:6199950-6201938	1	7.34301	tp	ENSSSCG00000000039	+
db/MIRBASE/Sus_scrofa_ssc.meme	ssc-miR-140-3p	12:60434556-60435443	580	7.0811	tp	ENSSSCG00000036208	+
db/MIRBASE/Sus_scrofa_ssc.meme	ssc-miR-140-3p	5:4199884-4200958	660	6.98372	tp	ENSSSCG00000000019	-
db/MIRBASE/Sus_scrofa_ssc.meme	ssc-miR-140-3p	7:100402831-100404113	41	6.88243	tp	ENSSSCG00000002396	+
db/MIRBASE/Sus_scrofa_ssc.meme	ssc-miR-140-3p	6:29359590-29362439	557	6.86684	tp	ENSSSCG00000034521	+
db/MIRBASE/Sus_scrofa_ssc.meme	ssc-miR-140-3p	13:82554884-82555532	501	6.71745	tp	ENSSSCG00000029774	+
db/MIRBASE/Sus_scrofa_ssc.meme	ssc-miR-140-3p	17:31076704-31077422	560	6.66607	tp	ENSSSCG00000034913	+
db/MIRBASE/Sus_scrofa_ssc.meme	ssc-miR-140-3p	2:151650839-151652557	573	6.63	tp	ENSSSCG00000035729	+
db/MIRBASE/Sus_scrofa_ssc.meme	ssc-miR-140-3p	2:126531361-126532192	1171	6.38387	tp	ENSSSCG00000031128	-
db/MIRBASE/Sus_scrofa_ssc.meme	ssc-miR-140-3p	4:97239080-97240111	117	6.31971	tp	ENSSSCG00000006610	+
db/MIRBASE/Sus_scrofa_ssc.meme	ssc-miR-140-3p	1:128255783-128256488	1225	6.26496	tp	ENSSSCG00000034771	-
db/MIRBASE/Sus_scrofa_ssc.meme	ssc-miR-140-3p	1:164524300-164526338	87	6.18505	tp	ENSSSCG00000004946	+
db/MIRBASE/Sus_scrofa_ssc.meme	ssc-miR-140-3p	12:6366666-6367543	356	5.98859	tp	ENSSSCG00000017226	+
db/MIRBASE/Sus_scrofa_ssc.meme	ssc-miR-140-3p	6:97961315-97962891	1279	5.83865	tp	ENSSSCG00000038533	-
db/MIRBASE/Sus_scrofa_ssc.meme	ssc-miR-140-3p	7:76132018-76132144	449	5.76077	tp	ENSSSCG00000026700	+
db/MIRBASE/Sus_scrofa_ssc.meme	ssc-miR-140-3p	12:15307518-15308318	1258	5.72394	tp	ENSSSCG00000036944	-
db/MIRBASE/Sus_scrofa_ssc.meme	ssc-miR-140-3p	6:358154-358652	412	5.40911	tp	ENSSSCG00000023677	+
db/MIRBASE/Sus_scrofa_ssc.meme	ssc-miR-140-3p	5:78149663-78150579	594	5.19723	tp	ENSSSCG00000036775	+
db/MIRBASE/Sus_scrofa_ssc.meme	ssc-miR-140-3p	6:52515211-52516701	400	5.15479	tp	ENSSSCG00000022545	+
db/MIRBASE/Sus_scrofa_ssc.meme	ssc-miR-140-3p	3:56774251-56782654	568	5.10564	tp	ENSSSCG00000035533	+
db/MIRBASE/Sus_scrofa_ssc.meme	ssc-miR-140-3p	7:65092985-65094515	34	5.10413	tp	ENSSSCG00000001959	+
db/MIRBASE/Sus_scrofa_ssc.meme	ssc-miR-140-3p	6:27792030-27792557	653	5.09775	tp	ENSSSCG00000040749	+
db/MIRBASE/Sus_scrofa_ssc.meme	ssc-miR-140-3p	12:23059879-23062673	363	5.09189	tp	ENSSSCG00000017510	+
db/MIRBASE/Sus_scrofa_ssc.meme	ssc-miR-140-3p	4:54859957-54862104	1098	5.05224	tp	ENSSSCG00000025980	-
db/MIRBASE/Sus_scrofa_ssc.meme	ssc-miR-140-3p	1:7600107-7600890	735	5.01214	tp	ENSSSCG00000004049	-
db/MIRBASE/Sus_scrofa_ssc.meme	ssc-miR-140-3p	1:164352481-164353854	756	4.99787	tp	ENSSSCG00000004942	-
db/MIRBASE/Sus_scrofa_ssc.meme	ssc-miR-140-3p	2:1295676-1295887	511	4.94132	tp	ENSSSCG00000031487	+
db/MIRBASE/Sus_scrofa_ssc.meme	ssc-miR-140-3p	17:11566324-11566875	517	4.84762	tp	ENSSSCG00000031857	+
db/MIRBASE/Sus_scrofa_ssc.meme	ssc-miR-140-3p	12:14579321-14580739	521	4.82142	tp	ENSSSCG00000032092	+
db/MIRBASE/Sus_scrofa_ssc.meme	ssc-miR-140-3p	2:75124059-75125400	932	4.76769	tp	ENSSSCG00000013481	-
db/MIRBASE/Sus_scrofa_ssc.meme	ssc-miR-140-3p	4:101588860-101589615	789	4.57426	tp	ENSSSCG00000006720	-
db/MIRBASE/Sus_scrofa_ssc.meme	ssc-miR-140-3p	3:40512086-40512950	819	4.57291	tp	ENSSSCG00000008031	-
db/MIRBASE/Sus_scrofa_ssc.meme	ssc-miR-140-3p	3:73013213-73013815	428	4.5004	tp	ENSSSCG00000025007	+
db/MIRBASE/Sus_scrofa_ssc.meme	ssc-miR-140-3p	9:48372388-48372815	483	4.48477	tp	ENSSSCG00000028517	+
db/MIRBASE/Sus_scrofa_ssc.meme	ssc-miR-140-3p	7:9685280-9685655	686	4.46556	tp	ENSSSCG00000001053	-
db/MIRBASE/Sus_scrofa_ssc.meme	ssc-miR-140-3p	6:39744421-39745985	52	4.40359	tp	ENSSSCG00000002854	+
db/MIRBASE/Sus_scrofa_ssc.meme	ssc-miR-140-3p	AEMK02000682.1:1302696-1303921	1176	4.3928	tp	ENSSSCG00000031413	-
db/MIRBASE/Sus_scrofa_ssc.meme	ssc-miR-140-3p	2:75081283-75081713	547	4.27901	tp	ENSSSCG00000033759	+
db/MIRBASE/Sus_scrofa_ssc.meme	ssc-miR-140-3p	13:200872514-200873676	910	4.26999	tp	ENSSSCG00000012063	-
db/MIRBASE/Sus_scrofa_ssc.meme	ssc-miR-140-3p	13:65747179-65748716	233	4.25613	tp	ENSSSCG00000011542	+
db/MIRBASE/Sus_scrofa_ssc.meme	ssc-miR-140-3p	6:128027936-128029472	619	4.24482	tp	ENSSSCG00000038475	+
db/MIRBASE/Sus_scrofa_ssc.meme	ssc-miR-140-3p	3:107387859-107390259	826	4.15392	tp	ENSSSCG00000008518	-
db/MIRBASE/Sus_scrofa_ssc.meme	ssc-miR-140-3p	9:52720937-52724958	313	4.1508	tp	ENSSSCG00000015213	+
db/MIRBASE/Sus_scrofa_ssc.meme	ssc-miR-140-3p	2:70884463-70884649	934	4.12095	tp	ENSSSCG00000013600	-
db/MIRBASE/Sus_scrofa_ssc.meme	ssc-miR-140-3p	13:207493658-207494046	1174	4.04298	tp	ENSSSCG00000031249	-
db/MIRBASE/Sus_scrofa_ssc.meme	ssc-miR-140-3p	12:49752636-49753207	372	4.02999	tp	ENSSSCG00000017865	+
db/MIRBASE/Sus_scrofa_ssc.meme	ssc-miR-140-3p	11:50073308-50076077	850	4.02652	tp	ENSSSCG00000009477	-
db/MIRBASE/Sus_scrofa_ssc.meme	ssc-miR-140-3p	14:51113716-51114549	865	3.99581	tp	ENSSSCG00000010121	-
db/MIRBASE/Sus_scrofa_ssc.meme	ssc-miR-140-3p	2:15191180-15193057	278	3.99018	tp	ENSSSCG00000013239	+
db/MIRBASE/Sus_scrofa_ssc.meme	ssc-miR-140-3p	3:68874504-68876694	632	3.97751	tp	ENSSSCG00000039221	+
db/MIRBASE/Sus_scrofa_ssc.meme	ssc-miR-140-3p	5:6785959-6788091	1237	3.90705	tp	ENSSSCG00000035565	-
db/MIRBASE/Sus_scrofa_ssc.meme	ssc-miR-140-3p	11:45000742-45002068	1305	3.81871	tp	ENSSSCG00000040073	-
db/MIRBASE/Sus_scrofa_ssc.meme	ssc-miR-140-3p	15:139936490-139937162	337	3.78056	tp	ENSSSCG00000016376	+
db/MIRBASE/Sus_scrofa_ssc.meme	ssc-miR-140-3p	13:122112729-122113154	490	3.78007	tp	ENSSSCG00000028856	+
db/MIRBASE/Sus_scrofa_ssc.meme	ssc-miR-140-3p	14:4133710-4135815	650	3.76742	tp	ENSSSCG00000040631	+
db/MIRBASE/Sus_scrofa_ssc.meme	ssc-miR-140-3p	6:54618975-54619620	1141	3.76023	tp	ENSSSCG00000029154	-
db/MIRBASE/Sus_scrofa_ssc.meme	ssc-miR-183	18:50562035-50563314	1004	720.554	tp	ENSSSCG00000016737	-
db/MIRBASE/Sus_scrofa_ssc.meme	ssc-miR-183	7:58657855-58657981	1085	187.889	tp	ENSSSCG00000024990	-
db/MIRBASE/Sus_scrofa_ssc.meme	ssc-miR-183	4:103962766-103963345	791	181.095	tp	ENSSSCG00000006736	-
db/MIRBASE/Sus_scrofa_ssc.meme	ssc-miR-183	2:140515247-140515702	954	127.639	tp	ENSSSCG00000014338	-
db/MIRBASE/Sus_scrofa_ssc.meme	ssc-miR-183	13:50479276-50479965	900	105.968	tp	ENSSSCG00000011506	-
db/MIRBASE/Sus_scrofa_ssc.meme	ssc-miR-183	2:74756474-74756680	435	79.3705	tp	ENSSSCG00000025675	+
db/MIRBASE/Sus_scrofa_ssc.meme	ssc-miR-183	2:131877111-131877874	300	72.2537	tp	ENSSSCG00000014258	+
db/MIRBASE/Sus_scrofa_ssc.meme	ssc-miR-183	14:22771562-22771717	451	57.6111	tp	ENSSSCG00000026781	+
db/MIRBASE/Sus_scrofa_ssc.meme	ssc-miR-183	12:19034072-19034324	1297	44.6899	tp	ENSSSCG00000039673	-
db/MIRBASE/Sus_scrofa_ssc.meme	ssc-miR-183	14:81889423-81890284	872	37.6157	tp	ENSSSCG00000010332	-
db/MIRBASE/Sus_scrofa_ssc.meme	ssc-miR-183	3:103612225-103612838	159	36.9983	tp	ENSSSCG00000008503	+
db/MIRBASE/Sus_scrofa_ssc.meme	ssc-miR-183	14:40656912-40656961	197	35.2648	tp	ENSSSCG00000009916	+
db/MIRBASE/Sus_scrofa_ssc.meme	ssc-miR-183	5:6785959-6788091	1237	32.579	tp	ENSSSCG00000035565	-
db/MIRBASE/Sus_scrofa_ssc.meme	ssc-miR-183	X:82538307-82540861	263	26.136	tp	ENSSSCG00000012486	+
db/MIRBASE/Sus_scrofa_ssc.meme	ssc-miR-183	18:50960109-50961453	1005	21.2295	tp	ENSSSCG00000016750	-
db/MIRBASE/Sus_scrofa_ssc.meme	ssc-miR-183	9:117077199-117077435	320	20.2724	tp	ENSSSCG00000015504	+
db/MIRBASE/Sus_scrofa_ssc.meme	ssc-miR-183	4:95572003-95572938	115	19.9277	tp	ENSSSCG00000006556	+
db/MIRBASE/Sus_scrofa_ssc.meme	ssc-miR-183	4:122234633-122237818	1300	19.8418	tp	ENSSSCG00000039854	-
db/MIRBASE/Sus_scrofa_ssc.meme	ssc-miR-183	14:56125150-56127680	204	19.8109	tp	ENSSSCG00000010158	+
db/MIRBASE/Sus_scrofa_ssc.meme	ssc-miR-183	7:36379544-36380281	1067	18.5299	tp	ENSSSCG00000023366	-
db/MIRBASE/Sus_scrofa_ssc.meme	ssc-miR-183	15:121289547-121290152	995	18.3843	tp	ENSSSCG00000016216	-
db/MIRBASE/Sus_scrofa_ssc.meme	ssc-miR-183	1:225703200-225704606	1158	17.6005	tp	ENSSSCG00000030268	-
db/MIRBASE/Sus_scrofa_ssc.meme	ssc-miR-183	4:99351767-99352758	508	16.885	tp	ENSSSCG00000031262	+
db/MIRBASE/Sus_scrofa_ssc.meme	ssc-miR-183	1:235854540-235854883	764	16.6624	tp	ENSSSCG00000005300	-
db/MIRBASE/Sus_scrofa_ssc.meme	ssc-miR-183	6:62767668-62768311	390	16.559	tp	ENSSSCG00000021888	+
db/MIRBASE/Sus_scrofa_ssc.meme	ssc-miR-183	14:122831208-122831630	880	16.4174	tp	ENSSSCG00000010635	-
db/MIRBASE/Sus_scrofa_ssc.meme	ssc-miR-183	5:22000482-22000761	668	14.7425	tp	ENSSSCG00000000406	-
db/MIRBASE/Sus_scrofa_ssc.meme	ssc-miR-183	2:77189525-77191187	929	13.6396	tp	ENSSSCG00000013427	-
db/MIRBASE/Sus_scrofa_ssc.meme	ssc-miR-183	6:108461128-108461348	728	12.8152	tp	ENSSSCG00000003708	-
db/MIRBASE/Sus_scrofa_ssc.meme	ssc-miR-183	11:4866346-4866704	1261	9.92676	tp	ENSSSCG00000037313	-
db/MIRBASE/Sus_scrofa_ssc.meme	ssc-miR-183	4:54859957-54862104	1098	9.82591	tp	ENSSSCG00000025980	-
db/MIRBASE/Sus_scrofa_ssc.meme	ssc-miR-183	8:81115507-81115701	1152	8.64143	tp	ENSSSCG00000030044	-
db/MIRBASE/Sus_scrofa_ssc.meme	ssc-miR-183	10:48531263-48532114	1065	8.61031	tp	ENSSSCG00000023247	-
db/MIRBASE/Sus_scrofa_ssc.meme	ssc-miR-183	8:30270855-30271546	165	8.27595	tp	ENSSSCG00000008785	+
db/MIRBASE/Sus_scrofa_ssc.meme	ssc-miR-183	15:73739744-73741039	327	7.19356	tp	ENSSSCG00000015917	+
db/MIRBASE/Sus_scrofa_ssc.meme	ssc-miR-183	2:119792264-119794570	1273	7.00404	tp	ENSSSCG00000038156	-
db/MIRBASE/Sus_scrofa_ssc.meme	ssc-miR-183	1:188616976-188618132	559	6.73633	tp	ENSSSCG00000034798	+
db/MIRBASE/Sus_scrofa_ssc.meme	ssc-miR-183	14:73090943-73092370	868	6.69006	tp	ENSSSCG00000010260	-
db/MIRBASE/Sus_scrofa_ssc.meme	ssc-miR-183	1:75441574-75443389	744	6.63949	tp	ENSSSCG00000004414	-
db/MIRBASE/Sus_scrofa_ssc.meme	ssc-miR-183	2:126531361-126532192	1171	6.54925	tp	ENSSSCG00000031128	-
db/MIRBASE/Sus_scrofa_ssc.meme	ssc-miR-183	7:23520157-23520601	1168	6.45397	tp	ENSSSCG00000030903	-
db/MIRBASE/Sus_scrofa_ssc.meme	ssc-miR-183	13:134898025-134898176	596	6.18315	tp	ENSSSCG00000036828	+
db/MIRBASE/Sus_scrofa_ssc.meme	ssc-miR-183	7:55654302-55654385	696	6.04312	tp	ENSSSCG00000001852	-
db/MIRBASE/Sus_scrofa_ssc.meme	ssc-miR-183	4:97272506-97273357	118	5.98998	tp	ENSSSCG00000006612	+
db/MIRBASE/Sus_scrofa_ssc.meme	ssc-miR-183	4:101354351-101354893	658	5.98617	tp	ENSSSCG00000040947	+
db/MIRBASE/Sus_scrofa_ssc.meme	ssc-miR-183	4:97239080-97240111	117	5.83027	tp	ENSSSCG00000006610	+
db/MIRBASE/Sus_scrofa_ssc.meme	ssc-miR-183	2:10074962-10075131	922	5.5532	tp	ENSSSCG00000013082	-
db/MIRBASE/Sus_scrofa_ssc.meme	ssc-miR-183	13:24081516-24082519	598	5.54339	tp	ENSSSCG00000037236	+
db/MIRBASE/Sus_scrofa_ssc.meme	ssc-miR-183	2:85656799-85659128	566	5.53785	tp	ENSSSCG00000035355	+
db/MIRBASE/Sus_scrofa_ssc.meme	ssc-miR-183	14:92424956-92425102	656	5.40159	tp	ENSSSCG00000040863	+
db/MIRBASE/Sus_scrofa_ssc.meme	ssc-miR-183	18:18461583-18462575	338	5.35195	tp	ENSSSCG00000016556	+
db/MIRBASE/Sus_scrofa_ssc.meme	ssc-miR-183	1:265871075-265872961	768	5.29223	tp	ENSSSCG00000005600	-
db/MIRBASE/Sus_scrofa_ssc.meme	ssc-miR-183	6:20407200-20407849	1200	5.16797	tp	ENSSSCG00000032985	-
db/MIRBASE/Sus_scrofa_ssc.meme	ssc-miR-183	4:69014040-69015754	106	4.97776	tp	ENSSSCG00000006220	+
db/MIRBASE/Sus_scrofa_ssc.meme	ssc-miR-183	6:51855000-51855849	1256	4.93489	tp	ENSSSCG00000036870	-
db/MIRBASE/Sus_scrofa_ssc.meme	ssc-miR-183	13:197192954-197193260	411	4.77722	tp	ENSSSCG00000023674	+
db/MIRBASE/Sus_scrofa_ssc.meme	ssc-miR-183	6:86098934-86099656	724	4.7516	tp	ENSSSCG00000003589	-
db/MIRBASE/Sus_scrofa_ssc.meme	ssc-miR-183	13:124589158-124589292	246	4.42747	tp	ENSSSCG00000011803	+
db/MIRBASE/Sus_scrofa_ssc.meme	ssc-miR-183	7:100402831-100404113	41	4.41917	tp	ENSSSCG00000002396	+
db/MIRBASE/Sus_scrofa_ssc.meme	ssc-miR-183	X:125054220-125056440	270	4.2907	tp	ENSSSCG00000012825	+
db/MIRBASE/Sus_scrofa_ssc.meme	ssc-miR-183	6:71222718-71227701	408	4.01155	tp	ENSSSCG00000023126	+
db/MIRBASE/Sus_scrofa_ssc.meme	ssc-miR-183	3:22639980-22643401	1307	3.98794	tp	ENSSSCG00000040265	-
db/MIRBASE/Sus_scrofa_ssc.meme	ssc-miR-183	7:19489383-19490039	687	3.78428	tp	ENSSSCG00000001092	-
db/MIRBASE/Sus_scrofa_ssc.meme	ssc-miR-183	X:91650053-91650204	265	3.75449	tp	ENSSSCG00000012586	+
db/MIRBASE/Sus_scrofa_ssc.meme	ssc-miR-183	6:55335936-55336554	715	3.71735	tp	ENSSSCG00000003217	-
db/MIRBASE/Sus_scrofa_ssc.meme	ssc-miR-183	18:10271058-10271224	999	3.7163	tp	ENSSSCG00000016509	-
db/MIRBASE/Sus_scrofa_ssc.meme	ssc-miR-183	3:68102268-68103035	1275	3.5158	tp	ENSSSCG00000038307	-
db/MIRBASE/Sus_scrofa_ssc.meme	ssc-miR-183	6:165773965-165774672	1148	3.48345	tp	ENSSSCG00000029573	-
db/MIRBASE/Sus_scrofa_ssc.meme	ssc-miR-183	6:91399941-91400464	1241	3.36782	tp	ENSSSCG00000035690	-
db/MIRBASE/Sus_scrofa_ssc.meme	ssc-miR-183	4:36847347-36849729	1040	3.28824	tp	ENSSSCG00000021180	-
db/MIRBASE/Sus_scrofa_ssc.meme	ssc-miR-183	7:39232934-39233120	29	3.22506	tp	ENSSSCG00000001700	+
db/MIRBASE/Sus_scrofa_ssc.meme	ssc-miR-183	2:136496941-136497792	952	3.13782	tp	ENSSSCG00000014298	-
db/MIRBASE/Sus_scrofa_ssc.meme	ssc-miR-183	6:138460975-138461036	63	3.10579	tp	ENSSSCG00000003780	+
db/MIRBASE/Sus_scrofa_ssc.meme	ssc-miR-183	6:48666028-48667389	429	3.1024	tp	ENSSSCG00000025109	+
db/MIRBASE/Sus_scrofa_ssc.meme	ssc-miR-183	5:15150234-15186256	666	3.08686	tp	ENSSSCG00000000190	-
db/MIRBASE/Sus_scrofa_ssc.meme	ssc-miR-183	8:121105007-121105587	178	3.06148	tp	ENSSSCG00000009182	+
db/MIRBASE/Sus_scrofa_ssc.meme	ssc-miR-183	12:42623731-42625289	369	2.9774	tp	ENSSSCG00000017733	+
db/MIRBASE/Sus_scrofa_ssc.meme	ssc-miR-183	12:31268187-31269823	1177	2.95262	tp	ENSSSCG00000031433	-
db/MIRBASE/Sus_scrofa_ssc.meme	ssc-miR-183	9:45566368-45567137	971	2.93143	tp	ENSSSCG00000015091	-
db/MIRBASE/Sus_scrofa_ssc.meme	ssc-miR-183	5:63970549-63971173	672	2.83986	tp	ENSSSCG00000000691	-
db/MIRBASE/Sus_scrofa_ssc.meme	ssc-miR-183	18:50547695-50548372	342	2.82403	tp	ENSSSCG00000016738	+
db/MIRBASE/Sus_scrofa_ssc.meme	ssc-miR-183	X:82825667-82826483	264	2.81647	tp	ENSSSCG00000012491	+
db/MIRBASE/Sus_scrofa_ssc.meme	ssc-miR-183	AEMK02000682.1:1302696-1303921	1176	2.78382	tp	ENSSSCG00000031413	-
db/MIRBASE/Sus_scrofa_ssc.meme	ssc-miR-183	3:4733518-4735299	510	2.78209	tp	ENSSSCG00000031432	+
db/MIRBASE/Sus_scrofa_ssc.meme	ssc-miR-183	9:63777071-63777727	410	2.76436	tp	ENSSSCG00000023472	+
db/MIRBASE/Sus_scrofa_ssc.meme	ssc-miR-183	3:17805377-17805778	627	2.71434	tp	ENSSSCG00000038852	+
db/MIRBASE/Sus_scrofa_ssc.meme	ssc-miR-183	15:88332860-88333738	990	2.65861	tp	ENSSSCG00000016018	-
db/MIRBASE/Sus_scrofa_ssc.meme	ssc-miR-183	3:102028080-102029112	158	2.64003	tp	ENSSSCG00000008487	+
db/MIRBASE/Sus_scrofa_ssc.meme	ssc-miR-183	12:34246930-34248563	1025	2.57297	tp	ENSSSCG00000017623	-
db/MIRBASE/Sus_scrofa_ssc.meme	ssc-miR-183	12:3759698-3761559	1211	2.55598	tp	ENSSSCG00000033636	-
db/MIRBASE/Sus_scrofa_ssc.meme	ssc-miR-183	6:54107684-54108651	714	2.50654	tp	ENSSSCG00000003139	-
db/MIRBASE/Sus_scrofa_ssc.meme	ssc-miR-183	1:7600107-7600890	735	2.47576	tp	ENSSSCG00000004049	-
db/MIRBASE/Sus_scrofa_ssc.meme	ssc-miR-183	4:51227485-51227881	776	2.46696	tp	ENSSSCG00000006141	-
db/MIRBASE/Sus_scrofa_ssc.meme	ssc-miR-183	6:75170608-75171895	1262	2.45317	tp	ENSSSCG00000037457	-
db/MIRBASE/Sus_scrofa_ssc.meme	ssc-miR-183	6:159797773-159798906	1130	2.40487	tp	ENSSSCG00000028288	-
db/MIRBASE/Sus_scrofa_ssc.meme	ssc-miR-183	6:39744421-39745985	52	2.37768	tp	ENSSSCG00000002854	+
db/MIRBASE/Sus_scrofa_ssc.meme	ssc-miR-183	6:39366767-39368933	1116	2.35628	tp	ENSSSCG00000027085	-
db/MIRBASE/Sus_scrofa_ssc.meme	ssc-miR-183	13:34928414-34928466	897	2.34374	tp	ENSSSCG00000011453	-
db/MIRBASE/Sus_scrofa_ssc.meme	ssc-miR-183	4:55276621-55277831	777	2.32127	tp	ENSSSCG00000006153	-
db/MIRBASE/Sus_scrofa_ssc.meme	ssc-miR-183	5:41571819-41583372	459	2.31682	tp	ENSSSCG00000027429	+
db/MIRBASE/Sus_scrofa_ssc.meme	ssc-miR-183	4:93492721-93493236	786	2.2776	tp	ENSSSCG00000006480	-
db/MIRBASE/Sus_scrofa_ssc.meme	ssc-miR-183	13:71634556-71634647	1318	2.27094	tp	ENSSSCG00000040879	-
db/MIRBASE/Sus_scrofa_ssc.meme	ssc-miR-183	13:123816030-123816259	639	2.26739	tp	ENSSSCG00000039758	+
db/MIRBASE/Sus_scrofa_ssc.meme	ssc-miR-183	17:46673562-46673980	1057	2.26526	tp	ENSSSCG00000022714	-
db/MIRBASE/Sus_scrofa_ssc.meme	ssc-miR-183	2:151650839-151652557	573	2.25201	tp	ENSSSCG00000035729	+
db/MIRBASE/Sus_scrofa_ssc.meme	ssc-miR-183	17:39520207-39521190	135	2.23543	tp	ENSSSCG00000007315	+
db/MIRBASE/Sus_scrofa_ssc.meme	ssc-miR-183	13:91509448-91510970	1190	2.2217	tp	ENSSSCG00000032162	-
db/MIRBASE/Sus_scrofa_ssc.meme	ssc-miR-183	11:47794217-47795115	849	2.2115	tp	ENSSSCG00000009464	-
db/MIRBASE/Sus_scrofa_ssc.meme	ssc-miR-183	10:46955998-46956239	223	2.19249	tp	ENSSSCG00000011053	+
db/MIRBASE/Sus_scrofa_ssc.meme	ssc-miR-183	1:164352481-164353854	756	2.18075	tp	ENSSSCG00000004942	-
db/MIRBASE/Sus_scrofa_ssc.meme	ssc-miR-183	6:84200727-84209879	721	2.15474	tp	ENSSSCG00000003564	-
db/MIRBASE/Sus_scrofa_ssc.meme	ssc-miR-183	4:99410131-99411959	482	2.147	tp	ENSSSCG00000028509	+
db/MIRBASE/Sus_scrofa_ssc.meme	ssc-miR-183	1:114256458-114258104	1164	2.0944	tp	ENSSSCG00000030605	-
db/MIRBASE/Sus_scrofa_ssc.meme	ssc-miR-183	10:24907497-24908161	887	2.08917	tp	ENSSSCG00000010931	-
db/MIRBASE/Sus_scrofa_ssc.meme	ssc-miR-183	6:56555768-56556086	626	2.08723	tp	ENSSSCG00000038825	+
db/MIRBASE/Sus_scrofa_ssc.meme	ssc-miR-183	1:126835567-126838151	750	2.08067	tp	ENSSSCG00000004687	-
db/MIRBASE/Sus_scrofa_ssc.meme	ssc-miR-183	2:57262261-57262933	572	2.07976	tp	ENSSSCG00000035650	+
db/MIRBASE/Sus_scrofa_ssc.meme	ssc-miR-183	6:55749225-55749328	716	2.03393	tp	ENSSSCG00000003225	-
db/MIRBASE/Sus_scrofa_ssc.meme	ssc-miR-183	3:18211264-18212183	536	2.02101	tp	ENSSSCG00000032921	+
db/MIRBASE/Sus_scrofa_ssc.meme	ssc-miR-183	6:128046569-128048036	98	2.0181	tp	ENSSSCG00000005773	+
db/MIRBASE/Sus_scrofa_ssc.meme	ssc-miR-183	12:5633916-5635771	354	1.96686	tp	ENSSSCG00000017202	+
db/MIRBASE/Sus_scrofa_ssc.meme	ssc-miR-183	3:16168371-16169453	143	1.91451	tp	ENSSSCG00000007732	+
db/MIRBASE/Sus_scrofa_ssc.meme	ssc-miR-183	4:127376023-127376848	129	1.90772	tp	ENSSSCG00000006919	+
db/MIRBASE/Sus_scrofa_ssc.meme	ssc-miR-183	6:29312750-29315429	1097	1.89836	tp	ENSSSCG00000025953	-
db/MIRBASE/Sus_scrofa_ssc.meme	ssc-miR-183	17:35366142-35367244	1235	1.83817	tp	ENSSSCG00000035357	-
db/MIRBASE/Sus_scrofa_ssc.meme	ssc-miR-183	8:71838786-71841192	838	1.82993	tp	ENSSSCG00000008980	-
db/MIRBASE/Sus_scrofa_ssc.meme	ssc-miR-183	5:79561254-79562719	1121	1.80546	tp	ENSSSCG00000027792	-
db/MIRBASE/Sus_scrofa_ssc.meme	ssc-miR-183	9:20623355-20624626	308	1.80314	tp	ENSSSCG00000014921	+
db/MIRBASE/Sus_scrofa_ssc.meme	ssc-miR-183	6:87363914-87364893	1086	1.79952	tp	ENSSSCG00000025034	-
db/MIRBASE/Sus_scrofa_ssc.meme	ssc-miR-183	11:67059372-67059965	186	1.7636	tp	ENSSSCG00000009509	+
db/MIRBASE/Sus_scrofa_ssc.meme	ssc-miR-183	3:37323728-37324777	817	1.75473	tp	ENSSSCG00000007919	-
db/MIRBASE/Sus_scrofa_ssc.meme	ssc-miR-183	14:105923719-105924535	875	1.73934	tp	ENSSSCG00000010486	-
db/MIRBASE/Sus_scrofa_ssc.meme	ssc-miR-183	10:9734528-9734562	218	1.73637	tp	ENSSSCG00000010823	+
db/MIRBASE/Sus_scrofa_ssc.meme	ssc-miR-183	6:60686398-60687237	1189	1.73259	tp	ENSSSCG00000032086	-
db/MIRBASE/Sus_scrofa_ssc.meme	ssc-miR-183	13:109591848-109592743	1035	1.7232	tp	ENSSSCG00000020927	-
db/MIRBASE/Sus_scrofa_ssc.meme	ssc-miR-183	14:50061047-50063325	201	1.66561	tp	ENSSSCG00000010079	+
db/MIRBASE/Sus_scrofa_ssc.meme	ssc-miR-183	1:16362153-16362805	1154	1.66289	tp	ENSSSCG00000030067	-
db/MIRBASE/Sus_scrofa_ssc.meme	ssc-miR-183	14:77782322-77782496	207	1.6532	tp	ENSSSCG00000010320	+
db/MIRBASE/Sus_scrofa_ssc.meme	ssc-miR-183	14:111474276-111478030	213	1.62248	tp	ENSSSCG00000010554	+
db/MIRBASE/Sus_scrofa_ssc.meme	ssc-miR-183	13:189273762-189275838	406	1.60452	tp	ENSSSCG00000023028	+
db/MIRBASE/Sus_scrofa_ssc.meme	ssc-miR-183	AEMK02000697.1:138240-138648	986	1.5964	tp	ENSSSCG00000015833	-
db/MIRBASE/Sus_scrofa_ssc.meme	ssc-miR-183	7:38506645-38506904	1210	1.55193	tp	ENSSSCG00000033627	-
db/MIRBASE/Sus_scrofa_ssc.meme	ssc-miR-183	6:85278152-85278486	1291	1.53765	tp	ENSSSCG00000038907	-
db/MIRBASE/Sus_scrofa_ssc.meme	ssc-miR-183	1:184412507-184416364	91	1.53026	tp	ENSSSCG00000005054	+
db/MIRBASE/Sus_scrofa_ssc.meme	ssc-miR-183	11:15701376-15704367	1238	1.48865	tp	ENSSSCG00000035658	-
db/MIRBASE/Sus_scrofa_ssc.meme	ssc-miR-183	15:39702123-39702926	983	1.47469	tp	ENSSSCG00000015772	-
db/MIRBASE/Sus_scrofa_ssc.meme	ssc-miR-183	17:41389238-41392083	446	1.45258	tp	ENSSSCG00000026605	+
db/MIRBASE/Sus_scrofa_ssc.meme	ssc-miR-183	12:20974502-20975125	1021	1.45243	tp	ENSSSCG00000017430	-
db/MIRBASE/Sus_scrofa_ssc.meme	ssc-miR-183	14:110608429-110608845	876	1.4464	tp	ENSSSCG00000010537	-
db/MIRBASE/Sus_scrofa_ssc.meme	ssc-miR-183	1:112365294-112369245	78	1.4463	tp	ENSSSCG00000004582	+
db/MIRBASE/Sus_scrofa_ssc.meme	ssc-miR-183	7:23634741-23645361	688	1.44616	tp	ENSSSCG00000001398	-
db/MIRBASE/Sus_scrofa_ssc.meme	ssc-miR-183	6:71835018-71836808	397	1.44197	tp	ENSSSCG00000022401	+
db/MIRBASE/Sus_scrofa_ssc.meme	ssc-miR-183	3:68895618-68896893	655	1.44128	tp	ENSSSCG00000040854	+
db/MIRBASE/Sus_scrofa_ssc.meme	ssc-miR-183	2:80225456-80228413	944	1.44037	tp	ENSSSCG00000014033	-
db/MIRBASE/Sus_scrofa_ssc.meme	ssc-miR-183	1:39848647-39850499	740	1.43568	tp	ENSSSCG00000004233	-
db/MIRBASE/Sus_scrofa_ssc.meme	ssc-miR-183	14:82066158-82066247	208	1.43514	tp	ENSSSCG00000010334	+
db/MIRBASE/Sus_scrofa_ssc.meme	ssc-miR-183	15:101360093-101360308	993	1.41531	tp	ENSSSCG00000016077	-
db/MIRBASE/Sus_scrofa_ssc.meme	ssc-miR-183	14:50589793-50590398	202	1.3789	tp	ENSSSCG00000010097	+
db/MIRBASE/Sus_scrofa_ssc.meme	ssc-miR-183	9:52752989-52754665	314	1.37754	tp	ENSSSCG00000015214	+
db/MIRBASE/Sus_scrofa_ssc.meme	ssc-miR-183	4:89230718-89232021	783	1.35549	tp	ENSSSCG00000006354	-
db/MIRBASE/Sus_scrofa_ssc.meme	ssc-miR-183	10:17219840-17220828	885	1.35253	tp	ENSSSCG00000010874	-
db/MIRBASE/Sus_scrofa_ssc.meme	ssc-miR-183	18:28124117-28124209	1045	1.34876	tp	ENSSSCG00000021652	-
db/MIRBASE/Sus_scrofa_ssc.meme	ssc-miR-183	5:10137365-10138900	1046	1.34645	tp	ENSSSCG00000021663	-
db/MIRBASE/Sus_scrofa_ssc.meme	ssc-miR-183	12:24315642-24316763	365	1.34027	tp	ENSSSCG00000017525	+
db/MIRBASE/Sus_scrofa_ssc.meme	ssc-miR-183	1:26316720-26317875	618	1.31264	tp	ENSSSCG00000038420	+
db/MIRBASE/Sus_scrofa_ssc.meme	ssc-miR-183	3:79941561-79941922	156	1.31239	tp	ENSSSCG00000008377	+
db/MIRBASE/Sus_scrofa_ssc.meme	ssc-miR-183	18:54656518-54657446	1162	1.29374	tp	ENSSSCG00000030497	-
db/MIRBASE/Sus_scrofa_ssc.meme	ssc-miR-183	14:46008861-46011347	1169	1.29053	tp	ENSSSCG00000030996	-
db/MIRBASE/Sus_scrofa_ssc.meme	ssc-miR-183	8:39127157-39129447	835	1.29031	tp	ENSSSCG00000008833	-
db/MIRBASE/Sus_scrofa_ssc.meme	ssc-miR-183	2:65348156-65348619	939	1.28586	tp	ENSSSCG00000013756	-
db/MIRBASE/Sus_scrofa_ssc.meme	ssc-miR-183	X:36330695-36331106	911	1.28047	tp	ENSSSCG00000012249	-
db/MIRBASE/Sus_scrofa_ssc.meme	ssc-miR-183	13:89730254-89730531	240	1.27782	tp	ENSSSCG00000011703	+
db/MIRBASE/Sus_scrofa_ssc.meme	ssc-miR-183	13:96986286-96993327	1145	1.26922	tp	ENSSSCG00000029352	-
db/MIRBASE/Sus_scrofa_ssc.meme	ssc-miR-183	4:94125564-94127873	416	1.26772	tp	ENSSSCG00000023991	+
db/MIRBASE/Sus_scrofa_ssc.meme	ssc-miR-183	16:41098147-41098971	1186	1.25518	tp	ENSSSCG00000031990	-
db/MIRBASE/Sus_scrofa_ssc.meme	ssc-miR-183	6:45069681-45070018	53	1.24746	tp	ENSSSCG00000002904	+
db/MIRBASE/Sus_scrofa_ssc.meme	ssc-miR-183	2:15191180-15193057	278	1.21686	tp	ENSSSCG00000013239	+
db/MIRBASE/Sus_scrofa_ssc.meme	ssc-miR-183	2:74511462-74511577	933	1.21627	tp	ENSSSCG00000013499	-
db/MIRBASE/Sus_scrofa_ssc.meme	ssc-miR-183	13:66093175-66093977	234	1.20171	tp	ENSSSCG00000011552	+
db/MIRBASE/Sus_scrofa_ssc.meme	ssc-miR-183	14:41931559-41933149	862	1.19499	tp	ENSSSCG00000009942	-
db/MIRBASE/Sus_scrofa_ssc.meme	ssc-miR-183	12:11662347-11664508	1014	1.16878	tp	ENSSSCG00000017259	-
db/MIRBASE/Sus_scrofa_ssc.meme	ssc-miR-183	3:59159813-59160577	477	1.15614	tp	ENSSSCG00000028287	+
db/MIRBASE/Sus_scrofa_ssc.meme	ssc-miR-183	15:47609273-47611800	485	1.15431	tp	ENSSSCG00000028592	+
db/MIRBASE/Sus_scrofa_ssc.meme	ssc-miR-183	18:6178553-6180327	1125	1.15078	tp	ENSSSCG00000027986	-
db/MIRBASE/Sus_scrofa_ssc.meme	ssc-miR-183	14:8991324-8992696	853	1.14879	tp	ENSSSCG00000009649	-
db/MIRBASE/Sus_scrofa_ssc.meme	ssc-miR-183	5:387383-389328	553	1.14263	tp	ENSSSCG00000034272	+
db/MIRBASE/Sus_scrofa_ssc.meme	ssc-miR-183	3:8499285-8500015	810	1.14009	tp	ENSSSCG00000007667	-
db/MIRBASE/Sus_scrofa_ssc.meme	ssc-miR-183	5:221470-222804	680	1.12931	tp	ENSSSCG00000000965	-
db/MIRBASE/Sus_scrofa_ssc.meme	ssc-miR-183	4:46724231-46725197	103	1.12434	tp	ENSSSCG00000006125	+
db/MIRBASE/Sus_scrofa_ssc.meme	ssc-miR-183	2:84402280-84402956	293	1.12231	tp	ENSSSCG00000014080	+
db/MIRBASE/Sus_scrofa_ssc.meme	ssc-miR-214	6:410922-411179	1084	1094.65	tp	ENSSSCG00000024974	-
db/MIRBASE/Sus_scrofa_ssc.meme	ssc-miR-214	17:30236775-30237254	800	777.637	tp	ENSSSCG00000007116	-
db/MIRBASE/Sus_scrofa_ssc.meme	ssc-miR-214	18:5899573-5900604	997	224.775	tp	ENSSSCG00000016438	-
db/MIRBASE/Sus_scrofa_ssc.meme	ssc-miR-214	18:51902534-51903640	1087	210.228	tp	ENSSSCG00000025060	-
db/MIRBASE/Sus_scrofa_ssc.meme	ssc-miR-214	7:32793135-32793879	26	200.246	tp	ENSSSCG00000001573	+
db/MIRBASE/Sus_scrofa_ssc.meme	ssc-miR-214	6:51855000-51855849	1256	190.994	tp	ENSSSCG00000036870	-
db/MIRBASE/Sus_scrofa_ssc.meme	ssc-miR-214	2:8087828-8088526	919	160.174	tp	ENSSSCG00000013045	-
db/MIRBASE/Sus_scrofa_ssc.meme	ssc-miR-214	2:80495435-80495794	652	144.46	tp	ENSSSCG00000040706	+
db/MIRBASE/Sus_scrofa_ssc.meme	ssc-miR-214	5:21669784-21671204	1240	137.966	tp	ENSSSCG00000035686	-
db/MIRBASE/Sus_scrofa_ssc.meme	ssc-miR-214	18:48713339-48713661	1003	128.636	tp	ENSSSCG00000016721	-
db/MIRBASE/Sus_scrofa_ssc.meme	ssc-miR-214	6:87941155-87942784	1257	108.952	tp	ENSSSCG00000036883	-
db/MIRBASE/Sus_scrofa_ssc.meme	ssc-miR-214	6:47142014-47142707	1090	105.214	tp	ENSSSCG00000025160	-
db/MIRBASE/Sus_scrofa_ssc.meme	ssc-miR-214	7:120412550-120413281	708	101.963	tp	ENSSSCG00000002508	-
db/MIRBASE/Sus_scrofa_ssc.meme	ssc-miR-214	6:62767668-62768311	390	89.0399	tp	ENSSSCG00000021888	+
db/MIRBASE/Sus_scrofa_ssc.meme	ssc-miR-214	6:168560535-168561163	414	81.0908	tp	ENSSSCG00000023920	+
db/MIRBASE/Sus_scrofa_ssc.meme	ssc-miR-214	17:39520207-39521190	135	77.6823	tp	ENSSSCG00000007315	+
db/MIRBASE/Sus_scrofa_ssc.meme	ssc-miR-214	14:47406936-47407001	864	70.3504	tp	ENSSSCG00000010008	-
db/MIRBASE/Sus_scrofa_ssc.meme	ssc-miR-214	9:249598-250284	306	62.6489	tp	ENSSSCG00000014579	+
db/MIRBASE/Sus_scrofa_ssc.meme	ssc-miR-214	6:63971427-63972379	1137	61.1591	tp	ENSSSCG00000028530	-
db/MIRBASE/Sus_scrofa_ssc.meme	ssc-miR-214	4:90263602-90264368	1191	60.0026	tp	ENSSSCG00000032164	-
db/MIRBASE/Sus_scrofa_ssc.meme	ssc-miR-214	3:22639980-22643401	1307	59.1273	tp	ENSSSCG00000040265	-
db/MIRBASE/Sus_scrofa_ssc.meme	ssc-miR-214	6:128027936-128029472	619	50.3293	tp	ENSSSCG00000038475	+
db/MIRBASE/Sus_scrofa_ssc.meme	ssc-miR-214	5:10137365-10138900	1046	49.3977	tp	ENSSSCG00000021663	-
db/MIRBASE/Sus_scrofa_ssc.meme	ssc-miR-214	14:51402740-51403993	203	47.747	tp	ENSSSCG00000010132	+
db/MIRBASE/Sus_scrofa_ssc.meme	ssc-miR-214	14:50061047-50063325	201	46.9209	tp	ENSSSCG00000010079	+
db/MIRBASE/Sus_scrofa_ssc.meme	ssc-miR-214	14:40124325-40125590	1215	42.9901	tp	ENSSSCG00000033876	-
db/MIRBASE/Sus_scrofa_ssc.meme	ssc-miR-214	5:248235-249319	1071	42.8622	tp	ENSSSCG00000023749	-
db/MIRBASE/Sus_scrofa_ssc.meme	ssc-miR-214	15:139936490-139937162	337	41.5722	tp	ENSSSCG00000016376	+
db/MIRBASE/Sus_scrofa_ssc.meme	ssc-miR-214	15:31978690-31979050	571	41.1668	tp	ENSSSCG00000035628	+
db/MIRBASE/Sus_scrofa_ssc.meme	ssc-miR-214	15:121289547-121290152	995	38.6276	tp	ENSSSCG00000016216	-
db/MIRBASE/Sus_scrofa_ssc.meme	ssc-miR-214	X:125366377-125367358	268	35.9932	tp	ENSSSCG00000012817	+
db/MIRBASE/Sus_scrofa_ssc.meme	ssc-miR-214	3:4733518-4735299	510	35.8596	tp	ENSSSCG00000031432	+
db/MIRBASE/Sus_scrofa_ssc.meme	ssc-miR-214	6:128046569-128048036	98	35.6019	tp	ENSSSCG00000005773	+
db/MIRBASE/Sus_scrofa_ssc.meme	ssc-miR-214	7:2992007-2993042	683	32.8574	tp	ENSSSCG00000000998	-
db/MIRBASE/Sus_scrofa_ssc.meme	ssc-miR-214	4:90121215-90121778	784	32.6335	tp	ENSSSCG00000006385	-
db/MIRBASE/Sus_scrofa_ssc.meme	ssc-miR-214	7:64510820-64511281	33	29.5236	tp	ENSSSCG00000001952	+
db/MIRBASE/Sus_scrofa_ssc.meme	ssc-miR-214	13:72254467-72255214	905	28.6868	tp	ENSSSCG00000011621	-
db/MIRBASE/Sus_scrofa_ssc.meme	ssc-miR-214	5:40418035-40418377	1111	28.2053	tp	ENSSSCG00000026719	-
db/MIRBASE/Sus_scrofa_ssc.meme	ssc-miR-214	3:8499285-8500015	810	27.6325	tp	ENSSSCG00000007667	-
db/MIRBASE/Sus_scrofa_ssc.meme	ssc-miR-214	12:23059879-23062673	363	27.2346	tp	ENSSSCG00000017510	+
db/MIRBASE/Sus_scrofa_ssc.meme	ssc-miR-214	6:55505362-55505687	595	27.2323	tp	ENSSSCG00000036814	+
db/MIRBASE/Sus_scrofa_ssc.meme	ssc-miR-214	7:115810120-115810820	45	26.5615	tp	ENSSSCG00000002481	+
db/MIRBASE/Sus_scrofa_ssc.meme	ssc-miR-214	6:94786496-94787080	726	26.5218	tp	ENSSSCG00000003648	-
db/MIRBASE/Sus_scrofa_ssc.meme	ssc-miR-214	2:9076550-9077060	1276	25.5245	tp	ENSSSCG00000038370	-
db/MIRBASE/Sus_scrofa_ssc.meme	ssc-miR-214	5:387383-389328	553	25.3937	tp	ENSSSCG00000034272	+
db/MIRBASE/Sus_scrofa_ssc.meme	ssc-miR-214	5:29128758-29131106	1069	24.5318	tp	ENSSSCG00000023715	-
db/MIRBASE/Sus_scrofa_ssc.meme	ssc-miR-214	18:50960109-50961453	1005	23.4425	tp	ENSSSCG00000016750	-
db/MIRBASE/Sus_scrofa_ssc.meme	ssc-miR-214	7:100402831-100404113	41	23.0828	tp	ENSSSCG00000002396	+
db/MIRBASE/Sus_scrofa_ssc.meme	ssc-miR-214	13:123873349-123874783	1063	23.0094	tp	ENSSSCG00000023229	-
db/MIRBASE/Sus_scrofa_ssc.meme	ssc-miR-214	4:15765140-15765931	100	22.8971	tp	ENSSSCG00000005979	+
db/MIRBASE/Sus_scrofa_ssc.meme	ssc-miR-214	3:4084282-4087554	809	22.826	tp	ENSSSCG00000007585	-
db/MIRBASE/Sus_scrofa_ssc.meme	ssc-miR-214	9:10940053-10940828	307	22.7638	tp	ENSSSCG00000014871	+
db/MIRBASE/Sus_scrofa_ssc.meme	ssc-miR-214	14:20034746-20036009	191	22.0908	tp	ENSSSCG00000009711	+
db/MIRBASE/Sus_scrofa_ssc.meme	ssc-miR-214	6:67116948-67119507	718	20.6042	tp	ENSSSCG00000003369	-
db/MIRBASE/Sus_scrofa_ssc.meme	ssc-miR-214	18:6178553-6180327	1125	20.5708	tp	ENSSSCG00000027986	-
db/MIRBASE/Sus_scrofa_ssc.meme	ssc-miR-214	4:95572003-95572938	115	20.5367	tp	ENSSSCG00000006556	+
db/MIRBASE/Sus_scrofa_ssc.meme	ssc-miR-214	17:35366142-35367244	1235	19.9141	tp	ENSSSCG00000035357	-
db/MIRBASE/Sus_scrofa_ssc.meme	ssc-miR-214	9:44532437-44534307	418	19.8829	tp	ENSSSCG00000024027	+
db/MIRBASE/Sus_scrofa_ssc.meme	ssc-miR-214	14:111474276-111478030	213	19.7106	tp	ENSSSCG00000010554	+
db/MIRBASE/Sus_scrofa_ssc.meme	ssc-miR-214	2:10074962-10075131	922	19.5472	tp	ENSSSCG00000013082	-
db/MIRBASE/Sus_scrofa_ssc.meme	ssc-miR-214	17:62180066-62181104	550	18.9856	tp	ENSSSCG00000034173	+
db/MIRBASE/Sus_scrofa_ssc.meme	ssc-miR-214	2:65348156-65348619	939	18.4132	tp	ENSSSCG00000013756	-
db/MIRBASE/Sus_scrofa_ssc.meme	ssc-miR-214	12:6185520-6186029	1011	18.2732	tp	ENSSSCG00000017215	-
db/MIRBASE/Sus_scrofa_ssc.meme	ssc-miR-214	3:6342551-6342637	141	17.9953	tp	ENSSSCG00000007625	+
db/MIRBASE/Sus_scrofa_ssc.meme	ssc-miR-214	18:50701548-50702703	343	16.9586	tp	ENSSSCG00000016744	+
db/MIRBASE/Sus_scrofa_ssc.meme	ssc-miR-214	3:53059846-53065820	147	16.3231	tp	ENSSSCG00000008168	+
db/MIRBASE/Sus_scrofa_ssc.meme	ssc-miR-214	8:135775744-135776591	846	16.2828	tp	ENSSSCG00000009246	-
db/MIRBASE/Sus_scrofa_ssc.meme	ssc-miR-214	12:6366666-6367543	356	15.3024	tp	ENSSSCG00000017226	+
db/MIRBASE/Sus_scrofa_ssc.meme	ssc-miR-214	2:75124059-75125400	932	14.853	tp	ENSSSCG00000013481	-
db/MIRBASE/Sus_scrofa_ssc.meme	ssc-miR-214	7:112167994-112171750	437	14.1569	tp	ENSSSCG00000025768	+
db/MIRBASE/Sus_scrofa_ssc.meme	ssc-miR-214	5:30488327-30489706	669	13.9488	tp	ENSSSCG00000000473	-
db/MIRBASE/Sus_scrofa_ssc.meme	ssc-miR-214	18:10271058-10271224	999	13.1898	tp	ENSSSCG00000016509	-
db/MIRBASE/Sus_scrofa_ssc.meme	ssc-miR-214	13:123816030-123816259	639	12.7162	tp	ENSSSCG00000039758	+
db/MIRBASE/Sus_scrofa_ssc.meme	ssc-miR-214	5:221470-222804	680	12.557	tp	ENSSSCG00000000965	-
db/MIRBASE/Sus_scrofa_ssc.meme	ssc-miR-214	13:207196115-207196888	1083	12.5278	tp	ENSSSCG00000024500	-
db/MIRBASE/Sus_scrofa_ssc.meme	ssc-miR-214	3:111835635-111836034	1295	12.2017	tp	ENSSSCG00000039557	-
db/MIRBASE/Sus_scrofa_ssc.meme	ssc-miR-214	15:140245587-140246319	535	11.9875	tp	ENSSSCG00000032919	+
db/MIRBASE/Sus_scrofa_ssc.meme	ssc-miR-214	3:74071629-74071803	823	11.7756	tp	ENSSSCG00000008352	-
db/MIRBASE/Sus_scrofa_ssc.meme	ssc-miR-214	12:20758083-20758728	1020	11.6955	tp	ENSSSCG00000017420	-
db/MIRBASE/Sus_scrofa_ssc.meme	ssc-miR-214	2:77189525-77191187	929	11.5415	tp	ENSSSCG00000013427	-
db/MIRBASE/Sus_scrofa_ssc.meme	ssc-miR-214	8:81115507-81115701	1152	11.4976	tp	ENSSSCG00000030044	-
db/MIRBASE/Sus_scrofa_ssc.meme	ssc-miR-214	14:15014147-15014403	1068	11.3125	tp	ENSSSCG00000023666	-
db/MIRBASE/Sus_scrofa_ssc.meme	ssc-miR-214	2:61429523-61431326	942	10.9284	tp	ENSSSCG00000013848	-
db/MIRBASE/Sus_scrofa_ssc.meme	ssc-miR-214	9:44177684-44178407	969	10.8023	tp	ENSSSCG00000015067	-
db/MIRBASE/Sus_scrofa_ssc.meme	ssc-miR-214	2:4909450-4909855	273	9.97606	tp	ENSSSCG00000012893	+
db/MIRBASE/Sus_scrofa_ssc.meme	ssc-miR-214	9:20715013-20716647	964	9.82672	tp	ENSSSCG00000014920	-
db/MIRBASE/Sus_scrofa_ssc.meme	ssc-miR-214	14:129443175-129445602	881	9.64425	tp	ENSSSCG00000010685	-
db/MIRBASE/Sus_scrofa_ssc.meme	ssc-miR-214	1:15757680-15758546	736	9.59736	tp	ENSSSCG00000004093	-
db/MIRBASE/Sus_scrofa_ssc.meme	ssc-miR-214	11:45000742-45002068	1305	9.56745	tp	ENSSSCG00000040073	-
db/MIRBASE/Sus_scrofa_ssc.meme	ssc-miR-214	12:40068367-40068816	453	9.40469	tp	ENSSSCG00000026989	+
db/MIRBASE/Sus_scrofa_ssc.meme	ssc-miR-214	5:6785959-6788091	1237	9.2975	tp	ENSSSCG00000035565	-
db/MIRBASE/Sus_scrofa_ssc.meme	ssc-miR-214	4:97893998-97894293	119	9.16765	tp	ENSSSCG00000006624	+
db/MIRBASE/Sus_scrofa_ssc.meme	ssc-miR-214	5:8827562-8828595	663	9.12534	tp	ENSSSCG00000000087	-
db/MIRBASE/Sus_scrofa_ssc.meme	ssc-miR-214	5:78149663-78150579	594	8.99233	tp	ENSSSCG00000036775	+
db/MIRBASE/Sus_scrofa_ssc.meme	ssc-miR-214	14:7257762-7259572	852	8.98721	tp	ENSSSCG00000009633	-
db/MIRBASE/Sus_scrofa_ssc.meme	ssc-miR-214	13:32699115-32699844	230	8.91297	tp	ENSSSCG00000011397	+
db/MIRBASE/Sus_scrofa_ssc.meme	ssc-miR-214	6:49110811-49158198	712	8.9061	tp	ENSSSCG00000003006	-
db/MIRBASE/Sus_scrofa_ssc.meme	ssc-miR-214	6:84809539-84810808	722	8.83066	tp	ENSSSCG00000003578	-
db/MIRBASE/Sus_scrofa_ssc.meme	ssc-miR-214	2:58300659-58300865	287	8.67303	tp	ENSSSCG00000013932	+
db/MIRBASE/Sus_scrofa_ssc.meme	ssc-miR-214	2:64844799-64844943	941	8.26794	tp	ENSSSCG00000013775	-
db/MIRBASE/Sus_scrofa_ssc.meme	ssc-miR-214	5:485474-486422	681	8.2659	tp	ENSSSCG00000000974	-
db/MIRBASE/Sus_scrofa_ssc.meme	ssc-miR-214	1:235871075-235880095	765	7.97823	tp	ENSSSCG00000005303	-
db/MIRBASE/Sus_scrofa_ssc.meme	ssc-miR-214	3:16168371-16169453	143	7.8874	tp	ENSSSCG00000007732	+
db/MIRBASE/Sus_scrofa_ssc.meme	ssc-miR-214	4:108962105-108963577	126	7.74752	tp	ENSSSCG00000006792	+
db/MIRBASE/Sus_scrofa_ssc.meme	ssc-miR-214	13:66093175-66093977	234	7.74134	tp	ENSSSCG00000011552	+
db/MIRBASE/Sus_scrofa_ssc.meme	ssc-miR-214	17:57767948-57768589	140	7.48915	tp	ENSSSCG00000007503	+
db/MIRBASE/Sus_scrofa_ssc.meme	ssc-miR-214	12:19004646-19006133	359	7.38733	tp	ENSSSCG00000017360	+
db/MIRBASE/Sus_scrofa_ssc.meme	ssc-miR-214	12:25596521-25597270	1023	7.36331	tp	ENSSSCG00000017549	-
db/MIRBASE/Sus_scrofa_ssc.meme	ssc-miR-214	6:20407200-20407849	1200	7.31897	tp	ENSSSCG00000032985	-
db/MIRBASE/Sus_scrofa_ssc.meme	ssc-miR-214	X:106039971-106040229	917	7.31316	tp	ENSSSCG00000012649	-
db/MIRBASE/Sus_scrofa_ssc.meme	ssc-miR-214	17:37549972-37551379	1108	7.28849	tp	ENSSSCG00000026617	-
db/MIRBASE/Sus_scrofa_ssc.meme	ssc-miR-214	4:40410226-40411367	569	7.23276	tp	ENSSSCG00000035538	+
db/MIRBASE/Sus_scrofa_ssc.meme	ssc-miR-214	7:23634741-23645361	688	7.05479	tp	ENSSSCG00000001398	-
db/MIRBASE/Sus_scrofa_ssc.meme	ssc-miR-214	14:48556203-48556492	200	6.88135	tp	ENSSSCG00000010035	+
db/MIRBASE/Sus_scrofa_ssc.meme	ssc-miR-214	11:49127583-49128406	509	6.85156	tp	ENSSSCG00000031288	+
db/MIRBASE/Sus_scrofa_ssc.meme	ssc-miR-214	2:80574414-80575340	945	6.61988	tp	ENSSSCG00000014039	-
db/MIRBASE/Sus_scrofa_ssc.meme	ssc-miR-214	2:77551565-77552885	928	6.60273	tp	ENSSSCG00000013421	-
db/MIRBASE/Sus_scrofa_ssc.meme	ssc-miR-214	12:3203044-3204488	613	6.57356	tp	ENSSSCG00000038130	+
db/MIRBASE/Sus_scrofa_ssc.meme	ssc-miR-214	2:66090091-66090679	938	6.52081	tp	ENSSSCG00000013747	-
db/MIRBASE/Sus_scrofa_ssc.meme	ssc-miR-214	12:14991636-14993814	642	6.4979	tp	ENSSSCG00000039909	+
db/MIRBASE/Sus_scrofa_ssc.meme	ssc-miR-214	6:17519290-17522577	1217	6.47494	tp	ENSSSCG00000033944	-
db/MIRBASE/Sus_scrofa_ssc.meme	ssc-miR-214	7:80408339-80410694	454	6.30721	tp	ENSSSCG00000027051	+
db/MIRBASE/Sus_scrofa_ssc.meme	ssc-miR-214	14:8991324-8992696	853	6.1269	tp	ENSSSCG00000009649	-
db/MIRBASE/Sus_scrofa_ssc.meme	ssc-miR-214	7:75169967-75171217	698	6.07149	tp	ENSSSCG00000002008	-
db/MIRBASE/Sus_scrofa_ssc.meme	ssc-miR-214	17:47317807-47319646	137	6.07141	tp	ENSSSCG00000007381	+
db/MIRBASE/Sus_scrofa_ssc.meme	ssc-miR-214	6:54618975-54619620	1141	5.96286	tp	ENSSSCG00000029154	-
db/MIRBASE/Sus_scrofa_ssc.meme	ssc-miR-214	3:71546964-71548984	153	5.91699	tp	ENSSSCG00000008317	+
db/MIRBASE/Sus_scrofa_ssc.meme	ssc-miR-214	9:124773833-124775733	321	5.88738	tp	ENSSSCG00000015558	+
db/MIRBASE/Sus_scrofa_ssc.meme	ssc-miR-214	17:10643087-10643837	377	5.82292	tp	ENSSSCG00000020715	+
db/MIRBASE/Sus_scrofa_ssc.meme	ssc-miR-214	2:627889-628086	271	5.80916	tp	ENSSSCG00000012836	+
db/MIRBASE/Sus_scrofa_ssc.meme	ssc-miR-214	13:34111081-34111606	506	5.79569	tp	ENSSSCG00000030229	+
db/MIRBASE/Sus_scrofa_ssc.meme	ssc-miR-214	2:69644009-69644587	936	5.74172	tp	ENSSSCG00000013634	-
db/MIRBASE/Sus_scrofa_ssc.meme	ssc-miR-214	10:64886432-64887283	893	5.70333	tp	ENSSSCG00000011134	-
db/MIRBASE/Sus_scrofa_ssc.meme	ssc-miR-214	7:36377637-36378736	578	5.57449	tp	ENSSSCG00000036018	+
db/MIRBASE/Sus_scrofa_ssc.meme	ssc-miR-214	7:7652225-7654189	685	5.35914	tp	ENSSSCG00000001045	-
db/MIRBASE/Sus_scrofa_ssc.meme	ssc-miR-214	2:135328529-135328710	301	5.32045	tp	ENSSSCG00000014292	+
db/MIRBASE/Sus_scrofa_ssc.meme	ssc-miR-214	7:114607778-114609859	44	5.27922	tp	ENSSSCG00000002460	+
db/MIRBASE/Sus_scrofa_ssc.meme	ssc-miR-214	12:23374676-23375774	631	5.20702	tp	ENSSSCG00000039198	+
db/MIRBASE/Sus_scrofa_ssc.meme	ssc-miR-214	12:3222619-3222845	584	5.1858	tp	ENSSSCG00000036383	+
db/MIRBASE/Sus_scrofa_ssc.meme	ssc-miR-214	3:128880881-128882363	831	5.18353	tp	ENSSSCG00000008648	-
db/MIRBASE/Sus_scrofa_ssc.meme	ssc-miR-214	17:34745404-34746514	132	5.13953	tp	ENSSSCG00000007203	+
db/MIRBASE/Sus_scrofa_ssc.meme	ssc-miR-214	17:51674106-51675156	1119	5.03675	tp	ENSSSCG00000027287	-
db/MIRBASE/Sus_scrofa_ssc.meme	ssc-miR-214	7:38023976-38025149	28	4.95539	tp	ENSSSCG00000001651	+
db/MIRBASE/Sus_scrofa_ssc.meme	ssc-miR-214	17:34777121-34777820	579	4.93485	tp	ENSSSCG00000036081	+
db/MIRBASE/Sus_scrofa_ssc.meme	ssc-miR-214	12:34123118-34123691	1231	4.91816	tp	ENSSSCG00000035193	-
db/MIRBASE/Sus_scrofa_ssc.meme	ssc-miR-214	2:85656799-85659128	566	4.88598	tp	ENSSSCG00000035355	+
db/MIRBASE/Sus_scrofa_ssc.meme	ssc-miR-214	12:19964121-19964992	1251	4.7836	tp	ENSSSCG00000036449	-
db/MIRBASE/Sus_scrofa_ssc.meme	ssc-miR-214	AEMK02000328.1:460446-461121	1202	4.68562	tp	ENSSSCG00000033116	-
db/MIRBASE/Sus_scrofa_ssc.meme	ssc-miR-214	7:76402173-76404499	700	4.66516	tp	ENSSSCG00000002051	-
db/MIRBASE/Sus_scrofa_ssc.meme	ssc-miR-214	10:11485370-11486974	219	4.59497	tp	ENSSSCG00000010836	+
db/MIRBASE/Sus_scrofa_ssc.meme	ssc-miR-214	12:14579321-14580739	521	4.52571	tp	ENSSSCG00000032092	+
db/MIRBASE/Sus_scrofa_ssc.meme	ssc-miR-214	X:125054220-125056440	270	4.47328	tp	ENSSSCG00000012825	+
db/MIRBASE/Sus_scrofa_ssc.meme	ssc-miR-214	3:56774251-56782654	568	4.39854	tp	ENSSSCG00000035533	+
db/MIRBASE/Sus_scrofa_ssc.meme	ssc-miR-214	6:47296743-47297051	589	4.39816	tp	ENSSSCG00000036658	+
db/MIRBASE/Sus_scrofa_ssc.meme	ssc-miR-214	15:48643732-48646649	1294	4.39742	tp	ENSSSCG00000039480	-
db/MIRBASE/Sus_scrofa_ssc.meme	ssc-miR-214	2:77321571-77321615	1076	4.37394	tp	ENSSSCG00000024052	-
db/MIRBASE/Sus_scrofa_ssc.meme	ssc-miR-214	14:4317292-4318575	487	4.33389	tp	ENSSSCG00000028694	+
db/MIRBASE/Sus_scrofa_ssc.meme	ssc-miR-214	13:26173452-26174509	228	4.25779	tp	ENSSSCG00000011284	+
db/MIRBASE/Sus_scrofa_ssc.meme	ssc-miR-214	1:7600107-7600890	735	4.257	tp	ENSSSCG00000004049	-
db/MIRBASE/Sus_scrofa_ssc.meme	ssc-miR-214	2:81319189-81319225	946	4.19331	tp	ENSSSCG00000014055	-
db/MIRBASE/Sus_scrofa_ssc.meme	ssc-miR-214	5:16014421-16015616	3	4.17509	tp	ENSSSCG00000000214	+
db/MIRBASE/Sus_scrofa_ssc.meme	ssc-miR-214	3:40512086-40512950	819	4.1282	tp	ENSSSCG00000008031	-
db/MIRBASE/Sus_scrofa_ssc.meme	ssc-miR-214	3:17314723-17314940	1167	4.12692	tp	ENSSSCG00000030798	-
db/MIRBASE/Sus_scrofa_ssc.meme	ssc-miR-214	5:14973483-14975982	1175	4.11118	tp	ENSSSCG00000031381	-
db/MIRBASE/Sus_scrofa_ssc.meme	ssc-miR-214	5:4199884-4200958	660	4.05596	tp	ENSSSCG00000000019	-
db/MIRBASE/Sus_scrofa_ssc.meme	ssc-miR-214	4:84188999-84190172	781	4.04646	tp	ENSSSCG00000006319	-
db/MIRBASE/Sus_scrofa_ssc.meme	ssc-miR-214	6:54107684-54108651	714	4.02401	tp	ENSSSCG00000003139	-
db/MIRBASE/Sus_scrofa_ssc.meme	ssc-miR-214	9:46607032-46607496	1194	4.00378	tp	ENSSSCG00000032330	-
db/MIRBASE/Sus_scrofa_ssc.meme	ssc-miR-214	14:40458244-40458767	195	3.97134	tp	ENSSSCG00000009904	+
db/MIRBASE/Sus_scrofa_ssc.meme	ssc-miR-214	6:4793923-4795195	1184	3.96601	tp	ENSSSCG00000031892	-
db/MIRBASE/Sus_scrofa_ssc.meme	ssc-miR-214	3:37883308-37884046	1060	3.86885	tp	ENSSSCG00000022874	-
db/MIRBASE/Sus_scrofa_ssc.meme	ssc-miR-214	5:15150234-15186256	666	3.86859	tp	ENSSSCG00000000190	-
db/MIRBASE/Sus_scrofa_ssc.meme	ssc-miR-214	7:46517157-46517729	46	3.85182	tp	ENSSSCG00000002622	+
db/MIRBASE/Sus_scrofa_ssc.meme	ssc-miR-214	13:207493658-207494046	1174	3.84696	tp	ENSSSCG00000031249	-
db/MIRBASE/Sus_scrofa_ssc.meme	ssc-miR-214	11:50073308-50076077	850	3.7826	tp	ENSSSCG00000009477	-
db/MIRBASE/Sus_scrofa_ssc.meme	ssc-miR-214	13:124556167-124557955	245	3.75111	tp	ENSSSCG00000011802	+
db/MIRBASE/Sus_scrofa_ssc.meme	ssc-miR-214	14:31368545-31368918	857	3.7334	tp	ENSSSCG00000009817	-
db/MIRBASE/Sus_scrofa_ssc.meme	ssc-miR-214	8:131568946-131569990	182	3.72824	tp	ENSSSCG00000009225	+
db/MIRBASE/Sus_scrofa_ssc.meme	ssc-miR-214	4:90203046-90204076	407	3.70955	tp	ENSSSCG00000023091	+
db/MIRBASE/Sus_scrofa_ssc.meme	ssc-miR-214	12:26678208-26679612	1126	3.70822	tp	ENSSSCG00000028019	-
db/MIRBASE/Sus_scrofa_ssc.meme	ssc-miR-214	12:31695852-31696276	1024	3.54001	tp	ENSSSCG00000017605	-
db/MIRBASE/Sus_scrofa_ssc.meme	ssc-miR-214	15:29705159-29706480	980	3.52701	tp	ENSSSCG00000015729	-
db/MIRBASE/Sus_scrofa_ssc.meme	ssc-miR-214	3:37323728-37324777	817	3.44618	tp	ENSSSCG00000007919	-
db/MIRBASE/Sus_scrofa_ssc.meme	ssc-miR-214	4:111234155-111339808	794	3.41577	tp	ENSSSCG00000006845	-
db/MIRBASE/Sus_scrofa_ssc.meme	ssc-miR-214	5:18699035-18699400	5	3.41148	tp	ENSSSCG00000000274	+
db/MIRBASE/Sus_scrofa_ssc.meme	ssc-miR-214	5:65759726-65760082	673	3.34287	tp	ENSSSCG00000000719	-
db/MIRBASE/Sus_scrofa_ssc.meme	ssc-miR-214	6:74913700-74915431	538	3.3258	tp	ENSSSCG00000032950	+
db/MIRBASE/Sus_scrofa_ssc.meme	ssc-miR-214	5:17829738-17830149	667	3.29887	tp	ENSSSCG00000000248	-
db/MIRBASE/Sus_scrofa_ssc.meme	ssc-miR-214	4:97272506-97273357	118	3.29886	tp	ENSSSCG00000006612	+
db/MIRBASE/Sus_scrofa_ssc.meme	ssc-miR-214	13:200872514-200873676	910	3.2548	tp	ENSSSCG00000012063	-
db/MIRBASE/Sus_scrofa_ssc.meme	ssc-miR-214	6:86098934-86099656	724	3.24085	tp	ENSSSCG00000003589	-
db/MIRBASE/Sus_scrofa_ssc.meme	ssc-miR-214	6:39744421-39745985	52	3.18296	tp	ENSSSCG00000002854	+
db/MIRBASE/Sus_scrofa_ssc.meme	ssc-miR-214	1:236472600-236474434	92	3.1707	tp	ENSSSCG00000005320	+
db/MIRBASE/Sus_scrofa_ssc.meme	ssc-miR-214	6:51309825-51310532	375	3.16774	tp	ENSSSCG00000020657	+
db/MIRBASE/Sus_scrofa_ssc.meme	ssc-miR-214	2:3031105-3031954	1182	3.15577	tp	ENSSSCG00000031769	-
db/MIRBASE/Sus_scrofa_ssc.meme	ssc-miR-214	AEMK02000682.1:974930-975761	1199	3.13139	tp	ENSSSCG00000032970	-
db/MIRBASE/Sus_scrofa_ssc.meme	ssc-miR-214	5:51703802-51704452	12	3.1272	tp	ENSSSCG00000000573	+
db/MIRBASE/Sus_scrofa_ssc.meme	ssc-miR-214	7:76132018-76132144	449	3.12325	tp	ENSSSCG00000026700	+
db/MIRBASE/Sus_scrofa_ssc.meme	ssc-miR-214	X:58149317-58149916	913	3.10932	tp	ENSSSCG00000012405	-
db/MIRBASE/Sus_scrofa_ssc.meme	ssc-miR-214	16:60255548-60256119	1041	3.09576	tp	ENSSSCG00000021229	-
db/MIRBASE/Sus_scrofa_ssc.meme	ssc-miR-214	AEMK02000682.1:392921-393350	1299	3.08164	tp	ENSSSCG00000039824	-
db/MIRBASE/Sus_scrofa_ssc.meme	ssc-miR-214	3:18260119-18260163	528	3.06264	tp	ENSSSCG00000032556	+
db/MIRBASE/Sus_scrofa_ssc.meme	ssc-miR-214	7:56179081-56179767	460	3.00675	tp	ENSSSCG00000027457	+
db/MIRBASE/Sus_scrofa_ssc.meme	ssc-miR-214	12:22654608-22654926	1022	3.00558	tp	ENSSSCG00000017499	-
db/MIRBASE/Sus_scrofa_ssc.meme	ssc-miR-214	10:9659485-9659924	882	3.00539	tp	ENSSSCG00000010822	-
db/MIRBASE/Sus_scrofa_ssc.meme	ssc-miR-214	2:66114312-66114862	285	3.00252	tp	ENSSSCG00000013745	+
db/MIRBASE/Sus_scrofa_ssc.meme	ssc-miR-214	2:69202703-69203029	937	2.98141	tp	ENSSSCG00000013647	-
db/MIRBASE/Sus_scrofa_ssc.meme	ssc-miR-214	1:7689299-7691721	645	2.96667	tp	ENSSSCG00000040317	+
db/MIRBASE/Sus_scrofa_ssc.meme	ssc-miR-214	2:64764473-64765483	286	2.90561	tp	ENSSSCG00000013784	+
db/MIRBASE/Sus_scrofa_ssc.meme	ssc-miR-214	13:70397804-70398304	904	2.82356	tp	ENSSSCG00000011603	-
db/MIRBASE/Sus_scrofa_ssc.meme	ssc-miR-214	5:63970549-63971173	672	2.82214	tp	ENSSSCG00000000691	-
db/MIRBASE/Sus_scrofa_ssc.meme	ssc-miR-214	12:6045431-6046763	355	2.81379	tp	ENSSSCG00000017208	+
db/MIRBASE/Sus_scrofa_ssc.meme	ssc-miR-214	9:64553131-64554860	472	2.81168	tp	ENSSSCG00000028035	+
db/MIRBASE/Sus_scrofa_ssc.meme	ssc-miR-214	6:97961315-97962891	1279	2.80793	tp	ENSSSCG00000038533	-
db/MIRBASE/Sus_scrofa_ssc.meme	ssc-miR-214	6:85564070-85564868	494	2.78615	tp	ENSSSCG00000029097	+
db/MIRBASE/Sus_scrofa_ssc.meme	ssc-miR-214	14:34283081-34284333	860	2.77981	tp	ENSSSCG00000009849	-
db/MIRBASE/Sus_scrofa_ssc.meme	ssc-miR-214	5:6199950-6201938	1	2.76728	tp	ENSSSCG00000000039	+
db/MIRBASE/Sus_scrofa_ssc.meme	ssc-miR-214	1:130894159-130895548	751	2.69787	tp	ENSSSCG00000004774	-
db/MIRBASE/Sus_scrofa_ssc.meme	ssc-miR-214	4:110647808-110648387	793	2.6728	tp	ENSSSCG00000006829	-
db/MIRBASE/Sus_scrofa_ssc.meme	ssc-miR-214	6:48666028-48667389	429	2.64378	tp	ENSSSCG00000025109	+
db/MIRBASE/Sus_scrofa_ssc.meme	ssc-miR-214	X:121769615-121771280	1269	2.6434	tp	ENSSSCG00000037995	-
db/MIRBASE/Sus_scrofa_ssc.meme	ssc-miR-214	4:127376023-127376848	129	2.60253	tp	ENSSSCG00000006919	+
db/MIRBASE/Sus_scrofa_ssc.meme	ssc-miR-214	12:20028112-20030094	1018	2.59956	tp	ENSSSCG00000017385	-
db/MIRBASE/Sus_scrofa_ssc.meme	ssc-miR-214	3:17805377-17805778	627	2.54337	tp	ENSSSCG00000038852	+
db/MIRBASE/Sus_scrofa_ssc.meme	ssc-miR-214	9:17414974-17416735	962	2.53237	tp	ENSSSCG00000014903	-
db/MIRBASE/Sus_scrofa_ssc.meme	ssc-miR-214	14:110872818-110873900	212	2.50951	tp	ENSSSCG00000010540	+
db/MIRBASE/Sus_scrofa_ssc.meme	ssc-miR-214	11:1298984-1300357	491	2.49264	tp	ENSSSCG00000028865	+
db/MIRBASE/Sus_scrofa_ssc.meme	ssc-miR-214	4:98622229-98622496	1104	2.4841	tp	ENSSSCG00000026395	-
db/MIRBASE/Sus_scrofa_ssc.meme	ssc-miR-214	4:77101272-77102401	107	2.46601	tp	ENSSSCG00000006260	+
db/MIRBASE/Sus_scrofa_ssc.meme	ssc-miR-214	12:19034072-19034324	1297	2.44728	tp	ENSSSCG00000039673	-
db/MIRBASE/Sus_scrofa_ssc.meme	ssc-miR-214	1:271100836-271102797	551	2.4256	tp	ENSSSCG00000034178	+
db/MIRBASE/Sus_scrofa_ssc.meme	ssc-miR-214	3:40021734-40023667	537	2.42083	tp	ENSSSCG00000032932	+
db/MIRBASE/Sus_scrofa_ssc.meme	ssc-miR-214	6:94822976-94823366	727	2.41862	tp	ENSSSCG00000003651	-
db/MIRBASE/Sus_scrofa_ssc.meme	ssc-miR-214	11:47794217-47795115	849	2.41269	tp	ENSSSCG00000009464	-
db/MIRBASE/Sus_scrofa_ssc.meme	ssc-miR-214	2:143594489-143595594	303	2.35381	tp	ENSSSCG00000014394	+
db/MIRBASE/Sus_scrofa_ssc.meme	ssc-miR-214	6:89088128-89088545	1159	2.34686	tp	ENSSSCG00000030369	-
db/MIRBASE/Sus_scrofa_ssc.meme	ssc-miR-214	7:38506645-38506904	1210	2.34021	tp	ENSSSCG00000033627	-
db/MIRBASE/Sus_scrofa_ssc.meme	ssc-miR-214	3:132671409-132672127	832	2.30098	tp	ENSSSCG00000008659	-
db/MIRBASE/Sus_scrofa_ssc.meme	ssc-miR-214	16:34426654-34426834	1008	2.2967	tp	ENSSSCG00000016907	-
db/MIRBASE/Sus_scrofa_ssc.meme	ssc-miR-214	2:15191180-15193057	278	2.25378	tp	ENSSSCG00000013239	+
db/MIRBASE/Sus_scrofa_ssc.meme	ssc-miR-214	12:25441565-25442371	1110	2.24695	tp	ENSSSCG00000026701	-
db/MIRBASE/Sus_scrofa_ssc.meme	ssc-miR-214	X:57249486-57249757	259	2.22402	tp	ENSSSCG00000012394	+
db/MIRBASE/Sus_scrofa_ssc.meme	ssc-miR-214	10:65572836-65678292	224	2.21039	tp	ENSSSCG00000011147	+
db/MIRBASE/Sus_scrofa_ssc.meme	ssc-miR-214	5:65872279-65872619	674	2.20997	tp	ENSSSCG00000000722	-
db/MIRBASE/Sus_scrofa_ssc.meme	ssc-miR-214	6:6398322-6399628	562	2.20326	tp	ENSSSCG00000035182	+
db/MIRBASE/Sus_scrofa_ssc.meme	ssc-miR-214	14:56125150-56127680	204	2.19656	tp	ENSSSCG00000010158	+
db/MIRBASE/Sus_scrofa_ssc.meme	ssc-miR-214	10:52586091-52586510	891	2.18913	tp	ENSSSCG00000011081	-
db/MIRBASE/Sus_scrofa_ssc.meme	ssc-miR-214	9:46238145-46239412	1249	2.17974	tp	ENSSSCG00000036296	-
db/MIRBASE/Sus_scrofa_ssc.meme	ssc-miR-214	6:18912360-18913422	651	2.16217	tp	ENSSSCG00000040663	+
db/MIRBASE/Sus_scrofa_ssc.meme	ssc-miR-214	AEMK02000258.1:418975-419465	1239	2.16157	tp	ENSSSCG00000035675	-
db/MIRBASE/Sus_scrofa_ssc.meme	ssc-miR-214	2:8462928-8463402	920	2.16108	tp	ENSSSCG00000013056	-
db/MIRBASE/Sus_scrofa_ssc.meme	ssc-miR-214	3:17362208-17362302	1173	2.13406	tp	ENSSSCG00000031247	-
db/MIRBASE/Sus_scrofa_ssc.meme	ssc-miR-214	14:85400604-85403098	210	2.10778	tp	ENSSSCG00000010345	+
db/MIRBASE/Sus_scrofa_ssc.meme	ssc-miR-214	2:70862176-70862392	935	2.09312	tp	ENSSSCG00000013601	-
db/MIRBASE/Sus_scrofa_ssc.meme	ssc-miR-214	5:9968933-9970016	665	2.08919	tp	ENSSSCG00000000119	-
db/MIRBASE/Sus_scrofa_ssc.meme	ssc-miR-214	17:48089787-48089904	804	2.07574	tp	ENSSSCG00000007435	-
db/MIRBASE/Sus_scrofa_ssc.meme	ssc-miR-214	2:73286908-73289652	1163	2.05423	tp	ENSSSCG00000030546	-
db/MIRBASE/Sus_scrofa_ssc.meme	ssc-miR-214	1:273576541-273577841	426	2.03285	tp	ENSSSCG00000024912	+
db/MIRBASE/Sus_scrofa_ssc.meme	ssc-miR-214	15:77600012-77600354	329	2.02468	tp	ENSSSCG00000015947	+
db/MIRBASE/Sus_scrofa_ssc.meme	ssc-miR-214	6:93559261-93559995	1222	1.9873	tp	ENSSSCG00000034611	-
db/MIRBASE/Sus_scrofa_ssc.meme	ssc-miR-214	4:101588860-101589615	789	1.96838	tp	ENSSSCG00000006720	-
db/MIRBASE/Sus_scrofa_ssc.meme	ssc-miR-214	13:199606596-199606792	376	1.90826	tp	ENSSSCG00000020706	+
db/MIRBASE/Sus_scrofa_ssc.meme	ssc-miR-214	17:4933454-4934409	795	1.90293	tp	ENSSSCG00000006983	-
db/MIRBASE/Sus_scrofa_ssc.meme	ssc-miR-214	1:235854540-235854883	764	1.89158	tp	ENSSSCG00000005300	-
db/MIRBASE/Sus_scrofa_ssc.meme	ssc-miR-214	13:122112729-122113154	490	1.88269	tp	ENSSSCG00000028856	+
db/MIRBASE/Sus_scrofa_ssc.meme	ssc-miR-214	10:17219840-17220828	885	1.86816	tp	ENSSSCG00000010874	-
db/MIRBASE/Sus_scrofa_ssc.meme	ssc-miR-214	4:94125564-94127873	416	1.86346	tp	ENSSSCG00000023991	+
db/MIRBASE/Sus_scrofa_ssc.meme	ssc-miR-214	2:74511462-74511577	933	1.85781	tp	ENSSSCG00000013499	-
db/MIRBASE/Sus_scrofa_ssc.meme	ssc-miR-214	13:207512956-207514327	1089	1.85206	tp	ENSSSCG00000025133	-
db/MIRBASE/Sus_scrofa_ssc.meme	ssc-miR-214	12:60434556-60435443	580	1.83241	tp	ENSSSCG00000036208	+
db/MIRBASE/Sus_scrofa_ssc.meme	ssc-miR-214	12:15307518-15308318	1258	1.82334	tp	ENSSSCG00000036944	-
db/MIRBASE/Sus_scrofa_ssc.meme	ssc-miR-214	1:164524300-164526338	87	1.81797	tp	ENSSSCG00000004946	+
db/MIRBASE/Sus_scrofa_ssc.meme	ssc-miR-214	6:14986700-14988286	1091	1.80105	tp	ENSSSCG00000025218	-
db/MIRBASE/Sus_scrofa_ssc.meme	ssc-miR-214	13:206205949-206206449	1315	1.74981	tp	ENSSSCG00000040779	-
db/MIRBASE/Sus_scrofa_ssc.meme	ssc-miR-214	2:84402280-84402956	293	1.71766	tp	ENSSSCG00000014080	+
db/MIRBASE/Sus_scrofa_ssc.meme	ssc-miR-214	5:79561254-79562719	1121	1.71667	tp	ENSSSCG00000027792	-
db/MIRBASE/Sus_scrofa_ssc.meme	ssc-miR-214	16:41098147-41098971	1186	1.71464	tp	ENSSSCG00000031990	-
db/MIRBASE/Sus_scrofa_ssc.meme	ssc-miR-214	6:50212928-50214714	713	1.70484	tp	ENSSSCG00000003047	-
db/MIRBASE/Sus_scrofa_ssc.meme	ssc-miR-214	17:62749675-62750556	591	1.68488	tp	ENSSSCG00000036712	+
db/MIRBASE/Sus_scrofa_ssc.meme	ssc-miR-214	6:84200727-84209879	721	1.66831	tp	ENSSSCG00000003564	-
db/MIRBASE/Sus_scrofa_ssc.meme	ssc-miR-214	9:52752989-52754665	314	1.66666	tp	ENSSSCG00000015214	+
db/MIRBASE/Sus_scrofa_ssc.meme	ssc-miR-214	14:76444546-76445114	871	1.65757	tp	ENSSSCG00000010304	-
db/MIRBASE/Sus_scrofa_ssc.meme	ssc-miR-214	3:68895618-68896893	655	1.64851	tp	ENSSSCG00000040854	+
db/MIRBASE/Sus_scrofa_ssc.meme	ssc-miR-214	17:47692209-47692459	138	1.6433	tp	ENSSSCG00000007395	+
db/MIRBASE/Sus_scrofa_ssc.meme	ssc-miR-214	6:17844318-17844351	549	1.64133	tp	ENSSSCG00000034165	+
db/MIRBASE/Sus_scrofa_ssc.meme	ssc-miR-214	3:16843811-16844515	1032	1.6326	tp	ENSSSCG00000020808	-
db/MIRBASE/Sus_scrofa_ssc.meme	ssc-miR-214	6:27792030-27792557	653	1.63039	tp	ENSSSCG00000040749	+
db/MIRBASE/Sus_scrofa_ssc.meme	ssc-miR-214	2:74378237-74378571	283	1.62216	tp	ENSSSCG00000013510	+
db/MIRBASE/Sus_scrofa_ssc.meme	ssc-miR-214	14:110608429-110608845	876	1.62157	tp	ENSSSCG00000010537	-
db/MIRBASE/Sus_scrofa_ssc.meme	ssc-miR-214	12:17786885-17788759	505	1.60904	tp	ENSSSCG00000030183	+
db/MIRBASE/Sus_scrofa_ssc.meme	ssc-miR-214	17:48512447-48512802	1059	1.60884	tp	ENSSSCG00000022777	-
db/MIRBASE/Sus_scrofa_ssc.meme	ssc-miR-214	1:272976099-272976793	1313	1.60662	tp	ENSSSCG00000040710	-
db/MIRBASE/Sus_scrofa_ssc.meme	ssc-miR-214	14:66628933-66629570	419	1.57866	tp	ENSSSCG00000024081	+
db/MIRBASE/Sus_scrofa_ssc.meme	ssc-miR-214	3:59171123-59171445	151	1.57421	tp	ENSSSCG00000008233	+
db/MIRBASE/Sus_scrofa_ssc.meme	ssc-miR-214	4:38665850-38666293	102	1.56794	tp	ENSSSCG00000006079	+
db/MIRBASE/Sus_scrofa_ssc.meme	ssc-miR-214	14:55125413-55127650	1290	1.51436	tp	ENSSSCG00000038853	-
db/MIRBASE/Sus_scrofa_ssc.meme	ssc-miR-214	4:68251922-68252373	780	1.50445	tp	ENSSSCG00000006213	-
db/MIRBASE/Sus_scrofa_ssc.meme	ssc-miR-214	15:132450690-132451188	541	1.50175	tp	ENSSSCG00000033334	+
db/MIRBASE/Sus_scrofa_ssc.meme	ssc-miR-214	8:71273128-71275497	1061	1.49132	tp	ENSSSCG00000022940	-
db/MIRBASE/Sus_scrofa_ssc.meme	ssc-miR-214	15:95602284-95608264	992	1.45476	tp	ENSSSCG00000016057	-
db/MIRBASE/Sus_scrofa_ssc.meme	ssc-miR-214	13:40223009-40223186	898	1.45473	tp	ENSSSCG00000011477	-
db/MIRBASE/Sus_scrofa_ssc.meme	ssc-miR-214	4:36847347-36849729	1040	1.43963	tp	ENSSSCG00000021180	-
db/MIRBASE/Sus_scrofa_ssc.meme	ssc-miR-214	6:75170608-75171895	1262	1.43623	tp	ENSSSCG00000037457	-
db/MIRBASE/Sus_scrofa_ssc.meme	ssc-miR-214	11:4866346-4866704	1261	1.43491	tp	ENSSSCG00000037313	-
db/MIRBASE/Sus_scrofa_ssc.meme	ssc-miR-214	9:26154916-26160687	1285	1.43424	tp	ENSSSCG00000038682	-
db/MIRBASE/Sus_scrofa_ssc.meme	ssc-miR-214	13:24081516-24082519	598	1.42537	tp	ENSSSCG00000037236	+
db/MIRBASE/Sus_scrofa_ssc.meme	ssc-miR-214	17:11566324-11566875	517	1.42154	tp	ENSSSCG00000031857	+
db/MIRBASE/Sus_scrofa_ssc.meme	ssc-miR-214	2:75374043-75375317	931	1.41629	tp	ENSSSCG00000013475	-
db/MIRBASE/Sus_scrofa_ssc.meme	ssc-miR-214	14:41931559-41933149	862	1.41566	tp	ENSSSCG00000009942	-
db/MIRBASE/Sus_scrofa_ssc.meme	ssc-miR-214	17:14422630-14422990	796	1.4037	tp	ENSSSCG00000007043	-
db/MIRBASE/Sus_scrofa_ssc.meme	ssc-miR-214	9:45714593-45716536	558	1.39825	tp	ENSSSCG00000034527	+
db/MIRBASE/Sus_scrofa_ssc.meme	ssc-miR-214	13:160405268-160407068	249	1.39027	tp	ENSSSCG00000011980	+
db/MIRBASE/Sus_scrofa_ssc.meme	ssc-miR-214	2:137803992-137804903	953	1.38907	tp	ENSSSCG00000014310	-
db/MIRBASE/Sus_scrofa_ssc.meme	ssc-miR-214	2:70884463-70884649	934	1.38333	tp	ENSSSCG00000013600	-
db/MIRBASE/Sus_scrofa_ssc.meme	ssc-miR-214	2:151650839-151652557	573	1.37388	tp	ENSSSCG00000035729	+
db/MIRBASE/Sus_scrofa_ssc.meme	ssc-miR-214	12:20635359-20636050	525	1.37235	tp	ENSSSCG00000032467	+
db/MIRBASE/Sus_scrofa_ssc.meme	ssc-miR-214	6:96056957-96057123	469	1.35052	tp	ENSSSCG00000027902	+
db/MIRBASE/Sus_scrofa_ssc.meme	ssc-miR-214	10:68487864-68489779	1149	1.33965	tp	ENSSSCG00000029602	-
db/MIRBASE/Sus_scrofa_ssc.meme	ssc-miR-214	12:50582634-50583209	1028	1.33558	tp	ENSSSCG00000017885	-
db/MIRBASE/Sus_scrofa_ssc.meme	ssc-miR-214	12:25881492-25881860	1213	1.31602	tp	ENSSSCG00000033731	-
db/MIRBASE/Sus_scrofa_ssc.meme	ssc-miR-214	13:133426375-133426709	392	1.31264	tp	ENSSSCG00000021918	+
db/MIRBASE/Sus_scrofa_ssc.meme	ssc-miR-214	12:48158148-48161766	473	1.30838	tp	ENSSSCG00000028078	+
db/MIRBASE/Sus_scrofa_ssc.meme	ssc-miR-214	1:126835567-126838151	750	1.30768	tp	ENSSSCG00000004687	-
db/MIRBASE/Sus_scrofa_ssc.meme	ssc-miR-214	14:105923719-105924535	875	1.30713	tp	ENSSSCG00000010486	-
db/MIRBASE/Sus_scrofa_ssc.meme	ssc-miR-214	4:90261525-90263256	111	1.3066	tp	ENSSSCG00000006388	+
db/MIRBASE/Sus_scrofa_ssc.meme	ssc-miR-214	2:80225456-80228413	944	1.3	tp	ENSSSCG00000014033	-
db/MIRBASE/Sus_scrofa_ssc.meme	ssc-miR-214	9:123751557-123753248	978	1.2961	tp	ENSSSCG00000015545	-
db/MIRBASE/Sus_scrofa_ssc.meme	ssc-miR-214	2:6462976-6463490	274	1.2947	tp	ENSSSCG00000012971	+
db/MIRBASE/Sus_scrofa_ssc.meme	ssc-miR-214	13:167899515-167900807	523	1.28593	tp	ENSSSCG00000032182	+
db/MIRBASE/Sus_scrofa_ssc.meme	ssc-miR-214	6:54546521-54546800	56	1.28392	tp	ENSSSCG00000003168	+
db/MIRBASE/Sus_scrofa_ssc.meme	ssc-miR-214	5:15690997-15692942	500	1.26883	tp	ENSSSCG00000029652	+
db/MIRBASE/Sus_scrofa_ssc.meme	ssc-miR-214	12:11662347-11664508	1014	1.25352	tp	ENSSSCG00000017259	-
db/MIRBASE/Sus_scrofa_ssc.meme	ssc-miR-214	8:71838786-71841192	838	1.25247	tp	ENSSSCG00000008980	-
db/MIRBASE/Sus_scrofa_ssc.meme	ssc-miR-214	9:75246958-75248794	976	1.25168	tp	ENSSSCG00000015334	-
db/MIRBASE/Sus_scrofa_ssc.meme	ssc-miR-214	AEMK02000682.1:1302696-1303921	1176	1.25057	tp	ENSSSCG00000031413	-
db/MIRBASE/Sus_scrofa_ssc.meme	ssc-miR-214	4:125432773-125433556	1118	1.24943	tp	ENSSSCG00000027251	-
db/MIRBASE/Sus_scrofa_ssc.meme	ssc-miR-214	15:47609273-47611800	485	1.23262	tp	ENSSSCG00000028592	+
db/MIRBASE/Sus_scrofa_ssc.meme	ssc-miR-214	6:29359590-29362439	557	1.23244	tp	ENSSSCG00000034521	+
db/MIRBASE/Sus_scrofa_ssc.meme	ssc-miR-214	17:39795239-39795291	585	1.21987	tp	ENSSSCG00000036402	+
db/MIRBASE/Sus_scrofa_ssc.meme	ssc-miR-214	12:48404308-48405644	1280	1.20153	tp	ENSSSCG00000038534	-
db/MIRBASE/Sus_scrofa_ssc.meme	ssc-miR-214	9:39927800-39928430	310	1.19451	tp	ENSSSCG00000015040	+
db/MIRBASE/Sus_scrofa_ssc.meme	ssc-miR-214	14:51113716-51114549	865	1.18322	tp	ENSSSCG00000010121	-
db/MIRBASE/Sus_scrofa_ssc.meme	ssc-miR-214	18:46213631-46215858	583	1.18274	tp	ENSSSCG00000036350	+
db/MIRBASE/Sus_scrofa_ssc.meme	ssc-miR-214	13:167796376-167797381	1223	1.18117	tp	ENSSSCG00000034645	-
db/MIRBASE/Sus_scrofa_ssc.meme	ssc-miR-214	9:39492275-39493315	1147	1.17507	tp	ENSSSCG00000029538	-
db/MIRBASE/Sus_scrofa_ssc.meme	ssc-miR-214	17:39905960-39906996	801	1.16693	tp	ENSSSCG00000007322	-
db/MIRBASE/Sus_scrofa_ssc.meme	ssc-miR-214	1:73174259-73174638	611	1.1387	tp	ENSSSCG00000037985	+
db/MIRBASE/Sus_scrofa_ssc.meme	ssc-miR-214	6:55335936-55336554	715	1.13342	tp	ENSSSCG00000003217	-
db/MIRBASE/Sus_scrofa_ssc.meme	ssc-miR-214	1:158167642-158168332	755	1.13126	tp	ENSSSCG00000004894	-
db/MIRBASE/Sus_scrofa_ssc.meme	ssc-miR-214	3:69252147-69254050	388	1.12948	tp	ENSSSCG00000021579	+
db/MIRBASE/Sus_scrofa_ssc.meme	ssc-miR-214	12:15446510-15447092	358	1.12707	tp	ENSSSCG00000017297	+
db/MIRBASE/Sus_scrofa_ssc.meme	ssc-miR-27a	9:22628708-22628858	965	2193.12	tp	ENSSSCG00000014927	-
db/MIRBASE/Sus_scrofa_ssc.meme	ssc-miR-27a	14:66628933-66629570	419	436.515	tp	ENSSSCG00000024081	+
db/MIRBASE/Sus_scrofa_ssc.meme	ssc-miR-27a	1:121524997-121525412	81	188.087	tp	ENSSSCG00000004644	+
db/MIRBASE/Sus_scrofa_ssc.meme	ssc-miR-27a	1:131245340-131247693	84	158.843	tp	ENSSSCG00000004785	+
db/MIRBASE/Sus_scrofa_ssc.meme	ssc-miR-27a	14:73090943-73092370	868	117.606	tp	ENSSSCG00000010260	-
db/MIRBASE/Sus_scrofa_ssc.meme	ssc-miR-27a	12:25596521-25597270	1023	57.0133	tp	ENSSSCG00000017549	-
db/MIRBASE/Sus_scrofa_ssc.meme	ssc-miR-27a	17:39905960-39906996	801	49.2703	tp	ENSSSCG00000007322	-
db/MIRBASE/Sus_scrofa_ssc.meme	ssc-miR-27a	6:168057503-168057758	504	47.4785	tp	ENSSSCG00000030177	+
db/MIRBASE/Sus_scrofa_ssc.meme	ssc-miR-27a	3:51523834-51524036	622	33.5324	tp	ENSSSCG00000038714	+
db/MIRBASE/Sus_scrofa_ssc.meme	ssc-miR-27a	14:31368545-31368918	857	32.9836	tp	ENSSSCG00000009817	-
db/MIRBASE/Sus_scrofa_ssc.meme	ssc-miR-27a	15:15978357-15978574	570	31.2897	tp	ENSSSCG00000035564	+
db/MIRBASE/Sus_scrofa_ssc.meme	ssc-miR-27a	4:96037479-96037754	116	29.1249	tp	ENSSSCG00000006581	+
db/MIRBASE/Sus_scrofa_ssc.meme	ssc-miR-27a	14:111234046-111234342	877	28.2977	tp	ENSSSCG00000010546	-
db/MIRBASE/Sus_scrofa_ssc.meme	ssc-miR-27a	15:54918275-54920081	1270	28.1223	tp	ENSSSCG00000038085	-
db/MIRBASE/Sus_scrofa_ssc.meme	ssc-miR-27a	2:11674299-11674348	276	26.0386	tp	ENSSSCG00000013117	+
db/MIRBASE/Sus_scrofa_ssc.meme	ssc-miR-27a	6:84200727-84209879	721	25.6332	tp	ENSSSCG00000003564	-
db/MIRBASE/Sus_scrofa_ssc.meme	ssc-miR-27a	6:51855000-51855849	1256	23.3506	tp	ENSSSCG00000036870	-
db/MIRBASE/Sus_scrofa_ssc.meme	ssc-miR-27a	5:22406365-22406956	1309	23.2575	tp	ENSSSCG00000040435	-
db/MIRBASE/Sus_scrofa_ssc.meme	ssc-miR-27a	9:75027273-75027474	975	20.0861	tp	ENSSSCG00000015331	-
db/MIRBASE/Sus_scrofa_ssc.meme	ssc-miR-27a	1:273576541-273577841	426	18.7017	tp	ENSSSCG00000024912	+
db/MIRBASE/Sus_scrofa_ssc.meme	ssc-miR-27a	6:70725419-70725678	719	18.037	tp	ENSSSCG00000003404	-
db/MIRBASE/Sus_scrofa_ssc.meme	ssc-miR-27a	5:16014421-16015616	3	17.7973	tp	ENSSSCG00000000214	+
db/MIRBASE/Sus_scrofa_ssc.meme	ssc-miR-27a	11:15766776-15767062	183	17.1792	tp	ENSSSCG00000009378	+
db/MIRBASE/Sus_scrofa_ssc.meme	ssc-miR-27a	7:47759437-47760529	1197	17.1574	tp	ENSSSCG00000032498	-
db/MIRBASE/Sus_scrofa_ssc.meme	ssc-miR-27a	2:64844799-64844943	941	15.9191	tp	ENSSSCG00000013775	-
db/MIRBASE/Sus_scrofa_ssc.meme	ssc-miR-27a	13:66093175-66093977	234	15.8151	tp	ENSSSCG00000011552	+
db/MIRBASE/Sus_scrofa_ssc.meme	ssc-miR-27a	8:71838786-71841192	838	15.617	tp	ENSSSCG00000008980	-
db/MIRBASE/Sus_scrofa_ssc.meme	ssc-miR-27a	X:125054220-125056440	270	15.078	tp	ENSSSCG00000012825	+
db/MIRBASE/Sus_scrofa_ssc.meme	ssc-miR-27a	8:102420736-102420864	175	14.5734	tp	ENSSSCG00000009097	+
db/MIRBASE/Sus_scrofa_ssc.meme	ssc-miR-27a	17:4933454-4934409	795	13.9066	tp	ENSSSCG00000006983	-
db/MIRBASE/Sus_scrofa_ssc.meme	ssc-miR-27a	12:6185520-6186029	1011	12.8785	tp	ENSSSCG00000017215	-
db/MIRBASE/Sus_scrofa_ssc.meme	ssc-miR-27a	7:47451817-47452694	695	12.8758	tp	ENSSSCG00000001755	-
db/MIRBASE/Sus_scrofa_ssc.meme	ssc-miR-27a	1:269986390-269986704	1160	12.1314	tp	ENSSSCG00000030426	-
db/MIRBASE/Sus_scrofa_ssc.meme	ssc-miR-27a	9:44177684-44178407	969	12.0145	tp	ENSSSCG00000015067	-
db/MIRBASE/Sus_scrofa_ssc.meme	ssc-miR-27a	1:253923733-253923828	424	11.8853	tp	ENSSSCG00000024648	+
db/MIRBASE/Sus_scrofa_ssc.meme	ssc-miR-27a	13:72254467-72255214	905	10.9598	tp	ENSSSCG00000011621	-
db/MIRBASE/Sus_scrofa_ssc.meme	ssc-miR-27a	10:701294-701708	1187	10.8231	tp	ENSSSCG00000032055	-
db/MIRBASE/Sus_scrofa_ssc.meme	ssc-miR-27a	9:4800293-4800560	960	10.802	tp	ENSSSCG00000014725	-
db/MIRBASE/Sus_scrofa_ssc.meme	ssc-miR-27a	13:71908764-71908952	239	10.5626	tp	ENSSSCG00000011612	+
db/MIRBASE/Sus_scrofa_ssc.meme	ssc-miR-27a	4:97893998-97894293	119	10.2543	tp	ENSSSCG00000006624	+
db/MIRBASE/Sus_scrofa_ssc.meme	ssc-miR-27a	6:55335936-55336554	715	9.86966	tp	ENSSSCG00000003217	-
db/MIRBASE/Sus_scrofa_ssc.meme	ssc-miR-27a	2:74378237-74378571	283	9.44867	tp	ENSSSCG00000013510	+
db/MIRBASE/Sus_scrofa_ssc.meme	ssc-miR-27a	12:24315642-24316763	365	9.01033	tp	ENSSSCG00000017525	+
db/MIRBASE/Sus_scrofa_ssc.meme	ssc-miR-27a	1:161628298-161631644	86	8.90964	tp	ENSSSCG00000004908	+
db/MIRBASE/Sus_scrofa_ssc.meme	ssc-miR-27a	2:10074962-10075131	922	8.82144	tp	ENSSSCG00000013082	-
db/MIRBASE/Sus_scrofa_ssc.meme	ssc-miR-27a	2:57321772-57322426	607	8.46511	tp	ENSSSCG00000037835	+
db/MIRBASE/Sus_scrofa_ssc.meme	ssc-miR-27a	1:56047195-56047578	742	8.39035	tp	ENSSSCG00000004307	-
db/MIRBASE/Sus_scrofa_ssc.meme	ssc-miR-27a	13:26278209-26278372	896	8.19555	tp	ENSSSCG00000011290	-
db/MIRBASE/Sus_scrofa_ssc.meme	ssc-miR-27a	8:131431196-131431417	181	8.0158	tp	ENSSSCG00000009222	+
db/MIRBASE/Sus_scrofa_ssc.meme	ssc-miR-27a	9:26154916-26160687	1285	8.00061	tp	ENSSSCG00000038682	-
db/MIRBASE/Sus_scrofa_ssc.meme	ssc-miR-27a	5:80510049-80510859	533	7.99274	tp	ENSSSCG00000032910	+
db/MIRBASE/Sus_scrofa_ssc.meme	ssc-miR-27a	12:22654608-22654926	1022	7.68613	tp	ENSSSCG00000017499	-
db/MIRBASE/Sus_scrofa_ssc.meme	ssc-miR-27a	4:8515766-8516293	99	7.57407	tp	ENSSSCG00000005951	+
db/MIRBASE/Sus_scrofa_ssc.meme	ssc-miR-27a	6:96056957-96057123	469	7.52187	tp	ENSSSCG00000027902	+
db/MIRBASE/Sus_scrofa_ssc.meme	ssc-miR-27a	1:7323142-7323407	70	7.47815	tp	ENSSSCG00000004040	+
db/MIRBASE/Sus_scrofa_ssc.meme	ssc-miR-27a	10:23585532-23586488	1124	7.35609	tp	ENSSSCG00000027928	-
db/MIRBASE/Sus_scrofa_ssc.meme	ssc-miR-27a	6:164718144-164718444	732	7.23705	tp	ENSSSCG00000003894	-
db/MIRBASE/Sus_scrofa_ssc.meme	ssc-miR-27a	10:38414513-38415898	221	7.17812	tp	ENSSSCG00000011010	+
db/MIRBASE/Sus_scrofa_ssc.meme	ssc-miR-27a	2:15342054-15342529	279	7.15014	tp	ENSSSCG00000013242	+
db/MIRBASE/Sus_scrofa_ssc.meme	ssc-miR-27a	16:34426654-34426834	1008	7.10036	tp	ENSSSCG00000016907	-
db/MIRBASE/Sus_scrofa_ssc.meme	ssc-miR-27a	8:12632584-12633247	503	6.86426	tp	ENSSSCG00000029989	+
db/MIRBASE/Sus_scrofa_ssc.meme	ssc-miR-27a	12:6466127-6466267	1013	6.79307	tp	ENSSSCG00000017232	-
db/MIRBASE/Sus_scrofa_ssc.meme	ssc-miR-27a	5:74868592-74868764	676	6.67669	tp	ENSSSCG00000000798	-
db/MIRBASE/Sus_scrofa_ssc.meme	ssc-miR-27a	6:89297359-89297514	1188	6.53412	tp	ENSSSCG00000032067	-
db/MIRBASE/Sus_scrofa_ssc.meme	ssc-miR-27a	9:45714593-45716536	558	6.5182	tp	ENSSSCG00000034527	+
db/MIRBASE/Sus_scrofa_ssc.meme	ssc-miR-27a	2:77189525-77191187	929	6.43075	tp	ENSSSCG00000013427	-
db/MIRBASE/Sus_scrofa_ssc.meme	ssc-miR-27a	10:11430760-11432116	883	6.21306	tp	ENSSSCG00000010835	-
db/MIRBASE/Sus_scrofa_ssc.meme	ssc-miR-27a	13:22964876-22965021	895	6.20891	tp	ENSSSCG00000011250	-
db/MIRBASE/Sus_scrofa_ssc.meme	ssc-miR-27a	3:102028080-102029112	158	5.94176	tp	ENSSSCG00000008487	+
db/MIRBASE/Sus_scrofa_ssc.meme	ssc-miR-27a	3:55233526-55235752	149	5.85472	tp	ENSSSCG00000008186	+
db/MIRBASE/Sus_scrofa_ssc.meme	ssc-miR-27a	7:56179081-56179767	460	5.78911	tp	ENSSSCG00000027457	+
db/MIRBASE/Sus_scrofa_ssc.meme	ssc-miR-27a	3:53059846-53065820	147	5.64469	tp	ENSSSCG00000008168	+
db/MIRBASE/Sus_scrofa_ssc.meme	ssc-miR-27a	AEMK02000682.1:974930-975761	1199	5.60708	tp	ENSSSCG00000032970	-
db/MIRBASE/Sus_scrofa_ssc.meme	ssc-miR-27a	17:26737212-26737621	131	5.16278	tp	ENSSSCG00000007095	+
db/MIRBASE/Sus_scrofa_ssc.meme	ssc-miR-27a	7:9685280-9685655	686	5.1336	tp	ENSSSCG00000001053	-
db/MIRBASE/Sus_scrofa_ssc.meme	ssc-miR-27a	17:52351858-52353696	1227	5.08571	tp	ENSSSCG00000034952	-
db/MIRBASE/Sus_scrofa_ssc.meme	ssc-miR-27a	15:77600012-77600354	329	5.0529	tp	ENSSSCG00000015947	+
db/MIRBASE/Sus_scrofa_ssc.meme	ssc-miR-27a	18:5899573-5900604	997	5.05246	tp	ENSSSCG00000016438	-
db/MIRBASE/Sus_scrofa_ssc.meme	ssc-miR-27a	7:7652225-7654189	685	4.90305	tp	ENSSSCG00000001045	-
db/MIRBASE/Sus_scrofa_ssc.meme	ssc-miR-27a	4:99410131-99411959	482	4.88985	tp	ENSSSCG00000028509	+
db/MIRBASE/Sus_scrofa_ssc.meme	ssc-miR-27a	12:3222619-3222845	584	4.81309	tp	ENSSSCG00000036383	+
db/MIRBASE/Sus_scrofa_ssc.meme	ssc-miR-27a	14:35351723-35353172	194	4.7198	tp	ENSSSCG00000009858	+
db/MIRBASE/Sus_scrofa_ssc.meme	ssc-miR-27a	2:74785907-74786645	1317	4.56372	tp	ENSSSCG00000040860	-
db/MIRBASE/Sus_scrofa_ssc.meme	ssc-miR-27a	14:40124325-40125590	1215	4.55729	tp	ENSSSCG00000033876	-
db/MIRBASE/Sus_scrofa_ssc.meme	ssc-miR-27a	12:6045431-6046763	355	4.36151	tp	ENSSSCG00000017208	+
db/MIRBASE/Sus_scrofa_ssc.meme	ssc-miR-27a	3:4084282-4087554	809	4.35945	tp	ENSSSCG00000007585	-
db/MIRBASE/Sus_scrofa_ssc.meme	ssc-miR-27a	6:74913700-74915431	538	4.25794	tp	ENSSSCG00000032950	+
db/MIRBASE/Sus_scrofa_ssc.meme	ssc-miR-27a	5:74805632-74805857	677	4.23523	tp	ENSSSCG00000000800	-
db/MIRBASE/Sus_scrofa_ssc.meme	ssc-miR-27a	4:99351767-99352758	508	4.17326	tp	ENSSSCG00000031262	+
db/MIRBASE/Sus_scrofa_ssc.meme	ssc-miR-27a	9:123751557-123753248	978	4.07586	tp	ENSSSCG00000015545	-
db/MIRBASE/Sus_scrofa_ssc.meme	ssc-miR-27a	6:67116948-67119507	718	4.06817	tp	ENSSSCG00000003369	-
db/MIRBASE/Sus_scrofa_ssc.meme	ssc-miR-27a	2:80574414-80575340	945	4.03602	tp	ENSSSCG00000014039	-
db/MIRBASE/Sus_scrofa_ssc.meme	ssc-miR-27a	12:6366666-6367543	356	3.99695	tp	ENSSSCG00000017226	+
db/MIRBASE/Sus_scrofa_ssc.meme	ssc-miR-27a	5:9333852-9335031	637	3.92455	tp	ENSSSCG00000039555	+
db/MIRBASE/Sus_scrofa_ssc.meme	ssc-miR-27a	5:6199950-6201938	1	3.91723	tp	ENSSSCG00000000039	+
db/MIRBASE/Sus_scrofa_ssc.meme	ssc-miR-27a	6:119128244-119128812	62	3.91172	tp	ENSSSCG00000003741	+
db/MIRBASE/Sus_scrofa_ssc.meme	ssc-miR-27a	7:76402173-76404499	700	3.87656	tp	ENSSSCG00000002051	-
db/MIRBASE/Sus_scrofa_ssc.meme	ssc-miR-27a	12:15186083-15187200	488	3.79081	tp	ENSSSCG00000028698	+
db/MIRBASE/Sus_scrofa_ssc.meme	ssc-miR-27a	1:236472600-236474434	92	3.73161	tp	ENSSSCG00000005320	+
db/MIRBASE/Sus_scrofa_ssc.meme	ssc-miR-27a	16:3998472-3999782	346	3.72813	tp	ENSSSCG00000016782	+
db/MIRBASE/Sus_scrofa_ssc.meme	ssc-miR-27a	3:56774251-56782654	568	3.69409	tp	ENSSSCG00000035533	+
db/MIRBASE/Sus_scrofa_ssc.meme	ssc-miR-27a	2:65342498-65342830	940	3.67148	tp	ENSSSCG00000013757	-
db/MIRBASE/Sus_scrofa_ssc.meme	ssc-miR-27a	6:155452602-155453328	67	3.66486	tp	ENSSSCG00000003834	+
db/MIRBASE/Sus_scrofa_ssc.meme	ssc-miR-27a	2:106581613-106581903	298	3.62981	tp	ENSSSCG00000014179	+
db/MIRBASE/Sus_scrofa_ssc.meme	ssc-miR-27a	11:21848942-21850622	1070	3.54395	tp	ENSSSCG00000023738	-
db/MIRBASE/Sus_scrofa_ssc.meme	ssc-miR-27a	3:69252147-69254050	388	3.49774	tp	ENSSSCG00000021579	+
db/MIRBASE/Sus_scrofa_ssc.meme	ssc-miR-27a	3:118011193-118011878	160	3.46322	tp	ENSSSCG00000008601	+
db/MIRBASE/Sus_scrofa_ssc.meme	ssc-miR-27a	13:34111081-34111606	506	3.35827	tp	ENSSSCG00000030229	+
db/MIRBASE/Sus_scrofa_ssc.meme	ssc-miR-27a	5:4873144-4874346	661	3.296	tp	ENSSSCG00000000025	-
db/MIRBASE/Sus_scrofa_ssc.meme	ssc-miR-27a	10:68487864-68489779	1149	3.27626	tp	ENSSSCG00000029602	-
db/MIRBASE/Sus_scrofa_ssc.meme	ssc-miR-27a	3:8977499-8977692	811	3.22341	tp	ENSSSCG00000007679	-
db/MIRBASE/Sus_scrofa_ssc.meme	ssc-miR-27a	17:38315449-38315757	134	3.21211	tp	ENSSSCG00000007286	+
db/MIRBASE/Sus_scrofa_ssc.meme	ssc-miR-27a	6:4793923-4795195	1184	3.16993	tp	ENSSSCG00000031892	-
db/MIRBASE/Sus_scrofa_ssc.meme	ssc-miR-27a	1:182409859-182410116	758	3.16794	tp	ENSSSCG00000005040	-
db/MIRBASE/Sus_scrofa_ssc.meme	ssc-miR-27a	X:121769615-121771280	1269	3.13424	tp	ENSSSCG00000037995	-
db/MIRBASE/Sus_scrofa_ssc.meme	ssc-miR-27a	18:50960109-50961453	1005	3.12725	tp	ENSSSCG00000016750	-
db/MIRBASE/Sus_scrofa_ssc.meme	ssc-miR-27a	10:48883211-48883502	890	2.94562	tp	ENSSSCG00000011064	-
db/MIRBASE/Sus_scrofa_ssc.meme	ssc-miR-27a	17:31076704-31077422	560	2.9044	tp	ENSSSCG00000034913	+
db/MIRBASE/Sus_scrofa_ssc.meme	ssc-miR-27a	13:150630520-150631871	1073	2.89327	tp	ENSSSCG00000023842	-
db/MIRBASE/Sus_scrofa_ssc.meme	ssc-miR-27a	14:54869735-54870605	866	2.81183	tp	ENSSSCG00000010146	-
db/MIRBASE/Sus_scrofa_ssc.meme	ssc-miR-27a	2:66650448-66650636	1306	2.79116	tp	ENSSSCG00000040187	-
db/MIRBASE/Sus_scrofa_ssc.meme	ssc-miR-27a	14:41931559-41933149	862	2.75137	tp	ENSSSCG00000009942	-
db/MIRBASE/Sus_scrofa_ssc.meme	ssc-miR-27a	15:37544231-37544675	982	2.74924	tp	ENSSSCG00000015753	-
db/MIRBASE/Sus_scrofa_ssc.meme	ssc-miR-27a	17:47317807-47319646	137	2.59971	tp	ENSSSCG00000007381	+
db/MIRBASE/Sus_scrofa_ssc.meme	ssc-miR-27a	12:51522106-51524793	512	2.58778	tp	ENSSSCG00000031530	+
db/MIRBASE/Sus_scrofa_ssc.meme	ssc-miR-27a	18:9367248-9367707	1286	2.57627	tp	ENSSSCG00000038693	-
db/MIRBASE/Sus_scrofa_ssc.meme	ssc-miR-27a	7:65092985-65094515	34	2.56986	tp	ENSSSCG00000001959	+
db/MIRBASE/Sus_scrofa_ssc.meme	ssc-miR-27a	12:20028112-20030094	1018	2.52979	tp	ENSSSCG00000017385	-
db/MIRBASE/Sus_scrofa_ssc.meme	ssc-miR-27a	13:200872514-200873676	910	2.48917	tp	ENSSSCG00000012063	-
db/MIRBASE/Sus_scrofa_ssc.meme	ssc-miR-27a	6:49110811-49158198	712	2.4599	tp	ENSSSCG00000003006	-
db/MIRBASE/Sus_scrofa_ssc.meme	ssc-miR-27a	13:199606596-199606792	376	2.44718	tp	ENSSSCG00000020706	+
db/MIRBASE/Sus_scrofa_ssc.meme	ssc-miR-27a	6:54618975-54619620	1141	2.34528	tp	ENSSSCG00000029154	-
db/MIRBASE/Sus_scrofa_ssc.meme	ssc-miR-27a	17:48814407-48814589	805	2.32348	tp	ENSSSCG00000007452	-
db/MIRBASE/Sus_scrofa_ssc.meme	ssc-miR-27a	6:93559261-93559995	1222	2.30486	tp	ENSSSCG00000034611	-
db/MIRBASE/Sus_scrofa_ssc.meme	ssc-miR-27a	17:41389238-41392083	446	2.30203	tp	ENSSSCG00000026605	+
db/MIRBASE/Sus_scrofa_ssc.meme	ssc-miR-27a	6:17519290-17522577	1217	2.29901	tp	ENSSSCG00000033944	-
db/MIRBASE/Sus_scrofa_ssc.meme	ssc-miR-27a	5:485474-486422	681	2.29599	tp	ENSSSCG00000000974	-
db/MIRBASE/Sus_scrofa_ssc.meme	ssc-miR-27a	6:167867658-167868558	69	2.28759	tp	ENSSSCG00000003943	+
db/MIRBASE/Sus_scrofa_ssc.meme	ssc-miR-27a	3:102983667-102984407	1292	2.28123	tp	ENSSSCG00000039004	-
db/MIRBASE/Sus_scrofa_ssc.meme	ssc-miR-27a	4:110965895-110967306	1268	2.26597	tp	ENSSSCG00000037816	-
db/MIRBASE/Sus_scrofa_ssc.meme	ssc-miR-27a	5:65872279-65872619	674	2.24253	tp	ENSSSCG00000000722	-
db/MIRBASE/Sus_scrofa_ssc.meme	ssc-miR-27a	17:35366142-35367244	1235	2.21756	tp	ENSSSCG00000035357	-
db/MIRBASE/Sus_scrofa_ssc.meme	ssc-miR-27a	4:94125564-94127873	416	2.17697	tp	ENSSSCG00000023991	+
db/MIRBASE/Sus_scrofa_ssc.meme	ssc-miR-27a	4:129106799-129107190	1050	2.16335	tp	ENSSSCG00000022032	-
db/MIRBASE/Sus_scrofa_ssc.meme	ssc-miR-27a	14:8470261-8471974	189	2.15993	tp	ENSSSCG00000009645	+
db/MIRBASE/Sus_scrofa_ssc.meme	ssc-miR-27a	6:49277173-49277914	625	2.15319	tp	ENSSSCG00000038806	+
db/MIRBASE/Sus_scrofa_ssc.meme	ssc-miR-27a	14:111474276-111478030	213	2.11522	tp	ENSSSCG00000010554	+
db/MIRBASE/Sus_scrofa_ssc.meme	ssc-miR-27a	8:9032082-9032385	1053	2.08592	tp	ENSSSCG00000022358	-
db/MIRBASE/Sus_scrofa_ssc.meme	ssc-miR-27a	14:51402740-51403993	203	2.08471	tp	ENSSSCG00000010132	+
db/MIRBASE/Sus_scrofa_ssc.meme	ssc-miR-27a	5:3248344-3248612	659	2.07735	tp	ENSSSCG00000000003	-
db/MIRBASE/Sus_scrofa_ssc.meme	ssc-miR-27a	5:10137365-10138900	1046	2.07302	tp	ENSSSCG00000021663	-
db/MIRBASE/Sus_scrofa_ssc.meme	ssc-miR-27a	1:188616976-188618132	559	2.02558	tp	ENSSSCG00000034798	+
db/MIRBASE/Sus_scrofa_ssc.meme	ssc-miR-27a	2:80225456-80228413	944	2.00247	tp	ENSSSCG00000014033	-
db/MIRBASE/Sus_scrofa_ssc.meme	ssc-miR-27a	5:221470-222804	680	2.00129	tp	ENSSSCG00000000965	-
db/MIRBASE/Sus_scrofa_ssc.meme	ssc-miR-27a	6:84809539-84810808	722	1.98484	tp	ENSSSCG00000003578	-
db/MIRBASE/Sus_scrofa_ssc.meme	ssc-miR-27a	2:125593065-125595120	949	1.98455	tp	ENSSSCG00000014232	-
db/MIRBASE/Sus_scrofa_ssc.meme	ssc-miR-27a	5:14973483-14975982	1175	1.95469	tp	ENSSSCG00000031381	-
db/MIRBASE/Sus_scrofa_ssc.meme	ssc-miR-27a	12:3203044-3204488	613	1.95335	tp	ENSSSCG00000038130	+
db/MIRBASE/Sus_scrofa_ssc.meme	ssc-miR-27a	X:123921298-123921934	267	1.9442	tp	ENSSSCG00000012758	+
db/MIRBASE/Sus_scrofa_ssc.meme	ssc-miR-27a	15:73739744-73741039	327	1.93363	tp	ENSSSCG00000015917	+
db/MIRBASE/Sus_scrofa_ssc.meme	ssc-miR-27a	6:108461128-108461348	728	1.93232	tp	ENSSSCG00000003708	-
db/MIRBASE/Sus_scrofa_ssc.meme	ssc-miR-27a	12:1322523-1323217	479	1.92577	tp	ENSSSCG00000028355	+
db/MIRBASE/Sus_scrofa_ssc.meme	ssc-miR-27a	14:92424956-92425102	656	1.90616	tp	ENSSSCG00000040863	+
db/MIRBASE/Sus_scrofa_ssc.meme	ssc-miR-27a	7:38023976-38025149	28	1.87508	tp	ENSSSCG00000001651	+
db/MIRBASE/Sus_scrofa_ssc.meme	ssc-miR-27a	3:59159813-59160577	477	1.87366	tp	ENSSSCG00000028287	+
db/MIRBASE/Sus_scrofa_ssc.meme	ssc-miR-27a	8:52152651-52153716	837	1.86598	tp	ENSSSCG00000008888	-
db/MIRBASE/Sus_scrofa_ssc.meme	ssc-miR-27a	6:45069681-45070018	53	1.85623	tp	ENSSSCG00000002904	+
db/MIRBASE/Sus_scrofa_ssc.meme	ssc-miR-27a	15:31970187-31970792	981	1.8363	tp	ENSSSCG00000015734	-
db/MIRBASE/Sus_scrofa_ssc.meme	ssc-miR-27a	5:29128758-29131106	1069	1.83478	tp	ENSSSCG00000023715	-
db/MIRBASE/Sus_scrofa_ssc.meme	ssc-miR-27a	1:235871075-235880095	765	1.83453	tp	ENSSSCG00000005303	-
db/MIRBASE/Sus_scrofa_ssc.meme	ssc-miR-27a	7:112167994-112171750	437	1.82084	tp	ENSSSCG00000025768	+
db/MIRBASE/Sus_scrofa_ssc.meme	ssc-miR-27a	6:29359590-29362439	557	1.81494	tp	ENSSSCG00000034521	+
db/MIRBASE/Sus_scrofa_ssc.meme	ssc-miR-27a	12:6052106-6052385	1229	1.80235	tp	ENSSSCG00000035134	-
db/MIRBASE/Sus_scrofa_ssc.meme	ssc-miR-27a	3:93915245-93916407	1304	1.79066	tp	ENSSSCG00000039935	-
db/MIRBASE/Sus_scrofa_ssc.meme	ssc-miR-27a	12:5354443-5355173	352	1.77406	tp	ENSSSCG00000017190	+
db/MIRBASE/Sus_scrofa_ssc.meme	ssc-miR-27a	17:39795239-39795291	585	1.76753	tp	ENSSSCG00000036402	+
db/MIRBASE/Sus_scrofa_ssc.meme	ssc-miR-27a	7:65832372-65833529	35	1.76583	tp	ENSSSCG00000001963	+
db/MIRBASE/Sus_scrofa_ssc.meme	ssc-miR-27a	9:109279771-109279842	319	1.76272	tp	ENSSSCG00000015453	+
db/MIRBASE/Sus_scrofa_ssc.meme	ssc-miR-27a	2:8087828-8088526	919	1.76171	tp	ENSSSCG00000013045	-
db/MIRBASE/Sus_scrofa_ssc.meme	ssc-miR-27a	4:109140489-109142240	436	1.72992	tp	ENSSSCG00000025704	+
db/MIRBASE/Sus_scrofa_ssc.meme	ssc-miR-27a	17:50796465-50796807	433	1.70737	tp	ENSSSCG00000025534	+
db/MIRBASE/Sus_scrofa_ssc.meme	ssc-miR-27a	15:132450690-132451188	541	1.69493	tp	ENSSSCG00000033334	+
db/MIRBASE/Sus_scrofa_ssc.meme	ssc-miR-27a	17:30236775-30237254	800	1.69464	tp	ENSSSCG00000007116	-
db/MIRBASE/Sus_scrofa_ssc.meme	ssc-miR-27a	6:54568339-54568745	555	1.69417	tp	ENSSSCG00000034448	+
db/MIRBASE/Sus_scrofa_ssc.meme	ssc-miR-27a	7:114607778-114609859	44	1.68869	tp	ENSSSCG00000002460	+
db/MIRBASE/Sus_scrofa_ssc.meme	ssc-miR-27a	12:15307518-15308318	1258	1.68766	tp	ENSSSCG00000036944	-
db/MIRBASE/Sus_scrofa_ssc.meme	ssc-miR-27a	17:37549972-37551379	1108	1.68344	tp	ENSSSCG00000026617	-
db/MIRBASE/Sus_scrofa_ssc.meme	ssc-miR-27a	14:50061047-50063325	201	1.6794	tp	ENSSSCG00000010079	+
db/MIRBASE/Sus_scrofa_ssc.meme	ssc-miR-27a	11:45000742-45002068	1305	1.65035	tp	ENSSSCG00000040073	-
db/MIRBASE/Sus_scrofa_ssc.meme	ssc-miR-27a	9:75246958-75248794	976	1.64562	tp	ENSSSCG00000015334	-
db/MIRBASE/Sus_scrofa_ssc.meme	ssc-miR-27a	1:164524300-164526338	87	1.64541	tp	ENSSSCG00000004946	+
db/MIRBASE/Sus_scrofa_ssc.meme	ssc-miR-27a	2:76107645-76108032	1056	1.6428	tp	ENSSSCG00000022689	-
db/MIRBASE/Sus_scrofa_ssc.meme	ssc-miR-27a	12:19926712-19926823	610	1.64166	tp	ENSSSCG00000037979	+
db/MIRBASE/Sus_scrofa_ssc.meme	ssc-miR-27a	17:48512447-48512802	1059	1.60485	tp	ENSSSCG00000022777	-
db/MIRBASE/Sus_scrofa_ssc.meme	ssc-miR-27a	4:111234155-111339808	794	1.60242	tp	ENSSSCG00000006845	-
db/MIRBASE/Sus_scrofa_ssc.meme	ssc-miR-27a	12:19004646-19006133	359	1.5878	tp	ENSSSCG00000017360	+
db/MIRBASE/Sus_scrofa_ssc.meme	ssc-miR-27a	6:147181649-147181960	1308	1.58131	tp	ENSSSCG00000040337	-
db/MIRBASE/Sus_scrofa_ssc.meme	ssc-miR-27a	1:119588059-119589862	80	1.57071	tp	ENSSSCG00000004622	+
db/MIRBASE/Sus_scrofa_ssc.meme	ssc-miR-27a	13:45335182-45335787	899	1.56435	tp	ENSSSCG00000011491	-
db/MIRBASE/Sus_scrofa_ssc.meme	ssc-miR-27a	3:25293299-25295337	425	1.55539	tp	ENSSSCG00000024748	+
db/MIRBASE/Sus_scrofa_ssc.meme	ssc-miR-27a	12:17786885-17788759	505	1.5467	tp	ENSSSCG00000030183	+
db/MIRBASE/Sus_scrofa_ssc.meme	ssc-miR-27a	3:97202993-97204686	620	1.543	tp	ENSSSCG00000038549	+
db/MIRBASE/Sus_scrofa_ssc.meme	ssc-miR-27a	11:13225188-13225820	848	1.51967	tp	ENSSSCG00000009361	-
db/MIRBASE/Sus_scrofa_ssc.meme	ssc-miR-27a	X:125366377-125367358	268	1.51709	tp	ENSSSCG00000012817	+
db/MIRBASE/Sus_scrofa_ssc.meme	ssc-miR-27a	12:20053989-20054364	360	1.50244	tp	ENSSSCG00000017386	+
db/MIRBASE/Sus_scrofa_ssc.meme	ssc-miR-27a	6:52515211-52516701	400	1.48949	tp	ENSSSCG00000022545	+
db/MIRBASE/Sus_scrofa_ssc.meme	ssc-miR-27a	18:18761190-18761613	339	1.48581	tp	ENSSSCG00000016565	+
db/MIRBASE/Sus_scrofa_ssc.meme	ssc-miR-27a	4:108914838-108915584	125	1.48387	tp	ENSSSCG00000006790	+
db/MIRBASE/Sus_scrofa_ssc.meme	ssc-miR-27a	4:94606077-94606687	113	1.47765	tp	ENSSSCG00000006522	+
db/MIRBASE/Sus_scrofa_ssc.meme	ssc-miR-27a	1:76232957-76234671	76	1.47291	tp	ENSSSCG00000004403	+
db/MIRBASE/Sus_scrofa_ssc.meme	ssc-miR-27a	6:59452937-59453078	717	1.46019	tp	ENSSSCG00000003288	-
db/MIRBASE/Sus_scrofa_ssc.meme	ssc-miR-27a	5:17829738-17830149	667	1.45478	tp	ENSSSCG00000000248	-
db/MIRBASE/Sus_scrofa_ssc.meme	ssc-miR-27a	2:75124059-75125400	932	1.4489	tp	ENSSSCG00000013481	-
db/MIRBASE/Sus_scrofa_ssc.meme	ssc-miR-27a	2:65348156-65348619	939	1.44592	tp	ENSSSCG00000013756	-
db/MIRBASE/Sus_scrofa_ssc.meme	ssc-miR-27a	12:31268187-31269823	1177	1.43133	tp	ENSSSCG00000031433	-
db/MIRBASE/Sus_scrofa_ssc.meme	ssc-miR-27a	10:65572836-65678292	224	1.4297	tp	ENSSSCG00000011147	+
db/MIRBASE/Sus_scrofa_ssc.meme	ssc-miR-27a	15:121289547-121290152	995	1.41751	tp	ENSSSCG00000016216	-
db/MIRBASE/Sus_scrofa_ssc.meme	ssc-miR-27a	3:44281361-44282480	1115	1.41024	tp	ENSSSCG00000026954	-
db/MIRBASE/Sus_scrofa_ssc.meme	ssc-miR-27a	2:108751842-108753274	623	1.40327	tp	ENSSSCG00000038779	+
db/MIRBASE/Sus_scrofa_ssc.meme	ssc-miR-27a	6:410922-411179	1084	1.40075	tp	ENSSSCG00000024974	-
db/MIRBASE/Sus_scrofa_ssc.meme	ssc-miR-27a	12:23374676-23375774	631	1.38634	tp	ENSSSCG00000039198	+
db/MIRBASE/Sus_scrofa_ssc.meme	ssc-miR-27a	2:143594489-143595594	303	1.38094	tp	ENSSSCG00000014394	+
db/MIRBASE/Sus_scrofa_ssc.meme	ssc-miR-27a	6:62767668-62768311	390	1.37997	tp	ENSSSCG00000021888	+
db/MIRBASE/Sus_scrofa_ssc.meme	ssc-miR-27a	4:105786951-105789384	123	1.37084	tp	ENSSSCG00000006751	+
db/MIRBASE/Sus_scrofa_ssc.meme	ssc-miR-27a	3:71546964-71548984	153	1.33674	tp	ENSSSCG00000008317	+
db/MIRBASE/Sus_scrofa_ssc.meme	ssc-miR-27a	3:68874504-68876694	632	1.33512	tp	ENSSSCG00000039221	+
db/MIRBASE/Sus_scrofa_ssc.meme	ssc-miR-27a	18:6178553-6180327	1125	1.325	tp	ENSSSCG00000027986	-
db/MIRBASE/Sus_scrofa_ssc.meme	ssc-miR-27a	4:34033944-34034261	774	1.30458	tp	ENSSSCG00000006054	-
db/MIRBASE/Sus_scrofa_ssc.meme	ssc-miR-27a	2:9328268-9329130	921	1.30289	tp	ENSSSCG00000013065	-
db/MIRBASE/Sus_scrofa_ssc.meme	ssc-miR-27a	8:74598176-74598515	839	1.30242	tp	ENSSSCG00000008997	-
db/MIRBASE/Sus_scrofa_ssc.meme	ssc-miR-27a	13:26173452-26174509	228	1.29728	tp	ENSSSCG00000011284	+
db/MIRBASE/Sus_scrofa_ssc.meme	ssc-miR-27a	3:40021734-40023667	537	1.29296	tp	ENSSSCG00000032932	+
db/MIRBASE/Sus_scrofa_ssc.meme	ssc-miR-27a	14:101266167-101267651	211	1.29195	tp	ENSSSCG00000010454	+
db/MIRBASE/Sus_scrofa_ssc.meme	ssc-miR-27a	2:6462976-6463490	274	1.26385	tp	ENSSSCG00000012971	+
db/MIRBASE/Sus_scrofa_ssc.meme	ssc-miR-27a	2:126531361-126532192	1171	1.24157	tp	ENSSSCG00000031128	-
db/MIRBASE/Sus_scrofa_ssc.meme	ssc-miR-27a	9:121480141-121480363	1242	1.21454	tp	ENSSSCG00000035741	-
db/MIRBASE/Sus_scrofa_ssc.meme	ssc-miR-27a	2:84402280-84402956	293	1.21021	tp	ENSSSCG00000014080	+
db/MIRBASE/Sus_scrofa_ssc.meme	ssc-miR-27a	3:18211264-18212183	536	1.20707	tp	ENSSSCG00000032921	+
db/MIRBASE/Sus_scrofa_ssc.meme	ssc-miR-27a	6:83861884-83862583	60	1.19736	tp	ENSSSCG00000003555	+
db/MIRBASE/Sus_scrofa_ssc.meme	ssc-miR-27a	11:15701376-15704367	1238	1.19603	tp	ENSSSCG00000035658	-
db/MIRBASE/Sus_scrofa_ssc.meme	ssc-miR-27a	X:84477376-84478088	636	1.1924	tp	ENSSSCG00000039545	+
db/MIRBASE/Sus_scrofa_ssc.meme	ssc-miR-27a	6:51886286-51887119	582	1.18968	tp	ENSSSCG00000036317	+
db/MIRBASE/Sus_scrofa_ssc.meme	ssc-miR-27a	5:11277375-11277630	2	1.18214	tp	ENSSSCG00000000144	+
db/MIRBASE/Sus_scrofa_ssc.meme	ssc-miR-27a	5:15690997-15692942	500	1.1817	tp	ENSSSCG00000029652	+
db/MIRBASE/Sus_scrofa_ssc.meme	ssc-miR-27a	15:59494626-59495722	633	1.17773	tp	ENSSSCG00000039230	+
db/MIRBASE/Sus_scrofa_ssc.meme	ssc-miR-27a	9:46308517-46308679	312	1.1753	tp	ENSSSCG00000015108	+
db/MIRBASE/Sus_scrofa_ssc.meme	ssc-miR-27a	12:19347044-19349732	378	1.17425	tp	ENSSSCG00000020744	+
db/MIRBASE/Sus_scrofa_ssc.meme	ssc-miR-103	14:51402740-51403993	203	417.662	tp	ENSSSCG00000010132	+
db/MIRBASE/Sus_scrofa_ssc.meme	ssc-miR-103	7:115810120-115810820	45	152.976	tp	ENSSSCG00000002481	+
db/MIRBASE/Sus_scrofa_ssc.meme	ssc-miR-103	1:189619856-189620430	761	130.26	tp	ENSSSCG00000005087	-
db/MIRBASE/Sus_scrofa_ssc.meme	ssc-miR-103	4:56952977-56953223	778	76.0663	tp	ENSSSCG00000006160	-
db/MIRBASE/Sus_scrofa_ssc.meme	ssc-miR-103	7:76132018-76132144	449	65.2095	tp	ENSSSCG00000026700	+
db/MIRBASE/Sus_scrofa_ssc.meme	ssc-miR-103	12:14991636-14993814	642	62.5888	tp	ENSSSCG00000039909	+
db/MIRBASE/Sus_scrofa_ssc.meme	ssc-miR-103	14:75092735-75095045	606	52.4526	tp	ENSSSCG00000037728	+
db/MIRBASE/Sus_scrofa_ssc.meme	ssc-miR-103	1:16202863-16203379	737	50.8305	tp	ENSSSCG00000004103	-
db/MIRBASE/Sus_scrofa_ssc.meme	ssc-miR-103	1:182409859-182410116	758	50.4924	tp	ENSSSCG00000005040	-
db/MIRBASE/Sus_scrofa_ssc.meme	ssc-miR-103	2:82025816-82026643	947	45.7606	tp	ENSSSCG00000014063	-
db/MIRBASE/Sus_scrofa_ssc.meme	ssc-miR-103	13:32699115-32699844	230	45.6104	tp	ENSSSCG00000011397	+
db/MIRBASE/Sus_scrofa_ssc.meme	ssc-miR-103	9:124773833-124775733	321	38.4025	tp	ENSSSCG00000015558	+
db/MIRBASE/Sus_scrofa_ssc.meme	ssc-miR-103	5:29128758-29131106	1069	37.9889	tp	ENSSSCG00000023715	-
db/MIRBASE/Sus_scrofa_ssc.meme	ssc-miR-103	5:63970549-63971173	672	34.2062	tp	ENSSSCG00000000691	-
db/MIRBASE/Sus_scrofa_ssc.meme	ssc-miR-103	1:268921410-268922746	96	27.2201	tp	ENSSSCG00000005652	+
db/MIRBASE/Sus_scrofa_ssc.meme	ssc-miR-103	7:39232934-39233120	29	25.7952	tp	ENSSSCG00000001700	+
db/MIRBASE/Sus_scrofa_ssc.meme	ssc-miR-103	2:69644009-69644587	936	24.7171	tp	ENSSSCG00000013634	-
db/MIRBASE/Sus_scrofa_ssc.meme	ssc-miR-103	6:89297359-89297514	1188	22.6588	tp	ENSSSCG00000032067	-
db/MIRBASE/Sus_scrofa_ssc.meme	ssc-miR-103	12:52664673-52664724	617	22.03	tp	ENSSSCG00000038359	+
db/MIRBASE/Sus_scrofa_ssc.meme	ssc-miR-103	6:147181649-147181960	1308	22.023	tp	ENSSSCG00000040337	-
db/MIRBASE/Sus_scrofa_ssc.meme	ssc-miR-103	2:10074962-10075131	922	21.1109	tp	ENSSSCG00000013082	-
db/MIRBASE/Sus_scrofa_ssc.meme	ssc-miR-103	7:7807050-7808497	1074	20.7997	tp	ENSSSCG00000023956	-
db/MIRBASE/Sus_scrofa_ssc.meme	ssc-miR-103	2:8087828-8088526	919	19.4306	tp	ENSSSCG00000013045	-
db/MIRBASE/Sus_scrofa_ssc.meme	ssc-miR-103	6:49277173-49277914	625	19.3172	tp	ENSSSCG00000038806	+
db/MIRBASE/Sus_scrofa_ssc.meme	ssc-miR-103	2:70884463-70884649	934	17.7733	tp	ENSSSCG00000013600	-
db/MIRBASE/Sus_scrofa_ssc.meme	ssc-miR-103	13:66093175-66093977	234	16.5065	tp	ENSSSCG00000011552	+
db/MIRBASE/Sus_scrofa_ssc.meme	ssc-miR-103	12:20758083-20758728	1020	16.1135	tp	ENSSSCG00000017420	-
db/MIRBASE/Sus_scrofa_ssc.meme	ssc-miR-103	14:31368545-31368918	857	15.7969	tp	ENSSSCG00000009817	-
db/MIRBASE/Sus_scrofa_ssc.meme	ssc-miR-103	15:121289547-121290152	995	15.7203	tp	ENSSSCG00000016216	-
db/MIRBASE/Sus_scrofa_ssc.meme	ssc-miR-103	13:200872514-200873676	910	15.567	tp	ENSSSCG00000012063	-
db/MIRBASE/Sus_scrofa_ssc.meme	ssc-miR-103	8:71838786-71841192	838	13.7867	tp	ENSSSCG00000008980	-
db/MIRBASE/Sus_scrofa_ssc.meme	ssc-miR-103	14:48556203-48556492	200	12.2995	tp	ENSSSCG00000010035	+
db/MIRBASE/Sus_scrofa_ssc.meme	ssc-miR-103	7:19489383-19490039	687	12.2271	tp	ENSSSCG00000001092	-
db/MIRBASE/Sus_scrofa_ssc.meme	ssc-miR-103	1:235854540-235854883	764	11.6284	tp	ENSSSCG00000005300	-
db/MIRBASE/Sus_scrofa_ssc.meme	ssc-miR-103	4:90263602-90264368	1191	11.2324	tp	ENSSSCG00000032164	-
db/MIRBASE/Sus_scrofa_ssc.meme	ssc-miR-103	2:627889-628086	271	10.5111	tp	ENSSSCG00000012836	+
db/MIRBASE/Sus_scrofa_ssc.meme	ssc-miR-103	17:11566324-11566875	517	10.4445	tp	ENSSSCG00000031857	+
db/MIRBASE/Sus_scrofa_ssc.meme	ssc-miR-103	3:22639980-22643401	1307	9.67705	tp	ENSSSCG00000040265	-
db/MIRBASE/Sus_scrofa_ssc.meme	ssc-miR-103	17:62749675-62750556	591	9.50778	tp	ENSSSCG00000036712	+
db/MIRBASE/Sus_scrofa_ssc.meme	ssc-miR-103	18:48713339-48713661	1003	9.15456	tp	ENSSSCG00000016721	-
db/MIRBASE/Sus_scrofa_ssc.meme	ssc-miR-103	12:23059879-23062673	363	9.06291	tp	ENSSSCG00000017510	+
db/MIRBASE/Sus_scrofa_ssc.meme	ssc-miR-103	6:128027936-128029472	619	8.94999	tp	ENSSSCG00000038475	+
db/MIRBASE/Sus_scrofa_ssc.meme	ssc-miR-103	17:48089787-48089904	804	8.43281	tp	ENSSSCG00000007435	-
db/MIRBASE/Sus_scrofa_ssc.meme	ssc-miR-103	14:30491863-30491956	471	8.15822	tp	ENSSSCG00000028005	+
db/MIRBASE/Sus_scrofa_ssc.meme	ssc-miR-103	9:20715013-20716647	964	8.14955	tp	ENSSSCG00000014920	-
db/MIRBASE/Sus_scrofa_ssc.meme	ssc-miR-103	4:54859957-54862104	1098	8.10581	tp	ENSSSCG00000025980	-
db/MIRBASE/Sus_scrofa_ssc.meme	ssc-miR-103	6:20407200-20407849	1200	7.83975	tp	ENSSSCG00000032985	-
db/MIRBASE/Sus_scrofa_ssc.meme	ssc-miR-103	1:119588059-119589862	80	7.791	tp	ENSSSCG00000004622	+
db/MIRBASE/Sus_scrofa_ssc.meme	ssc-miR-103	7:23520157-23520601	1168	7.51326	tp	ENSSSCG00000030903	-
db/MIRBASE/Sus_scrofa_ssc.meme	ssc-miR-103	18:46213631-46215858	583	7.46391	tp	ENSSSCG00000036350	+
db/MIRBASE/Sus_scrofa_ssc.meme	ssc-miR-103	4:90203046-90204076	407	7.27135	tp	ENSSSCG00000023091	+
db/MIRBASE/Sus_scrofa_ssc.meme	ssc-miR-103	18:50701548-50702703	343	7.14398	tp	ENSSSCG00000016744	+
db/MIRBASE/Sus_scrofa_ssc.meme	ssc-miR-103	9:73782163-73782401	1250	7.1086	tp	ENSSSCG00000036385	-
db/MIRBASE/Sus_scrofa_ssc.meme	ssc-miR-103	6:47142014-47142707	1090	6.3881	tp	ENSSSCG00000025160	-
db/MIRBASE/Sus_scrofa_ssc.meme	ssc-miR-103	7:112167994-112171750	437	6.32302	tp	ENSSSCG00000025768	+
db/MIRBASE/Sus_scrofa_ssc.meme	ssc-miR-103	9:44177684-44178407	969	6.31659	tp	ENSSSCG00000015067	-
db/MIRBASE/Sus_scrofa_ssc.meme	ssc-miR-103	5:15690997-15692942	500	6.2658	tp	ENSSSCG00000029652	+
db/MIRBASE/Sus_scrofa_ssc.meme	ssc-miR-103	3:37323728-37324777	817	6.2325	tp	ENSSSCG00000007919	-
db/MIRBASE/Sus_scrofa_ssc.meme	ssc-miR-103	18:6178553-6180327	1125	6.2005	tp	ENSSSCG00000027986	-
db/MIRBASE/Sus_scrofa_ssc.meme	ssc-miR-103	13:150963005-150963420	545	6.18973	tp	ENSSSCG00000033593	+
db/MIRBASE/Sus_scrofa_ssc.meme	ssc-miR-103	4:95695812-95697874	1183	5.91924	tp	ENSSSCG00000031838	-
db/MIRBASE/Sus_scrofa_ssc.meme	ssc-miR-103	13:124589158-124589292	246	5.8365	tp	ENSSSCG00000011803	+
db/MIRBASE/Sus_scrofa_ssc.meme	ssc-miR-103	14:50061047-50063325	201	5.65875	tp	ENSSSCG00000010079	+
db/MIRBASE/Sus_scrofa_ssc.meme	ssc-miR-103	8:74561554-74563645	421	5.54837	tp	ENSSSCG00000024314	+
db/MIRBASE/Sus_scrofa_ssc.meme	ssc-miR-103	3:16308120-16309968	813	5.45314	tp	ENSSSCG00000007735	-
db/MIRBASE/Sus_scrofa_ssc.meme	ssc-miR-103	13:207493658-207494046	1174	5.35245	tp	ENSSSCG00000031249	-
db/MIRBASE/Sus_scrofa_ssc.meme	ssc-miR-103	3:56774251-56782654	568	5.30759	tp	ENSSSCG00000035533	+
db/MIRBASE/Sus_scrofa_ssc.meme	ssc-miR-103	1:235871075-235880095	765	5.29248	tp	ENSSSCG00000005303	-
db/MIRBASE/Sus_scrofa_ssc.meme	ssc-miR-103	9:53026408-53027303	427	5.22412	tp	ENSSSCG00000024913	+
db/MIRBASE/Sus_scrofa_ssc.meme	ssc-miR-103	13:207196115-207196888	1083	5.20199	tp	ENSSSCG00000024500	-
db/MIRBASE/Sus_scrofa_ssc.meme	ssc-miR-103	10:11430760-11432116	883	4.96892	tp	ENSSSCG00000010835	-
db/MIRBASE/Sus_scrofa_ssc.meme	ssc-miR-103	AEMK02000569.1:792988-793051	1212	4.82064	tp	ENSSSCG00000033673	-
db/MIRBASE/Sus_scrofa_ssc.meme	ssc-miR-103	X:91650053-91650204	265	4.79521	tp	ENSSSCG00000012586	+
db/MIRBASE/Sus_scrofa_ssc.meme	ssc-miR-103	6:108362521-108363866	499	4.78377	tp	ENSSSCG00000029518	+
db/MIRBASE/Sus_scrofa_ssc.meme	ssc-miR-103	6:160875741-160876084	1172	4.76494	tp	ENSSSCG00000031172	-
db/MIRBASE/Sus_scrofa_ssc.meme	ssc-miR-103	12:6185520-6186029	1011	4.72638	tp	ENSSSCG00000017215	-
db/MIRBASE/Sus_scrofa_ssc.meme	ssc-miR-103	1:272976099-272976793	1313	4.62415	tp	ENSSSCG00000040710	-
db/MIRBASE/Sus_scrofa_ssc.meme	ssc-miR-103	5:15150234-15186256	666	4.43003	tp	ENSSSCG00000000190	-
db/MIRBASE/Sus_scrofa_ssc.meme	ssc-miR-103	13:66221500-66222136	903	4.39609	tp	ENSSSCG00000011562	-
db/MIRBASE/Sus_scrofa_ssc.meme	ssc-miR-103	12:40068367-40068816	453	4.36488	tp	ENSSSCG00000026989	+
db/MIRBASE/Sus_scrofa_ssc.meme	ssc-miR-103	X:82825667-82826483	264	4.28859	tp	ENSSSCG00000012491	+
db/MIRBASE/Sus_scrofa_ssc.meme	ssc-miR-103	17:37549972-37551379	1108	4.25788	tp	ENSSSCG00000026617	-
db/MIRBASE/Sus_scrofa_ssc.meme	ssc-miR-103	14:105923719-105924535	875	4.11179	tp	ENSSSCG00000010486	-
db/MIRBASE/Sus_scrofa_ssc.meme	ssc-miR-103	6:63971427-63972379	1137	4.07909	tp	ENSSSCG00000028530	-
db/MIRBASE/Sus_scrofa_ssc.meme	ssc-miR-103	13:34111081-34111606	506	4.07586	tp	ENSSSCG00000030229	+
db/MIRBASE/Sus_scrofa_ssc.meme	ssc-miR-103	13:72254467-72255214	905	4.0657	tp	ENSSSCG00000011621	-
db/MIRBASE/Sus_scrofa_ssc.meme	ssc-miR-103	5:387383-389328	553	4.03728	tp	ENSSSCG00000034272	+
db/MIRBASE/Sus_scrofa_ssc.meme	ssc-miR-103	2:137803992-137804903	953	3.98627	tp	ENSSSCG00000014310	-
db/MIRBASE/Sus_scrofa_ssc.meme	ssc-miR-103	2:74378237-74378571	283	3.91188	tp	ENSSSCG00000013510	+
db/MIRBASE/Sus_scrofa_ssc.meme	ssc-miR-103	X:125054220-125056440	270	3.88578	tp	ENSSSCG00000012825	+
db/MIRBASE/Sus_scrofa_ssc.meme	ssc-miR-103	14:34283081-34284333	860	3.83513	tp	ENSSSCG00000009849	-
db/MIRBASE/Sus_scrofa_ssc.meme	ssc-miR-103	10:23585532-23586488	1124	3.80477	tp	ENSSSCG00000027928	-
db/MIRBASE/Sus_scrofa_ssc.meme	ssc-miR-103	17:62180066-62181104	550	3.73679	tp	ENSSSCG00000034173	+
db/MIRBASE/Sus_scrofa_ssc.meme	ssc-miR-103	3:126772436-126772778	162	3.73312	tp	ENSSSCG00000008638	+
db/MIRBASE/Sus_scrofa_ssc.meme	ssc-miR-103	12:3203044-3204488	613	3.70677	tp	ENSSSCG00000038130	+
db/MIRBASE/Sus_scrofa_ssc.meme	ssc-miR-103	2:81539154-81539620	292	3.62435	tp	ENSSSCG00000014060	+
db/MIRBASE/Sus_scrofa_ssc.meme	ssc-miR-103	9:46308517-46308679	312	3.59651	tp	ENSSSCG00000015108	+
db/MIRBASE/Sus_scrofa_ssc.meme	ssc-miR-103	3:126920744-126921365	495	3.56175	tp	ENSSSCG00000029313	+
db/MIRBASE/Sus_scrofa_ssc.meme	ssc-miR-103	7:80408339-80410694	454	3.55491	tp	ENSSSCG00000027051	+
db/MIRBASE/Sus_scrofa_ssc.meme	ssc-miR-103	4:97893998-97894293	119	3.50844	tp	ENSSSCG00000006624	+
db/MIRBASE/Sus_scrofa_ssc.meme	ssc-miR-103	9:64206758-64207001	315	3.48827	tp	ENSSSCG00000015271	+
db/MIRBASE/Sus_scrofa_ssc.meme	ssc-miR-103	9:39492275-39493315	1147	3.46182	tp	ENSSSCG00000029538	-
db/MIRBASE/Sus_scrofa_ssc.meme	ssc-miR-103	15:113111433-113114346	994	3.43424	tp	ENSSSCG00000016158	-
db/MIRBASE/Sus_scrofa_ssc.meme	ssc-miR-103	7:32793135-32793879	26	3.40395	tp	ENSSSCG00000001573	+
db/MIRBASE/Sus_scrofa_ssc.meme	ssc-miR-103	2:69202703-69203029	937	3.38255	tp	ENSSSCG00000013647	-
db/MIRBASE/Sus_scrofa_ssc.meme	ssc-miR-103	12:3759698-3761559	1211	3.37326	tp	ENSSSCG00000033636	-
db/MIRBASE/Sus_scrofa_ssc.meme	ssc-miR-103	6:167322199-167322332	1254	3.36949	tp	ENSSSCG00000036620	-
db/MIRBASE/Sus_scrofa_ssc.meme	ssc-miR-103	14:4317292-4318575	487	3.30646	tp	ENSSSCG00000028694	+
db/MIRBASE/Sus_scrofa_ssc.meme	ssc-miR-103	5:221470-222804	680	3.23693	tp	ENSSSCG00000000965	-
db/MIRBASE/Sus_scrofa_ssc.meme	ssc-miR-103	6:168057503-168057758	504	3.22211	tp	ENSSSCG00000030177	+
db/MIRBASE/Sus_scrofa_ssc.meme	ssc-miR-103	1:131245340-131247693	84	3.08457	tp	ENSSSCG00000004785	+
db/MIRBASE/Sus_scrofa_ssc.meme	ssc-miR-103	15:118704969-118706902	592	3.05371	tp	ENSSSCG00000036716	+
db/MIRBASE/Sus_scrofa_ssc.meme	ssc-miR-103	9:124130579-124131335	396	2.97651	tp	ENSSSCG00000022292	+
db/MIRBASE/Sus_scrofa_ssc.meme	ssc-miR-103	10:46875112-46876496	889	2.94487	tp	ENSSSCG00000011048	-
db/MIRBASE/Sus_scrofa_ssc.meme	ssc-miR-103	2:65348156-65348619	939	2.88337	tp	ENSSSCG00000013756	-
db/MIRBASE/Sus_scrofa_ssc.meme	ssc-miR-103	3:53059846-53065820	147	2.85929	tp	ENSSSCG00000008168	+
db/MIRBASE/Sus_scrofa_ssc.meme	ssc-miR-103	9:75246958-75248794	976	2.83785	tp	ENSSSCG00000015334	-
db/MIRBASE/Sus_scrofa_ssc.meme	ssc-miR-103	3:111835635-111836034	1295	2.7445	tp	ENSSSCG00000039557	-
db/MIRBASE/Sus_scrofa_ssc.meme	ssc-miR-103	13:122112729-122113154	490	2.68315	tp	ENSSSCG00000028856	+
db/MIRBASE/Sus_scrofa_ssc.meme	ssc-miR-103	10:64886432-64887283	893	2.65402	tp	ENSSSCG00000011134	-
db/MIRBASE/Sus_scrofa_ssc.meme	ssc-miR-103	6:51855000-51855849	1256	2.64815	tp	ENSSSCG00000036870	-
db/MIRBASE/Sus_scrofa_ssc.meme	ssc-miR-103	7:100402831-100404113	41	2.64009	tp	ENSSSCG00000002396	+
db/MIRBASE/Sus_scrofa_ssc.meme	ssc-miR-103	2:57321772-57322426	607	2.56958	tp	ENSSSCG00000037835	+
db/MIRBASE/Sus_scrofa_ssc.meme	ssc-miR-103	X:83191148-83192687	644	2.54297	tp	ENSSSCG00000040281	+
db/MIRBASE/Sus_scrofa_ssc.meme	ssc-miR-103	9:67648863-67649298	1195	2.53799	tp	ENSSSCG00000032446	-
db/MIRBASE/Sus_scrofa_ssc.meme	ssc-miR-103	12:15446510-15447092	358	2.50577	tp	ENSSSCG00000017297	+
db/MIRBASE/Sus_scrofa_ssc.meme	ssc-miR-103	4:15765140-15765931	100	2.47415	tp	ENSSSCG00000005979	+
db/MIRBASE/Sus_scrofa_ssc.meme	ssc-miR-103	14:110872818-110873900	212	2.45787	tp	ENSSSCG00000010540	+
db/MIRBASE/Sus_scrofa_ssc.meme	ssc-miR-103	4:129106799-129107190	1050	2.45112	tp	ENSSSCG00000022032	-
db/MIRBASE/Sus_scrofa_ssc.meme	ssc-miR-103	5:22406365-22406956	1309	2.44536	tp	ENSSSCG00000040435	-
db/MIRBASE/Sus_scrofa_ssc.meme	ssc-miR-103	12:60434556-60435443	580	2.43719	tp	ENSSSCG00000036208	+
db/MIRBASE/Sus_scrofa_ssc.meme	ssc-miR-103	7:23634741-23645361	688	2.39032	tp	ENSSSCG00000001398	-
db/MIRBASE/Sus_scrofa_ssc.meme	ssc-miR-103	1:27923630-27927476	73	2.32501	tp	ENSSSCG00000004164	+
db/MIRBASE/Sus_scrofa_ssc.meme	ssc-miR-103	6:49110811-49158198	712	2.31163	tp	ENSSSCG00000003006	-
db/MIRBASE/Sus_scrofa_ssc.meme	ssc-miR-103	7:65092985-65094515	34	2.30854	tp	ENSSSCG00000001959	+
db/MIRBASE/Sus_scrofa_ssc.meme	ssc-miR-103	4:101588860-101589615	789	2.30014	tp	ENSSSCG00000006720	-
db/MIRBASE/Sus_scrofa_ssc.meme	ssc-miR-103	6:60686398-60687237	1189	2.2839	tp	ENSSSCG00000032086	-
db/MIRBASE/Sus_scrofa_ssc.meme	ssc-miR-103	6:84200727-84209879	721	2.27685	tp	ENSSSCG00000003564	-
db/MIRBASE/Sus_scrofa_ssc.meme	ssc-miR-103	4:125432773-125433556	1118	2.25967	tp	ENSSSCG00000027251	-
db/MIRBASE/Sus_scrofa_ssc.meme	ssc-miR-103	3:69252147-69254050	388	2.25325	tp	ENSSSCG00000021579	+
db/MIRBASE/Sus_scrofa_ssc.meme	ssc-miR-103	2:15191180-15193057	278	2.19238	tp	ENSSSCG00000013239	+
db/MIRBASE/Sus_scrofa_ssc.meme	ssc-miR-103	AEMK02000682.1:974930-975761	1199	2.18621	tp	ENSSSCG00000032970	-
db/MIRBASE/Sus_scrofa_ssc.meme	ssc-miR-103	7:36379544-36380281	1067	2.153	tp	ENSSSCG00000023366	-
db/MIRBASE/Sus_scrofa_ssc.meme	ssc-miR-103	6:55505362-55505687	595	2.13371	tp	ENSSSCG00000036814	+
db/MIRBASE/Sus_scrofa_ssc.meme	ssc-miR-103	13:167899515-167900807	523	2.11801	tp	ENSSSCG00000032182	+
db/MIRBASE/Sus_scrofa_ssc.meme	ssc-miR-103	1:239120619-239121344	766	2.09066	tp	ENSSSCG00000005360	-
db/MIRBASE/Sus_scrofa_ssc.meme	ssc-miR-103	1:164524300-164526338	87	2.08969	tp	ENSSSCG00000004946	+
db/MIRBASE/Sus_scrofa_ssc.meme	ssc-miR-103	5:6199950-6201938	1	2.08689	tp	ENSSSCG00000000039	+
db/MIRBASE/Sus_scrofa_ssc.meme	ssc-miR-103	18:54656518-54657446	1162	2.08184	tp	ENSSSCG00000030497	-
db/MIRBASE/Sus_scrofa_ssc.meme	ssc-miR-103	5:16014421-16015616	3	2.06821	tp	ENSSSCG00000000214	+
db/MIRBASE/Sus_scrofa_ssc.meme	ssc-miR-103	X:121769615-121771280	1269	2.04859	tp	ENSSSCG00000037995	-
db/MIRBASE/Sus_scrofa_ssc.meme	ssc-miR-103	8:30270855-30271546	165	2.02847	tp	ENSSSCG00000008785	+
db/MIRBASE/Sus_scrofa_ssc.meme	ssc-miR-103	12:15186083-15187200	488	2.02	tp	ENSSSCG00000028698	+
db/MIRBASE/Sus_scrofa_ssc.meme	ssc-miR-103	13:123816030-123816259	639	1.97101	tp	ENSSSCG00000039758	+
db/MIRBASE/Sus_scrofa_ssc.meme	ssc-miR-103	3:25357947-25359529	815	1.96818	tp	ENSSSCG00000007858	-
db/MIRBASE/Sus_scrofa_ssc.meme	ssc-miR-103	8:66464931-66465433	1219	1.96219	tp	ENSSSCG00000034442	-
db/MIRBASE/Sus_scrofa_ssc.meme	ssc-miR-103	12:42623731-42625289	369	1.96172	tp	ENSSSCG00000017733	+
db/MIRBASE/Sus_scrofa_ssc.meme	ssc-miR-103	6:71835018-71836808	397	1.95225	tp	ENSSSCG00000022401	+
db/MIRBASE/Sus_scrofa_ssc.meme	ssc-miR-103	1:76232957-76234671	76	1.95026	tp	ENSSSCG00000004403	+
db/MIRBASE/Sus_scrofa_ssc.meme	ssc-miR-103	1:253190912-253191759	94	1.91075	tp	ENSSSCG00000005467	+
db/MIRBASE/Sus_scrofa_ssc.meme	ssc-miR-103	X:57556435-57558514	260	1.88037	tp	ENSSSCG00000012403	+
db/MIRBASE/Sus_scrofa_ssc.meme	ssc-miR-103	10:13948274-13948479	415	1.87898	tp	ENSSSCG00000023971	+
db/MIRBASE/Sus_scrofa_ssc.meme	ssc-miR-103	6:74913700-74915431	538	1.85285	tp	ENSSSCG00000032950	+
db/MIRBASE/Sus_scrofa_ssc.meme	ssc-miR-103	1:16265801-16267632	71	1.8521	tp	ENSSSCG00000004105	+
db/MIRBASE/Sus_scrofa_ssc.meme	ssc-miR-103	13:127712774-127714864	1319	1.84516	tp	ENSSSCG00000040904	-
db/MIRBASE/Sus_scrofa_ssc.meme	ssc-miR-103	9:45714593-45716536	558	1.84223	tp	ENSSSCG00000034527	+
db/MIRBASE/Sus_scrofa_ssc.meme	ssc-miR-103	8:113435985-113436210	844	1.83323	tp	ENSSSCG00000009145	-
db/MIRBASE/Sus_scrofa_ssc.meme	ssc-miR-103	13:124556167-124557955	245	1.8159	tp	ENSSSCG00000011802	+
db/MIRBASE/Sus_scrofa_ssc.meme	ssc-miR-103	13:133426375-133426709	392	1.81384	tp	ENSSSCG00000021918	+
db/MIRBASE/Sus_scrofa_ssc.meme	ssc-miR-103	13:10718455-10719954	597	1.79765	tp	ENSSSCG00000037030	+
db/MIRBASE/Sus_scrofa_ssc.meme	ssc-miR-103	6:62767668-62768311	390	1.78908	tp	ENSSSCG00000021888	+
db/MIRBASE/Sus_scrofa_ssc.meme	ssc-miR-103	6:84809539-84810808	722	1.77605	tp	ENSSSCG00000003578	-
db/MIRBASE/Sus_scrofa_ssc.meme	ssc-miR-103	2:9748275-9749648	417	1.77522	tp	ENSSSCG00000024015	+
db/MIRBASE/Sus_scrofa_ssc.meme	ssc-miR-103	18:51902534-51903640	1087	1.76352	tp	ENSSSCG00000025060	-
db/MIRBASE/Sus_scrofa_ssc.meme	ssc-miR-103	1:271100836-271102797	551	1.75525	tp	ENSSSCG00000034178	+
db/MIRBASE/Sus_scrofa_ssc.meme	ssc-miR-103	4:83469098-83469929	109	1.74609	tp	ENSSSCG00000006308	+
db/MIRBASE/Sus_scrofa_ssc.meme	ssc-miR-103	4:111234155-111339808	794	1.73181	tp	ENSSSCG00000006845	-
db/MIRBASE/Sus_scrofa_ssc.meme	ssc-miR-103	6:17519290-17522577	1217	1.73087	tp	ENSSSCG00000033944	-
db/MIRBASE/Sus_scrofa_ssc.meme	ssc-miR-103	14:111474276-111478030	213	1.72299	tp	ENSSSCG00000010554	+
db/MIRBASE/Sus_scrofa_ssc.meme	ssc-miR-103	4:46724231-46725197	103	1.71397	tp	ENSSSCG00000006125	+
db/MIRBASE/Sus_scrofa_ssc.meme	ssc-miR-103	14:47406936-47407001	864	1.7112	tp	ENSSSCG00000010008	-
db/MIRBASE/Sus_scrofa_ssc.meme	ssc-miR-103	6:48666028-48667389	429	1.70759	tp	ENSSSCG00000025109	+
db/MIRBASE/Sus_scrofa_ssc.meme	ssc-miR-103	6:39744421-39745985	52	1.70131	tp	ENSSSCG00000002854	+
db/MIRBASE/Sus_scrofa_ssc.meme	ssc-miR-103	18:51919850-51920366	638	1.70027	tp	ENSSSCG00000039582	+
db/MIRBASE/Sus_scrofa_ssc.meme	ssc-miR-103	18:22979583-22980440	340	1.69956	tp	ENSSSCG00000016597	+
db/MIRBASE/Sus_scrofa_ssc.meme	ssc-miR-103	3:132671409-132672127	832	1.6605	tp	ENSSSCG00000008659	-
db/MIRBASE/Sus_scrofa_ssc.meme	ssc-miR-103	17:47692209-47692459	138	1.65386	tp	ENSSSCG00000007395	+
db/MIRBASE/Sus_scrofa_ssc.meme	ssc-miR-103	2:73286908-73289652	1163	1.64667	tp	ENSSSCG00000030546	-
db/MIRBASE/Sus_scrofa_ssc.meme	ssc-miR-103	15:120229895-120230975	335	1.64478	tp	ENSSSCG00000016184	+
db/MIRBASE/Sus_scrofa_ssc.meme	ssc-miR-103	17:46904841-46906987	1296	1.62436	tp	ENSSSCG00000039591	-
db/MIRBASE/Sus_scrofa_ssc.meme	ssc-miR-103	6:6398322-6399628	562	1.62403	tp	ENSSSCG00000035182	+
db/MIRBASE/Sus_scrofa_ssc.meme	ssc-miR-103	11:45000742-45002068	1305	1.62088	tp	ENSSSCG00000040073	-
db/MIRBASE/Sus_scrofa_ssc.meme	ssc-miR-103	2:52457384-52458064	288	1.61426	tp	ENSSSCG00000013973	+
db/MIRBASE/Sus_scrofa_ssc.meme	ssc-miR-103	17:51674106-51675156	1119	1.60121	tp	ENSSSCG00000027287	-
db/MIRBASE/Sus_scrofa_ssc.meme	ssc-miR-103	12:22654608-22654926	1022	1.59849	tp	ENSSSCG00000017499	-
db/MIRBASE/Sus_scrofa_ssc.meme	ssc-miR-103	2:64764473-64765483	286	1.59845	tp	ENSSSCG00000013784	+
db/MIRBASE/Sus_scrofa_ssc.meme	ssc-miR-103	14:41468973-41470209	198	1.59167	tp	ENSSSCG00000009934	+
db/MIRBASE/Sus_scrofa_ssc.meme	ssc-miR-103	6:94786496-94787080	726	1.57453	tp	ENSSSCG00000003648	-
db/MIRBASE/Sus_scrofa_ssc.meme	ssc-miR-103	17:35366142-35367244	1235	1.57316	tp	ENSSSCG00000035357	-
db/MIRBASE/Sus_scrofa_ssc.meme	ssc-miR-103	5:4199884-4200958	660	1.56973	tp	ENSSSCG00000000019	-
db/MIRBASE/Sus_scrofa_ssc.meme	ssc-miR-103	4:98622229-98622496	1104	1.5686	tp	ENSSSCG00000026395	-
db/MIRBASE/Sus_scrofa_ssc.meme	ssc-miR-103	6:50212928-50214714	713	1.56853	tp	ENSSSCG00000003047	-
db/MIRBASE/Sus_scrofa_ssc.meme	ssc-miR-103	14:30070079-30071170	856	1.55338	tp	ENSSSCG00000009788	-
db/MIRBASE/Sus_scrofa_ssc.meme	ssc-miR-103	7:43597151-43597758	694	1.54982	tp	ENSSSCG00000001732	-
db/MIRBASE/Sus_scrofa_ssc.meme	ssc-miR-103	6:83861884-83862583	60	1.54856	tp	ENSSSCG00000003555	+
db/MIRBASE/Sus_scrofa_ssc.meme	ssc-miR-103	13:123873349-123874783	1063	1.54079	tp	ENSSSCG00000023229	-
db/MIRBASE/Sus_scrofa_ssc.meme	ssc-miR-103	12:48158148-48161766	473	1.52769	tp	ENSSSCG00000028078	+
db/MIRBASE/Sus_scrofa_ssc.meme	ssc-miR-103	13:78958308-78959169	1170	1.50617	tp	ENSSSCG00000031098	-
db/MIRBASE/Sus_scrofa_ssc.meme	ssc-miR-103	6:145199697-145200345	65	1.49125	tp	ENSSSCG00000003798	+
db/MIRBASE/Sus_scrofa_ssc.meme	ssc-miR-103	17:62062704-62062948	565	1.48158	tp	ENSSSCG00000035353	+
db/MIRBASE/Sus_scrofa_ssc.meme	ssc-miR-103	9:44532437-44534307	418	1.48013	tp	ENSSSCG00000024027	+
db/MIRBASE/Sus_scrofa_ssc.meme	ssc-miR-103	16:3998472-3999782	346	1.46996	tp	ENSSSCG00000016782	+
db/MIRBASE/Sus_scrofa_ssc.meme	ssc-miR-103	6:54568339-54568745	555	1.4526	tp	ENSSSCG00000034448	+
db/MIRBASE/Sus_scrofa_ssc.meme	ssc-miR-103	5:10137365-10138900	1046	1.44877	tp	ENSSSCG00000021663	-
db/MIRBASE/Sus_scrofa_ssc.meme	ssc-miR-103	2:77189525-77191187	929	1.4381	tp	ENSSSCG00000013427	-
db/MIRBASE/Sus_scrofa_ssc.meme	ssc-miR-103	6:28487750-28489003	507	1.40684	tp	ENSSSCG00000030295	+
db/MIRBASE/Sus_scrofa_ssc.meme	ssc-miR-103	4:108914838-108915584	125	1.40281	tp	ENSSSCG00000006790	+
db/MIRBASE/Sus_scrofa_ssc.meme	ssc-miR-103	8:81115507-81115701	1152	1.3818	tp	ENSSSCG00000030044	-
db/MIRBASE/Sus_scrofa_ssc.meme	ssc-miR-103	12:21806155-21807163	630	1.36493	tp	ENSSSCG00000039137	+
db/MIRBASE/Sus_scrofa_ssc.meme	ssc-miR-103	6:128046569-128048036	98	1.36294	tp	ENSSSCG00000005773	+
db/MIRBASE/Sus_scrofa_ssc.meme	ssc-miR-103	6:71222718-71227701	408	1.34965	tp	ENSSSCG00000023126	+
db/MIRBASE/Sus_scrofa_ssc.meme	ssc-miR-103	8:121249959-121250088	179	1.34776	tp	ENSSSCG00000009184	+
db/MIRBASE/Sus_scrofa_ssc.meme	ssc-miR-103	6:119128244-119128812	62	1.33805	tp	ENSSSCG00000003741	+
db/MIRBASE/Sus_scrofa_ssc.meme	ssc-miR-103	1:273576541-273577841	426	1.33497	tp	ENSSSCG00000024912	+
db/MIRBASE/Sus_scrofa_ssc.meme	ssc-miR-103	1:56047195-56047578	742	1.33347	tp	ENSSSCG00000004307	-
db/MIRBASE/Sus_scrofa_ssc.meme	ssc-miR-103	4:95572003-95572938	115	1.31423	tp	ENSSSCG00000006556	+
db/MIRBASE/Sus_scrofa_ssc.meme	ssc-miR-103	6:69786893-69787383	575	1.3012	tp	ENSSSCG00000035940	+
db/MIRBASE/Sus_scrofa_ssc.meme	ssc-miR-103	14:20034746-20036009	191	1.30015	tp	ENSSSCG00000009711	+
db/MIRBASE/Sus_scrofa_ssc.meme	ssc-miR-103	9:17414974-17416735	962	1.27717	tp	ENSSSCG00000014903	-
db/MIRBASE/Sus_scrofa_ssc.meme	ssc-miR-103	12:15114100-15114145	357	1.26985	tp	ENSSSCG00000017288	+
db/MIRBASE/Sus_scrofa_ssc.meme	ssc-miR-103	15:139936490-139937162	337	1.26778	tp	ENSSSCG00000016376	+
db/MIRBASE/Sus_scrofa_ssc.meme	ssc-miR-103	11:4866346-4866704	1261	1.2628	tp	ENSSSCG00000037313	-
db/MIRBASE/Sus_scrofa_ssc.meme	ssc-miR-103	5:14973483-14975982	1175	1.2332	tp	ENSSSCG00000031381	-
db/MIRBASE/Sus_scrofa_ssc.meme	ssc-miR-103	3:8499285-8500015	810	1.22761	tp	ENSSSCG00000007667	-
db/MIRBASE/Sus_scrofa_ssc.meme	ssc-miR-103	3:17805377-17805778	627	1.22575	tp	ENSSSCG00000038852	+
db/MIRBASE/Sus_scrofa_ssc.meme	ssc-miR-103	4:68251922-68252373	780	1.2198	tp	ENSSSCG00000006213	-
db/MIRBASE/Sus_scrofa_ssc.meme	ssc-miR-103	14:105343307-105345056	458	1.21762	tp	ENSSSCG00000027230	+
db/MIRBASE/Sus_scrofa_ssc.meme	ssc-miR-103	10:65572836-65678292	224	1.20537	tp	ENSSSCG00000011147	+
db/MIRBASE/Sus_scrofa_ssc.meme	ssc-miR-103	2:125593065-125595120	949	1.20162	tp	ENSSSCG00000014232	-
db/MIRBASE/Sus_scrofa_ssc.meme	ssc-miR-103	6:168560535-168561163	414	1.19539	tp	ENSSSCG00000023920	+
db/MIRBASE/Sus_scrofa_ssc.meme	ssc-miR-103	4:105844605-105845725	124	1.19365	tp	ENSSSCG00000006752	+
db/MIRBASE/Sus_scrofa_ssc.meme	ssc-miR-103	2:94347683-94352651	646	1.18801	tp	ENSSSCG00000040325	+
db/MIRBASE/Sus_scrofa_ssc.meme	ssc-miR-103	6:27792030-27792557	653	1.18599	tp	ENSSSCG00000040749	+
db/MIRBASE/Sus_scrofa_ssc.meme	ssc-miR-103	9:46607032-46607496	1194	1.17613	tp	ENSSSCG00000032330	-
db/MIRBASE/Sus_scrofa_ssc.meme	ssc-miR-103	15:140245587-140246319	535	1.17198	tp	ENSSSCG00000032919	+
db/MIRBASE/Sus_scrofa_ssc.meme	ssc-miR-103	1:238534857-238536341	93	1.17092	tp	ENSSSCG00000005354	+
db/MIRBASE/Sus_scrofa_ssc.meme	ssc-miR-103	12:5633916-5635771	354	1.16193	tp	ENSSSCG00000017202	+
db/MIRBASE/Sus_scrofa_ssc.meme	ssc-miR-103	4:94606077-94606687	113	1.14551	tp	ENSSSCG00000006522	+
db/MIRBASE/Sus_scrofa_ssc.meme	ssc-miR-107	14:51402740-51403993	203	1250.71	tp	ENSSSCG00000010132	+
db/MIRBASE/Sus_scrofa_ssc.meme	ssc-miR-107	1:16202863-16203379	737	148.981	tp	ENSSSCG00000004103	-
db/MIRBASE/Sus_scrofa_ssc.meme	ssc-miR-107	1:189619856-189620430	761	134.102	tp	ENSSSCG00000005087	-
db/MIRBASE/Sus_scrofa_ssc.meme	ssc-miR-107	13:32699115-32699844	230	132.729	tp	ENSSSCG00000011397	+
db/MIRBASE/Sus_scrofa_ssc.meme	ssc-miR-107	7:7807050-7808497	1074	62.1285	tp	ENSSSCG00000023956	-
db/MIRBASE/Sus_scrofa_ssc.meme	ssc-miR-107	7:115810120-115810820	45	54.4649	tp	ENSSSCG00000002481	+
db/MIRBASE/Sus_scrofa_ssc.meme	ssc-miR-107	2:8087828-8088526	919	53.5374	tp	ENSSSCG00000013045	-
db/MIRBASE/Sus_scrofa_ssc.meme	ssc-miR-107	9:124773833-124775733	321	52.172	tp	ENSSSCG00000015558	+
db/MIRBASE/Sus_scrofa_ssc.meme	ssc-miR-107	5:29128758-29131106	1069	39.1678	tp	ENSSSCG00000023715	-
db/MIRBASE/Sus_scrofa_ssc.meme	ssc-miR-107	4:90263602-90264368	1191	32.1904	tp	ENSSSCG00000032164	-
db/MIRBASE/Sus_scrofa_ssc.meme	ssc-miR-107	4:56952977-56953223	778	26.7445	tp	ENSSSCG00000006160	-
db/MIRBASE/Sus_scrofa_ssc.meme	ssc-miR-107	7:39232934-39233120	29	26.5386	tp	ENSSSCG00000001700	+
db/MIRBASE/Sus_scrofa_ssc.meme	ssc-miR-107	17:48089787-48089904	804	25.3079	tp	ENSSSCG00000007435	-
db/MIRBASE/Sus_scrofa_ssc.meme	ssc-miR-107	7:76132018-76132144	449	22.9553	tp	ENSSSCG00000026700	+
db/MIRBASE/Sus_scrofa_ssc.meme	ssc-miR-107	6:147181649-147181960	1308	22.6448	tp	ENSSSCG00000040337	-
db/MIRBASE/Sus_scrofa_ssc.meme	ssc-miR-107	5:63970549-63971173	672	22.4341	tp	ENSSSCG00000000691	-
db/MIRBASE/Sus_scrofa_ssc.meme	ssc-miR-107	18:48713339-48713661	1003	22.3283	tp	ENSSSCG00000016721	-
db/MIRBASE/Sus_scrofa_ssc.meme	ssc-miR-107	12:14991636-14993814	642	22.1018	tp	ENSSSCG00000039909	+
db/MIRBASE/Sus_scrofa_ssc.meme	ssc-miR-107	7:23520157-23520601	1168	21.334	tp	ENSSSCG00000030903	-
db/MIRBASE/Sus_scrofa_ssc.meme	ssc-miR-107	18:50701548-50702703	343	20.9294	tp	ENSSSCG00000016744	+
db/MIRBASE/Sus_scrofa_ssc.meme	ssc-miR-107	14:75092735-75095045	606	19.9409	tp	ENSSSCG00000037728	+
db/MIRBASE/Sus_scrofa_ssc.meme	ssc-miR-107	6:89297359-89297514	1188	19.822	tp	ENSSSCG00000032067	-
db/MIRBASE/Sus_scrofa_ssc.meme	ssc-miR-107	12:52664673-52664724	617	19.3917	tp	ENSSSCG00000038359	+
db/MIRBASE/Sus_scrofa_ssc.meme	ssc-miR-107	12:23059879-23062673	363	19.0601	tp	ENSSSCG00000017510	+
db/MIRBASE/Sus_scrofa_ssc.meme	ssc-miR-107	2:10074962-10075131	922	18.7172	tp	ENSSSCG00000013082	-
db/MIRBASE/Sus_scrofa_ssc.meme	ssc-miR-107	1:182409859-182410116	758	17.7945	tp	ENSSSCG00000005040	-
db/MIRBASE/Sus_scrofa_ssc.meme	ssc-miR-107	13:124589158-124589292	246	17.5919	tp	ENSSSCG00000011803	+
db/MIRBASE/Sus_scrofa_ssc.meme	ssc-miR-107	17:62749675-62750556	591	17.1908	tp	ENSSSCG00000036712	+
db/MIRBASE/Sus_scrofa_ssc.meme	ssc-miR-107	2:82025816-82026643	947	16.1	tp	ENSSSCG00000014063	-
db/MIRBASE/Sus_scrofa_ssc.meme	ssc-miR-107	9:53026408-53027303	427	15.6016	tp	ENSSSCG00000024913	+
db/MIRBASE/Sus_scrofa_ssc.meme	ssc-miR-107	14:50061047-50063325	201	15.0395	tp	ENSSSCG00000010079	+
db/MIRBASE/Sus_scrofa_ssc.meme	ssc-miR-107	13:66093175-66093977	234	14.3921	tp	ENSSSCG00000011552	+
db/MIRBASE/Sus_scrofa_ssc.meme	ssc-miR-107	13:66221500-66222136	903	13.1729	tp	ENSSSCG00000011562	-
db/MIRBASE/Sus_scrofa_ssc.meme	ssc-miR-107	12:40068367-40068816	453	13.0726	tp	ENSSSCG00000026989	+
db/MIRBASE/Sus_scrofa_ssc.meme	ssc-miR-107	8:71838786-71841192	838	12.2854	tp	ENSSSCG00000008980	-
db/MIRBASE/Sus_scrofa_ssc.meme	ssc-miR-107	10:23585532-23586488	1124	11.372	tp	ENSSSCG00000027928	-
db/MIRBASE/Sus_scrofa_ssc.meme	ssc-miR-107	9:46308517-46308679	312	10.8331	tp	ENSSSCG00000015108	+
db/MIRBASE/Sus_scrofa_ssc.meme	ssc-miR-107	7:19489383-19490039	687	10.708	tp	ENSSSCG00000001092	-
db/MIRBASE/Sus_scrofa_ssc.meme	ssc-miR-107	1:268921410-268922746	96	9.67027	tp	ENSSSCG00000005652	+
db/MIRBASE/Sus_scrofa_ssc.meme	ssc-miR-107	15:121289547-121290152	995	9.14729	tp	ENSSSCG00000016216	-
db/MIRBASE/Sus_scrofa_ssc.meme	ssc-miR-107	12:3759698-3761559	1211	8.99239	tp	ENSSSCG00000033636	-
db/MIRBASE/Sus_scrofa_ssc.meme	ssc-miR-107	9:44177684-44178407	969	8.99116	tp	ENSSSCG00000015067	-
db/MIRBASE/Sus_scrofa_ssc.meme	ssc-miR-107	2:69644009-69644587	936	8.71272	tp	ENSSSCG00000013634	-
db/MIRBASE/Sus_scrofa_ssc.meme	ssc-miR-107	1:119588059-119589862	80	8.41288	tp	ENSSSCG00000004622	+
db/MIRBASE/Sus_scrofa_ssc.meme	ssc-miR-107	18:46213631-46215858	583	8.15152	tp	ENSSSCG00000036350	+
db/MIRBASE/Sus_scrofa_ssc.meme	ssc-miR-107	1:131245340-131247693	84	7.67667	tp	ENSSSCG00000004785	+
db/MIRBASE/Sus_scrofa_ssc.meme	ssc-miR-107	4:90203046-90204076	407	7.49295	tp	ENSSSCG00000023091	+
db/MIRBASE/Sus_scrofa_ssc.meme	ssc-miR-107	3:22639980-22643401	1307	7.4736	tp	ENSSSCG00000040265	-
db/MIRBASE/Sus_scrofa_ssc.meme	ssc-miR-107	6:20407200-20407849	1200	7.4692	tp	ENSSSCG00000032985	-
db/MIRBASE/Sus_scrofa_ssc.meme	ssc-miR-107	5:22406365-22406956	1309	6.86699	tp	ENSSSCG00000040435	-
db/MIRBASE/Sus_scrofa_ssc.meme	ssc-miR-107	6:49277173-49277914	625	6.80336	tp	ENSSSCG00000038806	+
db/MIRBASE/Sus_scrofa_ssc.meme	ssc-miR-107	4:129106799-129107190	1050	6.72812	tp	ENSSSCG00000022032	-
db/MIRBASE/Sus_scrofa_ssc.meme	ssc-miR-107	2:70884463-70884649	934	6.25809	tp	ENSSSCG00000013600	-
db/MIRBASE/Sus_scrofa_ssc.meme	ssc-miR-107	X:125054220-125056440	270	6.20521	tp	ENSSSCG00000012825	+
db/MIRBASE/Sus_scrofa_ssc.meme	ssc-miR-107	12:15186083-15187200	488	5.95893	tp	ENSSSCG00000028698	+
db/MIRBASE/Sus_scrofa_ssc.meme	ssc-miR-107	12:20758083-20758728	1020	5.82499	tp	ENSSSCG00000017420	-
db/MIRBASE/Sus_scrofa_ssc.meme	ssc-miR-107	14:31368545-31368918	857	5.66791	tp	ENSSSCG00000009817	-
db/MIRBASE/Sus_scrofa_ssc.meme	ssc-miR-107	13:207196115-207196888	1083	5.66002	tp	ENSSSCG00000024500	-
db/MIRBASE/Sus_scrofa_ssc.meme	ssc-miR-107	14:105923719-105924535	875	5.64848	tp	ENSSSCG00000010486	-
db/MIRBASE/Sus_scrofa_ssc.meme	ssc-miR-107	13:200872514-200873676	910	5.60628	tp	ENSSSCG00000012063	-
db/MIRBASE/Sus_scrofa_ssc.meme	ssc-miR-107	10:13948274-13948479	415	5.59651	tp	ENSSSCG00000023971	+
db/MIRBASE/Sus_scrofa_ssc.meme	ssc-miR-107	4:125432773-125433556	1118	5.49003	tp	ENSSSCG00000027251	-
db/MIRBASE/Sus_scrofa_ssc.meme	ssc-miR-107	7:36379544-36380281	1067	5.4365	tp	ENSSSCG00000023366	-
db/MIRBASE/Sus_scrofa_ssc.meme	ssc-miR-107	13:150963005-150963420	545	5.42509	tp	ENSSSCG00000033593	+
db/MIRBASE/Sus_scrofa_ssc.meme	ssc-miR-107	3:16308120-16309968	813	5.31211	tp	ENSSSCG00000007735	-
db/MIRBASE/Sus_scrofa_ssc.meme	ssc-miR-107	6:71835018-71836808	397	5.26884	tp	ENSSSCG00000022401	+
db/MIRBASE/Sus_scrofa_ssc.meme	ssc-miR-107	13:122112729-122113154	490	5.21725	tp	ENSSSCG00000028856	+
db/MIRBASE/Sus_scrofa_ssc.meme	ssc-miR-107	4:95695812-95697874	1183	5.18832	tp	ENSSSCG00000031838	-
db/MIRBASE/Sus_scrofa_ssc.meme	ssc-miR-107	18:51902534-51903640	1087	5.03522	tp	ENSSSCG00000025060	-
db/MIRBASE/Sus_scrofa_ssc.meme	ssc-miR-107	18:22979583-22980440	340	4.99974	tp	ENSSSCG00000016597	+
db/MIRBASE/Sus_scrofa_ssc.meme	ssc-miR-107	3:126772436-126772778	162	4.99937	tp	ENSSSCG00000008638	+
db/MIRBASE/Sus_scrofa_ssc.meme	ssc-miR-107	13:124556167-124557955	245	4.84505	tp	ENSSSCG00000011802	+
db/MIRBASE/Sus_scrofa_ssc.meme	ssc-miR-107	X:91650053-91650204	265	4.76308	tp	ENSSSCG00000012586	+
db/MIRBASE/Sus_scrofa_ssc.meme	ssc-miR-107	6:84809539-84810808	722	4.7584	tp	ENSSSCG00000003578	-
db/MIRBASE/Sus_scrofa_ssc.meme	ssc-miR-107	11:45000742-45002068	1305	4.57533	tp	ENSSSCG00000040073	-
db/MIRBASE/Sus_scrofa_ssc.meme	ssc-miR-107	2:9748275-9749648	417	4.52367	tp	ENSSSCG00000024015	+
db/MIRBASE/Sus_scrofa_ssc.meme	ssc-miR-107	2:69202703-69203029	937	4.50085	tp	ENSSSCG00000013647	-
db/MIRBASE/Sus_scrofa_ssc.meme	ssc-miR-107	6:160875741-160876084	1172	4.46954	tp	ENSSSCG00000031172	-
db/MIRBASE/Sus_scrofa_ssc.meme	ssc-miR-107	14:110872818-110873900	212	4.44143	tp	ENSSSCG00000010540	+
db/MIRBASE/Sus_scrofa_ssc.meme	ssc-miR-107	X:82825667-82826483	264	4.40254	tp	ENSSSCG00000012491	+
db/MIRBASE/Sus_scrofa_ssc.meme	ssc-miR-107	14:4317292-4318575	487	4.37361	tp	ENSSSCG00000028694	+
db/MIRBASE/Sus_scrofa_ssc.meme	ssc-miR-107	2:73286908-73289652	1163	4.36285	tp	ENSSSCG00000030546	-
db/MIRBASE/Sus_scrofa_ssc.meme	ssc-miR-107	13:78958308-78959169	1170	4.34733	tp	ENSSSCG00000031098	-
db/MIRBASE/Sus_scrofa_ssc.meme	ssc-miR-107	14:48556203-48556492	200	4.33001	tp	ENSSSCG00000010035	+
db/MIRBASE/Sus_scrofa_ssc.meme	ssc-miR-107	15:120229895-120230975	335	4.23128	tp	ENSSSCG00000016184	+
db/MIRBASE/Sus_scrofa_ssc.meme	ssc-miR-107	6:94786496-94787080	726	4.22927	tp	ENSSSCG00000003648	-
db/MIRBASE/Sus_scrofa_ssc.meme	ssc-miR-107	18:51919850-51920366	638	4.14673	tp	ENSSSCG00000039582	+
db/MIRBASE/Sus_scrofa_ssc.meme	ssc-miR-107	1:235854540-235854883	764	4.12649	tp	ENSSSCG00000005300	-
db/MIRBASE/Sus_scrofa_ssc.meme	ssc-miR-107	17:62180066-62181104	550	4.06361	tp	ENSSSCG00000034173	+
db/MIRBASE/Sus_scrofa_ssc.meme	ssc-miR-107	14:34283081-34284333	860	3.78569	tp	ENSSSCG00000009849	-
db/MIRBASE/Sus_scrofa_ssc.meme	ssc-miR-107	17:11566324-11566875	517	3.77065	tp	ENSSSCG00000031857	+
db/MIRBASE/Sus_scrofa_ssc.meme	ssc-miR-107	2:627889-628086	271	3.76916	tp	ENSSSCG00000012836	+
db/MIRBASE/Sus_scrofa_ssc.meme	ssc-miR-107	10:11430760-11432116	883	3.70207	tp	ENSSSCG00000010835	-
db/MIRBASE/Sus_scrofa_ssc.meme	ssc-miR-107	2:137803992-137804903	953	3.5921	tp	ENSSSCG00000014310	-
db/MIRBASE/Sus_scrofa_ssc.meme	ssc-miR-107	9:64206758-64207001	315	3.5703	tp	ENSSSCG00000015271	+
db/MIRBASE/Sus_scrofa_ssc.meme	ssc-miR-107	1:76232957-76234671	76	3.55862	tp	ENSSSCG00000004403	+
db/MIRBASE/Sus_scrofa_ssc.meme	ssc-miR-107	3:17805377-17805778	627	3.55601	tp	ENSSSCG00000038852	+
db/MIRBASE/Sus_scrofa_ssc.meme	ssc-miR-107	14:47406936-47407001	864	3.54687	tp	ENSSSCG00000010008	-
db/MIRBASE/Sus_scrofa_ssc.meme	ssc-miR-107	6:128027936-128029472	619	3.49655	tp	ENSSSCG00000038475	+
db/MIRBASE/Sus_scrofa_ssc.meme	ssc-miR-107	5:15690997-15692942	500	3.42781	tp	ENSSSCG00000029652	+
db/MIRBASE/Sus_scrofa_ssc.meme	ssc-miR-107	14:105343307-105345056	458	3.40155	tp	ENSSSCG00000027230	+
db/MIRBASE/Sus_scrofa_ssc.meme	ssc-miR-107	9:45714593-45716536	558	3.33849	tp	ENSSSCG00000034527	+
db/MIRBASE/Sus_scrofa_ssc.meme	ssc-miR-107	14:41468973-41470209	198	3.31926	tp	ENSSSCG00000009934	+
db/MIRBASE/Sus_scrofa_ssc.meme	ssc-miR-107	2:65348156-65348619	939	3.31482	tp	ENSSSCG00000013756	-
db/MIRBASE/Sus_scrofa_ssc.meme	ssc-miR-107	6:168057503-168057758	504	3.30538	tp	ENSSSCG00000030177	+
db/MIRBASE/Sus_scrofa_ssc.meme	ssc-miR-107	17:35366142-35367244	1235	3.29665	tp	ENSSSCG00000035357	-
db/MIRBASE/Sus_scrofa_ssc.meme	ssc-miR-107	12:5633916-5635771	354	3.28763	tp	ENSSSCG00000017202	+
db/MIRBASE/Sus_scrofa_ssc.meme	ssc-miR-107	5:221470-222804	680	3.24371	tp	ENSSSCG00000000965	-
db/MIRBASE/Sus_scrofa_ssc.meme	ssc-miR-107	7:112167994-112171750	437	3.22654	tp	ENSSSCG00000025768	+
db/MIRBASE/Sus_scrofa_ssc.meme	ssc-miR-107	3:56774251-56782654	568	3.21767	tp	ENSSSCG00000035533	+
db/MIRBASE/Sus_scrofa_ssc.meme	ssc-miR-107	2:81539154-81539620	292	3.16356	tp	ENSSSCG00000014060	+
db/MIRBASE/Sus_scrofa_ssc.meme	ssc-miR-107	9:20715013-20716647	964	3.15719	tp	ENSSSCG00000014920	-
db/MIRBASE/Sus_scrofa_ssc.meme	ssc-miR-107	11:4866346-4866704	1261	3.09047	tp	ENSSSCG00000037313	-
db/MIRBASE/Sus_scrofa_ssc.meme	ssc-miR-107	4:54859957-54862104	1098	3.07865	tp	ENSSSCG00000025980	-
db/MIRBASE/Sus_scrofa_ssc.meme	ssc-miR-107	9:124130579-124131335	396	3.06183	tp	ENSSSCG00000022292	+
db/MIRBASE/Sus_scrofa_ssc.meme	ssc-miR-107	12:6052106-6052385	1229	3.03826	tp	ENSSSCG00000035134	-
db/MIRBASE/Sus_scrofa_ssc.meme	ssc-miR-107	7:80408339-80410694	454	3.02882	tp	ENSSSCG00000027051	+
db/MIRBASE/Sus_scrofa_ssc.meme	ssc-miR-107	13:72254467-72255214	905	3.02026	tp	ENSSSCG00000011621	-
db/MIRBASE/Sus_scrofa_ssc.meme	ssc-miR-107	3:69252147-69254050	388	2.98328	tp	ENSSSCG00000021579	+
db/MIRBASE/Sus_scrofa_ssc.meme	ssc-miR-107	6:167322199-167322332	1254	2.95737	tp	ENSSSCG00000036620	-
db/MIRBASE/Sus_scrofa_ssc.meme	ssc-miR-107	3:6342551-6342637	141	2.95342	tp	ENSSSCG00000007625	+
db/MIRBASE/Sus_scrofa_ssc.meme	ssc-miR-107	5:10244628-10245092	1101	2.95043	tp	ENSSSCG00000026108	-
db/MIRBASE/Sus_scrofa_ssc.meme	ssc-miR-107	12:44626449-44627036	1139	2.89838	tp	ENSSSCG00000028920	-
db/MIRBASE/Sus_scrofa_ssc.meme	ssc-miR-107	14:30491863-30491956	471	2.89506	tp	ENSSSCG00000028005	+
db/MIRBASE/Sus_scrofa_ssc.meme	ssc-miR-107	6:84200727-84209879	721	2.89111	tp	ENSSSCG00000003564	-
db/MIRBASE/Sus_scrofa_ssc.meme	ssc-miR-107	5:6199950-6201938	1	2.81914	tp	ENSSSCG00000000039	+
db/MIRBASE/Sus_scrofa_ssc.meme	ssc-miR-107	7:32793135-32793879	26	2.81445	tp	ENSSSCG00000001573	+
db/MIRBASE/Sus_scrofa_ssc.meme	ssc-miR-107	2:57321772-57322426	607	2.79787	tp	ENSSSCG00000037835	+
db/MIRBASE/Sus_scrofa_ssc.meme	ssc-miR-107	6:47142014-47142707	1090	2.77668	tp	ENSSSCG00000025160	-
db/MIRBASE/Sus_scrofa_ssc.meme	ssc-miR-107	11:21932902-21933193	657	2.77529	tp	ENSSSCG00000040929	+
db/MIRBASE/Sus_scrofa_ssc.meme	ssc-miR-107	5:387383-389328	553	2.76368	tp	ENSSSCG00000034272	+
db/MIRBASE/Sus_scrofa_ssc.meme	ssc-miR-107	12:3203044-3204488	613	2.67224	tp	ENSSSCG00000038130	+
db/MIRBASE/Sus_scrofa_ssc.meme	ssc-miR-107	2:2391447-2391858	381	2.6165	tp	ENSSSCG00000021181	+
db/MIRBASE/Sus_scrofa_ssc.meme	ssc-miR-107	5:15150234-15186256	666	2.57732	tp	ENSSSCG00000000190	-
db/MIRBASE/Sus_scrofa_ssc.meme	ssc-miR-107	18:6178553-6180327	1125	2.53462	tp	ENSSSCG00000027986	-
db/MIRBASE/Sus_scrofa_ssc.meme	ssc-miR-107	3:16843811-16844515	1032	2.52946	tp	ENSSSCG00000020808	-
db/MIRBASE/Sus_scrofa_ssc.meme	ssc-miR-107	9:73782163-73782401	1250	2.503	tp	ENSSSCG00000036385	-
db/MIRBASE/Sus_scrofa_ssc.meme	ssc-miR-107	12:22654608-22654926	1022	2.48731	tp	ENSSSCG00000017499	-
db/MIRBASE/Sus_scrofa_ssc.meme	ssc-miR-107	7:23634741-23645361	688	2.40052	tp	ENSSSCG00000001398	-
db/MIRBASE/Sus_scrofa_ssc.meme	ssc-miR-107	17:31076704-31077422	560	2.38907	tp	ENSSSCG00000034913	+
db/MIRBASE/Sus_scrofa_ssc.meme	ssc-miR-107	3:53059846-53065820	147	2.3449	tp	ENSSSCG00000008168	+
db/MIRBASE/Sus_scrofa_ssc.meme	ssc-miR-107	12:15446510-15447092	358	2.34448	tp	ENSSSCG00000017297	+
db/MIRBASE/Sus_scrofa_ssc.meme	ssc-miR-107	6:128046569-128048036	98	2.32791	tp	ENSSSCG00000005773	+
db/MIRBASE/Sus_scrofa_ssc.meme	ssc-miR-107	9:39492275-39493315	1147	2.31969	tp	ENSSSCG00000029538	-
db/MIRBASE/Sus_scrofa_ssc.meme	ssc-miR-107	X:83191148-83192687	644	2.30974	tp	ENSSSCG00000040281	+
db/MIRBASE/Sus_scrofa_ssc.meme	ssc-miR-107	6:54568339-54568745	555	2.30689	tp	ENSSSCG00000034448	+
db/MIRBASE/Sus_scrofa_ssc.meme	ssc-miR-107	4:98622229-98622496	1104	2.28109	tp	ENSSSCG00000026395	-
db/MIRBASE/Sus_scrofa_ssc.meme	ssc-miR-107	6:55505362-55505687	595	2.26444	tp	ENSSSCG00000036814	+
db/MIRBASE/Sus_scrofa_ssc.meme	ssc-miR-107	3:37323728-37324777	817	2.24794	tp	ENSSSCG00000007919	-
db/MIRBASE/Sus_scrofa_ssc.meme	ssc-miR-107	4:105844605-105845725	124	2.20981	tp	ENSSSCG00000006752	+
db/MIRBASE/Sus_scrofa_ssc.meme	ssc-miR-107	3:8499285-8500015	810	2.18358	tp	ENSSSCG00000007667	-
db/MIRBASE/Sus_scrofa_ssc.meme	ssc-miR-107	13:160405268-160407068	249	2.17849	tp	ENSSSCG00000011980	+
db/MIRBASE/Sus_scrofa_ssc.meme	ssc-miR-107	13:207493658-207494046	1174	2.13229	tp	ENSSSCG00000031249	-
db/MIRBASE/Sus_scrofa_ssc.meme	ssc-miR-107	6:63971427-63972379	1137	2.10752	tp	ENSSSCG00000028530	-
db/MIRBASE/Sus_scrofa_ssc.meme	ssc-miR-107	9:75246958-75248794	976	2.08387	tp	ENSSSCG00000015334	-
db/MIRBASE/Sus_scrofa_ssc.meme	ssc-miR-107	1:235871075-235880095	765	2.06139	tp	ENSSSCG00000005303	-
db/MIRBASE/Sus_scrofa_ssc.meme	ssc-miR-107	8:74561554-74563645	421	2.05034	tp	ENSSSCG00000024314	+
db/MIRBASE/Sus_scrofa_ssc.meme	ssc-miR-107	1:184412507-184416364	91	2.02328	tp	ENSSSCG00000005054	+
db/MIRBASE/Sus_scrofa_ssc.meme	ssc-miR-107	16:3998472-3999782	346	1.94667	tp	ENSSSCG00000016782	+
db/MIRBASE/Sus_scrofa_ssc.meme	ssc-miR-107	6:82836551-82837357	1264	1.93952	tp	ENSSSCG00000037481	-
db/MIRBASE/Sus_scrofa_ssc.meme	ssc-miR-107	6:4793923-4795195	1184	1.93901	tp	ENSSSCG00000031892	-
db/MIRBASE/Sus_scrofa_ssc.meme	ssc-miR-107	1:271100836-271102797	551	1.9081	tp	ENSSSCG00000034178	+
db/MIRBASE/Sus_scrofa_ssc.meme	ssc-miR-107	14:111474276-111478030	213	1.88982	tp	ENSSSCG00000010554	+
db/MIRBASE/Sus_scrofa_ssc.meme	ssc-miR-107	8:113435985-113436210	844	1.8861	tp	ENSSSCG00000009145	-
db/MIRBASE/Sus_scrofa_ssc.meme	ssc-miR-107	X:125366377-125367358	268	1.86218	tp	ENSSSCG00000012817	+
db/MIRBASE/Sus_scrofa_ssc.meme	ssc-miR-107	1:272976099-272976793	1313	1.83589	tp	ENSSSCG00000040710	-
db/MIRBASE/Sus_scrofa_ssc.meme	ssc-miR-107	1:27923630-27927476	73	1.81314	tp	ENSSSCG00000004164	+
db/MIRBASE/Sus_scrofa_ssc.meme	ssc-miR-107	6:50212928-50214714	713	1.79381	tp	ENSSSCG00000003047	-
db/MIRBASE/Sus_scrofa_ssc.meme	ssc-miR-107	6:28487750-28489003	507	1.78494	tp	ENSSSCG00000030295	+
db/MIRBASE/Sus_scrofa_ssc.meme	ssc-miR-107	2:64764473-64765483	286	1.78306	tp	ENSSSCG00000013784	+
db/MIRBASE/Sus_scrofa_ssc.meme	ssc-miR-107	12:42623731-42625289	369	1.78139	tp	ENSSSCG00000017733	+
db/MIRBASE/Sus_scrofa_ssc.meme	ssc-miR-107	8:30270855-30271546	165	1.77662	tp	ENSSSCG00000008785	+
db/MIRBASE/Sus_scrofa_ssc.meme	ssc-miR-107	17:37549972-37551379	1108	1.76739	tp	ENSSSCG00000026617	-
db/MIRBASE/Sus_scrofa_ssc.meme	ssc-miR-107	2:15191180-15193057	278	1.74666	tp	ENSSSCG00000013239	+
db/MIRBASE/Sus_scrofa_ssc.meme	ssc-miR-107	12:6185520-6186029	1011	1.74207	tp	ENSSSCG00000017215	-
db/MIRBASE/Sus_scrofa_ssc.meme	ssc-miR-107	6:6398322-6399628	562	1.73695	tp	ENSSSCG00000035182	+
db/MIRBASE/Sus_scrofa_ssc.meme	ssc-miR-107	5:8827562-8828595	663	1.73134	tp	ENSSSCG00000000087	-
db/MIRBASE/Sus_scrofa_ssc.meme	ssc-miR-107	4:95572003-95572938	115	1.72612	tp	ENSSSCG00000006556	+
db/MIRBASE/Sus_scrofa_ssc.meme	ssc-miR-107	AEMK02000569.1:792988-793051	1212	1.72539	tp	ENSSSCG00000033673	-
db/MIRBASE/Sus_scrofa_ssc.meme	ssc-miR-107	8:66464931-66465433	1219	1.72029	tp	ENSSSCG00000034442	-
db/MIRBASE/Sus_scrofa_ssc.meme	ssc-miR-107	7:27103649-27106085	24	1.71211	tp	ENSSSCG00000001487	+
db/MIRBASE/Sus_scrofa_ssc.meme	ssc-miR-107	X:125228876-125229525	269	1.71154	tp	ENSSSCG00000012823	+
db/MIRBASE/Sus_scrofa_ssc.meme	ssc-miR-107	15:113111433-113114346	994	1.70929	tp	ENSSSCG00000016158	-
db/MIRBASE/Sus_scrofa_ssc.meme	ssc-miR-107	2:77189525-77191187	929	1.70442	tp	ENSSSCG00000013427	-
db/MIRBASE/Sus_scrofa_ssc.meme	ssc-miR-107	5:21503288-21504092	6	1.69908	tp	ENSSSCG00000000377	+
db/MIRBASE/Sus_scrofa_ssc.meme	ssc-miR-107	6:108362521-108363866	499	1.69588	tp	ENSSSCG00000029518	+
db/MIRBASE/Sus_scrofa_ssc.meme	ssc-miR-107	7:43597151-43597758	694	1.68125	tp	ENSSSCG00000001732	-
db/MIRBASE/Sus_scrofa_ssc.meme	ssc-miR-107	X:57556435-57558514	260	1.68073	tp	ENSSSCG00000012403	+
db/MIRBASE/Sus_scrofa_ssc.meme	ssc-miR-107	13:34111081-34111606	506	1.65621	tp	ENSSSCG00000030229	+
db/MIRBASE/Sus_scrofa_ssc.meme	ssc-miR-107	15:88332860-88333738	990	1.63585	tp	ENSSSCG00000016018	-
db/MIRBASE/Sus_scrofa_ssc.meme	ssc-miR-107	6:48666028-48667389	429	1.59414	tp	ENSSSCG00000025109	+
db/MIRBASE/Sus_scrofa_ssc.meme	ssc-miR-107	12:25441565-25442371	1110	1.59001	tp	ENSSSCG00000026701	-
db/MIRBASE/Sus_scrofa_ssc.meme	ssc-miR-107	4:83469098-83469929	109	1.58401	tp	ENSSSCG00000006308	+
db/MIRBASE/Sus_scrofa_ssc.meme	ssc-miR-107	6:62767668-62768311	390	1.57913	tp	ENSSSCG00000021888	+
db/MIRBASE/Sus_scrofa_ssc.meme	ssc-miR-107	4:111234155-111339808	794	1.56653	tp	ENSSSCG00000006845	-
db/MIRBASE/Sus_scrofa_ssc.meme	ssc-miR-107	10:65572836-65678292	224	1.55945	tp	ENSSSCG00000011147	+
db/MIRBASE/Sus_scrofa_ssc.meme	ssc-miR-107	13:10718455-10719954	597	1.52949	tp	ENSSSCG00000037030	+
db/MIRBASE/Sus_scrofa_ssc.meme	ssc-miR-107	10:33431296-33433695	888	1.52387	tp	ENSSSCG00000011000	-
db/MIRBASE/Sus_scrofa_ssc.meme	ssc-miR-107	18:54656518-54657446	1162	1.51123	tp	ENSSSCG00000030497	-
db/MIRBASE/Sus_scrofa_ssc.meme	ssc-miR-107	2:74378237-74378571	283	1.5098	tp	ENSSSCG00000013510	+
db/MIRBASE/Sus_scrofa_ssc.meme	ssc-miR-107	17:46904841-46906987	1296	1.50793	tp	ENSSSCG00000039591	-
db/MIRBASE/Sus_scrofa_ssc.meme	ssc-miR-107	5:10137365-10138900	1046	1.50784	tp	ENSSSCG00000021663	-
db/MIRBASE/Sus_scrofa_ssc.meme	ssc-miR-107	4:15765140-15765931	100	1.5078	tp	ENSSSCG00000005979	+
db/MIRBASE/Sus_scrofa_ssc.meme	ssc-miR-107	6:71222718-71227701	408	1.50345	tp	ENSSSCG00000023126	+
db/MIRBASE/Sus_scrofa_ssc.meme	ssc-miR-107	4:46724231-46725197	103	1.50285	tp	ENSSSCG00000006125	+
db/MIRBASE/Sus_scrofa_ssc.meme	ssc-miR-107	3:132671409-132672127	832	1.48921	tp	ENSSSCG00000008659	-
db/MIRBASE/Sus_scrofa_ssc.meme	ssc-miR-107	2:142347546-142348038	956	1.46719	tp	ENSSSCG00000014369	-
db/MIRBASE/Sus_scrofa_ssc.meme	ssc-miR-107	17:47692209-47692459	138	1.46081	tp	ENSSSCG00000007395	+
db/MIRBASE/Sus_scrofa_ssc.meme	ssc-miR-107	17:57767948-57768589	140	1.45629	tp	ENSSSCG00000007503	+
db/MIRBASE/Sus_scrofa_ssc.meme	ssc-miR-107	8:81115507-81115701	1152	1.43122	tp	ENSSSCG00000030044	-
db/MIRBASE/Sus_scrofa_ssc.meme	ssc-miR-107	X:36330695-36331106	911	1.42098	tp	ENSSSCG00000012249	-
db/MIRBASE/Sus_scrofa_ssc.meme	ssc-miR-107	3:40021734-40023667	537	1.42056	tp	ENSSSCG00000032932	+
db/MIRBASE/Sus_scrofa_ssc.meme	ssc-miR-107	6:81728060-81733351	1248	1.41982	tp	ENSSSCG00000036293	-
db/MIRBASE/Sus_scrofa_ssc.meme	ssc-miR-107	13:123873349-123874783	1063	1.38333	tp	ENSSSCG00000023229	-
db/MIRBASE/Sus_scrofa_ssc.meme	ssc-miR-107	6:51309825-51310532	375	1.37176	tp	ENSSSCG00000020657	+
db/MIRBASE/Sus_scrofa_ssc.meme	ssc-miR-107	5:14973483-14975982	1175	1.37134	tp	ENSSSCG00000031381	-
db/MIRBASE/Sus_scrofa_ssc.meme	ssc-miR-107	14:30070079-30071170	856	1.35275	tp	ENSSSCG00000009788	-
db/MIRBASE/Sus_scrofa_ssc.meme	ssc-miR-107	6:49110811-49158198	712	1.3441	tp	ENSSSCG00000003006	-
db/MIRBASE/Sus_scrofa_ssc.meme	ssc-miR-107	12:50582634-50583209	1028	1.34394	tp	ENSSSCG00000017885	-
db/MIRBASE/Sus_scrofa_ssc.meme	ssc-miR-107	13:26173452-26174509	228	1.33669	tp	ENSSSCG00000011284	+
db/MIRBASE/Sus_scrofa_ssc.meme	ssc-miR-107	12:48158148-48161766	473	1.32006	tp	ENSSSCG00000028078	+
db/MIRBASE/Sus_scrofa_ssc.meme	ssc-miR-128	2:75081283-75081713	547	325.935	tp	ENSSSCG00000033759	+
db/MIRBASE/Sus_scrofa_ssc.meme	ssc-miR-128	5:11277375-11277630	2	276.133	tp	ENSSSCG00000000144	+
db/MIRBASE/Sus_scrofa_ssc.meme	ssc-miR-128	9:22628708-22628858	965	200.219	tp	ENSSSCG00000014927	-
db/MIRBASE/Sus_scrofa_ssc.meme	ssc-miR-128	12:15307518-15308318	1258	190.149	tp	ENSSSCG00000036944	-
db/MIRBASE/Sus_scrofa_ssc.meme	ssc-miR-128	1:158269520-158270067	85	102.793	tp	ENSSSCG00000004893	+
db/MIRBASE/Sus_scrofa_ssc.meme	ssc-miR-128	14:54869735-54870605	866	91.5437	tp	ENSSSCG00000010146	-
db/MIRBASE/Sus_scrofa_ssc.meme	ssc-miR-128	7:38023976-38025149	28	73.2734	tp	ENSSSCG00000001651	+
db/MIRBASE/Sus_scrofa_ssc.meme	ssc-miR-128	4:85057187-85057645	110	59.1217	tp	ENSSSCG00000006324	+
db/MIRBASE/Sus_scrofa_ssc.meme	ssc-miR-128	5:40418035-40418377	1111	47.9607	tp	ENSSSCG00000026719	-
db/MIRBASE/Sus_scrofa_ssc.meme	ssc-miR-128	4:99351767-99352758	508	42.9155	tp	ENSSSCG00000031262	+
db/MIRBASE/Sus_scrofa_ssc.meme	ssc-miR-128	4:99410131-99411959	482	40.245	tp	ENSSSCG00000028509	+
db/MIRBASE/Sus_scrofa_ssc.meme	ssc-miR-128	7:65092985-65094515	34	39.5348	tp	ENSSSCG00000001959	+
db/MIRBASE/Sus_scrofa_ssc.meme	ssc-miR-128	10:701294-701708	1187	39.4635	tp	ENSSSCG00000032055	-
db/MIRBASE/Sus_scrofa_ssc.meme	ssc-miR-128	9:90767016-90767928	977	33.3159	tp	ENSSSCG00000015380	-
db/MIRBASE/Sus_scrofa_ssc.meme	ssc-miR-128	8:74598176-74598515	839	31.5874	tp	ENSSSCG00000008997	-
db/MIRBASE/Sus_scrofa_ssc.meme	ssc-miR-128	2:142347546-142348038	956	31.4109	tp	ENSSSCG00000014369	-
db/MIRBASE/Sus_scrofa_ssc.meme	ssc-miR-128	12:3222619-3222845	584	31.0469	tp	ENSSSCG00000036383	+
db/MIRBASE/Sus_scrofa_ssc.meme	ssc-miR-128	15:73739744-73741039	327	30.6932	tp	ENSSSCG00000015917	+
db/MIRBASE/Sus_scrofa_ssc.meme	ssc-miR-128	12:22654608-22654926	1022	29.7878	tp	ENSSSCG00000017499	-
db/MIRBASE/Sus_scrofa_ssc.meme	ssc-miR-128	8:52152651-52153716	837	27.6162	tp	ENSSSCG00000008888	-
db/MIRBASE/Sus_scrofa_ssc.meme	ssc-miR-128	3:102983667-102984407	1292	26.8687	tp	ENSSSCG00000039004	-
db/MIRBASE/Sus_scrofa_ssc.meme	ssc-miR-128	2:119792264-119794570	1273	24.4448	tp	ENSSSCG00000038156	-
db/MIRBASE/Sus_scrofa_ssc.meme	ssc-miR-128	5:16014421-16015616	3	22.8062	tp	ENSSSCG00000000214	+
db/MIRBASE/Sus_scrofa_ssc.meme	ssc-miR-128	2:9748275-9749648	417	20.734	tp	ENSSSCG00000024015	+
db/MIRBASE/Sus_scrofa_ssc.meme	ssc-miR-128	18:22979583-22980440	340	20.2955	tp	ENSSSCG00000016597	+
db/MIRBASE/Sus_scrofa_ssc.meme	ssc-miR-128	6:89297359-89297514	1188	20.1923	tp	ENSSSCG00000032067	-
db/MIRBASE/Sus_scrofa_ssc.meme	ssc-miR-128	15:31978690-31979050	571	19.9893	tp	ENSSSCG00000035628	+
db/MIRBASE/Sus_scrofa_ssc.meme	ssc-miR-128	4:110965895-110967306	1268	18.1222	tp	ENSSSCG00000037816	-
db/MIRBASE/Sus_scrofa_ssc.meme	ssc-miR-128	1:130894159-130895548	751	18.0764	tp	ENSSSCG00000004774	-
db/MIRBASE/Sus_scrofa_ssc.meme	ssc-miR-128	2:6462976-6463490	274	16.6881	tp	ENSSSCG00000012971	+
db/MIRBASE/Sus_scrofa_ssc.meme	ssc-miR-128	6:168057503-168057758	504	16.3917	tp	ENSSSCG00000030177	+
db/MIRBASE/Sus_scrofa_ssc.meme	ssc-miR-128	5:4199884-4200958	660	16.3099	tp	ENSSSCG00000000019	-
db/MIRBASE/Sus_scrofa_ssc.meme	ssc-miR-128	2:151650839-151652557	573	16.0074	tp	ENSSSCG00000035729	+
db/MIRBASE/Sus_scrofa_ssc.meme	ssc-miR-128	17:47317807-47319646	137	14.6015	tp	ENSSSCG00000007381	+
db/MIRBASE/Sus_scrofa_ssc.meme	ssc-miR-128	AEMK02000682.1:974930-975761	1199	14.348	tp	ENSSSCG00000032970	-
db/MIRBASE/Sus_scrofa_ssc.meme	ssc-miR-128	13:72254467-72255214	905	13.5959	tp	ENSSSCG00000011621	-
db/MIRBASE/Sus_scrofa_ssc.meme	ssc-miR-128	8:131431196-131431417	181	12.0741	tp	ENSSSCG00000009222	+
db/MIRBASE/Sus_scrofa_ssc.meme	ssc-miR-128	5:14973483-14975982	1175	11.7618	tp	ENSSSCG00000031381	-
db/MIRBASE/Sus_scrofa_ssc.meme	ssc-miR-128	2:80574414-80575340	945	11.6449	tp	ENSSSCG00000014039	-
db/MIRBASE/Sus_scrofa_ssc.meme	ssc-miR-128	4:19593541-19593822	773	11.2534	tp	ENSSSCG00000006003	-
[truncated: 11,830 more rows]

## Sheet: Predicted RBPs
Table S5.3 Binding sites for RNA binding proteins (RBPs) were predicted for variable 3 'UTR regions. P-values, the optimal enrichment p-value of the motif according to statistical tests. Adj_p-value, p-value was adjusted multiple times using Bonferroni correction. Here, the selection was based on the adj_p-value < 0.05.
rank	motif_DB	motif_ID	motif_alt_ID	consensus	p-value	adj_p-value
1	db/CISBP-RNA/Sus_scrofa.meme	M176_0.6	(KHDRBS2)_(Homo_sapiens)_(RBD_1.00)	RAUAAAM	1.56e-26	2.71e-23
2	db/CISBP-RNA/Sus_scrofa.meme	M164_0.6	(RBMS3)_(Homo_sapiens)_(RBD_0.95)	UAUAUAB	3.3e-22	2.79e-19
3	db/CISBP-RNA/Sus_scrofa.meme	M033_0.6	(KHDRBS3)_(Homo_sapiens)_(RBD_1.00)	GAUAAACV	3.25e-21	4.2e-18
4	db/CISBP-RNA/Sus_scrofa.meme	M157_0.6	(CELF3)_(Homo_sapiens)_(RBD_0.81)	UGUGUGU	1.58e-17	2.28e-14
5	db/CISBP-RNA/Sus_scrofa.meme	M042_0.6	(PABPC4)_(Homo_sapiens)_(RBD_0.99)	AAAAAAA	1.75e-17	3.25e-14
6	db/CISBP-RNA/Sus_scrofa.meme	M328_0.6	(ELAVL2)_(Homo_sapiens)_(RBD_1.00)	HUYMUUUWUWUUYK	9.52e-16	1.29e-12
7	db/CISBP-RNA/Sus_scrofa.meme	M049_0.6	(RBM38)_(Mus_musculus)_(RBD_0.97)	KUGUGUG	1.68e-15	2.1e-12
8	db/CISBP-RNA/Sus_scrofa.meme	M062_0.6	(SART3)_(Homo_sapiens)_(RBD_0.89)	ARAAAAA	1.14e-15	2.19e-12
9	db/CISBP-RNA/Sus_scrofa.meme	M146_0.6	(ENSSSCG00000006063)_(Homo_sapiens)_(RBD_1.00)	ARAAAAA	1.2e-15	2.31e-12
10	db/CISBP-RNA/Sus_scrofa.meme	M019_0.6	(SRSF12)_(Homo_sapiens)_(RBD_0.88)	AGAGAAM	5.92e-15	8.73e-12
11	db/CISBP-RNA/Sus_scrofa.meme	M149_0.6	(CPEB3)_(Homo_sapiens)_(RBD_0.96)	YUUUUUU	1.38e-13	2.18e-10
12	db/CISBP-RNA/Sus_scrofa.meme	M178_0.6	(CELF6)_(Homo_sapiens)_(RBD_0.99)	UGUGDKG	2.59e-13	3.6e-10
13	db/CISBP-RNA/Sus_scrofa.meme	M227_0.6	(PTBP1)_(Homo_sapiens)_(RBD_0.97)	CUUUUCU	8.36e-13	1.47e-09
14	db/CISBP-RNA/Sus_scrofa.meme	M148_0.6	(PABPN1)_(Homo_sapiens)_(RBD_1.00)	AGAAGAN	9.52e-11	1.65e-07
15	db/CISBP-RNA/Sus_scrofa.meme	M143_0.6	(RBMS1)_(Homo_sapiens)_(RBD_0.99)	UAUAUAS	1.03e-09	4.83e-07
16	db/CISBP-RNA/Sus_scrofa.meme	M140_0.6	(ENOX2)_(Homo_sapiens)_(RBD_0.85)	MAGACAG	4.25e-09	3.72e-06
17	db/CISBP-RNA/Sus_scrofa.meme	M168_0.6	(PSPC1)_(Homo_sapiens)_(RBD_0.74)	GURGUKU	1.75e-07	0.000244
18	db/CISBP-RNA/Sus_scrofa.meme	M150_0.6	(ENSSSCG00000007274)_(Homo_sapiens)_(RBD_0.97)	UUUUUUG	2.02e-07	0.000304
19	db/CISBP-RNA/Sus_scrofa.meme	M053_0.6	(RBM5)_(Homo_sapiens)_(RBD_1.00)	GAAGGAA	2.72e-07	0.000364
20	db/CISBP-RNA/Sus_scrofa.meme	M012_0.6	(CPEB2)_(Homo_sapiens)_(RBD_1.00)	CWUUUUU	2.5e-07	0.000412
21	db/CISBP-RNA/Sus_scrofa.meme	M070_0.6	(SRSF2)_(Homo_sapiens)_(RBD_0.83)	AGGAGWDR	3.88e-07	0.000465
22	db/CISBP-RNA/Sus_scrofa.meme	M175_0.6	(RBM24)_(Homo_sapiens)_(RBD_1.00)	WGUGUGA	4.22e-07	0.00047
23	db/CISBP-RNA/Sus_scrofa.meme	M151_0.6	(HNRNPH1)_(Homo_sapiens)_(RBD_0.97)	GGGAGGG	5.43e-07	0.000561
24	db/CISBP-RNA/Sus_scrofa.meme	M075_0.6	(ENSSSCG00000010685)_(Homo_sapiens)_(RBD_0.89)	UUUUUUK	4.3e-07	0.000677
25	db/CISBP-RNA/Sus_scrofa.meme	M083_0.6	(ZC3H10)_(Homo_sapiens)_(RBD_1.00)	SCAGCGC	4.64e-06	0.00214
26	db/CISBP-RNA/Sus_scrofa.meme	M020_0.6	(FXR2)_(Homo_sapiens)_(RBD_1.00)	GGACRRG	1.06e-05	0.00677
27	db/CISBP-RNA/Sus_scrofa.meme	M043_0.6	(PCBP2)_(Homo_sapiens)_(RBD_1.00)	CCUYCCC	1.29e-05	0.0162
28	db/CISBP-RNA/Sus_scrofa.meme	M126_0.6	(SRSF4)_(Drosophila_melanogaster)_(RBD_0.77)	GGAGGGV	4.09e-05	0.0375

## Sheet: Location of RBP binding
Table S5.4 All predicted RBPs binding events. Tp, the sequence was labeled as 'positive'.
motif_DB	motif_ID	seq_ID	FASTA_score	PWM_score	class	gene	strand
db/CISBP-RNA/Sus_scrofa.meme	M012_0.6	17:33985947-33985970	142	45.4729	tp	ENSSSCG00000007189	+
db/CISBP-RNA/Sus_scrofa.meme	M012_0.6	7:97730536-97730627	765	29.9084	tp	ENSSSCG00000002366	-
db/CISBP-RNA/Sus_scrofa.meme	M012_0.6	9:109279771-109279842	346	28.9347	tp	ENSSSCG00000015453	+
db/CISBP-RNA/Sus_scrofa.meme	M012_0.6	6:17844318-17844351	597	28.5259	tp	ENSSSCG00000034165	+
db/CISBP-RNA/Sus_scrofa.meme	M012_0.6	13:131327520-131327540	1197	22.3069	tp	ENSSSCG00000025128	-
db/CISBP-RNA/Sus_scrofa.meme	M012_0.6	15:38799915-38799964	353	20.6495	tp	ENSSSCG00000015769	+
db/CISBP-RNA/Sus_scrofa.meme	M012_0.6	5:23039103-23039160	1196	20.13	tp	ENSSSCG00000025092	-
db/CISBP-RNA/Sus_scrofa.meme	M012_0.6	6:103226401-103226456	1187	19.7733	tp	ENSSSCG00000024174	-
db/CISBP-RNA/Sus_scrofa.meme	M012_0.6	5:22000482-22000761	725	19.4773	tp	ENSSSCG00000000406	-
db/CISBP-RNA/Sus_scrofa.meme	M012_0.6	2:79752477-79752753	316	18.751	tp	ENSSSCG00000014028	+
db/CISBP-RNA/Sus_scrofa.meme	M012_0.6	14:7403580-7403653	585	18.7467	tp	ENSSSCG00000033113	+
db/CISBP-RNA/Sus_scrofa.meme	M012_0.6	7:24969035-24969096	751	18.4108	tp	ENSSSCG00000001457	-
db/CISBP-RNA/Sus_scrofa.meme	M012_0.6	12:24199568-24199601	577	17.8295	tp	ENSSSCG00000032782	+
db/CISBP-RNA/Sus_scrofa.meme	M012_0.6	5:63839247-63839367	729	17.8281	tp	ENSSSCG00000000685	-
db/CISBP-RNA/Sus_scrofa.meme	M012_0.6	1:139828791-139828833	823	17.3758	tp	ENSSSCG00000004826	-
db/CISBP-RNA/Sus_scrofa.meme	M012_0.6	13:71752258-71752290	256	16.6759	tp	ENSSSCG00000011611	+
db/CISBP-RNA/Sus_scrofa.meme	M012_0.6	7:75921771-75921926	41	15.8735	tp	ENSSSCG00000002032	+
db/CISBP-RNA/Sus_scrofa.meme	M012_0.6	7:48075270-48075794	32	15.6733	tp	ENSSSCG00000001769	+
db/CISBP-RNA/Sus_scrofa.meme	M012_0.6	2:66650448-66650636	1430	14.2488	tp	ENSSSCG00000040187	-
db/CISBP-RNA/Sus_scrofa.meme	M012_0.6	2:77049254-77049419	1157	14.0086	tp	ENSSSCG00000022528	-
db/CISBP-RNA/Sus_scrofa.meme	M012_0.6	4:282966-282993	1275	13.8215	tp	ENSSSCG00000030451	-
db/CISBP-RNA/Sus_scrofa.meme	M012_0.6	5:28874987-28875325	8	13.3369	tp	ENSSSCG00000000466	+
db/CISBP-RNA/Sus_scrofa.meme	M012_0.6	13:33085175-33085286	1435	13.2151	tp	ENSSSCG00000040581	-
db/CISBP-RNA/Sus_scrofa.meme	M012_0.6	13:39399064-39399254	250	12.8288	tp	ENSSSCG00000011465	+
db/CISBP-RNA/Sus_scrofa.meme	M012_0.6	14:129047990-129048107	232	12.6028	tp	ENSSSCG00000010680	+
db/CISBP-RNA/Sus_scrofa.meme	M012_0.6	4:83091583-83091676	117	12.5784	tp	ENSSSCG00000006304	+
db/CISBP-RNA/Sus_scrofa.meme	M012_0.6	12:43561650-43561754	401	11.7912	tp	ENSSSCG00000017750	+
db/CISBP-RNA/Sus_scrofa.meme	M012_0.6	2:26493673-26493726	1008	11.7375	tp	ENSSSCG00000013302	-
db/CISBP-RNA/Sus_scrofa.meme	M012_0.6	14:41746499-41746893	940	11.448	tp	ENSSSCG00000009938	-
db/CISBP-RNA/Sus_scrofa.meme	M012_0.6	7:91066003-91066224	1323	11.1385	tp	ENSSSCG00000033278	-
db/CISBP-RNA/Sus_scrofa.meme	M012_0.6	12:34278371-34279086	1126	11.1186	tp	ENSSSCG00000017626	-
db/CISBP-RNA/Sus_scrofa.meme	M012_0.6	5:18699035-18699400	5	11.0583	tp	ENSSSCG00000000274	+
db/CISBP-RNA/Sus_scrofa.meme	M012_0.6	15:118296360-118296404	1163	11.0406	tp	ENSSSCG00000022758	-
db/CISBP-RNA/Sus_scrofa.meme	M012_0.6	2:9025323-9025389	1356	11.0099	tp	ENSSSCG00000035472	-
db/CISBP-RNA/Sus_scrofa.meme	M012_0.6	4:95471477-95471660	861	10.9635	tp	ENSSSCG00000006553	-
db/CISBP-RNA/Sus_scrofa.meme	M012_0.6	7:39232934-39233120	29	10.7945	tp	ENSSSCG00000001700	+
db/CISBP-RNA/Sus_scrofa.meme	M012_0.6	17:51630236-51630476	1279	10.5809	tp	ENSSSCG00000030632	-
db/CISBP-RNA/Sus_scrofa.meme	M012_0.6	14:30260824-30261160	208	10.5205	tp	ENSSSCG00000009791	+
db/CISBP-RNA/Sus_scrofa.meme	M012_0.6	14:42259879-42259987	215	10.337	tp	ENSSSCG00000009946	+
db/CISBP-RNA/Sus_scrofa.meme	M012_0.6	16:37299120-37299205	1106	10.2776	tp	ENSSSCG00000016925	-
db/CISBP-RNA/Sus_scrofa.meme	M012_0.6	14:48556203-48556492	216	9.94011	tp	ENSSSCG00000010035	+
db/CISBP-RNA/Sus_scrofa.meme	M012_0.6	2:81484662-81484710	317	9.88991	tp	ENSSSCG00000014058	+
db/CISBP-RNA/Sus_scrofa.meme	M012_0.6	7:114176221-114176324	768	9.69725	tp	ENSSSCG00000002452	-
db/CISBP-RNA/Sus_scrofa.meme	M012_0.6	1:56047195-56047578	811	9.56785	tp	ENSSSCG00000004307	-
db/CISBP-RNA/Sus_scrofa.meme	M012_0.6	15:132360718-132361434	651	9.40288	tp	ENSSSCG00000037274	+
db/CISBP-RNA/Sus_scrofa.meme	M012_0.6	6:160875741-160876084	1287	9.39012	tp	ENSSSCG00000031172	-
db/CISBP-RNA/Sus_scrofa.meme	M012_0.6	7:32793135-32793879	26	8.96755	tp	ENSSSCG00000001573	+
db/CISBP-RNA/Sus_scrofa.meme	M012_0.6	4:109203481-109204086	492	8.88148	tp	ENSSSCG00000026922	+
db/CISBP-RNA/Sus_scrofa.meme	M012_0.6	16:60255548-60256119	1141	8.77189	tp	ENSSSCG00000021229	-
db/CISBP-RNA/Sus_scrofa.meme	M012_0.6	2:71245836-71246024	309	8.72458	tp	ENSSSCG00000013592	+
db/CISBP-RNA/Sus_scrofa.meme	M012_0.6	8:105019543-105019591	919	8.63493	tp	ENSSSCG00000009113	-
db/CISBP-RNA/Sus_scrofa.meme	M012_0.6	13:66341623-66342396	254	8.63377	tp	ENSSSCG00000011567	+
db/CISBP-RNA/Sus_scrofa.meme	M012_0.6	5:8027600-8027759	718	8.48227	tp	ENSSSCG00000000077	-
db/CISBP-RNA/Sus_scrofa.meme	M012_0.6	17:48814407-48814589	879	8.43149	tp	ENSSSCG00000007452	-
db/CISBP-RNA/Sus_scrofa.meme	M012_0.6	5:78034373-78034519	1139	8.37449	tp	ENSSSCG00000021166	-
db/CISBP-RNA/Sus_scrofa.meme	M012_0.6	2:4691878-4692014	294	8.28207	tp	ENSSSCG00000012886	+
db/CISBP-RNA/Sus_scrofa.meme	M012_0.6	13:204831804-204831957	270	8.18428	tp	ENSSSCG00000012076	+
db/CISBP-RNA/Sus_scrofa.meme	M012_0.6	6:71356657-71356705	63	8.09127	tp	ENSSSCG00000003414	+
db/CISBP-RNA/Sus_scrofa.meme	M012_0.6	7:46517157-46517729	49	8.02096	tp	ENSSSCG00000002622	+
db/CISBP-RNA/Sus_scrofa.meme	M012_0.6	X:98754729-98754822	1000	7.96368	tp	ENSSSCG00000012602	-
db/CISBP-RNA/Sus_scrofa.meme	M012_0.6	10:9659485-9659924	961	7.80596	tp	ENSSSCG00000010822	-
db/CISBP-RNA/Sus_scrofa.meme	M012_0.6	6:64311512-64311782	486	7.80472	tp	ENSSSCG00000026626	+
db/CISBP-RNA/Sus_scrofa.meme	M012_0.6	X:19910891-19910986	272	7.64157	tp	ENSSSCG00000012173	+
db/CISBP-RNA/Sus_scrofa.meme	M012_0.6	12:52599225-52599415	1129	7.63423	tp	ENSSSCG00000017935	-
db/CISBP-RNA/Sus_scrofa.meme	M012_0.6	7:92490016-92490990	1245	7.58801	tp	ENSSSCG00000028304	-
db/CISBP-RNA/Sus_scrofa.meme	M012_0.6	2:27183265-27183489	305	7.57839	tp	ENSSSCG00000013308	+
db/CISBP-RNA/Sus_scrofa.meme	M012_0.6	5:93306778-93307507	659	7.49351	tp	ENSSSCG00000037910	+
db/CISBP-RNA/Sus_scrofa.meme	M012_0.6	2:61819855-61820114	1235	7.36764	tp	ENSSSCG00000027903	-
db/CISBP-RNA/Sus_scrofa.meme	M012_0.6	14:46469463-46469630	942	7.35671	tp	ENSSSCG00000009978	-
db/CISBP-RNA/Sus_scrofa.meme	M012_0.6	3:52485083-52486430	895	7.33468	tp	ENSSSCG00000008164	-
db/CISBP-RNA/Sus_scrofa.meme	M012_0.6	8:1187154-1187463	1232	7.2894	tp	ENSSSCG00000027718	-
db/CISBP-RNA/Sus_scrofa.meme	M012_0.6	17:50796465-50796807	470	7.26874	tp	ENSSSCG00000025534	+
db/CISBP-RNA/Sus_scrofa.meme	M012_0.6	2:145654930-145655419	1416	7.0093	tp	ENSSSCG00000039309	-
db/CISBP-RNA/Sus_scrofa.meme	M012_0.6	17:54920714-54920860	880	6.9589	tp	ENSSSCG00000007485	-
db/CISBP-RNA/Sus_scrofa.meme	M012_0.6	4:101354351-101354893	712	6.94207	tp	ENSSSCG00000040947	+
db/CISBP-RNA/Sus_scrofa.meme	M012_0.6	2:78971567-78971797	315	6.89605	tp	ENSSSCG00000014022	+
db/CISBP-RNA/Sus_scrofa.meme	M012_0.6	14:92424956-92425102	710	6.81848	tp	ENSSSCG00000040863	+
db/CISBP-RNA/Sus_scrofa.meme	M012_0.6	2:30296442-30297585	1426	6.81819	tp	ENSSSCG00000039889	-
db/CISBP-RNA/Sus_scrofa.meme	M012_0.6	10:8290950-8292112	508	6.75604	tp	ENSSSCG00000027846	+
db/CISBP-RNA/Sus_scrofa.meme	M012_0.6	15:105255491-105255511	1349	6.73706	tp	ENSSSCG00000035161	-
db/CISBP-RNA/Sus_scrofa.meme	M012_0.6	18:8263905-8264173	1095	6.71623	tp	ENSSSCG00000016492	-
db/CISBP-RNA/Sus_scrofa.meme	M012_0.6	16:51461025-51461090	377	6.6887	tp	ENSSSCG00000016991	+
db/CISBP-RNA/Sus_scrofa.meme	M012_0.6	3:39548195-39548260	1228	6.66439	tp	ENSSSCG00000027098	-
db/CISBP-RNA/Sus_scrofa.meme	M012_0.6	15:13733411-13733739	1352	6.513	tp	ENSSSCG00000035195	-
db/CISBP-RNA/Sus_scrofa.meme	M012_0.6	13:167796376-167797381	1341	6.49473	tp	ENSSSCG00000034645	-
db/CISBP-RNA/Sus_scrofa.meme	M012_0.6	3:68102268-68103035	1397	6.38172	tp	ENSSSCG00000038307	-
db/CISBP-RNA/Sus_scrofa.meme	M012_0.6	16:47529583-47529701	376	6.33752	tp	ENSSSCG00000016960	+
db/CISBP-RNA/Sus_scrofa.meme	M012_0.6	12:34246930-34248563	1125	6.32733	tp	ENSSSCG00000017623	-
db/CISBP-RNA/Sus_scrofa.meme	M012_0.6	15:15978357-15978574	621	6.31941	tp	ENSSSCG00000035564	+
db/CISBP-RNA/Sus_scrofa.meme	M012_0.6	14:73054670-73055228	946	6.30206	tp	ENSSSCG00000010258	-
db/CISBP-RNA/Sus_scrofa.meme	M012_0.6	12:3795891-3795912	1295	6.29611	tp	ENSSSCG00000031600	-
db/CISBP-RNA/Sus_scrofa.meme	M012_0.6	8:110386781-110387460	920	6.26753	tp	ENSSSCG00000009128	-
db/CISBP-RNA/Sus_scrofa.meme	M012_0.6	6:37976579-37977084	482	6.23366	tp	ENSSSCG00000026239	+
db/CISBP-RNA/Sus_scrofa.meme	M012_0.6	3:103612225-103612838	173	6.22498	tp	ENSSSCG00000008503	+
db/CISBP-RNA/Sus_scrofa.meme	M012_0.6	5:78526112-78526191	1138	6.18696	tp	ENSSSCG00000021024	-
db/CISBP-RNA/Sus_scrofa.meme	M012_0.6	13:71634556-71634647	1442	6.17473	tp	ENSSSCG00000040879	-
db/CISBP-RNA/Sus_scrofa.meme	M012_0.6	8:44725545-44725895	181	6.16812	tp	ENSSSCG00000008868	+
db/CISBP-RNA/Sus_scrofa.meme	M012_0.6	17:52351858-52353696	1345	6.16503	tp	ENSSSCG00000034952	-
db/CISBP-RNA/Sus_scrofa.meme	M012_0.6	7:113690152-113690407	45	6.10113	tp	ENSSSCG00000002447	+
db/CISBP-RNA/Sus_scrofa.meme	M012_0.6	2:29305420-29305691	1211	6.09028	tp	ENSSSCG00000026083	-
db/CISBP-RNA/Sus_scrofa.meme	M012_0.6	8:71273128-71275497	1166	6.08462	tp	ENSSSCG00000022940	-
db/CISBP-RNA/Sus_scrofa.meme	M012_0.6	14:111234046-111234342	956	6.04052	tp	ENSSSCG00000010546	-
db/CISBP-RNA/Sus_scrofa.meme	M012_0.6	9:103210414-103210656	523	6.01183	tp	ENSSSCG00000028444	+
db/CISBP-RNA/Sus_scrofa.meme	M012_0.6	15:2517182-2517851	528	5.97689	tp	ENSSSCG00000028646	+
db/CISBP-RNA/Sus_scrofa.meme	M012_0.6	3:18211264-18212183	582	5.95369	tp	ENSSSCG00000032921	+
db/CISBP-RNA/Sus_scrofa.meme	M012_0.6	2:15003906-15005204	301	5.94109	tp	ENSSSCG00000013232	+
db/CISBP-RNA/Sus_scrofa.meme	M012_0.6	13:134400019-134401359	496	5.91169	tp	ENSSSCG00000027139	+
db/CISBP-RNA/Sus_scrofa.meme	M012_0.6	8:86019114-86019439	918	5.85227	tp	ENSSSCG00000009052	-
db/CISBP-RNA/Sus_scrofa.meme	M012_0.6	6:14571320-14571629	774	5.68649	tp	ENSSSCG00000002736	-
db/CISBP-RNA/Sus_scrofa.meme	M012_0.6	1:106911278-106911478	816	5.65649	tp	ENSSSCG00000004542	-
db/CISBP-RNA/Sus_scrofa.meme	M012_0.6	16:47650670-47650947	420	5.65638	tp	ENSSSCG00000021514	+
db/CISBP-RNA/Sus_scrofa.meme	M012_0.6	13:118899151-118900136	261	5.61043	tp	ENSSSCG00000011769	+
db/CISBP-RNA/Sus_scrofa.meme	M012_0.6	12:51505277-51506130	1346	5.59699	tp	ENSSSCG00000034958	-
db/CISBP-RNA/Sus_scrofa.meme	M012_0.6	12:31269391-31269704	397	5.54086	tp	ENSSSCG00000017601	+
db/CISBP-RNA/Sus_scrofa.meme	M012_0.6	X:47284387-47284516	276	5.51498	tp	ENSSSCG00000012336	+
db/CISBP-RNA/Sus_scrofa.meme	M012_0.6	14:113843783-113844301	672	5.45697	tp	ENSSSCG00000038633	+
db/CISBP-RNA/Sus_scrofa.meme	M012_0.6	18:23803940-23804166	1097	5.4474	tp	ENSSSCG00000016605	-
db/CISBP-RNA/Sus_scrofa.meme	M012_0.6	8:84184575-84185558	917	5.39238	tp	ENSSSCG00000009047	-
db/CISBP-RNA/Sus_scrofa.meme	M012_0.6	4:103632382-103632536	863	5.33416	tp	ENSSSCG00000006733	-
db/CISBP-RNA/Sus_scrofa.meme	M012_0.6	3:8977499-8977692	885	5.31819	tp	ENSSSCG00000007679	-
db/CISBP-RNA/Sus_scrofa.meme	M012_0.6	14:15878669-15878727	1312	5.30071	tp	ENSSSCG00000032475	-
db/CISBP-RNA/Sus_scrofa.meme	M012_0.6	6:46255420-46256080	426	5.20878	tp	ENSSSCG00000021946	+
db/CISBP-RNA/Sus_scrofa.meme	M012_0.6	4:33727640-33727793	109	5.15892	tp	ENSSSCG00000006049	+
db/CISBP-RNA/Sus_scrofa.meme	M012_0.6	17:34745404-34746514	143	5.15092	tp	ENSSSCG00000007203	+
db/CISBP-RNA/Sus_scrofa.meme	M012_0.6	4:69014040-69015754	115	5.13633	tp	ENSSSCG00000006220	+
db/CISBP-RNA/Sus_scrofa.meme	M012_0.6	1:253923733-253923828	460	5.12569	tp	ENSSSCG00000024648	+
db/CISBP-RNA/Sus_scrofa.meme	M012_0.6	5:21669784-21671204	1360	5.12412	tp	ENSSSCG00000035686	-
db/CISBP-RNA/Sus_scrofa.meme	M012_0.6	4:83469098-83469929	118	5.11405	tp	ENSSSCG00000006308	+
db/CISBP-RNA/Sus_scrofa.meme	M012_0.6	1:16362153-16362805	1268	5.08848	tp	ENSSSCG00000030067	-
db/CISBP-RNA/Sus_scrofa.meme	M012_0.6	2:66251380-66251549	1411	5.01499	tp	ENSSSCG00000038776	-
db/CISBP-RNA/Sus_scrofa.meme	M012_0.6	7:113337825-113338331	767	5.00838	tp	ENSSSCG00000002443	-
db/CISBP-RNA/Sus_scrofa.meme	M012_0.6	15:96476689-96477384	1220	5.00254	tp	ENSSSCG00000026618	-
db/CISBP-RNA/Sus_scrofa.meme	M012_0.6	14:81889423-81890284	951	4.98836	tp	ENSSSCG00000010332	-
db/CISBP-RNA/Sus_scrofa.meme	M012_0.6	10:33937840-33937884	1179	4.96452	tp	ENSSSCG00000023807	-
db/CISBP-RNA/Sus_scrofa.meme	M012_0.6	13:96986286-96993327	1259	4.95646	tp	ENSSSCG00000029352	-
db/CISBP-RNA/Sus_scrofa.meme	M012_0.6	6:119931792-119932123	412	4.9445	tp	ENSSSCG00000020898	+
db/CISBP-RNA/Sus_scrofa.meme	M012_0.6	2:76107645-76108032	1160	4.93483	tp	ENSSSCG00000022689	-
db/CISBP-RNA/Sus_scrofa.meme	M012_0.6	6:160108142-160110761	1410	4.9214	tp	ENSSSCG00000038762	-
db/CISBP-RNA/Sus_scrofa.meme	M012_0.6	3:74108543-74108921	169	4.91799	tp	ENSSSCG00000008353	+
db/CISBP-RNA/Sus_scrofa.meme	M012_0.6	2:76293146-76293399	1017	4.90193	tp	ENSSSCG00000013460	-
db/CISBP-RNA/Sus_scrofa.meme	M012_0.6	X:82825667-82826483	283	4.88412	tp	ENSSSCG00000012491	+
db/CISBP-RNA/Sus_scrofa.meme	M012_0.6	5:22113800-22114374	509	4.87332	tp	ENSSSCG00000027854	+
db/CISBP-RNA/Sus_scrofa.meme	M012_0.6	7:1722189-1722295	1296	4.8332	tp	ENSSSCG00000031615	-
db/CISBP-RNA/Sus_scrofa.meme	M012_0.6	X:57249486-57249757	278	4.83009	tp	ENSSSCG00000012394	+
db/CISBP-RNA/Sus_scrofa.meme	M012_0.6	13:118623978-118624356	260	4.75399	tp	ENSSSCG00000011767	+
db/CISBP-RNA/Sus_scrofa.meme	M012_0.6	1:148995127-148995299	571	4.74881	tp	ENSSSCG00000032488	+
db/CISBP-RNA/Sus_scrofa.meme	M012_0.6	1:45179453-45180290	477	4.72884	tp	ENSSSCG00000025941	+
db/CISBP-RNA/Sus_scrofa.meme	M012_0.6	8:72800158-72800548	187	4.72145	tp	ENSSSCG00000008988	+
db/CISBP-RNA/Sus_scrofa.meme	M012_0.6	7:9685280-9685655	744	4.70511	tp	ENSSSCG00000001053	-
db/CISBP-RNA/Sus_scrofa.meme	M012_0.6	4:123815101-123815460	1246	4.69332	tp	ENSSSCG00000028310	-
db/CISBP-RNA/Sus_scrofa.meme	M012_0.6	AEMK02000697.1:138240-138648	1083	4.67718	tp	ENSSSCG00000015833	-
db/CISBP-RNA/Sus_scrofa.meme	M012_0.6	1:158269520-158270067	92	4.66645	tp	ENSSSCG00000004893	+
db/CISBP-RNA/Sus_scrofa.meme	M012_0.6	10:31011074-31011431	600	4.65506	tp	ENSSSCG00000034203	+
db/CISBP-RNA/Sus_scrofa.meme	M012_0.6	6:17519290-17522577	1335	4.64221	tp	ENSSSCG00000033944	-
db/CISBP-RNA/Sus_scrofa.meme	M012_0.6	13:71908764-71908952	257	4.62611	tp	ENSSSCG00000011612	+
db/CISBP-RNA/Sus_scrofa.meme	M012_0.6	2:133469769-133471008	1041	4.62538	tp	ENSSSCG00000014264	-
db/CISBP-RNA/Sus_scrofa.meme	M012_0.6	15:79447505-79447567	358	4.6175	tp	ENSSSCG00000015961	+
db/CISBP-RNA/Sus_scrofa.meme	M012_0.6	1:108772856-108776385	1217	4.61558	tp	ENSSSCG00000026571	-
db/CISBP-RNA/Sus_scrofa.meme	M012_0.6	5:65872279-65872619	732	4.60233	tp	ENSSSCG00000000722	-
db/CISBP-RNA/Sus_scrofa.meme	M012_0.6	6:20407200-20407849	1316	4.59852	tp	ENSSSCG00000032985	-
db/CISBP-RNA/Sus_scrofa.meme	M012_0.6	14:135143246-135143303	234	4.58408	tp	ENSSSCG00000010743	+
db/CISBP-RNA/Sus_scrofa.meme	M012_0.6	13:202978236-202978383	653	4.5712	tp	ENSSSCG00000037381	+
db/CISBP-RNA/Sus_scrofa.meme	M012_0.6	12:19004646-19006133	389	4.56672	tp	ENSSSCG00000017360	+
db/CISBP-RNA/Sus_scrofa.meme	M012_0.6	10:13948274-13948479	451	4.56195	tp	ENSSSCG00000023971	+
db/CISBP-RNA/Sus_scrofa.meme	M012_0.6	7:49807218-49807353	1143	4.50332	tp	ENSSSCG00000021587	-
db/CISBP-RNA/Sus_scrofa.meme	M012_0.6	11:13225188-13225820	926	4.47277	tp	ENSSSCG00000009361	-
db/CISBP-RNA/Sus_scrofa.meme	M012_0.6	7:58699119-58699139	34	4.46841	tp	ENSSSCG00000001892	+
db/CISBP-RNA/Sus_scrofa.meme	M012_0.6	1:99035241-99036269	1336	4.46567	tp	ENSSSCG00000034415	-
db/CISBP-RNA/Sus_scrofa.meme	M012_0.6	4:51227485-51227881	849	4.39207	tp	ENSSSCG00000006141	-
db/CISBP-RNA/Sus_scrofa.meme	M012_0.6	16:69158432-69159385	378	4.38711	tp	ENSSSCG00000017073	+
db/CISBP-RNA/Sus_scrofa.meme	M012_0.6	X:39726198-39727044	995	4.37316	tp	ENSSSCG00000012258	-
db/CISBP-RNA/Sus_scrofa.meme	M012_0.6	5:51939484-51941455	728	4.33993	tp	ENSSSCG00000000579	-
db/CISBP-RNA/Sus_scrofa.meme	M012_0.6	11:50073308-50076077	928	4.31676	tp	ENSSSCG00000009477	-
db/CISBP-RNA/Sus_scrofa.meme	M012_0.6	10:48384215-48385780	556	4.30264	tp	ENSSSCG00000031659	+
db/CISBP-RNA/Sus_scrofa.meme	M012_0.6	14:30491863-30491956	512	4.30182	tp	ENSSSCG00000028005	+
db/CISBP-RNA/Sus_scrofa.meme	M012_0.6	10:17219840-17220828	964	4.28504	tp	ENSSSCG00000010874	-
db/CISBP-RNA/Sus_scrofa.meme	M012_0.6	10:38414513-38415898	239	4.28034	tp	ENSSSCG00000011010	+
db/CISBP-RNA/Sus_scrofa.meme	M012_0.6	15:131628564-131628617	364	4.26525	tp	ENSSSCG00000016267	+
db/CISBP-RNA/Sus_scrofa.meme	M012_0.6	1:127756018-127756204	699	4.26167	tp	ENSSSCG00000040383	+
db/CISBP-RNA/Sus_scrofa.meme	M012_0.6	13:128684517-128684763	637	4.2497	tp	ENSSSCG00000036423	+
db/CISBP-RNA/Sus_scrofa.meme	M012_0.6	6:89005981-89006811	522	4.24479	tp	ENSSSCG00000028423	+
db/CISBP-RNA/Sus_scrofa.meme	M012_0.6	15:1733382-1734414	700	4.24279	tp	ENSSSCG00000040445	+
db/CISBP-RNA/Sus_scrofa.meme	M012_0.6	1:79867715-79867767	814	4.24097	tp	ENSSSCG00000004432	-
db/CISBP-RNA/Sus_scrofa.meme	M012_0.6	2:81539154-81539620	318	4.22554	tp	ENSSSCG00000014060	+
db/CISBP-RNA/Sus_scrofa.meme	M012_0.6	15:94622028-94622573	1088	4.21646	tp	ENSSSCG00000016047	-
db/CISBP-RNA/Sus_scrofa.meme	M012_0.6	1:76958131-76959400	82	4.2145	tp	ENSSSCG00000004394	+
db/CISBP-RNA/Sus_scrofa.meme	M012_0.6	6:159868328-159868726	75	4.21059	tp	ENSSSCG00000003862	+
db/CISBP-RNA/Sus_scrofa.meme	M012_0.6	13:167899515-167900807	568	4.20411	tp	ENSSSCG00000032182	+
db/CISBP-RNA/Sus_scrofa.meme	M012_0.6	12:4803029-4804393	639	4.2014	tp	ENSSSCG00000036592	+
db/CISBP-RNA/Sus_scrofa.meme	M012_0.6	6:168716786-168716972	1249	4.19008	tp	ENSSSCG00000028485	-
db/CISBP-RNA/Sus_scrofa.meme	M012_0.6	7:97360592-97362656	764	4.17368	tp	ENSSSCG00000002357	-
db/CISBP-RNA/Sus_scrofa.meme	M012_0.6	6:69786893-69787383	626	4.13765	tp	ENSSSCG00000035940	+
db/CISBP-RNA/Sus_scrofa.meme	M012_0.6	14:31206912-31207135	1389	4.12859	tp	ENSSSCG00000037811	-
db/CISBP-RNA/Sus_scrofa.meme	M012_0.6	13:98614697-98615056	478	4.11074	tp	ENSSSCG00000026018	+
db/CISBP-RNA/Sus_scrofa.meme	M012_0.6	3:67604615-67604688	1137	4.10821	tp	ENSSSCG00000021007	-
db/CISBP-RNA/Sus_scrofa.meme	M012_0.6	17:34777121-34777820	630	4.08369	tp	ENSSSCG00000036081	+
db/CISBP-RNA/Sus_scrofa.meme	M012_0.6	7:97270315-97270919	42	4.0797	tp	ENSSSCG00000002354	+
db/CISBP-RNA/Sus_scrofa.meme	M012_0.6	18:18461583-18462575	366	4.0759	tp	ENSSSCG00000016556	+
db/CISBP-RNA/Sus_scrofa.meme	M012_0.6	16:28098610-28099501	1104	4.07331	tp	ENSSSCG00000016874	-
db/CISBP-RNA/Sus_scrofa.meme	M012_0.6	3:110317551-110318752	903	4.06952	tp	ENSSSCG00000008536	-
db/CISBP-RNA/Sus_scrofa.meme	M012_0.6	1:108992832-108992913	817	4.06851	tp	ENSSSCG00000004570	-
db/CISBP-RNA/Sus_scrofa.meme	M012_0.6	17:47352155-47352249	876	4.06128	tp	ENSSSCG00000007383	-
db/CISBP-RNA/Sus_scrofa.meme	M012_0.6	16:47321321-47322346	431	4.04973	tp	ENSSSCG00000022430	+
db/CISBP-RNA/Sus_scrofa.meme	M012_0.6	13:150963005-150963420	591	4.03897	tp	ENSSSCG00000033593	+
db/CISBP-RNA/Sus_scrofa.meme	M012_0.6	1:157841492-157842081	825	4.03443	tp	ENSSSCG00000004889	-
db/CISBP-RNA/Sus_scrofa.meme	M012_0.6	13:111021958-111022076	1133	4.02976	tp	ENSSSCG00000020906	-
db/CISBP-RNA/Sus_scrofa.meme	M012_0.6	1:76232957-76234671	83	4.01928	tp	ENSSSCG00000004403	+
db/CISBP-RNA/Sus_scrofa.meme	M012_0.6	9:123751557-123753248	1073	4.01727	tp	ENSSSCG00000015545	-
db/CISBP-RNA/Sus_scrofa.meme	M012_0.6	12:11662347-11664508	1112	4.00176	tp	ENSSSCG00000017259	-
db/CISBP-RNA/Sus_scrofa.meme	M012_0.6	3:102983667-102984407	1415	3.99476	tp	ENSSSCG00000039004	-
db/CISBP-RNA/Sus_scrofa.meme	M012_0.6	2:44799059-44799095	306	3.99312	tp	ENSSSCG00000013392	+
db/CISBP-RNA/Sus_scrofa.meme	M012_0.6	6:55749225-55749328	782	3.96787	tp	ENSSSCG00000003225	-
db/CISBP-RNA/Sus_scrofa.meme	M012_0.6	8:131568946-131569990	198	3.95797	tp	ENSSSCG00000009225	+
db/CISBP-RNA/Sus_scrofa.meme	M012_0.6	6:82836551-82837357	1386	3.95547	tp	ENSSSCG00000037481	-
db/CISBP-RNA/Sus_scrofa.meme	M012_0.6	13:196209689-196210012	1440	3.93162	tp	ENSSSCG00000040827	-
db/CISBP-RNA/Sus_scrofa.meme	M012_0.6	13:89592178-89592919	1317	3.93131	tp	ENSSSCG00000033018	-
db/CISBP-RNA/Sus_scrofa.meme	M012_0.6	7:4935987-4936035	19	3.90696	tp	ENSSSCG00000001025	+
db/CISBP-RNA/Sus_scrofa.meme	M012_0.6	2:151663185-151663787	1170	3.89833	tp	ENSSSCG00000023231	-
db/CISBP-RNA/Sus_scrofa.meme	M012_0.6	1:57376477-57376735	812	3.8969	tp	ENSSSCG00000004318	-
db/CISBP-RNA/Sus_scrofa.meme	M012_0.6	4:90261525-90263256	120	3.89582	tp	ENSSSCG00000006388	+
db/CISBP-RNA/Sus_scrofa.meme	M012_0.6	17:14136887-14137779	1280	3.89311	tp	ENSSSCG00000030642	-
db/CISBP-RNA/Sus_scrofa.meme	M012_0.6	1:15757680-15758546	805	3.88652	tp	ENSSSCG00000004093	-
db/CISBP-RNA/Sus_scrofa.meme	M012_0.6	2:85656799-85659128	617	3.87688	tp	ENSSSCG00000035355	+
db/CISBP-RNA/Sus_scrofa.meme	M012_0.6	14:132713809-132715348	233	3.87257	tp	ENSSSCG00000010726	+
db/CISBP-RNA/Sus_scrofa.meme	M012_0.6	9:45566368-45567137	1062	3.87142	tp	ENSSSCG00000015091	-
db/CISBP-RNA/Sus_scrofa.meme	M012_0.6	12:44626449-44627036	1253	3.86607	tp	ENSSSCG00000028920	-
db/CISBP-RNA/Sus_scrofa.meme	M012_0.6	1:169733056-169733991	437	3.85294	tp	ENSSSCG00000022828	+
db/CISBP-RNA/Sus_scrofa.meme	M012_0.6	13:160405268-160407068	268	3.83655	tp	ENSSSCG00000011980	+
db/CISBP-RNA/Sus_scrofa.meme	M012_0.6	3:4733518-4735299	553	3.81456	tp	ENSSSCG00000031432	+
db/CISBP-RNA/Sus_scrofa.meme	M012_0.6	2:131877111-131877874	326	3.81292	tp	ENSSSCG00000014258	+
db/CISBP-RNA/Sus_scrofa.meme	M012_0.6	3:54943926-54944149	161	3.80029	tp	ENSSSCG00000008181	+
db/CISBP-RNA/Sus_scrofa.meme	M012_0.6	2:77189525-77191187	1015	3.79702	tp	ENSSSCG00000013427	-
db/CISBP-RNA/Sus_scrofa.meme	M012_0.6	1:179715047-179715623	96	3.7953	tp	ENSSSCG00000005012	+
db/CISBP-RNA/Sus_scrofa.meme	M012_0.6	7:23251458-23252233	21	3.79375	tp	ENSSSCG00000001379	+
db/CISBP-RNA/Sus_scrofa.meme	M012_0.6	4:108962105-108963577	135	3.78998	tp	ENSSSCG00000006792	+
db/CISBP-RNA/Sus_scrofa.meme	M012_0.6	10:46955998-46956239	241	3.77318	tp	ENSSSCG00000011053	+
db/CISBP-RNA/Sus_scrofa.meme	M012_0.6	14:51500256-51500419	667	3.76942	tp	ENSSSCG00000038308	+
db/CISBP-RNA/Sus_scrofa.meme	M012_0.6	18:5899573-5900604	1094	3.72428	tp	ENSSSCG00000016438	-
db/CISBP-RNA/Sus_scrofa.meme	M012_0.6	1:126378269-126378764	89	3.72284	tp	ENSSSCG00000004672	+
db/CISBP-RNA/Sus_scrofa.meme	M012_0.6	1:188616976-188618132	608	3.69526	tp	ENSSSCG00000034798	+
db/CISBP-RNA/Sus_scrofa.meme	M012_0.6	7:93398175-93398501	574	3.68535	tp	ENSSSCG00000032583	+
db/CISBP-RNA/Sus_scrofa.meme	M012_0.6	6:94822976-94823366	795	3.67981	tp	ENSSSCG00000003651	-
db/CISBP-RNA/Sus_scrofa.meme	M012_0.6	8:115436460-115437455	1186	3.67503	tp	ENSSSCG00000024168	-
db/CISBP-RNA/Sus_scrofa.meme	M012_0.6	11:479069-479117	204	3.66656	tp	ENSSSCG00000009570	+
db/CISBP-RNA/Sus_scrofa.meme	M012_0.6	8:6413338-6413905	1375	3.64641	tp	ENSSSCG00000036501	-
db/CISBP-RNA/Sus_scrofa.meme	M012_0.6	13:109591848-109592743	1135	3.64541	tp	ENSSSCG00000020927	-
db/CISBP-RNA/Sus_scrofa.meme	M012_0.6	7:23625799-23625866	22	3.64186	tp	ENSSSCG00000001396	+
db/CISBP-RNA/Sus_scrofa.meme	M012_0.6	6:128046569-128048036	106	3.63121	tp	ENSSSCG00000005773	+
db/CISBP-RNA/Sus_scrofa.meme	M012_0.6	1:7689299-7691721	697	3.6268	tp	ENSSSCG00000040317	+
db/CISBP-RNA/Sus_scrofa.meme	M012_0.6	1:16265801-16267632	78	3.6249	tp	ENSSSCG00000004105	+
db/CISBP-RNA/Sus_scrofa.meme	M012_0.6	1:265871075-265872961	840	3.61423	tp	ENSSSCG00000005600	-
db/CISBP-RNA/Sus_scrofa.meme	M012_0.6	18:46213631-46215858	634	3.61181	tp	ENSSSCG00000036350	+
db/CISBP-RNA/Sus_scrofa.meme	M012_0.6	1:21767037-21767639	807	3.61147	tp	ENSSSCG00000004134	-
db/CISBP-RNA/Sus_scrofa.meme	M012_0.6	8:9032082-9032385	1155	3.59323	tp	ENSSSCG00000022358	-
db/CISBP-RNA/Sus_scrofa.meme	M012_0.6	13:78958308-78959169	1285	3.59176	tp	ENSSSCG00000031098	-
db/CISBP-RNA/Sus_scrofa.meme	M012_0.6	8:29341825-29342999	178	3.58102	tp	ENSSSCG00000008773	+
db/CISBP-RNA/Sus_scrofa.meme	M012_0.6	9:19589697-19591692	1054	3.56115	tp	ENSSSCG00000014907	-
db/CISBP-RNA/Sus_scrofa.meme	M012_0.6	14:112068680-112069022	957	3.5589	tp	ENSSSCG00000010560	-
db/CISBP-RNA/Sus_scrofa.meme	M012_0.6	3:102028080-102029112	172	3.55806	tp	ENSSSCG00000008487	+
db/CISBP-RNA/Sus_scrofa.meme	M012_0.6	1:186381487-186381704	831	3.53742	tp	ENSSSCG00000005066	-
db/CISBP-RNA/Sus_scrofa.meme	M012_0.6	6:105642631-105642734	1436	3.52252	tp	ENSSSCG00000040678	-
db/CISBP-RNA/Sus_scrofa.meme	M012_0.6	14:112088443-112088472	422	3.51498	tp	ENSSSCG00000021798	+
db/CISBP-RNA/Sus_scrofa.meme	M012_0.6	14:112822500-112824198	958	3.51329	tp	ENSSSCG00000010569	-
db/CISBP-RNA/Sus_scrofa.meme	M012_0.6	7:104222876-104223330	766	3.5131	tp	ENSSSCG00000002414	-
db/CISBP-RNA/Sus_scrofa.meme	M012_0.6	13:66221500-66222136	984	3.49981	tp	ENSSSCG00000011562	-
db/CISBP-RNA/Sus_scrofa.meme	M012_0.6	4:95996032-95996884	1152	3.49795	tp	ENSSSCG00000022107	-
db/CISBP-RNA/Sus_scrofa.meme	M012_0.6	2:28256577-28258509	1009	3.47887	tp	ENSSSCG00000013315	-
db/CISBP-RNA/Sus_scrofa.meme	M012_0.6	X:41532140-41534801	506	3.47438	tp	ENSSSCG00000027701	+
db/CISBP-RNA/Sus_scrofa.meme	M012_0.6	12:42623731-42625289	399	3.4726	tp	ENSSSCG00000017733	+
db/CISBP-RNA/Sus_scrofa.meme	M012_0.6	9:20623355-20624626	334	3.46573	tp	ENSSSCG00000014921	+
db/CISBP-RNA/Sus_scrofa.meme	M012_0.6	2:61429523-61431326	1031	3.45613	tp	ENSSSCG00000013848	-
db/CISBP-RNA/Sus_scrofa.meme	M012_0.6	7:21027640-21027807	666	3.44675	tp	ENSSSCG00000038191	+
db/CISBP-RNA/Sus_scrofa.meme	M012_0.6	10:46875112-46876496	968	3.44019	tp	ENSSSCG00000011048	-
db/CISBP-RNA/Sus_scrofa.meme	M012_0.6	3:79941561-79941922	170	3.43437	tp	ENSSSCG00000008377	+
db/CISBP-RNA/Sus_scrofa.meme	M012_0.6	1:263747902-263748538	1404	3.43041	tp	ENSSSCG00000038554	-
db/CISBP-RNA/Sus_scrofa.meme	M012_0.6	2:48953839-48954197	545	3.41001	tp	ENSSSCG00000029886	+
db/CISBP-RNA/Sus_scrofa.meme	M012_0.6	6:164161440-164162518	800	3.39423	tp	ENSSSCG00000003885	-
db/CISBP-RNA/Sus_scrofa.meme	M012_0.6	5:66091068-66092484	1409	3.3843	tp	ENSSSCG00000038694	-
db/CISBP-RNA/Sus_scrofa.meme	M012_0.6	2:70884463-70884649	1023	3.36834	tp	ENSSSCG00000013600	-
db/CISBP-RNA/Sus_scrofa.meme	M012_0.6	2:86325786-86326347	1038	3.36049	tp	ENSSSCG00000014098	-
db/CISBP-RNA/Sus_scrofa.meme	M012_0.6	3:73837344-73838548	168	3.355	tp	ENSSSCG00000008347	+
db/CISBP-RNA/Sus_scrofa.meme	M012_0.6	9:63777071-63777727	446	3.35225	tp	ENSSSCG00000023472	+
db/CISBP-RNA/Sus_scrofa.meme	M012_0.6	7:56179081-56179767	501	3.35067	tp	ENSSSCG00000027457	+
db/CISBP-RNA/Sus_scrofa.meme	M012_0.6	3:49626803-49627418	1241	3.34184	tp	ENSSSCG00000028020	-
db/CISBP-RNA/Sus_scrofa.meme	M012_0.6	2:143594489-143595594	329	3.34116	tp	ENSSSCG00000014394	+
db/CISBP-RNA/Sus_scrofa.meme	M012_0.6	16:47347844-47348377	539	3.33695	tp	ENSSSCG00000029326	+
db/CISBP-RNA/Sus_scrofa.meme	M012_0.6	9:130471375-130472726	349	3.33145	tp	ENSSSCG00000015588	+
db/CISBP-RNA/Sus_scrofa.meme	M012_0.6	1:96740583-96740812	844	3.33141	tp	ENSSSCG00000005768	-
db/CISBP-RNA/Sus_scrofa.meme	M012_0.6	3:97202993-97204686	671	3.32594	tp	ENSSSCG00000038549	+
db/CISBP-RNA/Sus_scrofa.meme	M012_0.6	13:50479276-50479965	981	3.32518	tp	ENSSSCG00000011506	-
db/CISBP-RNA/Sus_scrofa.meme	M012_0.6	12:21806155-21807163	681	3.31701	tp	ENSSSCG00000039137	+
db/CISBP-RNA/Sus_scrofa.meme	M012_0.6	2:108751842-108753274	674	3.31456	tp	ENSSSCG00000038779	+
db/CISBP-RNA/Sus_scrofa.meme	M012_0.6	9:64553131-64554860	513	3.30418	tp	ENSSSCG00000028035	+
db/CISBP-RNA/Sus_scrofa.meme	M012_0.6	17:38315449-38315757	145	3.29786	tp	ENSSSCG00000007286	+
db/CISBP-RNA/Sus_scrofa.meme	M012_0.6	9:249598-250284	332	3.29259	tp	ENSSSCG00000014579	+
db/CISBP-RNA/Sus_scrofa.meme	M012_0.6	7:65092985-65094515	37	3.29118	tp	ENSSSCG00000001959	+
db/CISBP-RNA/Sus_scrofa.meme	M012_0.6	6:159590986-159591158	1394	3.28321	tp	ENSSSCG00000038094	-
db/CISBP-RNA/Sus_scrofa.meme	M012_0.6	4:99351767-99352758	551	3.27974	tp	ENSSSCG00000031262	+
db/CISBP-RNA/Sus_scrofa.meme	M012_0.6	17:62062704-62062948	616	3.26302	tp	ENSSSCG00000035353	+
db/CISBP-RNA/Sus_scrofa.meme	M012_0.6	14:75092735-75095045	657	3.2591	tp	ENSSSCG00000037728	+
db/CISBP-RNA/Sus_scrofa.meme	M012_0.6	12:14579321-14580739	566	3.23984	tp	ENSSSCG00000032092	+
db/CISBP-RNA/Sus_scrofa.meme	M012_0.6	15:88616303-88616394	534	3.23267	tp	ENSSSCG00000028949	+
db/CISBP-RNA/Sus_scrofa.meme	M012_0.6	1:37008068-37008500	808	3.22149	tp	ENSSSCG00000004221	-
db/CISBP-RNA/Sus_scrofa.meme	M012_0.6	11:17870276-17872324	200	3.21779	tp	ENSSSCG00000009390	+
db/CISBP-RNA/Sus_scrofa.meme	M012_0.6	1:268238972-268239010	841	3.21556	tp	ENSSSCG00000005620	-
db/CISBP-RNA/Sus_scrofa.meme	M012_0.6	15:101360093-101360308	1090	3.21004	tp	ENSSSCG00000016077	-
db/CISBP-RNA/Sus_scrofa.meme	M012_0.6	13:136807928-136809672	266	3.19228	tp	ENSSSCG00000011867	+
db/CISBP-RNA/Sus_scrofa.meme	M012_0.6	3:96598036-96598259	900	3.17249	tp	ENSSSCG00000008453	-
db/CISBP-RNA/Sus_scrofa.meme	M012_0.6	9:45537368-45537620	1061	3.17247	tp	ENSSSCG00000015090	-
db/CISBP-RNA/Sus_scrofa.meme	M012_0.6	18:40482815-40483035	438	3.17112	tp	ENSSSCG00000022912	+
db/CISBP-RNA/Sus_scrofa.meme	M012_0.6	X:108332625-108334252	1213	3.16175	tp	ENSSSCG00000026301	-
db/CISBP-RNA/Sus_scrofa.meme	M012_0.6	2:140515247-140515702	1045	3.15942	tp	ENSSSCG00000014338	-
db/CISBP-RNA/Sus_scrofa.meme	M012_0.6	4:122234633-122237818	1424	3.14884	tp	ENSSSCG00000039854	-
db/CISBP-RNA/Sus_scrofa.meme	M012_0.6	6:85564070-85564868	537	3.13908	tp	ENSSSCG00000029097	+
db/CISBP-RNA/Sus_scrofa.meme	M012_0.6	9:115868156-115868892	434	3.11932	tp	ENSSSCG00000022742	+
db/CISBP-RNA/Sus_scrofa.meme	M012_0.6	X:83023900-83024398	1399	3.10685	tp	ENSSSCG00000038423	-
db/CISBP-RNA/Sus_scrofa.meme	M012_0.6	4:111234155-111339808	868	3.10553	tp	ENSSSCG00000006845	-
db/CISBP-RNA/Sus_scrofa.meme	M012_0.6	14:32006839-32007700	937	3.10259	tp	ENSSSCG00000009827	-
db/CISBP-RNA/Sus_scrofa.meme	M012_0.6	14:129443175-129445602	960	3.10206	tp	ENSSSCG00000010685	-
db/CISBP-RNA/Sus_scrofa.meme	M012_0.6	X:63430025-63430587	998	3.09731	tp	ENSSSCG00000012448	-
db/CISBP-RNA/Sus_scrofa.meme	M012_0.6	1:258054396-258054637	102	3.09037	tp	ENSSSCG00000005503	+
db/CISBP-RNA/Sus_scrofa.meme	M012_0.6	7:112167994-112171750	474	3.08738	tp	ENSSSCG00000025768	+
db/CISBP-RNA/Sus_scrofa.meme	M012_0.6	15:104947520-104948466	517	3.06619	tp	ENSSSCG00000028157	+
db/CISBP-RNA/Sus_scrofa.meme	M012_0.6	14:73090943-73092370	947	3.0659	tp	ENSSSCG00000010260	-
db/CISBP-RNA/Sus_scrofa.meme	M012_0.6	3:4084282-4087554	883	3.06433	tp	ENSSSCG00000007585	-
db/CISBP-RNA/Sus_scrofa.meme	M012_0.6	3:107387859-107390259	901	3.06337	tp	ENSSSCG00000008518	-
db/CISBP-RNA/Sus_scrofa.meme	M012_0.6	14:111647278-111648783	231	3.05388	tp	ENSSSCG00000010555	+
db/CISBP-RNA/Sus_scrofa.meme	M012_0.6	4:108914838-108915584	134	3.05229	tp	ENSSSCG00000006790	+
db/CISBP-RNA/Sus_scrofa.meme	M012_0.6	12:31695852-31696276	1124	3.04315	tp	ENSSSCG00000017605	-
db/CISBP-RNA/Sus_scrofa.meme	M012_0.6	6:161160291-161160713	799	3.0296	tp	ENSSSCG00000003876	-
db/CISBP-RNA/Sus_scrofa.meme	M012_0.6	X:42792920-42793055	644	3.02513	tp	ENSSSCG00000036747	+
db/CISBP-RNA/Sus_scrofa.meme	M012_0.6	8:121105007-121105587	194	3.01964	tp	ENSSSCG00000009182	+
db/CISBP-RNA/Sus_scrofa.meme	M012_0.6	6:27792030-27792557	706	3.01703	tp	ENSSSCG00000040749	+
db/CISBP-RNA/Sus_scrofa.meme	M012_0.6	1:235871075-235880095	836	3.01053	tp	ENSSSCG00000005303	-
db/CISBP-RNA/Sus_scrofa.meme	M012_0.6	1:126835567-126838151	820	3.00832	tp	ENSSSCG00000004687	-
db/CISBP-RNA/Sus_scrofa.meme	M012_0.6	1:262333534-262334300	1269	2.99564	tp	ENSSSCG00000030089	-
db/CISBP-RNA/Sus_scrofa.meme	M012_0.6	18:20069073-20069129	559	2.99358	tp	ENSSSCG00000031847	+
db/CISBP-RNA/Sus_scrofa.meme	M012_0.6	7:7652225-7654189	743	2.99319	tp	ENSSSCG00000001045	-
db/CISBP-RNA/Sus_scrofa.meme	M012_0.6	6:29312750-29315429	1208	2.9921	tp	ENSSSCG00000025953	-
db/CISBP-RNA/Sus_scrofa.meme	M012_0.6	X:114250187-114250430	287	2.9917	tp	ENSSSCG00000012711	+
db/CISBP-RNA/Sus_scrofa.meme	M012_0.6	1:217263227-217264314	834	2.98888	tp	ENSSSCG00000005219	-
db/CISBP-RNA/Sus_scrofa.meme	M012_0.6	14:60481492-60482597	1367	2.98312	tp	ENSSSCG00000036039	-
db/CISBP-RNA/Sus_scrofa.meme	M012_0.6	2:77551565-77552885	1014	2.9747	tp	ENSSSCG00000013421	-
db/CISBP-RNA/Sus_scrofa.meme	M012_0.6	1:189619856-189620430	832	2.9746	tp	ENSSSCG00000005087	-
db/CISBP-RNA/Sus_scrofa.meme	M012_0.6	7:117606401-117607573	567	2.96435	tp	ENSSSCG00000032134	+
db/CISBP-RNA/Sus_scrofa.meme	M012_0.6	5:28276094-28276277	7	2.96432	tp	ENSSSCG00000000462	+
db/CISBP-RNA/Sus_scrofa.meme	M012_0.6	2:80495435-80495794	704	2.96394	tp	ENSSSCG00000040706	+
db/CISBP-RNA/Sus_scrofa.meme	M012_0.6	13:26173452-26174509	246	2.96164	tp	ENSSSCG00000011284	+
db/CISBP-RNA/Sus_scrofa.meme	M012_0.6	14:31860663-31860904	936	2.96096	tp	ENSSSCG00000009823	-
db/CISBP-RNA/Sus_scrofa.meme	M012_0.6	1:104413656-104414183	615	2.94686	tp	ENSSSCG00000035243	+
db/CISBP-RNA/Sus_scrofa.meme	M012_0.6	13:1023947-1024502	243	2.94358	tp	ENSSSCG00000011179	+
db/CISBP-RNA/Sus_scrofa.meme	M012_0.6	2:119792264-119794570	1395	2.93692	tp	ENSSSCG00000038156	-
db/CISBP-RNA/Sus_scrofa.meme	M012_0.6	15:88332860-88333738	1087	2.92742	tp	ENSSSCG00000016018	-
db/CISBP-RNA/Sus_scrofa.meme	M012_0.6	4:88873769-88873846	855	2.92155	tp	ENSSSCG00000006350	-
db/CISBP-RNA/Sus_scrofa.meme	M012_0.6	13:160160209-160160389	1338	2.91726	tp	ENSSSCG00000034493	-
db/CISBP-RNA/Sus_scrofa.meme	M012_0.6	7:7456562-7456715	20	2.91623	tp	ENSSSCG00000001041	+
db/CISBP-RNA/Sus_scrofa.meme	M012_0.6	9:27035504-27035993	1057	2.91129	tp	ENSSSCG00000014961	-
db/CISBP-RNA/Sus_scrofa.meme	M012_0.6	15:104541043-104543785	362	2.9109	tp	ENSSSCG00000016094	+
db/CISBP-RNA/Sus_scrofa.meme	M012_0.6	1:184412507-184416364	98	2.90092	tp	ENSSSCG00000005054	+
db/CISBP-RNA/Sus_scrofa.meme	M012_0.6	17:14778560-14778711	871	2.89485	tp	ENSSSCG00000007046	-
db/CISBP-RNA/Sus_scrofa.meme	M012_0.6	8:71838786-71841192	915	2.89265	tp	ENSSSCG00000008980	-
db/CISBP-RNA/Sus_scrofa.meme	M012_0.6	8:47656272-47656395	913	2.87507	tp	ENSSSCG00000008878	-
db/CISBP-RNA/Sus_scrofa.meme	M012_0.6	1:158167642-158168332	826	2.85939	tp	ENSSSCG00000004894	-
db/CISBP-RNA/Sus_scrofa.meme	M012_0.6	15:54918275-54920081	1392	2.85892	tp	ENSSSCG00000038085	-
db/CISBP-RNA/Sus_scrofa.meme	M012_0.6	4:95572003-95572938	124	2.84726	tp	ENSSSCG00000006556	+
db/CISBP-RNA/Sus_scrofa.meme	M012_0.6	14:41468973-41470209	214	2.84086	tp	ENSSSCG00000009934	+
db/CISBP-RNA/Sus_scrofa.meme	M012_0.6	8:74630747-74630935	188	2.84012	tp	ENSSSCG00000008996	+
db/CISBP-RNA/Sus_scrofa.meme	M012_0.6	14:92296250-92297390	1324	2.83291	tp	ENSSSCG00000033323	-
db/CISBP-RNA/Sus_scrofa.meme	M012_0.6	14:85400604-85403098	227	2.8306	tp	ENSSSCG00000010345	+
db/CISBP-RNA/Sus_scrofa.meme	M012_0.6	9:90767016-90767928	1070	2.83044	tp	ENSSSCG00000015380	-
db/CISBP-RNA/Sus_scrofa.meme	M012_0.6	9:17414974-17416735	1053	2.82888	tp	ENSSSCG00000014903	-
db/CISBP-RNA/Sus_scrofa.meme	M012_0.6	18:5291535-5291661	1093	2.82842	tp	ENSSSCG00000016430	-
db/CISBP-RNA/Sus_scrofa.meme	M012_0.6	2:11216782-11216977	1148	2.81801	tp	ENSSSCG00000021812	-
db/CISBP-RNA/Sus_scrofa.meme	M012_0.6	4:98867172-98868953	614	2.81606	tp	ENSSSCG00000035209	+
db/CISBP-RNA/Sus_scrofa.meme	M012_0.6	17:26353438-26354074	873	2.80892	tp	ENSSSCG00000007088	-
db/CISBP-RNA/Sus_scrofa.meme	M012_0.6	1:120046955-120047221	819	2.8087	tp	ENSSSCG00000004630	-
db/CISBP-RNA/Sus_scrofa.meme	M012_0.6	5:77113494-77114378	736	2.80521	tp	ENSSSCG00000000808	-
db/CISBP-RNA/Sus_scrofa.meme	M012_0.6	6:129520405-129522646	1444	2.80241	tp	ENSSSCG00000040920	-
db/CISBP-RNA/Sus_scrofa.meme	M012_0.6	17:46123015-46125122	147	2.79762	tp	ENSSSCG00000007362	+
db/CISBP-RNA/Sus_scrofa.meme	M012_0.6	9:75246958-75248794	1069	2.78976	tp	ENSSSCG00000015334	-
db/CISBP-RNA/Sus_scrofa.meme	M012_0.6	6:108362521-108363866	542	2.78389	tp	ENSSSCG00000029518	+
db/CISBP-RNA/Sus_scrofa.meme	M012_0.6	11:15701376-15704367	1358	2.77875	tp	ENSSSCG00000035658	-
db/CISBP-RNA/Sus_scrofa.meme	M012_0.6	15:129071548-129071582	1149	2.77372	tp	ENSSSCG00000021968	-
db/CISBP-RNA/Sus_scrofa.meme	M012_0.6	13:24081516-24082519	649	2.74119	tp	ENSSSCG00000037236	+
db/CISBP-RNA/Sus_scrofa.meme	M012_0.6	12:50582634-50583209	1128	2.73966	tp	ENSSSCG00000017885	-
db/CISBP-RNA/Sus_scrofa.meme	M012_0.6	13:28890217-28891686	498	2.72462	tp	ENSSSCG00000027176	+
db/CISBP-RNA/Sus_scrofa.meme	M012_0.6	7:23520157-23520601	1282	2.71863	tp	ENSSSCG00000030903	-
db/CISBP-RNA/Sus_scrofa.meme	M012_0.6	15:113111433-113114346	1091	2.71705	tp	ENSSSCG00000016158	-
db/CISBP-RNA/Sus_scrofa.meme	M012_0.6	3:128880881-128882363	907	2.71019	tp	ENSSSCG00000008648	-
db/CISBP-RNA/Sus_scrofa.meme	M012_0.6	7:19489383-19490039	745	2.69916	tp	ENSSSCG00000001092	-
db/CISBP-RNA/Sus_scrofa.meme	M012_0.6	13:157261431-157261675	988	2.69545	tp	ENSSSCG00000011951	-
db/CISBP-RNA/Sus_scrofa.meme	M012_0.6	9:44532437-44534307	454	2.69327	tp	ENSSSCG00000024027	+
db/CISBP-RNA/Sus_scrofa.meme	M012_0.6	14:22771562-22771717	491	2.68739	tp	ENSSSCG00000026781	+
db/CISBP-RNA/Sus_scrofa.meme	M012_0.6	3:47838557-47838670	1252	2.68736	tp	ENSSSCG00000028691	-
db/CISBP-RNA/Sus_scrofa.meme	M012_0.6	16:41098147-41098971	1302	2.67461	tp	ENSSSCG00000031990	-
db/CISBP-RNA/Sus_scrofa.meme	M012_0.6	7:25045175-25045651	1204	2.67375	tp	ENSSSCG00000025593	-
db/CISBP-RNA/Sus_scrofa.meme	M012_0.6	10:30987132-30987948	435	2.66935	tp	ENSSSCG00000022760	+
db/CISBP-RNA/Sus_scrofa.meme	M012_0.6	3:122717000-122717350	909	2.66541	tp	ENSSSCG00000008664	-
db/CISBP-RNA/Sus_scrofa.meme	M012_0.6	5:15690997-15692942	543	2.65729	tp	ENSSSCG00000029652	+
db/CISBP-RNA/Sus_scrofa.meme	M012_0.6	X:62210317-62210705	280	2.65374	tp	ENSSSCG00000012440	+
db/CISBP-RNA/Sus_scrofa.meme	M012_0.6	6:51886286-51887119	633	2.64487	tp	ENSSSCG00000036317	+
db/CISBP-RNA/Sus_scrofa.meme	M012_0.6	X:52175608-52176283	1350	2.6383	tp	ENSSSCG00000035170	-
db/CISBP-RNA/Sus_scrofa.meme	M012_0.6	13:138880431-138880489	267	2.63767	tp	ENSSSCG00000011884	+
db/CISBP-RNA/Sus_scrofa.meme	M012_0.6	7:75169967-75171217	760	2.63541	tp	ENSSSCG00000002008	-
db/CISBP-RNA/Sus_scrofa.meme	M012_0.6	1:253190912-253191759	101	2.62179	tp	ENSSSCG00000005467	+
db/CISBP-RNA/Sus_scrofa.meme	M012_0.6	11:1298984-1300357	533	2.61836	tp	ENSSSCG00000028865	+
db/CISBP-RNA/Sus_scrofa.meme	M012_0.6	6:39366767-39368933	1227	2.61716	tp	ENSSSCG00000027085	-
db/CISBP-RNA/Sus_scrofa.meme	M012_0.6	7:26448581-26448762	752	2.61563	tp	ENSSSCG00000001484	-
db/CISBP-RNA/Sus_scrofa.meme	M012_0.6	7:80408339-80410694	495	2.61424	tp	ENSSSCG00000027051	+
db/CISBP-RNA/Sus_scrofa.meme	M012_0.6	12:44896940-44897276	1127	2.60974	tp	ENSSSCG00000017772	-
db/CISBP-RNA/Sus_scrofa.meme	M012_0.6	6:145199697-145200345	72	2.60612	tp	ENSSSCG00000003798	+
db/CISBP-RNA/Sus_scrofa.meme	M012_0.6	9:36857583-36857790	1059	2.58759	tp	ENSSSCG00000015009	-
db/CISBP-RNA/Sus_scrofa.meme	M012_0.6	17:62180066-62181104	598	2.57366	tp	ENSSSCG00000034173	+
db/CISBP-RNA/Sus_scrofa.meme	M012_0.6	7:65832372-65833529	38	2.56985	tp	ENSSSCG00000001963	+
db/CISBP-RNA/Sus_scrofa.meme	M012_0.6	8:74561554-74563645	457	2.56694	tp	ENSSSCG00000024314	+
db/CISBP-RNA/Sus_scrofa.meme	M012_0.6	3:72196786-72196888	484	2.56689	tp	ENSSSCG00000026446	+
db/CISBP-RNA/Sus_scrofa.meme	M012_0.6	14:110872818-110873900	229	2.56648	tp	ENSSSCG00000010540	+
db/CISBP-RNA/Sus_scrofa.meme	M012_0.6	9:20715013-20716647	1055	2.56348	tp	ENSSSCG00000014920	-
db/CISBP-RNA/Sus_scrofa.meme	M012_0.6	9:26154916-26160687	1407	2.56098	tp	ENSSSCG00000038682	-
db/CISBP-RNA/Sus_scrofa.meme	M012_0.6	11:45000742-45002068	1429	2.55942	tp	ENSSSCG00000040073	-
db/CISBP-RNA/Sus_scrofa.meme	M012_0.6	8:87700342-87702943	660	2.5526	tp	ENSSSCG00000037953	+
db/CISBP-RNA/Sus_scrofa.meme	M012_0.6	9:38399011-38400681	627	2.52385	tp	ENSSSCG00000035945	+
db/CISBP-RNA/Sus_scrofa.meme	M012_0.6	X:106039971-106040229	1001	2.52206	tp	ENSSSCG00000012649	-
db/CISBP-RNA/Sus_scrofa.meme	M012_0.6	4:90263602-90264368	1307	2.51633	tp	ENSSSCG00000032164	-
db/CISBP-RNA/Sus_scrofa.meme	M012_0.6	14:11336176-11336593	932	2.51521	tp	ENSSSCG00000009668	-
db/CISBP-RNA/Sus_scrofa.meme	M012_0.6	2:126531361-126532192	1286	2.51275	tp	ENSSSCG00000031128	-
db/CISBP-RNA/Sus_scrofa.meme	M012_0.6	13:45335182-45335787	980	2.51191	tp	ENSSSCG00000011491	-
db/CISBP-RNA/Sus_scrofa.meme	M012_0.6	15:137620481-137620580	507	2.50624	tp	ENSSSCG00000027723	+
db/CISBP-RNA/Sus_scrofa.meme	M012_0.6	6:52515211-52516701	433	2.50411	tp	ENSSSCG00000022545	+
db/CISBP-RNA/Sus_scrofa.meme	M012_0.6	6:144940703-144940797	1381	2.50112	tp	ENSSSCG00000037066	-
db/CISBP-RNA/Sus_scrofa.meme	M012_0.6	2:66114312-66114862	310	2.49786	tp	ENSSSCG00000013745	+
db/CISBP-RNA/Sus_scrofa.meme	M012_0.6	1:164524300-164526338	94	2.486	tp	ENSSSCG00000004946	+
db/CISBP-RNA/Sus_scrofa.meme	M012_0.6	9:82227615-82228946	575	2.48368	tp	ENSSSCG00000032709	+
db/CISBP-RNA/Sus_scrofa.meme	M012_0.6	4:84188999-84190172	854	2.47961	tp	ENSSSCG00000006319	-
db/CISBP-RNA/Sus_scrofa.meme	M012_0.6	13:59734196-59734423	983	2.47301	tp	ENSSSCG00000011530	-
db/CISBP-RNA/Sus_scrofa.meme	M012_0.6	10:33431296-33433695	967	2.47156	tp	ENSSSCG00000011000	-
db/CISBP-RNA/Sus_scrofa.meme	M012_0.6	2:116238535-116240067	1293	2.46988	tp	ENSSSCG00000031518	-
db/CISBP-RNA/Sus_scrofa.meme	M012_0.6	18:50562035-50563314	1101	2.46713	tp	ENSSSCG00000016737	-
db/CISBP-RNA/Sus_scrofa.meme	M012_0.6	1:119725031-119725144	818	2.45636	tp	ENSSSCG00000004624	-
db/CISBP-RNA/Sus_scrofa.meme	M012_0.6	6:93885464-93885950	792	2.45444	tp	ENSSSCG00000003642	-
db/CISBP-RNA/Sus_scrofa.meme	M012_0.6	1:207219115-207219454	833	2.45051	tp	ENSSSCG00000005184	-
db/CISBP-RNA/Sus_scrofa.meme	M012_0.6	6:65323753-65323808	417	2.44078	tp	ENSSSCG00000021436	+
db/CISBP-RNA/Sus_scrofa.meme	M012_0.6	1:21762398-21762892	79	2.44077	tp	ENSSSCG00000004133	+
db/CISBP-RNA/Sus_scrofa.meme	M012_0.6	X:13293260-13293285	992	2.43969	tp	ENSSSCG00000012149	-
db/CISBP-RNA/Sus_scrofa.meme	M012_0.6	1:127653857-127653878	821	2.43542	tp	ENSSSCG00000004695	-
db/CISBP-RNA/Sus_scrofa.meme	M012_0.6	12:20028112-20030094	1117	2.43434	tp	ENSSSCG00000017385	-
db/CISBP-RNA/Sus_scrofa.meme	M012_0.6	3:68874504-68876694	683	2.42922	tp	ENSSSCG00000039221	+
db/CISBP-RNA/Sus_scrofa.meme	M012_0.6	10:33050939-33051089	701	2.42486	tp	ENSSSCG00000040513	+
db/CISBP-RNA/Sus_scrofa.meme	M012_0.6	13:157298833-157298912	987	2.42217	tp	ENSSSCG00000011950	-
db/CISBP-RNA/Sus_scrofa.meme	M012_0.6	4:105844605-105845725	133	2.41779	tp	ENSSSCG00000006752	+
db/CISBP-RNA/Sus_scrofa.meme	M012_0.6	10:48883211-48883502	969	2.41425	tp	ENSSSCG00000011064	-
db/CISBP-RNA/Sus_scrofa.meme	M012_0.6	7:7807050-7808497	1181	2.40724	tp	ENSSSCG00000023956	-
db/CISBP-RNA/Sus_scrofa.meme	M012_0.6	9:121111362-121111809	419	2.40522	tp	ENSSSCG00000021464	+
db/CISBP-RNA/Sus_scrofa.meme	M012_0.6	2:33227973-33228125	1010	2.40179	tp	ENSSSCG00000013337	-
db/CISBP-RNA/Sus_scrofa.meme	M012_0.6	6:81728060-81733351	1369	2.38912	tp	ENSSSCG00000036293	-
db/CISBP-RNA/Sus_scrofa.meme	M012_0.6	6:47210157-47210561	58	2.38744	tp	ENSSSCG00000002954	+
db/CISBP-RNA/Sus_scrofa.meme	M012_0.6	13:27054797-27055616	247	2.38659	tp	ENSSSCG00000011297	+
db/CISBP-RNA/Sus_scrofa.meme	M012_0.6	2:142325334-142325361	328	2.38256	tp	ENSSSCG00000014367	+
db/CISBP-RNA/Sus_scrofa.meme	M012_0.6	9:4157292-4157695	1050	2.38082	tp	ENSSSCG00000014670	-
db/CISBP-RNA/Sus_scrofa.meme	M012_0.6	4:38665850-38666293	110	2.38069	tp	ENSSSCG00000006079	+
db/CISBP-RNA/Sus_scrofa.meme	M012_0.6	9:92000735-92000965	449	2.37204	tp	ENSSSCG00000023793	+
db/CISBP-RNA/Sus_scrofa.meme	M012_0.6	7:23634741-23645361	746	2.36852	tp	ENSSSCG00000001398	-
db/CISBP-RNA/Sus_scrofa.meme	M012_0.6	4:3025883-3025929	845	2.36535	tp	ENSSSCG00000005933	-
db/CISBP-RNA/Sus_scrofa.meme	M012_0.6	15:29705159-29706480	1077	2.35139	tp	ENSSSCG00000015729	-
db/CISBP-RNA/Sus_scrofa.meme	M012_0.6	8:33032553-33032811	652	2.35054	tp	ENSSSCG00000037305	+
db/CISBP-RNA/Sus_scrofa.meme	M012_0.6	2:74785907-74786645	1441	2.33978	tp	ENSSSCG00000040860	-
db/CISBP-RNA/Sus_scrofa.meme	M012_0.6	3:73451917-73452030	675	2.33737	tp	ENSSSCG00000038802	+
db/CISBP-RNA/Sus_scrofa.meme	M012_0.6	1:16202863-16203379	806	2.33235	tp	ENSSSCG00000004103	-
db/CISBP-RNA/Sus_scrofa.meme	M012_0.6	4:108896070-108896299	1388	2.33047	tp	ENSSSCG00000037772	-
db/CISBP-RNA/Sus_scrofa.meme	M012_0.6	16:27937919-27939447	1103	2.32986	tp	ENSSSCG00000016872	-
db/CISBP-RNA/Sus_scrofa.meme	M012_0.6	5:30488327-30489706	726	2.32971	tp	ENSSSCG00000000473	-
db/CISBP-RNA/Sus_scrofa.meme	M012_0.6	5:80353523-80353706	17	2.32782	tp	ENSSSCG00000000844	+
db/CISBP-RNA/Sus_scrofa.meme	M012_0.6	13:23944369-23944404	1182	2.32424	tp	ENSSSCG00000024024	-
db/CISBP-RNA/Sus_scrofa.meme	M012_0.6	3:18489080-18489099	610	2.31416	tp	ENSSSCG00000034927	+
db/CISBP-RNA/Sus_scrofa.meme	M012_0.6	7:47451817-47452694	756	2.31133	tp	ENSSSCG00000001755	-
db/CISBP-RNA/Sus_scrofa.meme	M012_0.6	8:117994879-117995213	428	2.30865	tp	ENSSSCG00000022282	+
db/CISBP-RNA/Sus_scrofa.meme	M012_0.6	4:71020469-71020544	655	2.3073	tp	ENSSSCG00000037637	+
db/CISBP-RNA/Sus_scrofa.meme	M012_0.6	11:21848942-21850622	1177	2.307	tp	ENSSSCG00000023738	-
db/CISBP-RNA/Sus_scrofa.meme	M012_0.6	12:547268-547334	379	2.30656	tp	ENSSSCG00000017133	+
db/CISBP-RNA/Sus_scrofa.meme	M012_0.6	2:69644009-69644587	1025	2.30333	tp	ENSSSCG00000013634	-
db/CISBP-RNA/Sus_scrofa.meme	M012_0.6	3:10973021-10973080	154	2.29804	tp	ENSSSCG00000007713	+
db/CISBP-RNA/Sus_scrofa.meme	M012_0.6	1:238534857-238536341	100	2.28939	tp	ENSSSCG00000005354	+
db/CISBP-RNA/Sus_scrofa.meme	M012_0.6	9:46238145-46239412	1370	2.28809	tp	ENSSSCG00000036296	-
db/CISBP-RNA/Sus_scrofa.meme	M012_0.6	2:136458781-136459253	1406	2.26717	tp	ENSSSCG00000038628	-
db/CISBP-RNA/Sus_scrofa.meme	M012_0.6	9:133183184-133184036	350	2.2668	tp	ENSSSCG00000015612	+
db/CISBP-RNA/Sus_scrofa.meme	M012_0.6	3:74153009-74153746	685	2.25344	tp	ENSSSCG00000039331	+
db/CISBP-RNA/Sus_scrofa.meme	M012_0.6	11:15766776-15767062	199	2.25228	tp	ENSSSCG00000009378	+
db/CISBP-RNA/Sus_scrofa.meme	M012_0.6	9:45714593-45716536	606	2.24861	tp	ENSSSCG00000034527	+
db/CISBP-RNA/Sus_scrofa.meme	M012_0.6	3:25293299-25295337	461	2.24523	tp	ENSSSCG00000024748	+
db/CISBP-RNA/Sus_scrofa.meme	M012_0.6	17:50923453-50923478	439	2.2266	tp	ENSSSCG00000022915	+
db/CISBP-RNA/Sus_scrofa.meme	M012_0.6	X:30584284-30585512	1185	2.22501	tp	ENSSSCG00000024132	-
db/CISBP-RNA/Sus_scrofa.meme	M012_0.6	4:30719488-30721101	558	2.22196	tp	ENSSSCG00000031728	+
db/CISBP-RNA/Sus_scrofa.meme	M012_0.6	12:5477650-5479547	381	2.22159	tp	ENSSSCG00000017198	+
db/CISBP-RNA/Sus_scrofa.meme	M012_0.6	7:98452451-98452775	43	2.21943	tp	ENSSSCG00000002383	+
db/CISBP-RNA/Sus_scrofa.meme	M012_0.6	1:269063152-269064452	104	2.21563	tp	ENSSSCG00000005656	+
db/CISBP-RNA/Sus_scrofa.meme	M012_0.6	14:105923719-105924535	954	2.20576	tp	ENSSSCG00000010486	-
db/CISBP-RNA/Sus_scrofa.meme	M012_0.6	14:51402740-51403993	220	2.20528	tp	ENSSSCG00000010132	+
db/CISBP-RNA/Sus_scrofa.meme	M012_0.6	14:82270941-82271222	226	2.20425	tp	ENSSSCG00000010340	+
db/CISBP-RNA/Sus_scrofa.meme	M012_0.6	12:20635359-20636050	570	2.20322	tp	ENSSSCG00000032467	+
db/CISBP-RNA/Sus_scrofa.meme	M012_0.6	12:48158148-48161766	514	2.20262	tp	ENSSSCG00000028078	+
db/CISBP-RNA/Sus_scrofa.meme	M012_0.6	15:81721643-81723014	1086	2.20072	tp	ENSSSCG00000015976	-
db/CISBP-RNA/Sus_scrofa.meme	M012_0.6	16:25799570-25800893	1325	2.19605	tp	ENSSSCG00000033326	-
db/CISBP-RNA/Sus_scrofa.meme	M012_0.6	1:163887985-163890318	569	2.19537	tp	ENSSSCG00000032312	+
db/CISBP-RNA/Sus_scrofa.meme	M012_0.6	2:84402280-84402956	319	2.19453	tp	ENSSSCG00000014080	+
db/CISBP-RNA/Sus_scrofa.meme	M012_0.6	12:6045431-6046763	383	2.18862	tp	ENSSSCG00000017208	+
db/CISBP-RNA/Sus_scrofa.meme	M012_0.6	15:37544231-37544675	1079	2.18853	tp	ENSSSCG00000015753	-
db/CISBP-RNA/Sus_scrofa.meme	M012_0.6	14:56125150-56127680	221	2.16817	tp	ENSSSCG00000010158	+
db/CISBP-RNA/Sus_scrofa.meme	M012_0.6	1:114256458-114258104	1278	2.16799	tp	ENSSSCG00000030605	-
db/CISBP-RNA/Sus_scrofa.meme	M012_0.6	9:60828061-60828378	515	2.16629	tp	ENSSSCG00000028123	+
db/CISBP-RNA/Sus_scrofa.meme	M012_0.6	9:53026408-53027303	463	2.15752	tp	ENSSSCG00000024913	+
db/CISBP-RNA/Sus_scrofa.meme	M012_0.6	1:131245340-131247693	91	2.15297	tp	ENSSSCG00000004785	+
db/CISBP-RNA/Sus_scrofa.meme	M012_0.6	14:92360549-92361973	1363	2.15162	tp	ENSSSCG00000035762	-
db/CISBP-RNA/Sus_scrofa.meme	M012_0.6	13:32699115-32699844	248	2.14944	tp	ENSSSCG00000011397	+
db/CISBP-RNA/Sus_scrofa.meme	M012_0.6	1:253895837-253895883	1320	2.14784	tp	ENSSSCG00000033177	-
db/CISBP-RNA/Sus_scrofa.meme	M012_0.6	1:27923630-27927476	80	2.14661	tp	ENSSSCG00000004164	+
db/CISBP-RNA/Sus_scrofa.meme	M012_0.6	6:29359590-29362439	605	2.14619	tp	ENSSSCG00000034521	+
db/CISBP-RNA/Sus_scrofa.meme	M012_0.6	8:52152651-52153716	914	2.13518	tp	ENSSSCG00000008888	-
db/CISBP-RNA/Sus_scrofa.meme	M012_0.6	9:74209831-74210396	343	2.12497	tp	ENSSSCG00000015326	+
db/CISBP-RNA/Sus_scrofa.meme	M012_0.6	3:93915245-93916407	1428	2.1241	tp	ENSSSCG00000039935	-
db/CISBP-RNA/Sus_scrofa.meme	M012_0.6	X:42620155-42620195	471	2.11146	tp	ENSSSCG00000025599	+
db/CISBP-RNA/Sus_scrofa.meme	M012_0.6	17:4933454-4934409	869	2.10948	tp	ENSSSCG00000006983	-
db/CISBP-RNA/Sus_scrofa.meme	M012_0.6	1:75441574-75443389	813	2.10865	tp	ENSSSCG00000004414	-
db/CISBP-RNA/Sus_scrofa.meme	M012_0.6	13:127712774-127714864	1443	2.10724	tp	ENSSSCG00000040904	-
db/CISBP-RNA/Sus_scrofa.meme	M012_0.6	13:91509448-91510970	1306	2.10716	tp	ENSSSCG00000032162	-
db/CISBP-RNA/Sus_scrofa.meme	M012_0.6	5:21503288-21504092	6	2.10552	tp	ENSSSCG00000000377	+
db/CISBP-RNA/Sus_scrofa.meme	M012_0.6	12:40068367-40068816	494	2.09712	tp	ENSSSCG00000026989	+
db/CISBP-RNA/Sus_scrofa.meme	M012_0.6	X:82538307-82540861	282	2.09708	tp	ENSSSCG00000012486	+
db/CISBP-RNA/Sus_scrofa.meme	M012_0.6	5:17829738-17830149	723	2.08925	tp	ENSSSCG00000000248	-
db/CISBP-RNA/Sus_scrofa.meme	M012_0.6	18:36578947-36580344	1099	2.0851	tp	ENSSSCG00000016653	-
db/CISBP-RNA/Sus_scrofa.meme	M012_0.6	8:86674350-86674682	483	2.08492	tp	ENSSSCG00000026360	+
db/CISBP-RNA/Sus_scrofa.meme	M012_0.6	7:64510820-64511281	36	2.08484	tp	ENSSSCG00000001952	+
db/CISBP-RNA/Sus_scrofa.meme	M012_0.6	X:83191148-83192687	696	2.08241	tp	ENSSSCG00000040281	+
db/CISBP-RNA/Sus_scrofa.meme	M012_0.6	2:57321772-57322426	658	2.0824	tp	ENSSSCG00000037835	+
db/CISBP-RNA/Sus_scrofa.meme	M012_0.6	6:94006894-94006915	66	2.08071	tp	ENSSSCG00000003645	+
db/CISBP-RNA/Sus_scrofa.meme	M012_0.6	16:34426654-34426834	1105	2.07954	tp	ENSSSCG00000016907	-
db/CISBP-RNA/Sus_scrofa.meme	M012_0.6	4:105786951-105789384	132	2.07581	tp	ENSSSCG00000006751	+
db/CISBP-RNA/Sus_scrofa.meme	M012_0.6	4:99657097-99657161	131	2.07339	tp	ENSSSCG00000006693	+
db/CISBP-RNA/Sus_scrofa.meme	M012_0.6	14:105343307-105345056	499	2.07182	tp	ENSSSCG00000027230	+
db/CISBP-RNA/Sus_scrofa.meme	M012_0.6	12:24315642-24316763	395	2.06466	tp	ENSSSCG00000017525	+
db/CISBP-RNA/Sus_scrofa.meme	M012_0.6	15:94023949-94025213	359	2.06048	tp	ENSSSCG00000016036	+
db/CISBP-RNA/Sus_scrofa.meme	M012_0.6	5:4199884-4200958	715	2.05748	tp	ENSSSCG00000000019	-
db/CISBP-RNA/Sus_scrofa.meme	M012_0.6	14:77782322-77782496	224	2.05558	tp	ENSSSCG00000010320	+
db/CISBP-RNA/Sus_scrofa.meme	M019_0.6	2:72483863-72483897	488	133.187	tp	ENSSSCG00000026695	+
db/CISBP-RNA/Sus_scrofa.meme	M019_0.6	2:12383958-12383986	695	46.5891	tp	ENSSSCG00000040088	+
db/CISBP-RNA/Sus_scrofa.meme	M019_0.6	7:75060685-75060738	1224	34.2263	tp	ENSSSCG00000026947	-
db/CISBP-RNA/Sus_scrofa.meme	M019_0.6	14:7403580-7403653	585	29.4528	tp	ENSSSCG00000033113	+
db/CISBP-RNA/Sus_scrofa.meme	M019_0.6	2:6474993-6475012	297	28.709	tp	ENSSSCG00000012974	+
db/CISBP-RNA/Sus_scrofa.meme	M019_0.6	10:14643339-14643391	237	24.7287	tp	ENSSSCG00000010861	+
db/CISBP-RNA/Sus_scrofa.meme	M019_0.6	6:78885269-78885290	787	24.0047	tp	ENSSSCG00000003505	-
db/CISBP-RNA/Sus_scrofa.meme	M019_0.6	9:46247283-46247655	1063	23.6625	tp	ENSSSCG00000015105	-
db/CISBP-RNA/Sus_scrofa.meme	M019_0.6	8:41492337-41492397	180	23.2986	tp	ENSSSCG00000008842	+
db/CISBP-RNA/Sus_scrofa.meme	M019_0.6	9:64037794-64037827	520	22.3246	tp	ENSSSCG00000028322	+
db/CISBP-RNA/Sus_scrofa.meme	M019_0.6	15:137620481-137620580	507	22.2684	tp	ENSSSCG00000027723	+
db/CISBP-RNA/Sus_scrofa.meme	M019_0.6	4:94080352-94080414	121	21.9717	tp	ENSSSCG00000006502	+
db/CISBP-RNA/Sus_scrofa.meme	M019_0.6	5:21707849-21707872	724	21.9126	tp	ENSSSCG00000000394	-
db/CISBP-RNA/Sus_scrofa.meme	M019_0.6	4:90263602-90264368	1307	20.1743	tp	ENSSSCG00000032164	-
db/CISBP-RNA/Sus_scrofa.meme	M019_0.6	13:2786678-2786702	973	20.0882	tp	ENSSSCG00000011192	-
db/CISBP-RNA/Sus_scrofa.meme	M019_0.6	12:44173605-44173626	402	19.0137	tp	ENSSSCG00000017754	+
db/CISBP-RNA/Sus_scrofa.meme	M019_0.6	3:59219557-59219608	1154	17.499	tp	ENSSSCG00000022300	-
db/CISBP-RNA/Sus_scrofa.meme	M019_0.6	14:112088443-112088472	422	17.0936	tp	ENSSSCG00000021798	+
db/CISBP-RNA/Sus_scrofa.meme	M019_0.6	X:34766047-34766076	468	16.6971	tp	ENSSSCG00000025447	+
db/CISBP-RNA/Sus_scrofa.meme	M019_0.6	1:37008068-37008500	808	16.1483	tp	ENSSSCG00000004221	-
db/CISBP-RNA/Sus_scrofa.meme	M019_0.6	6:51309825-51310532	406	15.6749	tp	ENSSSCG00000020657	+
db/CISBP-RNA/Sus_scrofa.meme	M019_0.6	14:105037347-105037471	953	14.6682	tp	ENSSSCG00000010479	-
db/CISBP-RNA/Sus_scrofa.meme	M019_0.6	14:75119880-75119901	564	14.2954	tp	ENSSSCG00000031888	+
db/CISBP-RNA/Sus_scrofa.meme	M019_0.6	3:8395228-8395247	1200	13.9177	tp	ENSSSCG00000025164	-
db/CISBP-RNA/Sus_scrofa.meme	M019_0.6	9:63895053-63895076	341	13.8522	tp	ENSSSCG00000015268	+
db/CISBP-RNA/Sus_scrofa.meme	M019_0.6	13:124438824-124438843	262	13.7128	tp	ENSSSCG00000011799	+
db/CISBP-RNA/Sus_scrofa.meme	M019_0.6	14:73055171-73055225	557	13.4304	tp	ENSSSCG00000031713	+
db/CISBP-RNA/Sus_scrofa.meme	M019_0.6	6:42669079-42669111	1167	12.7317	tp	ENSSSCG00000022948	-
db/CISBP-RNA/Sus_scrofa.meme	M019_0.6	5:62556582-62556602	705	12.5577	tp	ENSSSCG00000040743	+
db/CISBP-RNA/Sus_scrofa.meme	M019_0.6	6:51369870-51369908	59	12.4599	tp	ENSSSCG00000003089	+
db/CISBP-RNA/Sus_scrofa.meme	M019_0.6	13:33662217-33662247	580	12.431	tp	ENSSSCG00000032914	+
db/CISBP-RNA/Sus_scrofa.meme	M019_0.6	4:98260424-98260496	129	12.2149	tp	ENSSSCG00000006644	+
db/CISBP-RNA/Sus_scrofa.meme	M019_0.6	2:88506313-88506772	480	12.2101	tp	ENSSSCG00000026098	+
db/CISBP-RNA/Sus_scrofa.meme	M019_0.6	4:54836425-54836598	112	11.8481	tp	ENSSSCG00000006151	+
db/CISBP-RNA/Sus_scrofa.meme	M019_0.6	12:4776921-4776965	1258	10.3288	tp	ENSSSCG00000029343	-
db/CISBP-RNA/Sus_scrofa.meme	M019_0.6	7:38531906-38531941	753	10.1568	tp	ENSSSCG00000001679	-
db/CISBP-RNA/Sus_scrofa.meme	M019_0.6	18:1462819-1462857	1322	9.74767	tp	ENSSSCG00000033272	-
db/CISBP-RNA/Sus_scrofa.meme	M019_0.6	13:35348906-35348932	1142	9.74704	tp	ENSSSCG00000021408	-
db/CISBP-RNA/Sus_scrofa.meme	M019_0.6	7:75109998-75110025	40	9.66978	tp	ENSSSCG00000001999	+
db/CISBP-RNA/Sus_scrofa.meme	M019_0.6	4:123815101-123815460	1246	9.66259	tp	ENSSSCG00000028310	-
db/CISBP-RNA/Sus_scrofa.meme	M019_0.6	15:118296360-118296404	1163	9.65963	tp	ENSSSCG00000022758	-
db/CISBP-RNA/Sus_scrofa.meme	M019_0.6	2:135328529-135328710	327	9.60134	tp	ENSSSCG00000014292	+
db/CISBP-RNA/Sus_scrofa.meme	M019_0.6	10:30729295-30729316	238	9.33425	tp	ENSSSCG00000010960	+
db/CISBP-RNA/Sus_scrofa.meme	M019_0.6	1:269986390-269986704	1274	9.0259	tp	ENSSSCG00000030426	-
db/CISBP-RNA/Sus_scrofa.meme	M019_0.6	2:70884463-70884649	1023	9.0249	tp	ENSSSCG00000013600	-
db/CISBP-RNA/Sus_scrofa.meme	M019_0.6	3:69526966-69527097	897	8.96291	tp	ENSSSCG00000008303	-
db/CISBP-RNA/Sus_scrofa.meme	M019_0.6	15:101360093-101360308	1090	8.95844	tp	ENSSSCG00000016077	-
db/CISBP-RNA/Sus_scrofa.meme	M019_0.6	12:23059879-23062673	393	8.91693	tp	ENSSSCG00000017510	+
db/CISBP-RNA/Sus_scrofa.meme	M019_0.6	3:54943926-54944149	161	8.86002	tp	ENSSSCG00000008181	+
db/CISBP-RNA/Sus_scrofa.meme	M019_0.6	12:25881492-25881860	1331	8.80406	tp	ENSSSCG00000033731	-
db/CISBP-RNA/Sus_scrofa.meme	M019_0.6	12:24199568-24199601	577	8.74683	tp	ENSSSCG00000032782	+
db/CISBP-RNA/Sus_scrofa.meme	M019_0.6	12:21869103-21869205	392	8.60297	tp	ENSSSCG00000017466	+
db/CISBP-RNA/Sus_scrofa.meme	M019_0.6	6:81605886-81605912	444	8.39517	tp	ENSSSCG00000023191	+
db/CISBP-RNA/Sus_scrofa.meme	M019_0.6	14:46469463-46469630	942	8.38713	tp	ENSSSCG00000009978	-
db/CISBP-RNA/Sus_scrofa.meme	M019_0.6	2:11674299-11674348	300	8.32386	tp	ENSSSCG00000013117	+
db/CISBP-RNA/Sus_scrofa.meme	M019_0.6	2:151249795-151249884	1049	8.08705	tp	ENSSSCG00000014443	-
db/CISBP-RNA/Sus_scrofa.meme	M019_0.6	5:44381176-44381591	11	7.88279	tp	ENSSSCG00000000536	+
db/CISBP-RNA/Sus_scrofa.meme	M019_0.6	1:269081277-269081297	842	7.5713	tp	ENSSSCG00000005658	-
db/CISBP-RNA/Sus_scrofa.meme	M019_0.6	1:116490646-116491599	86	7.5318	tp	ENSSSCG00000004610	+
db/CISBP-RNA/Sus_scrofa.meme	M019_0.6	15:132450690-132451188	587	7.44142	tp	ENSSSCG00000033334	+
db/CISBP-RNA/Sus_scrofa.meme	M019_0.6	9:26187248-26187621	335	7.4362	tp	ENSSSCG00000014948	+
db/CISBP-RNA/Sus_scrofa.meme	M019_0.6	15:25379643-25379668	352	7.40027	tp	ENSSSCG00000015720	+
db/CISBP-RNA/Sus_scrofa.meme	M019_0.6	2:80574414-80575340	1035	7.3354	tp	ENSSSCG00000014039	-
db/CISBP-RNA/Sus_scrofa.meme	M019_0.6	4:8515766-8516293	107	7.14472	tp	ENSSSCG00000005951	+
db/CISBP-RNA/Sus_scrofa.meme	M019_0.6	14:51500256-51500419	667	7.00639	tp	ENSSSCG00000038308	+
db/CISBP-RNA/Sus_scrofa.meme	M019_0.6	15:120229895-120230975	363	6.98481	tp	ENSSSCG00000016184	+
db/CISBP-RNA/Sus_scrofa.meme	M019_0.6	2:70206163-70206193	1309	6.9654	tp	ENSSSCG00000032282	-
db/CISBP-RNA/Sus_scrofa.meme	M019_0.6	10:701294-701708	1303	6.84969	tp	ENSSSCG00000032055	-
db/CISBP-RNA/Sus_scrofa.meme	M019_0.6	5:9098647-9098695	720	6.7498	tp	ENSSSCG00000000091	-
db/CISBP-RNA/Sus_scrofa.meme	M019_0.6	7:64510820-64511281	36	6.72214	tp	ENSSSCG00000001952	+
db/CISBP-RNA/Sus_scrofa.meme	M019_0.6	5:74805632-74805857	735	6.62411	tp	ENSSSCG00000000800	-
db/CISBP-RNA/Sus_scrofa.meme	M019_0.6	14:15014147-15014403	1175	6.58143	tp	ENSSSCG00000023666	-
db/CISBP-RNA/Sus_scrofa.meme	M019_0.6	2:66251380-66251549	1411	6.55669	tp	ENSSSCG00000038776	-
db/CISBP-RNA/Sus_scrofa.meme	M019_0.6	13:70397012-70397186	255	6.38263	tp	ENSSSCG00000011602	+
db/CISBP-RNA/Sus_scrofa.meme	M019_0.6	5:57727664-57727984	13	6.3761	tp	ENSSSCG00000000607	+
db/CISBP-RNA/Sus_scrofa.meme	M019_0.6	14:135143246-135143303	234	6.36044	tp	ENSSSCG00000010743	+
db/CISBP-RNA/Sus_scrofa.meme	M019_0.6	2:74702942-74702961	1151	6.29617	tp	ENSSSCG00000022066	-
db/CISBP-RNA/Sus_scrofa.meme	M019_0.6	9:48372388-48372815	525	6.28784	tp	ENSSSCG00000028517	+
db/CISBP-RNA/Sus_scrofa.meme	M019_0.6	1:158269520-158270067	92	6.1402	tp	ENSSSCG00000004893	+
db/CISBP-RNA/Sus_scrofa.meme	M019_0.6	14:111234046-111234342	956	6.10396	tp	ENSSSCG00000010546	-
db/CISBP-RNA/Sus_scrofa.meme	M019_0.6	15:48572995-48573022	708	6.10231	tp	ENSSSCG00000040833	+
db/CISBP-RNA/Sus_scrofa.meme	M019_0.6	17:62180066-62181104	598	6.08247	tp	ENSSSCG00000034173	+
db/CISBP-RNA/Sus_scrofa.meme	M019_0.6	12:3759698-3761559	1327	6.07374	tp	ENSSSCG00000033636	-
db/CISBP-RNA/Sus_scrofa.meme	M019_0.6	6:58985768-58985809	654	6.02236	tp	ENSSSCG00000037426	+
db/CISBP-RNA/Sus_scrofa.meme	M019_0.6	13:40223009-40223186	979	5.9334	tp	ENSSSCG00000011477	-
db/CISBP-RNA/Sus_scrofa.meme	M019_0.6	13:66341623-66342396	254	5.82507	tp	ENSSSCG00000011567	+
db/CISBP-RNA/Sus_scrofa.meme	M019_0.6	2:4909450-4909855	295	5.81548	tp	ENSSSCG00000012893	+
db/CISBP-RNA/Sus_scrofa.meme	M019_0.6	14:105923719-105924535	954	5.75328	tp	ENSSSCG00000010486	-
db/CISBP-RNA/Sus_scrofa.meme	M019_0.6	2:142103555-142103605	1046	5.71586	tp	ENSSSCG00000014362	-
db/CISBP-RNA/Sus_scrofa.meme	M019_0.6	13:124646227-124646645	680	5.71467	tp	ENSSSCG00000039103	+
db/CISBP-RNA/Sus_scrofa.meme	M019_0.6	6:27792030-27792557	706	5.68672	tp	ENSSSCG00000040749	+
db/CISBP-RNA/Sus_scrofa.meme	M019_0.6	3:67604615-67604688	1137	5.61233	tp	ENSSSCG00000021007	-
db/CISBP-RNA/Sus_scrofa.meme	M019_0.6	6:50212928-50214714	777	5.53678	tp	ENSSSCG00000003047	-
db/CISBP-RNA/Sus_scrofa.meme	M019_0.6	12:60173264-60173335	1434	5.51208	tp	ENSSSCG00000040457	-
db/CISBP-RNA/Sus_scrofa.meme	M019_0.6	5:7258012-7258036	717	5.40899	tp	ENSSSCG00000000066	-
db/CISBP-RNA/Sus_scrofa.meme	M019_0.6	6:3152207-3152284	541	5.3643	tp	ENSSSCG00000029403	+
db/CISBP-RNA/Sus_scrofa.meme	M019_0.6	4:108914838-108915584	134	5.32746	tp	ENSSSCG00000006790	+
db/CISBP-RNA/Sus_scrofa.meme	M019_0.6	18:18761190-18761613	367	5.3198	tp	ENSSSCG00000016565	+
db/CISBP-RNA/Sus_scrofa.meme	M019_0.6	7:36846882-36846992	27	5.23091	tp	ENSSSCG00000001620	+
db/CISBP-RNA/Sus_scrofa.meme	M019_0.6	17:34808280-34808732	1425	5.20192	tp	ENSSSCG00000039862	-
db/CISBP-RNA/Sus_scrofa.meme	M019_0.6	9:60828061-60828378	515	5.15637	tp	ENSSSCG00000028123	+
db/CISBP-RNA/Sus_scrofa.meme	M019_0.6	8:117994879-117995213	428	5.13473	tp	ENSSSCG00000022282	+
db/CISBP-RNA/Sus_scrofa.meme	M019_0.6	3:8839357-8839415	602	5.11956	tp	ENSSSCG00000034347	+
db/CISBP-RNA/Sus_scrofa.meme	M019_0.6	X:30584284-30585512	1185	5.09129	tp	ENSSSCG00000024132	-
db/CISBP-RNA/Sus_scrofa.meme	M019_0.6	6:51010318-51012651	1243	5.08454	tp	ENSSSCG00000028218	-
db/CISBP-RNA/Sus_scrofa.meme	M019_0.6	6:159868328-159868726	75	5.0552	tp	ENSSSCG00000003862	+
db/CISBP-RNA/Sus_scrofa.meme	M019_0.6	13:121222460-121222952	458	5.01022	tp	ENSSSCG00000024393	+
db/CISBP-RNA/Sus_scrofa.meme	M019_0.6	1:29753600-29753620	418	5.0085	tp	ENSSSCG00000021443	+
db/CISBP-RNA/Sus_scrofa.meme	M019_0.6	14:11336176-11336593	932	4.93	tp	ENSSSCG00000009668	-
db/CISBP-RNA/Sus_scrofa.meme	M019_0.6	6:54618975-54619620	1255	4.91743	tp	ENSSSCG00000029154	-
db/CISBP-RNA/Sus_scrofa.meme	M019_0.6	7:39250450-39250471	30	4.90297	tp	ENSSSCG00000001701	+
db/CISBP-RNA/Sus_scrofa.meme	M019_0.6	7:100402831-100404113	44	4.88882	tp	ENSSSCG00000002396	+
db/CISBP-RNA/Sus_scrofa.meme	M019_0.6	12:25441565-25442371	1221	4.86574	tp	ENSSSCG00000026701	-
db/CISBP-RNA/Sus_scrofa.meme	M019_0.6	9:44567335-44567375	337	4.86372	tp	ENSSSCG00000015073	+
db/CISBP-RNA/Sus_scrofa.meme	M019_0.6	14:113843783-113844301	672	4.84301	tp	ENSSSCG00000038633	+
db/CISBP-RNA/Sus_scrofa.meme	M019_0.6	3:25357947-25359529	889	4.83313	tp	ENSSSCG00000007858	-
db/CISBP-RNA/Sus_scrofa.meme	M019_0.6	2:154691-154723	331	4.80836	tp	ENSSSCG00000014565	+
db/CISBP-RNA/Sus_scrofa.meme	M019_0.6	17:62889212-62889290	1344	4.76215	tp	ENSSSCG00000034841	-
db/CISBP-RNA/Sus_scrofa.meme	M019_0.6	17:39520207-39521190	146	4.73033	tp	ENSSSCG00000007315	+
db/CISBP-RNA/Sus_scrofa.meme	M019_0.6	18:6381398-6381637	1334	4.70038	tp	ENSSSCG00000033909	-
db/CISBP-RNA/Sus_scrofa.meme	M019_0.6	4:28192774-28193633	1400	4.68017	tp	ENSSSCG00000038444	-
db/CISBP-RNA/Sus_scrofa.meme	M019_0.6	1:186381487-186381704	831	4.56879	tp	ENSSSCG00000005066	-
db/CISBP-RNA/Sus_scrofa.meme	M019_0.6	13:197192954-197193260	447	4.53399	tp	ENSSSCG00000023674	+
db/CISBP-RNA/Sus_scrofa.meme	M019_0.6	8:115436460-115437455	1186	4.48528	tp	ENSSSCG00000024168	-
db/CISBP-RNA/Sus_scrofa.meme	M019_0.6	4:85057187-85057645	119	4.477	tp	ENSSSCG00000006324	+
db/CISBP-RNA/Sus_scrofa.meme	M019_0.6	10:24925407-24926172	965	4.46582	tp	ENSSSCG00000010929	-
db/CISBP-RNA/Sus_scrofa.meme	M019_0.6	4:97272506-97273357	127	4.45452	tp	ENSSSCG00000006612	+
db/CISBP-RNA/Sus_scrofa.meme	M019_0.6	8:39127157-39129447	912	4.43521	tp	ENSSSCG00000008833	-
db/CISBP-RNA/Sus_scrofa.meme	M019_0.6	13:26173452-26174509	246	4.39359	tp	ENSSSCG00000011284	+
db/CISBP-RNA/Sus_scrofa.meme	M019_0.6	7:36377637-36378736	629	4.38184	tp	ENSSSCG00000036018	+
db/CISBP-RNA/Sus_scrofa.meme	M019_0.6	13:122112729-122113154	532	4.34739	tp	ENSSSCG00000028856	+
db/CISBP-RNA/Sus_scrofa.meme	M019_0.6	4:34033944-34034261	847	4.3176	tp	ENSSSCG00000006054	-
db/CISBP-RNA/Sus_scrofa.meme	M019_0.6	18:51919850-51920366	690	4.3113	tp	ENSSSCG00000039582	+
db/CISBP-RNA/Sus_scrofa.meme	M019_0.6	6:152496494-152496593	73	4.3066	tp	ENSSSCG00000003825	+
db/CISBP-RNA/Sus_scrofa.meme	M019_0.6	13:12691746-12692139	244	4.29865	tp	ENSSSCG00000011215	+
db/CISBP-RNA/Sus_scrofa.meme	M019_0.6	13:24698667-24699361	245	4.29741	tp	ENSSSCG00000011272	+
db/CISBP-RNA/Sus_scrofa.meme	M019_0.6	18:45411008-45411508	535	4.22193	tp	ENSSSCG00000028997	+
db/CISBP-RNA/Sus_scrofa.meme	M019_0.6	4:95572003-95572938	124	4.18793	tp	ENSSSCG00000006556	+
db/CISBP-RNA/Sus_scrofa.meme	M019_0.6	14:110872818-110873900	229	4.16828	tp	ENSSSCG00000010540	+
db/CISBP-RNA/Sus_scrofa.meme	M019_0.6	12:20870458-20870477	607	4.155	tp	ENSSSCG00000034779	+
db/CISBP-RNA/Sus_scrofa.meme	M019_0.6	13:204831804-204831957	270	4.13525	tp	ENSSSCG00000012076	+
db/CISBP-RNA/Sus_scrofa.meme	M019_0.6	X:91650053-91650204	285	4.13358	tp	ENSSSCG00000012586	+
db/CISBP-RNA/Sus_scrofa.meme	M019_0.6	12:20171684-20171705	1368	4.13325	tp	ENSSSCG00000036106	-
db/CISBP-RNA/Sus_scrofa.meme	M019_0.6	17:46904841-46906987	1420	4.13169	tp	ENSSSCG00000039591	-
db/CISBP-RNA/Sus_scrofa.meme	M019_0.6	7:115810120-115810820	48	4.11328	tp	ENSSSCG00000002481	+
db/CISBP-RNA/Sus_scrofa.meme	M019_0.6	1:270586336-270586358	105	4.06049	tp	ENSSSCG00000005701	+
db/CISBP-RNA/Sus_scrofa.meme	M019_0.6	3:58919416-58919551	163	4.03748	tp	ENSSSCG00000008227	+
db/CISBP-RNA/Sus_scrofa.meme	M019_0.6	4:30719488-30721101	558	4.03021	tp	ENSSSCG00000031728	+
db/CISBP-RNA/Sus_scrofa.meme	M019_0.6	11:13225188-13225820	926	4.01843	tp	ENSSSCG00000009361	-
db/CISBP-RNA/Sus_scrofa.meme	M019_0.6	18:10271058-10271224	1096	3.97785	tp	ENSSSCG00000016509	-
db/CISBP-RNA/Sus_scrofa.meme	M019_0.6	15:31978690-31979050	622	3.88158	tp	ENSSSCG00000035628	+
db/CISBP-RNA/Sus_scrofa.meme	M019_0.6	17:47692209-47692459	149	3.87744	tp	ENSSSCG00000007395	+
db/CISBP-RNA/Sus_scrofa.meme	M019_0.6	5:4873144-4874346	716	3.86946	tp	ENSSSCG00000000025	-
db/CISBP-RNA/Sus_scrofa.meme	M019_0.6	2:9076550-9077060	1398	3.86652	tp	ENSSSCG00000038370	-
db/CISBP-RNA/Sus_scrofa.meme	M019_0.6	3:74153009-74153746	685	3.86269	tp	ENSSSCG00000039331	+
db/CISBP-RNA/Sus_scrofa.meme	M019_0.6	3:55233526-55235752	162	3.84014	tp	ENSSSCG00000008186	+
db/CISBP-RNA/Sus_scrofa.meme	M019_0.6	6:108362521-108363866	542	3.83326	tp	ENSSSCG00000029518	+
db/CISBP-RNA/Sus_scrofa.meme	M019_0.6	7:92490016-92490990	1245	3.79868	tp	ENSSSCG00000028304	-
db/CISBP-RNA/Sus_scrofa.meme	M019_0.6	17:37549972-37551379	1219	3.76203	tp	ENSSSCG00000026617	-
db/CISBP-RNA/Sus_scrofa.meme	M019_0.6	6:49110811-49158198	776	3.7614	tp	ENSSSCG00000003006	-
db/CISBP-RNA/Sus_scrofa.meme	M019_0.6	14:30491863-30491956	512	3.72239	tp	ENSSSCG00000028005	+
db/CISBP-RNA/Sus_scrofa.meme	M019_0.6	18:36578947-36580344	1099	3.71852	tp	ENSSSCG00000016653	-
db/CISBP-RNA/Sus_scrofa.meme	M019_0.6	17:40378839-40378858	518	3.71795	tp	ENSSSCG00000028227	+
db/CISBP-RNA/Sus_scrofa.meme	M019_0.6	8:121105007-121105587	194	3.71072	tp	ENSSSCG00000009182	+
db/CISBP-RNA/Sus_scrofa.meme	M019_0.6	6:72230623-72231003	427	3.69444	tp	ENSSSCG00000022208	+
db/CISBP-RNA/Sus_scrofa.meme	M019_0.6	5:23039103-23039160	1196	3.68595	tp	ENSSSCG00000025092	-
db/CISBP-RNA/Sus_scrofa.meme	M019_0.6	6:60686398-60687237	1305	3.64214	tp	ENSSSCG00000032086	-
db/CISBP-RNA/Sus_scrofa.meme	M019_0.6	13:150630520-150631871	1180	3.63936	tp	ENSSSCG00000023842	-
db/CISBP-RNA/Sus_scrofa.meme	M019_0.6	5:4199884-4200958	715	3.61595	tp	ENSSSCG00000000019	-
db/CISBP-RNA/Sus_scrofa.meme	M019_0.6	6:55245407-55245453	62	3.61336	tp	ENSSSCG00000003211	+
db/CISBP-RNA/Sus_scrofa.meme	M019_0.6	9:53358533-53358552	1065	3.61034	tp	ENSSSCG00000015227	-
db/CISBP-RNA/Sus_scrofa.meme	M019_0.6	4:109203481-109204086	492	3.6049	tp	ENSSSCG00000026922	+
db/CISBP-RNA/Sus_scrofa.meme	M019_0.6	6:14986700-14988286	1201	3.60287	tp	ENSSSCG00000025218	-
db/CISBP-RNA/Sus_scrofa.meme	M019_0.6	4:127376023-127376848	138	3.59745	tp	ENSSSCG00000006919	+
db/CISBP-RNA/Sus_scrofa.meme	M019_0.6	3:73837344-73838548	168	3.59487	tp	ENSSSCG00000008347	+
db/CISBP-RNA/Sus_scrofa.meme	M019_0.6	X:123921298-123921934	288	3.58851	tp	ENSSSCG00000012758	+
db/CISBP-RNA/Sus_scrofa.meme	M019_0.6	4:89230718-89232021	856	3.57226	tp	ENSSSCG00000006354	-
db/CISBP-RNA/Sus_scrofa.meme	M019_0.6	13:50479276-50479965	981	3.56235	tp	ENSSSCG00000011506	-
db/CISBP-RNA/Sus_scrofa.meme	M019_0.6	2:151663185-151663787	1170	3.55851	tp	ENSSSCG00000023231	-
db/CISBP-RNA/Sus_scrofa.meme	M019_0.6	9:124130579-124131335	429	3.55469	tp	ENSSSCG00000022292	+
db/CISBP-RNA/Sus_scrofa.meme	M019_0.6	3:112263918-112264364	1403	3.5505	tp	ENSSSCG00000038543	-
db/CISBP-RNA/Sus_scrofa.meme	M019_0.6	12:15446510-15447092	387	3.5404	tp	ENSSSCG00000017297	+
db/CISBP-RNA/Sus_scrofa.meme	M019_0.6	18:40636397-40637085	432	3.54035	tp	ENSSSCG00000022464	+
db/CISBP-RNA/Sus_scrofa.meme	M019_0.6	13:206074945-206074969	1168	3.52256	tp	ENSSSCG00000023078	-
db/CISBP-RNA/Sus_scrofa.meme	M019_0.6	15:129071548-129071582	1149	3.52237	tp	ENSSSCG00000021968	-
db/CISBP-RNA/Sus_scrofa.meme	M019_0.6	1:139828791-139828833	823	3.5142	tp	ENSSSCG00000004826	-
db/CISBP-RNA/Sus_scrofa.meme	M019_0.6	15:15978357-15978574	621	3.50927	tp	ENSSSCG00000035564	+
db/CISBP-RNA/Sus_scrofa.meme	M019_0.6	12:25367835-25368263	1445	3.50125	tp	ENSSSCG00000040942	-
db/CISBP-RNA/Sus_scrofa.meme	M019_0.6	8:33032553-33032811	652	3.49703	tp	ENSSSCG00000037305	+
db/CISBP-RNA/Sus_scrofa.meme	M019_0.6	17:51674106-51675156	1231	3.4948	tp	ENSSSCG00000027287	-
db/CISBP-RNA/Sus_scrofa.meme	M019_0.6	AEMK02000697.1:138240-138648	1083	3.49255	tp	ENSSSCG00000015833	-
db/CISBP-RNA/Sus_scrofa.meme	M019_0.6	9:75246958-75248794	1069	3.49043	tp	ENSSSCG00000015334	-
db/CISBP-RNA/Sus_scrofa.meme	M019_0.6	7:48075270-48075794	32	3.48745	tp	ENSSSCG00000001769	+
db/CISBP-RNA/Sus_scrofa.meme	M019_0.6	17:41389238-41392083	485	3.46398	tp	ENSSSCG00000026605	+
db/CISBP-RNA/Sus_scrofa.meme	M019_0.6	15:59494626-59495722	684	3.46251	tp	ENSSSCG00000039230	+
db/CISBP-RNA/Sus_scrofa.meme	M019_0.6	17:10643087-10643837	408	3.45233	tp	ENSSSCG00000020715	+
db/CISBP-RNA/Sus_scrofa.meme	M019_0.6	4:109140489-109142240	473	3.44093	tp	ENSSSCG00000025704	+
db/CISBP-RNA/Sus_scrofa.meme	M019_0.6	14:41746499-41746893	940	3.41675	tp	ENSSSCG00000009938	-
db/CISBP-RNA/Sus_scrofa.meme	M019_0.6	17:14422630-14422990	870	3.40718	tp	ENSSSCG00000007043	-
db/CISBP-RNA/Sus_scrofa.meme	M019_0.6	13:124556167-124557955	264	3.40613	tp	ENSSSCG00000011802	+
db/CISBP-RNA/Sus_scrofa.meme	M019_0.6	11:21932902-21933193	711	3.39018	tp	ENSSSCG00000040929	+
db/CISBP-RNA/Sus_scrofa.meme	M019_0.6	15:29705159-29706480	1077	3.38736	tp	ENSSSCG00000015729	-
db/CISBP-RNA/Sus_scrofa.meme	M019_0.6	2:71245836-71246024	309	3.38135	tp	ENSSSCG00000013592	+
db/CISBP-RNA/Sus_scrofa.meme	M019_0.6	6:55505362-55505687	646	3.37756	tp	ENSSSCG00000036814	+
db/CISBP-RNA/Sus_scrofa.meme	M019_0.6	2:57262261-57262933	623	3.37682	tp	ENSSSCG00000035650	+
db/CISBP-RNA/Sus_scrofa.meme	M019_0.6	13:89592178-89592919	1317	3.37615	tp	ENSSSCG00000033018	-
db/CISBP-RNA/Sus_scrofa.meme	M019_0.6	3:10973021-10973080	154	3.35988	tp	ENSSSCG00000007713	+
db/CISBP-RNA/Sus_scrofa.meme	M019_0.6	5:11277375-11277630	2	3.34062	tp	ENSSSCG00000000144	+
db/CISBP-RNA/Sus_scrofa.meme	M019_0.6	15:88616303-88616394	534	3.32463	tp	ENSSSCG00000028949	+
db/CISBP-RNA/Sus_scrofa.meme	M019_0.6	13:122103402-122104026	459	3.31037	tp	ENSSSCG00000024437	+
db/CISBP-RNA/Sus_scrofa.meme	M019_0.6	14:132713809-132715348	233	3.30227	tp	ENSSSCG00000010726	+
db/CISBP-RNA/Sus_scrofa.meme	M019_0.6	14:21249129-21249312	1267	3.29936	tp	ENSSSCG00000030058	-
db/CISBP-RNA/Sus_scrofa.meme	M019_0.6	4:108896070-108896299	1388	3.29171	tp	ENSSSCG00000037772	-
db/CISBP-RNA/Sus_scrofa.meme	M019_0.6	13:72254467-72255214	986	3.28697	tp	ENSSSCG00000011621	-
db/CISBP-RNA/Sus_scrofa.meme	M019_0.6	1:262333534-262334300	1269	3.27558	tp	ENSSSCG00000030089	-
db/CISBP-RNA/Sus_scrofa.meme	M019_0.6	9:123751557-123753248	1073	3.26449	tp	ENSSSCG00000015545	-
db/CISBP-RNA/Sus_scrofa.meme	M019_0.6	6:164718144-164718444	801	3.25935	tp	ENSSSCG00000003894	-
db/CISBP-RNA/Sus_scrofa.meme	M019_0.6	2:85656799-85659128	617	3.25864	tp	ENSSSCG00000035355	+
db/CISBP-RNA/Sus_scrofa.meme	M019_0.6	13:199606596-199606792	407	3.25474	tp	ENSSSCG00000020706	+
db/CISBP-RNA/Sus_scrofa.meme	M019_0.6	12:1322523-1323217	521	3.24004	tp	ENSSSCG00000028355	+
db/CISBP-RNA/Sus_scrofa.meme	M019_0.6	13:3391822-3393119	974	3.23709	tp	ENSSSCG00000011196	-
db/CISBP-RNA/Sus_scrofa.meme	M019_0.6	2:129664495-129664514	1040	3.22142	tp	ENSSSCG00000014247	-
db/CISBP-RNA/Sus_scrofa.meme	M019_0.6	7:65832372-65833529	38	3.21842	tp	ENSSSCG00000001963	+
db/CISBP-RNA/Sus_scrofa.meme	M019_0.6	1:183415993-183416152	830	3.21111	tp	ENSSSCG00000005045	-
db/CISBP-RNA/Sus_scrofa.meme	M019_0.6	2:627889-628086	292	3.20754	tp	ENSSSCG00000012836	+
db/CISBP-RNA/Sus_scrofa.meme	M019_0.6	17:19340975-19341182	872	3.19735	tp	ENSSSCG00000007064	-
db/CISBP-RNA/Sus_scrofa.meme	M019_0.6	9:64553131-64554860	513	3.19539	tp	ENSSSCG00000028035	+
db/CISBP-RNA/Sus_scrofa.meme	M019_0.6	7:93400041-93401801	763	3.18882	tp	ENSSSCG00000002313	-
db/CISBP-RNA/Sus_scrofa.meme	M019_0.6	13:108790435-108790579	625	3.18038	tp	ENSSSCG00000035883	+
db/CISBP-RNA/Sus_scrofa.meme	M019_0.6	7:75169967-75171217	760	3.16632	tp	ENSSSCG00000002008	-
db/CISBP-RNA/Sus_scrofa.meme	M019_0.6	4:99332410-99332644	618	3.15334	tp	ENSSSCG00000035429	+
db/CISBP-RNA/Sus_scrofa.meme	M019_0.6	8:52152651-52153716	914	3.14879	tp	ENSSSCG00000008888	-
db/CISBP-RNA/Sus_scrofa.meme	M019_0.6	4:98178972-98180569	562	3.14662	tp	ENSSSCG00000031881	+
db/CISBP-RNA/Sus_scrofa.meme	M019_0.6	3:51523834-51524036	673	3.13912	tp	ENSSSCG00000038714	+
db/CISBP-RNA/Sus_scrofa.meme	M019_0.6	7:19489383-19490039	745	3.13032	tp	ENSSSCG00000001092	-
db/CISBP-RNA/Sus_scrofa.meme	M019_0.6	7:2992007-2993042	741	3.12921	tp	ENSSSCG00000000998	-
db/CISBP-RNA/Sus_scrofa.meme	M019_0.6	7:27103649-27106085	24	3.12853	tp	ENSSSCG00000001487	+
db/CISBP-RNA/Sus_scrofa.meme	M019_0.6	14:31206912-31207135	1389	3.12461	tp	ENSSSCG00000037811	-
db/CISBP-RNA/Sus_scrofa.meme	M019_0.6	6:89088128-89088545	1273	3.11915	tp	ENSSSCG00000030369	-
db/CISBP-RNA/Sus_scrofa.meme	M019_0.6	13:207493658-207494046	1289	3.10904	tp	ENSSSCG00000031249	-
db/CISBP-RNA/Sus_scrofa.meme	M019_0.6	2:74511462-74511577	1020	3.10459	tp	ENSSSCG00000013499	-
db/CISBP-RNA/Sus_scrofa.meme	M019_0.6	4:69014040-69015754	115	3.09597	tp	ENSSSCG00000006220	+
db/CISBP-RNA/Sus_scrofa.meme	M019_0.6	14:59551932-59552280	222	3.06046	tp	ENSSSCG00000010181	+
db/CISBP-RNA/Sus_scrofa.meme	M019_0.6	15:47609273-47611800	527	3.05235	tp	ENSSSCG00000028592	+
db/CISBP-RNA/Sus_scrofa.meme	M019_0.6	1:130894159-130895548	822	3.05129	tp	ENSSSCG00000004774	-
db/CISBP-RNA/Sus_scrofa.meme	M019_0.6	6:85278152-85278486	1413	3.05003	tp	ENSSSCG00000038907	-
db/CISBP-RNA/Sus_scrofa.meme	M019_0.6	9:44177684-44178407	1060	3.04242	tp	ENSSSCG00000015067	-
db/CISBP-RNA/Sus_scrofa.meme	M019_0.6	2:77551565-77552885	1014	3.04206	tp	ENSSSCG00000013421	-
db/CISBP-RNA/Sus_scrofa.meme	M019_0.6	8:69663127-69663148	183	3.02991	tp	ENSSSCG00000008948	+
db/CISBP-RNA/Sus_scrofa.meme	M019_0.6	1:169700407-169700491	95	3.01585	tp	ENSSSCG00000004985	+
db/CISBP-RNA/Sus_scrofa.meme	M019_0.6	4:71020469-71020544	655	2.99067	tp	ENSSSCG00000037637	+
db/CISBP-RNA/Sus_scrofa.meme	M019_0.6	15:48384057-48385899	611	2.95073	tp	ENSSSCG00000034942	+
db/CISBP-RNA/Sus_scrofa.meme	M019_0.6	6:119128244-119128812	68	2.94706	tp	ENSSSCG00000003741	+
db/CISBP-RNA/Sus_scrofa.meme	M019_0.6	6:64311745-64312477	1237	2.93692	tp	ENSSSCG00000027916	-
db/CISBP-RNA/Sus_scrofa.meme	M019_0.6	14:73054670-73055228	946	2.93358	tp	ENSSSCG00000010258	-
db/CISBP-RNA/Sus_scrofa.meme	M019_0.6	1:92500299-92500409	416	2.92932	tp	ENSSSCG00000021383	+
db/CISBP-RNA/Sus_scrofa.meme	M019_0.6	7:115535557-115536039	769	2.92764	tp	ENSSSCG00000002475	-
db/CISBP-RNA/Sus_scrofa.meme	M019_0.6	12:6366666-6367543	384	2.92311	tp	ENSSSCG00000017226	+
db/CISBP-RNA/Sus_scrofa.meme	M019_0.6	6:97961315-97962891	1401	2.91364	tp	ENSSSCG00000038533	-
db/CISBP-RNA/Sus_scrofa.meme	M019_0.6	6:51886286-51887119	633	2.91281	tp	ENSSSCG00000036317	+
db/CISBP-RNA/Sus_scrofa.meme	M019_0.6	2:70862176-70862392	1024	2.90824	tp	ENSSSCG00000013601	-
db/CISBP-RNA/Sus_scrofa.meme	M019_0.6	7:58657855-58657981	1193	2.90734	tp	ENSSSCG00000024990	-
db/CISBP-RNA/Sus_scrofa.meme	M019_0.6	13:189273762-189275838	440	2.89757	tp	ENSSSCG00000023028	+
db/CISBP-RNA/Sus_scrofa.meme	M019_0.6	X:106039971-106040229	1001	2.8974	tp	ENSSSCG00000012649	-
db/CISBP-RNA/Sus_scrofa.meme	M019_0.6	10:24907497-24908161	966	2.89073	tp	ENSSSCG00000010931	-
db/CISBP-RNA/Sus_scrofa.meme	M019_0.6	8:86019114-86019439	918	2.88877	tp	ENSSSCG00000009052	-
db/CISBP-RNA/Sus_scrofa.meme	M019_0.6	3:59171123-59171445	164	2.88562	tp	ENSSSCG00000008233	+
db/CISBP-RNA/Sus_scrofa.meme	M019_0.6	1:164524300-164526338	94	2.88428	tp	ENSSSCG00000004946	+
db/CISBP-RNA/Sus_scrofa.meme	M019_0.6	6:95840528-95840568	67	2.88238	tp	ENSSSCG00000003672	+
db/CISBP-RNA/Sus_scrofa.meme	M019_0.6	15:73739744-73741039	355	2.87605	tp	ENSSSCG00000015917	+
db/CISBP-RNA/Sus_scrofa.meme	M019_0.6	1:15757680-15758546	805	2.87256	tp	ENSSSCG00000004093	-
db/CISBP-RNA/Sus_scrofa.meme	M019_0.6	6:120605482-120605557	1225	2.86029	tp	ENSSSCG00000026953	-
db/CISBP-RNA/Sus_scrofa.meme	M019_0.6	4:54859957-54862104	1209	2.84535	tp	ENSSSCG00000025980	-
db/CISBP-RNA/Sus_scrofa.meme	M019_0.6	4:93492721-93493236	859	2.83856	tp	ENSSSCG00000006480	-
db/CISBP-RNA/Sus_scrofa.meme	M019_0.6	1:158167642-158168332	826	2.83136	tp	ENSSSCG00000004894	-
db/CISBP-RNA/Sus_scrofa.meme	M019_0.6	2:85934354-85935899	320	2.82405	tp	ENSSSCG00000014094	+
db/CISBP-RNA/Sus_scrofa.meme	M019_0.6	6:137525067-137525086	797	2.82081	tp	ENSSSCG00000003775	-
db/CISBP-RNA/Sus_scrofa.meme	M019_0.6	5:21503288-21504092	6	2.81761	tp	ENSSSCG00000000377	+
db/CISBP-RNA/Sus_scrofa.meme	M019_0.6	6:54234607-54234629	780	2.81024	tp	ENSSSCG00000003154	-
db/CISBP-RNA/Sus_scrofa.meme	M019_0.6	1:7689299-7691721	697	2.80792	tp	ENSSSCG00000040317	+
db/CISBP-RNA/Sus_scrofa.meme	M019_0.6	18:50547695-50548372	370	2.80442	tp	ENSSSCG00000016738	+
db/CISBP-RNA/Sus_scrofa.meme	M019_0.6	10:17219840-17220828	964	2.80348	tp	ENSSSCG00000010874	-
db/CISBP-RNA/Sus_scrofa.meme	M019_0.6	9:45714593-45716536	606	2.80221	tp	ENSSSCG00000034527	+
db/CISBP-RNA/Sus_scrofa.meme	M019_0.6	6:31757815-31758279	481	2.80116	tp	ENSSSCG00000026181	+
db/CISBP-RNA/Sus_scrofa.meme	M019_0.6	4:94125564-94127873	452	2.80043	tp	ENSSSCG00000023991	+
db/CISBP-RNA/Sus_scrofa.meme	M019_0.6	10:38414513-38415898	239	2.791	tp	ENSSSCG00000011010	+
db/CISBP-RNA/Sus_scrofa.meme	M019_0.6	4:93837007-93838309	860	2.7661	tp	ENSSSCG00000006494	-
db/CISBP-RNA/Sus_scrofa.meme	M019_0.6	16:69158432-69159385	378	2.76569	tp	ENSSSCG00000017073	+
db/CISBP-RNA/Sus_scrofa.meme	M019_0.6	1:131245340-131247693	91	2.76176	tp	ENSSSCG00000004785	+
db/CISBP-RNA/Sus_scrofa.meme	M019_0.6	7:117606401-117607573	567	2.75591	tp	ENSSSCG00000032134	+
db/CISBP-RNA/Sus_scrofa.meme	M019_0.6	3:6342551-6342637	153	2.7535	tp	ENSSSCG00000007625	+
db/CISBP-RNA/Sus_scrofa.meme	M019_0.6	17:31076704-31077422	609	2.73791	tp	ENSSSCG00000034913	+
db/CISBP-RNA/Sus_scrofa.meme	M019_0.6	2:82025816-82026643	1037	2.71135	tp	ENSSSCG00000014063	-
db/CISBP-RNA/Sus_scrofa.meme	M019_0.6	13:160160209-160160389	1338	2.70811	tp	ENSSSCG00000034493	-
db/CISBP-RNA/Sus_scrofa.meme	M019_0.6	14:85400604-85403098	227	2.70382	tp	ENSSSCG00000010345	+
db/CISBP-RNA/Sus_scrofa.meme	M019_0.6	6:4501237-4501374	50	2.70369	tp	ENSSSCG00000002681	+
db/CISBP-RNA/Sus_scrofa.meme	M019_0.6	2:77049254-77049419	1157	2.70105	tp	ENSSSCG00000022528	-
db/CISBP-RNA/Sus_scrofa.meme	M019_0.6	13:50540646-50541412	982	2.70105	tp	ENSSSCG00000011508	-
db/CISBP-RNA/Sus_scrofa.meme	M019_0.6	11:49127583-49128406	552	2.66856	tp	ENSSSCG00000031288	+
db/CISBP-RNA/Sus_scrofa.meme	M019_0.6	9:12442415-12444576	1301	2.66507	tp	ENSSSCG00000031979	-
db/CISBP-RNA/Sus_scrofa.meme	M019_0.6	11:71191994-71192515	565	2.66222	tp	ENSSSCG00000032046	+
db/CISBP-RNA/Sus_scrofa.meme	M019_0.6	15:132360718-132361434	651	2.65091	tp	ENSSSCG00000037274	+
db/CISBP-RNA/Sus_scrofa.meme	M019_0.6	2:125593065-125595120	1039	2.62922	tp	ENSSSCG00000014232	-
db/CISBP-RNA/Sus_scrofa.meme	M019_0.6	5:66091068-66092484	1409	2.6272	tp	ENSSSCG00000038694	-
db/CISBP-RNA/Sus_scrofa.meme	M019_0.6	2:5881630-5883518	424	2.6267	tp	ENSSSCG00000021891	+
db/CISBP-RNA/Sus_scrofa.meme	M019_0.6	15:110778756-110779206	1374	2.61576	tp	ENSSSCG00000036466	-
db/CISBP-RNA/Sus_scrofa.meme	M019_0.6	10:64886432-64887283	972	2.60214	tp	ENSSSCG00000011134	-
db/CISBP-RNA/Sus_scrofa.meme	M019_0.6	6:167322199-167322332	1376	2.59462	tp	ENSSSCG00000036620	-
db/CISBP-RNA/Sus_scrofa.meme	M019_0.6	2:76107645-76108032	1160	2.58829	tp	ENSSSCG00000022689	-
db/CISBP-RNA/Sus_scrofa.meme	M019_0.6	5:6785959-6788091	1357	2.58685	tp	ENSSSCG00000035565	-
db/CISBP-RNA/Sus_scrofa.meme	M019_0.6	5:91756379-91757598	18	2.58327	tp	ENSSSCG00000000916	+
db/CISBP-RNA/Sus_scrofa.meme	M019_0.6	X:82825667-82826483	283	2.57872	tp	ENSSSCG00000012491	+
db/CISBP-RNA/Sus_scrofa.meme	M019_0.6	9:103210414-103210656	523	2.57497	tp	ENSSSCG00000028444	+
db/CISBP-RNA/Sus_scrofa.meme	M019_0.6	15:121435398-121435423	410	2.56894	tp	ENSSSCG00000020785	+
db/CISBP-RNA/Sus_scrofa.meme	M019_0.6	1:157820648-157822383	824	2.56787	tp	ENSSSCG00000004888	-
db/CISBP-RNA/Sus_scrofa.meme	M019_0.6	13:65747179-65748716	251	2.56519	tp	ENSSSCG00000011542	+
db/CISBP-RNA/Sus_scrofa.meme	M019_0.6	8:66811543-66811565	1417	2.56254	tp	ENSSSCG00000039341	-
db/CISBP-RNA/Sus_scrofa.meme	M019_0.6	3:52485083-52486430	895	2.55933	tp	ENSSSCG00000008164	-
db/CISBP-RNA/Sus_scrofa.meme	M019_0.6	4:97239080-97240111	126	2.55203	tp	ENSSSCG00000006610	+
db/CISBP-RNA/Sus_scrofa.meme	M019_0.6	3:68820691-68820710	896	2.55064	tp	ENSSSCG00000008289	-
db/CISBP-RNA/Sus_scrofa.meme	M019_0.6	16:37299120-37299205	1106	2.54892	tp	ENSSSCG00000016925	-
db/CISBP-RNA/Sus_scrofa.meme	M019_0.6	17:39905960-39906996	875	2.54748	tp	ENSSSCG00000007322	-
db/CISBP-RNA/Sus_scrofa.meme	M019_0.6	1:73174259-73174638	662	2.53643	tp	ENSSSCG00000037985	+
db/CISBP-RNA/Sus_scrofa.meme	M019_0.6	13:82554884-82555532	544	2.53535	tp	ENSSSCG00000029774	+
db/CISBP-RNA/Sus_scrofa.meme	M019_0.6	5:69752233-69752793	733	2.52703	tp	ENSSSCG00000000767	-
db/CISBP-RNA/Sus_scrofa.meme	M019_0.6	2:142347546-142348038	1047	2.5259	tp	ENSSSCG00000014369	-
db/CISBP-RNA/Sus_scrofa.meme	M019_0.6	15:104947520-104948466	517	2.52579	tp	ENSSSCG00000028157	+
db/CISBP-RNA/Sus_scrofa.meme	M019_0.6	1:57376477-57376735	812	2.51844	tp	ENSSSCG00000004318	-
db/CISBP-RNA/Sus_scrofa.meme	M019_0.6	15:120446199-120446395	693	2.51767	tp	ENSSSCG00000039798	+
db/CISBP-RNA/Sus_scrofa.meme	M019_0.6	6:94786496-94787080	794	2.51525	tp	ENSSSCG00000003648	-
db/CISBP-RNA/Sus_scrofa.meme	M019_0.6	6:97343863-97344058	516	2.50712	tp	ENSSSCG00000028126	+
db/CISBP-RNA/Sus_scrofa.meme	M019_0.6	12:20053989-20054364	390	2.50699	tp	ENSSSCG00000017386	+
db/CISBP-RNA/Sus_scrofa.meme	M019_0.6	3:49626803-49627418	1241	2.50477	tp	ENSSSCG00000028020	-
db/CISBP-RNA/Sus_scrofa.meme	M019_0.6	11:50073308-50076077	928	2.50013	tp	ENSSSCG00000009477	-
db/CISBP-RNA/Sus_scrofa.meme	M019_0.6	14:4133710-4135815	702	2.49921	tp	ENSSSCG00000040631	+
db/CISBP-RNA/Sus_scrofa.meme	M019_0.6	3:103612225-103612838	173	2.48988	tp	ENSSSCG00000008503	+
db/CISBP-RNA/Sus_scrofa.meme	M019_0.6	15:81721643-81723014	1086	2.48651	tp	ENSSSCG00000015976	-
db/CISBP-RNA/Sus_scrofa.meme	M019_0.6	4:46724231-46725197	111	2.48345	tp	ENSSSCG00000006125	+
db/CISBP-RNA/Sus_scrofa.meme	M019_0.6	7:47759437-47760529	1313	2.46315	tp	ENSSSCG00000032498	-
db/CISBP-RNA/Sus_scrofa.meme	M019_0.6	17:47317807-47319646	148	2.46214	tp	ENSSSCG00000007381	+
db/CISBP-RNA/Sus_scrofa.meme	M019_0.6	2:52457384-52458064	314	2.43607	tp	ENSSSCG00000013973	+
db/CISBP-RNA/Sus_scrofa.meme	M019_0.6	5:387383-389328	601	2.43168	tp	ENSSSCG00000034272	+
db/CISBP-RNA/Sus_scrofa.meme	M019_0.6	9:22628708-22628858	1056	2.43141	tp	ENSSSCG00000014927	-
db/CISBP-RNA/Sus_scrofa.meme	M019_0.6	4:94606077-94606687	122	2.41462	tp	ENSSSCG00000006522	+
db/CISBP-RNA/Sus_scrofa.meme	M019_0.6	9:102872818-102875576	344	2.41386	tp	ENSSSCG00000015413	+
db/CISBP-RNA/Sus_scrofa.meme	M019_0.6	15:31970187-31970792	1078	2.39758	tp	ENSSSCG00000015734	-
db/CISBP-RNA/Sus_scrofa.meme	M019_0.6	12:11662347-11664508	1112	2.39456	tp	ENSSSCG00000017259	-
db/CISBP-RNA/Sus_scrofa.meme	M019_0.6	7:97270315-97270919	42	2.39156	tp	ENSSSCG00000002354	+
db/CISBP-RNA/Sus_scrofa.meme	M019_0.6	13:136807928-136809672	266	2.39057	tp	ENSSSCG00000011867	+
db/CISBP-RNA/Sus_scrofa.meme	M019_0.6	1:164352481-164353854	827	2.38495	tp	ENSSSCG00000004942	-
db/CISBP-RNA/Sus_scrofa.meme	M019_0.6	1:13651406-13651832	1294	2.33966	tp	ENSSSCG00000031536	-
db/CISBP-RNA/Sus_scrofa.meme	M019_0.6	18:5899573-5900604	1094	2.33385	tp	ENSSSCG00000016438	-
db/CISBP-RNA/Sus_scrofa.meme	M019_0.6	17:26737212-26737621	141	2.33277	tp	ENSSSCG00000007095	+
db/CISBP-RNA/Sus_scrofa.meme	M019_0.6	6:83861884-83862583	65	2.33086	tp	ENSSSCG00000003555	+
db/CISBP-RNA/Sus_scrofa.meme	M019_0.6	2:137803992-137804903	1044	2.32767	tp	ENSSSCG00000014310	-
db/CISBP-RNA/Sus_scrofa.meme	M019_0.6	8:89335362-89335389	576	2.32533	tp	ENSSSCG00000032749	+
db/CISBP-RNA/Sus_scrofa.meme	M019_0.6	2:1471886-1471952	1353	2.32363	tp	ENSSSCG00000035293	-
db/CISBP-RNA/Sus_scrofa.meme	M019_0.6	X:83191148-83192687	696	2.32015	tp	ENSSSCG00000040281	+
db/CISBP-RNA/Sus_scrofa.meme	M019_0.6	2:15003906-15005204	301	2.30312	tp	ENSSSCG00000013232	+
db/CISBP-RNA/Sus_scrofa.meme	M019_0.6	17:52351858-52353696	1345	2.30156	tp	ENSSSCG00000034952	-
db/CISBP-RNA/Sus_scrofa.meme	M019_0.6	15:1733382-1734414	700	2.29522	tp	ENSSSCG00000040445	+
db/CISBP-RNA/Sus_scrofa.meme	M019_0.6	5:15150234-15186256	722	2.29161	tp	ENSSSCG00000000190	-
db/CISBP-RNA/Sus_scrofa.meme	M019_0.6	1:263747902-263748538	1404	2.29061	tp	ENSSSCG00000038554	-
db/CISBP-RNA/Sus_scrofa.meme	M019_0.6	8:135775744-135776591	924	2.28656	tp	ENSSSCG00000009246	-
db/CISBP-RNA/Sus_scrofa.meme	M019_0.6	4:15765140-15765931	108	2.28055	tp	ENSSSCG00000005979	+
db/CISBP-RNA/Sus_scrofa.meme	M019_0.6	1:243127753-243128443	1396	2.27847	tp	ENSSSCG00000038300	-
db/CISBP-RNA/Sus_scrofa.meme	M019_0.6	1:92424902-92425877	84	2.25151	tp	ENSSSCG00000004489	+
db/CISBP-RNA/Sus_scrofa.meme	M019_0.6	17:59167255-59167276	152	2.24626	tp	ENSSSCG00000007523	+
db/CISBP-RNA/Sus_scrofa.meme	M019_0.6	10:48531263-48532114	1171	2.24289	tp	ENSSSCG00000023247	-
db/CISBP-RNA/Sus_scrofa.meme	M019_0.6	2:106581613-106581903	324	2.24139	tp	ENSSSCG00000014179	+
db/CISBP-RNA/Sus_scrofa.meme	M019_0.6	2:151650839-151652557	624	2.23375	tp	ENSSSCG00000035729	+
db/CISBP-RNA/Sus_scrofa.meme	M019_0.6	12:48158148-48161766	514	2.21805	tp	ENSSSCG00000028078	+
db/CISBP-RNA/Sus_scrofa.meme	M019_0.6	9:67648863-67649298	1311	2.21701	tp	ENSSSCG00000032446	-
db/CISBP-RNA/Sus_scrofa.meme	M019_0.6	12:5354443-5355173	380	2.21438	tp	ENSSSCG00000017190	+
db/CISBP-RNA/Sus_scrofa.meme	M019_0.6	2:61453724-61454625	1032	2.21226	tp	ENSSSCG00000013849	-
db/CISBP-RNA/Sus_scrofa.meme	M019_0.6	5:41571819-41583372	500	2.18948	tp	ENSSSCG00000027429	+
db/CISBP-RNA/Sus_scrofa.meme	M019_0.6	8:43987716-43987818	411	2.18936	tp	ENSSSCG00000020868	+
db/CISBP-RNA/Sus_scrofa.meme	M019_0.6	13:123760021-123760606	1271	2.17408	tp	ENSSSCG00000030225	-
db/CISBP-RNA/Sus_scrofa.meme	M019_0.6	3:126772436-126772778	176	2.16794	tp	ENSSSCG00000008638	+
db/CISBP-RNA/Sus_scrofa.meme	M019_0.6	3:53059846-53065820	160	2.16646	tp	ENSSSCG00000008168	+
db/CISBP-RNA/Sus_scrofa.meme	M019_0.6	18:46213631-46215858	634	2.16492	tp	ENSSSCG00000036350	+
db/CISBP-RNA/Sus_scrofa.meme	M019_0.6	5:29128758-29131106	1176	2.16052	tp	ENSSSCG00000023715	-
db/CISBP-RNA/Sus_scrofa.meme	M019_0.6	4:99351767-99352758	551	2.15188	tp	ENSSSCG00000031262	+
db/CISBP-RNA/Sus_scrofa.meme	M019_0.6	4:108962105-108963577	135	2.15076	tp	ENSSSCG00000006792	+
db/CISBP-RNA/Sus_scrofa.meme	M019_0.6	10:65572836-65678292	242	2.14916	tp	ENSSSCG00000011147	+
db/CISBP-RNA/Sus_scrofa.meme	M019_0.6	13:133426375-133426709	425	2.14895	tp	ENSSSCG00000021918	+
db/CISBP-RNA/Sus_scrofa.meme	M019_0.6	7:7652225-7654189	743	2.12993	tp	ENSSSCG00000001045	-
db/CISBP-RNA/Sus_scrofa.meme	M019_0.6	6:86098934-86099656	791	2.11973	tp	ENSSSCG00000003589	-
db/CISBP-RNA/Sus_scrofa.meme	M019_0.6	6:67116948-67119507	784	2.11764	tp	ENSSSCG00000003369	-
db/CISBP-RNA/Sus_scrofa.meme	M019_0.6	6:128027936-128029472	670	2.11308	tp	ENSSSCG00000038475	+
db/CISBP-RNA/Sus_scrofa.meme	M019_0.6	12:34246930-34248563	1125	2.10525	tp	ENSSSCG00000017623	-
db/CISBP-RNA/Sus_scrofa.meme	M019_0.6	6:14985192-14985227	51	2.10001	tp	ENSSSCG00000002749	+
db/CISBP-RNA/Sus_scrofa.meme	M019_0.6	8:74598176-74598515	916	2.1	tp	ENSSSCG00000008997	-
db/CISBP-RNA/Sus_scrofa.meme	M019_0.6	5:65759726-65760082	731	2.098	tp	ENSSSCG00000000719	-
db/CISBP-RNA/Sus_scrofa.meme	M019_0.6	17:26353438-26354074	873	2.09567	tp	ENSSSCG00000007088	-
db/CISBP-RNA/Sus_scrofa.meme	M019_0.6	2:15191180-15193057	302	2.09547	tp	ENSSSCG00000013239	+
db/CISBP-RNA/Sus_scrofa.meme	M019_0.6	13:33085175-33085286	1435	2.0953	tp	ENSSSCG00000040581	-
db/CISBP-RNA/Sus_scrofa.meme	M019_0.6	9:52720937-52724958	339	2.09454	tp	ENSSSCG00000015213	+
db/CISBP-RNA/Sus_scrofa.meme	M019_0.6	2:74785907-74786645	1441	2.08538	tp	ENSSSCG00000040860	-
db/CISBP-RNA/Sus_scrofa.meme	M019_0.6	13:68786882-68788111	1364	2.0844	tp	ENSSSCG00000035811	-
db/CISBP-RNA/Sus_scrofa.meme	M019_0.6	4:95471477-95471660	861	2.08125	tp	ENSSSCG00000006553	-
db/CISBP-RNA/Sus_scrofa.meme	M019_0.6	3:18568193-18568309	157	2.08014	tp	ENSSSCG00000007805	+
db/CISBP-RNA/Sus_scrofa.meme	M019_0.6	12:23942621-23944077	394	2.07834	tp	ENSSSCG00000017514	+
db/CISBP-RNA/Sus_scrofa.meme	M019_0.6	8:104468039-104469289	650	2.07613	tp	ENSSSCG00000037272	+
db/CISBP-RNA/Sus_scrofa.meme	M019_0.6	3:73451917-73452030	675	2.07576	tp	ENSSSCG00000038802	+
db/CISBP-RNA/Sus_scrofa.meme	M019_0.6	4:123408449-123410081	137	2.07245	tp	ENSSSCG00000006892	+
db/CISBP-RNA/Sus_scrofa.meme	M019_0.6	9:35167570-35168647	1058	2.07129	tp	ENSSSCG00000014997	-
db/CISBP-RNA/Sus_scrofa.meme	M019_0.6	6:87941155-87942784	1379	2.0684	tp	ENSSSCG00000036883	-
db/CISBP-RNA/Sus_scrofa.meme	M019_0.6	13:127712774-127714864	1443	2.06456	tp	ENSSSCG00000040904	-
db/CISBP-RNA/Sus_scrofa.meme	M019_0.6	1:107893129-107893151	596	2.05507	tp	ENSSSCG00000034137	+
db/CISBP-RNA/Sus_scrofa.meme	M019_0.6	9:20623355-20624626	334	2.05488	tp	ENSSSCG00000014921	+
db/CISBP-RNA/Sus_scrofa.meme	M019_0.6	2:65348156-65348619	1028	2.05309	tp	ENSSSCG00000013756	-
db/CISBP-RNA/Sus_scrofa.meme	M019_0.6	6:4793923-4795195	1300	2.05177	tp	ENSSSCG00000031892	-
db/CISBP-RNA/Sus_scrofa.meme	M019_0.6	2:81539154-81539620	318	2.04824	tp	ENSSSCG00000014060	+
db/CISBP-RNA/Sus_scrofa.meme	M019_0.6	6:81611426-81611520	1210	2.04597	tp	ENSSSCG00000026025	-
db/CISBP-RNA/Sus_scrofa.meme	M019_0.6	1:217263227-217264314	834	2.03873	tp	ENSSSCG00000005219	-
db/CISBP-RNA/Sus_scrofa.meme	M019_0.6	9:82227615-82228946	575	2.03799	tp	ENSSSCG00000032709	+
db/CISBP-RNA/Sus_scrofa.meme	M019_0.6	2:145654930-145655419	1416	2.03225	tp	ENSSSCG00000039309	-
db/CISBP-RNA/Sus_scrofa.meme	M019_0.6	12:14991636-14993814	694	2.032	tp	ENSSSCG00000039909	+
db/CISBP-RNA/Sus_scrofa.meme	M019_0.6	3:56774251-56782654	619	2.03091	tp	ENSSSCG00000035533	+
db/CISBP-RNA/Sus_scrofa.meme	M019_0.6	X:82538307-82540861	282	2.02661	tp	ENSSSCG00000012486	+
db/CISBP-RNA/Sus_scrofa.meme	M019_0.6	14:90505615-90506981	952	2.02558	tp	ENSSSCG00000010399	-
db/CISBP-RNA/Sus_scrofa.meme	M019_0.6	3:93632797-93633015	414	2.01942	tp	ENSSSCG00000021325	+
db/CISBP-RNA/Sus_scrofa.meme	M019_0.6	1:108772856-108776385	1217	2.01759	tp	ENSSSCG00000026571	-
db/CISBP-RNA/Sus_scrofa.meme	M019_0.6	1:2094832-2094869	802	2.0172	tp	ENSSSCG00000004023	-
db/CISBP-RNA/Sus_scrofa.meme	M019_0.6	4:581754-581907	1218	2.0129	tp	ENSSSCG00000026590	-
db/CISBP-RNA/Sus_scrofa.meme	M019_0.6	13:59734196-59734423	983	2.00633	tp	ENSSSCG00000011530	-
db/CISBP-RNA/Sus_scrofa.meme	M019_0.6	1:184412507-184416364	98	2.00264	tp	ENSSSCG00000005054	+
db/CISBP-RNA/Sus_scrofa.meme	M019_0.6	1:182354639-182354955	97	2.00004	tp	ENSSSCG00000005038	+
db/CISBP-RNA/Sus_scrofa.meme	M019_0.6	2:80225456-80228413	1034	1.99218	tp	ENSSSCG00000014033	-
db/CISBP-RNA/Sus_scrofa.meme	M019_0.6	2:143594489-143595594	329	1.99012	tp	ENSSSCG00000014394	+
db/CISBP-RNA/Sus_scrofa.meme	M019_0.6	X:16429627-16432335	1308	1.98092	tp	ENSSSCG00000032223	-
db/CISBP-RNA/Sus_scrofa.meme	M019_0.6	6:84200727-84209879	788	1.97871	tp	ENSSSCG00000003564	-
db/CISBP-RNA/Sus_scrofa.meme	M019_0.6	9:92000735-92000965	449	1.97829	tp	ENSSSCG00000023793	+
db/CISBP-RNA/Sus_scrofa.meme	M019_0.6	14:105343307-105345056	499	1.97411	tp	ENSSSCG00000027230	+
db/CISBP-RNA/Sus_scrofa.meme	M019_0.6	16:60255548-60256119	1141	1.96894	tp	ENSSSCG00000021229	-
db/CISBP-RNA/Sus_scrofa.meme	M019_0.6	X:121769615-121771280	1391	1.9509	tp	ENSSSCG00000037995	-
db/CISBP-RNA/Sus_scrofa.meme	M019_0.6	7:23658094-23658115	747	1.94933	tp	ENSSSCG00000001400	-
db/CISBP-RNA/Sus_scrofa.meme	M019_0.6	8:81115507-81115701	1266	1.94793	tp	ENSSSCG00000030044	-
db/CISBP-RNA/Sus_scrofa.meme	M019_0.6	8:74561554-74563645	457	1.94696	tp	ENSSSCG00000024314	+
db/CISBP-RNA/Sus_scrofa.meme	M019_0.6	3:59416685-59416819	165	1.94582	tp	ENSSSCG00000008237	+
db/CISBP-RNA/Sus_scrofa.meme	M019_0.6	9:38399011-38400681	627	1.94469	tp	ENSSSCG00000035945	+
db/CISBP-RNA/Sus_scrofa.meme	M019_0.6	2:28256577-28258509	1009	1.94468	tp	ENSSSCG00000013315	-
db/CISBP-RNA/Sus_scrofa.meme	M019_0.6	11:45000742-45002068	1429	1.94446	tp	ENSSSCG00000040073	-
db/CISBP-RNA/Sus_scrofa.meme	M019_0.6	4:99410131-99411959	524	1.93863	tp	ENSSSCG00000028509	+
db/CISBP-RNA/Sus_scrofa.meme	M019_0.6	13:96986286-96993327	1259	1.93308	tp	ENSSSCG00000029352	-
db/CISBP-RNA/Sus_scrofa.meme	M019_0.6	14:47406936-47407001	943	1.93307	tp	ENSSSCG00000010008	-
db/CISBP-RNA/Sus_scrofa.meme	M019_0.6	1:128845829-128846458	90	1.93074	tp	ENSSSCG00000004726	+
db/CISBP-RNA/Sus_scrofa.meme	M019_0.6	7:115604320-115604340	770	1.92844	tp	ENSSSCG00000002476	-
db/CISBP-RNA/Sus_scrofa.meme	M019_0.6	15:118704969-118706902	643	1.92403	tp	ENSSSCG00000036716	+
db/CISBP-RNA/Sus_scrofa.meme	M019_0.6	10:33050939-33051089	701	1.91777	tp	ENSSSCG00000040513	+
db/CISBP-RNA/Sus_scrofa.meme	M019_0.6	4:101354351-101354893	712	1.91656	tp	ENSSSCG00000040947	+
db/CISBP-RNA/Sus_scrofa.meme	M019_0.6	9:133183184-133184036	350	1.91348	tp	ENSSSCG00000015612	+
db/CISBP-RNA/Sus_scrofa.meme	M019_0.6	6:168716786-168716972	1249	1.91111	tp	ENSSSCG00000028485	-
db/CISBP-RNA/Sus_scrofa.meme	M019_0.6	18:18461583-18462575	366	1.90723	tp	ENSSSCG00000016556	+
db/CISBP-RNA/Sus_scrofa.meme	M019_0.6	9:114824804-114824823	1071	1.9072	tp	ENSSSCG00000015486	-
db/CISBP-RNA/Sus_scrofa.meme	M019_0.6	15:113111433-113114346	1091	1.90709	tp	ENSSSCG00000016158	-
db/CISBP-RNA/Sus_scrofa.meme	M019_0.6	4:110647808-110648387	866	1.90318	tp	ENSSSCG00000006829	-
db/CISBP-RNA/Sus_scrofa.meme	M019_0.6	11:17870276-17872324	200	1.9006	tp	ENSSSCG00000009390	+
db/CISBP-RNA/Sus_scrofa.meme	M019_0.6	7:114358050-114358078	46	1.89824	tp	ENSSSCG00000002456	+
db/CISBP-RNA/Sus_scrofa.meme	M019_0.6	4:56952977-56953223	851	1.89031	tp	ENSSSCG00000006160	-
db/CISBP-RNA/Sus_scrofa.meme	M019_0.6	6:29359590-29362439	605	1.88746	tp	ENSSSCG00000034521	+
db/CISBP-RNA/Sus_scrofa.meme	M019_0.6	6:17519290-17522577	1335	1.88597	tp	ENSSSCG00000033944	-
db/CISBP-RNA/Sus_scrofa.meme	M019_0.6	1:127756018-127756204	699	1.87881	tp	ENSSSCG00000040383	+
db/CISBP-RNA/Sus_scrofa.meme	M019_0.6	2:61819855-61820114	1235	1.87814	tp	ENSSSCG00000027903	-
db/CISBP-RNA/Sus_scrofa.meme	M019_0.6	14:112068680-112069022	957	1.87551	tp	ENSSSCG00000010560	-
db/CISBP-RNA/Sus_scrofa.meme	M019_0.6	1:7323142-7323407	77	1.87491	tp	ENSSSCG00000004040	+
db/CISBP-RNA/Sus_scrofa.meme	M019_0.6	14:73514876-73515311	948	1.874	tp	ENSSSCG00000010271	-
db/CISBP-RNA/Sus_scrofa.meme	M019_0.6	10:8290950-8292112	508	1.86817	tp	ENSSSCG00000027846	+
db/CISBP-RNA/Sus_scrofa.meme	M019_0.6	X:83023900-83024398	1399	1.86584	tp	ENSSSCG00000038423	-
db/CISBP-RNA/Sus_scrofa.meme	M019_0.6	3:118011193-118011878	174	1.86551	tp	ENSSSCG00000008601	+
db/CISBP-RNA/Sus_scrofa.meme	M019_0.6	16:3998472-3999782	374	1.85738	tp	ENSSSCG00000016782	+
db/CISBP-RNA/Sus_scrofa.meme	M019_0.6	14:46008861-46011347	1284	1.85389	tp	ENSSSCG00000030996	-
db/CISBP-RNA/Sus_scrofa.meme	M019_0.6	4:90261525-90263256	120	1.85278	tp	ENSSSCG00000006388	+
db/CISBP-RNA/Sus_scrofa.meme	M019_0.6	14:34283081-34284333	938	1.84551	tp	ENSSSCG00000009849	-
db/CISBP-RNA/Sus_scrofa.meme	M019_0.6	14:75092735-75095045	657	1.84227	tp	ENSSSCG00000037728	+
db/CISBP-RNA/Sus_scrofa.meme	M019_0.6	4:98535558-98535643	130	1.8403	tp	ENSSSCG00000006653	+
db/CISBP-RNA/Sus_scrofa.meme	M019_0.6	4:111234155-111339808	868	1.83764	tp	ENSSSCG00000006845	-
db/CISBP-RNA/Sus_scrofa.meme	M019_0.6	X:125054220-125056440	291	1.8345	tp	ENSSSCG00000012825	+
db/CISBP-RNA/Sus_scrofa.meme	M019_0.6	6:39366767-39368933	1227	1.83315	tp	ENSSSCG00000027085	-
db/CISBP-RNA/Sus_scrofa.meme	M019_0.6	13:139901964-139902027	686	1.83296	tp	ENSSSCG00000039426	+
db/CISBP-RNA/Sus_scrofa.meme	M019_0.6	17:62062704-62062948	616	1.81621	tp	ENSSSCG00000035353	+
db/CISBP-RNA/Sus_scrofa.meme	M019_0.6	12:20635359-20636050	570	1.81523	tp	ENSSSCG00000032467	+
db/CISBP-RNA/Sus_scrofa.meme	M019_0.6	9:17414974-17416735	1053	1.81296	tp	ENSSSCG00000014903	-
db/CISBP-RNA/Sus_scrofa.meme	M019_0.6	14:35351723-35353172	210	1.81287	tp	ENSSSCG00000009858	+
db/CISBP-RNA/Sus_scrofa.meme	M019_0.6	4:110965895-110967306	1390	1.81217	tp	ENSSSCG00000037816	-
db/CISBP-RNA/Sus_scrofa.meme	M019_0.6	2:66650448-66650636	1430	1.80863	tp	ENSSSCG00000040187	-
db/CISBP-RNA/Sus_scrofa.meme	M019_0.6	8:71838786-71841192	915	1.80067	tp	ENSSSCG00000008980	-
db/CISBP-RNA/Sus_scrofa.meme	M019_0.6	4:103962766-103963345	864	1.79871	tp	ENSSSCG00000006736	-
db/CISBP-RNA/Sus_scrofa.meme	M019_0.6	15:48643732-48646649	1418	1.79829	tp	ENSSSCG00000039480	-
db/CISBP-RNA/Sus_scrofa.meme	M019_0.6	5:6199950-6201938	1	1.79646	tp	ENSSSCG00000000039	+
db/CISBP-RNA/Sus_scrofa.meme	M019_0.6	1:76232957-76234671	83	1.79646	tp	ENSSSCG00000004403	+
db/CISBP-RNA/Sus_scrofa.meme	M019_0.6	4:68251922-68252373	853	1.7943	tp	ENSSSCG00000006213	-
db/CISBP-RNA/Sus_scrofa.meme	M019_0.6	3:25293299-25295337	461	1.79418	tp	ENSSSCG00000024748	+
db/CISBP-RNA/Sus_scrofa.meme	M019_0.6	9:53026408-53027303	463	1.7932	tp	ENSSSCG00000024913	+
db/CISBP-RNA/Sus_scrofa.meme	M019_0.6	6:164161440-164162518	800	1.79019	tp	ENSSSCG00000003885	-
db/CISBP-RNA/Sus_scrofa.meme	M019_0.6	6:85564070-85564868	537	1.79018	tp	ENSSSCG00000029097	+
db/CISBP-RNA/Sus_scrofa.meme	M019_0.6	8:69698821-69698863	184	1.78929	tp	ENSSSCG00000008949	+
db/CISBP-RNA/Sus_scrofa.meme	M019_0.6	4:90121215-90121778	857	1.78647	tp	ENSSSCG00000006385	-
db/CISBP-RNA/Sus_scrofa.meme	M019_0.6	12:25596521-25597270	1123	1.78137	tp	ENSSSCG00000017549	-
db/CISBP-RNA/Sus_scrofa.meme	M019_0.6	X:125228876-125229525	290	1.78135	tp	ENSSSCG00000012823	+
db/CISBP-RNA/Sus_scrofa.meme	M019_0.6	1:258054396-258054637	102	1.77783	tp	ENSSSCG00000005503	+
db/CISBP-RNA/Sus_scrofa.meme	M019_0.6	10:11485370-11486974	236	1.77623	tp	ENSSSCG00000010836	+
db/CISBP-RNA/Sus_scrofa.meme	M019_0.6	2:73286908-73289652	1277	1.77621	tp	ENSSSCG00000030546	-
db/CISBP-RNA/Sus_scrofa.meme	M019_0.6	5:28874987-28875325	8	1.76701	tp	ENSSSCG00000000466	+
db/CISBP-RNA/Sus_scrofa.meme	M019_0.6	3:96598036-96598259	900	1.7669	tp	ENSSSCG00000008453	-
db/CISBP-RNA/Sus_scrofa.meme	M019_0.6	3:17362208-17362302	1288	1.76599	tp	ENSSSCG00000031247	-
db/CISBP-RNA/Sus_scrofa.meme	M019_0.6	X:36330695-36331106	994	1.76338	tp	ENSSSCG00000012249	-
db/CISBP-RNA/Sus_scrofa.meme	M019_0.6	2:75124059-75125400	1019	1.75935	tp	ENSSSCG00000013481	-
db/CISBP-RNA/Sus_scrofa.meme	M019_0.6	2:66090091-66090679	1027	1.75476	tp	ENSSSCG00000013747	-
db/CISBP-RNA/Sus_scrofa.meme	M019_0.6	12:5633916-5635771	382	1.74868	tp	ENSSSCG00000017202	+
db/CISBP-RNA/Sus_scrofa.meme	M019_0.6	4:90900389-90900589	1382	1.74437	tp	ENSSSCG00000037268	-
db/CISBP-RNA/Sus_scrofa.meme	M019_0.6	10:46955998-46956239	241	1.74219	tp	ENSSSCG00000011053	+
db/CISBP-RNA/Sus_scrofa.meme	M019_0.6	14:40656912-40656961	213	1.74195	tp	ENSSSCG00000009916	+
db/CISBP-RNA/Sus_scrofa.meme	M019_0.6	13:182825626-182826751	269	1.74048	tp	ENSSSCG00000012018	+
db/CISBP-RNA/Sus_scrofa.meme	M019_0.6	4:95695812-95697874	1299	1.73812	tp	ENSSSCG00000031838	-
db/CISBP-RNA/Sus_scrofa.meme	M020_0.6	14:82066158-82066247	225	20.8849	tp	ENSSSCG00000010334	+
db/CISBP-RNA/Sus_scrofa.meme	M020_0.6	2:627889-628086	292	13.4596	tp	ENSSSCG00000012836	+
db/CISBP-RNA/Sus_scrofa.meme	M020_0.6	3:18568193-18568309	157	9.36853	tp	ENSSSCG00000007805	+
db/CISBP-RNA/Sus_scrofa.meme	M020_0.6	6:358154-358652	448	7.16292	tp	ENSSSCG00000023677	+
db/CISBP-RNA/Sus_scrofa.meme	M020_0.6	11:4866346-4866704	1383	6.95353	tp	ENSSSCG00000037313	-
db/CISBP-RNA/Sus_scrofa.meme	M020_0.6	1:169700407-169700491	95	6.75462	tp	ENSSSCG00000004985	+
db/CISBP-RNA/Sus_scrofa.meme	M020_0.6	4:94080352-94080414	121	6.73784	tp	ENSSSCG00000006502	+
db/CISBP-RNA/Sus_scrofa.meme	M020_0.6	17:30236775-30237254	874	6.52903	tp	ENSSSCG00000007116	-
db/CISBP-RNA/Sus_scrofa.meme	M020_0.6	6:27589185-27589206	1162	6.46088	tp	ENSSSCG00000022721	-
db/CISBP-RNA/Sus_scrofa.meme	M020_0.6	12:5354443-5355173	380	6.37249	tp	ENSSSCG00000017190	+
db/CISBP-RNA/Sus_scrofa.meme	M020_0.6	2:2391447-2391858	413	6.26106	tp	ENSSSCG00000021181	+
db/CISBP-RNA/Sus_scrofa.meme	M020_0.6	3:25296207-25296375	1265	6.23147	tp	ENSSSCG00000030033	-
db/CISBP-RNA/Sus_scrofa.meme	M020_0.6	13:22964876-22965021	975	6.1918	tp	ENSSSCG00000011250	-
db/CISBP-RNA/Sus_scrofa.meme	M020_0.6	12:20717553-20717772	1118	5.91504	tp	ENSSSCG00000017418	-
db/CISBP-RNA/Sus_scrofa.meme	M020_0.6	4:90121215-90121778	857	5.84827	tp	ENSSSCG00000006385	-
db/CISBP-RNA/Sus_scrofa.meme	M020_0.6	6:54618975-54619620	1255	5.76842	tp	ENSSSCG00000029154	-
db/CISBP-RNA/Sus_scrofa.meme	M020_0.6	13:207196115-207196888	1191	5.6287	tp	ENSSSCG00000024500	-
db/CISBP-RNA/Sus_scrofa.meme	M020_0.6	6:168560535-168561163	450	5.54232	tp	ENSSSCG00000023920	+
db/CISBP-RNA/Sus_scrofa.meme	M020_0.6	6:54546521-54546800	61	5.3935	tp	ENSSSCG00000003168	+
db/CISBP-RNA/Sus_scrofa.meme	M020_0.6	2:74702942-74702961	1151	5.24652	tp	ENSSSCG00000022066	-
db/CISBP-RNA/Sus_scrofa.meme	M020_0.6	12:25881492-25881860	1331	5.17898	tp	ENSSSCG00000033731	-
db/CISBP-RNA/Sus_scrofa.meme	M020_0.6	2:69644009-69644587	1025	4.97892	tp	ENSSSCG00000013634	-
db/CISBP-RNA/Sus_scrofa.meme	M020_0.6	2:75124059-75125400	1019	4.75124	tp	ENSSSCG00000013481	-
db/CISBP-RNA/Sus_scrofa.meme	M020_0.6	2:65342498-65342830	1029	4.7341	tp	ENSSSCG00000013757	-
db/CISBP-RNA/Sus_scrofa.meme	M020_0.6	3:125774597-125775151	175	4.70858	tp	ENSSSCG00000008633	+
db/CISBP-RNA/Sus_scrofa.meme	M020_0.6	13:89592178-89592919	1317	4.53935	tp	ENSSSCG00000033018	-
db/CISBP-RNA/Sus_scrofa.meme	M020_0.6	12:47795632-47795656	1184	4.52444	tp	ENSSSCG00000024108	-
db/CISBP-RNA/Sus_scrofa.meme	M020_0.6	1:273576541-273577841	462	4.4972	tp	ENSSSCG00000024912	+
db/CISBP-RNA/Sus_scrofa.meme	M020_0.6	6:63971427-63972379	1251	4.24012	tp	ENSSSCG00000028530	-
db/CISBP-RNA/Sus_scrofa.meme	M020_0.6	6:86098934-86099656	791	4.20784	tp	ENSSSCG00000003589	-
db/CISBP-RNA/Sus_scrofa.meme	M020_0.6	12:40068367-40068816	494	4.1963	tp	ENSSSCG00000026989	+
db/CISBP-RNA/Sus_scrofa.meme	M020_0.6	6:75170608-75171895	1384	4.16408	tp	ENSSSCG00000037457	-
db/CISBP-RNA/Sus_scrofa.meme	M020_0.6	8:12632584-12633247	546	4.1307	tp	ENSSSCG00000029989	+
db/CISBP-RNA/Sus_scrofa.meme	M020_0.6	12:6405305-6405378	1110	4.06373	tp	ENSSSCG00000017230	-
db/CISBP-RNA/Sus_scrofa.meme	M020_0.6	12:19926712-19926823	661	4.05917	tp	ENSSSCG00000037979	+
db/CISBP-RNA/Sus_scrofa.meme	M020_0.6	14:20034746-20036009	207	4.05109	tp	ENSSSCG00000009711	+
db/CISBP-RNA/Sus_scrofa.meme	M020_0.6	3:19448244-19448286	888	3.96483	tp	ENSSSCG00000007816	-
db/CISBP-RNA/Sus_scrofa.meme	M020_0.6	9:109279771-109279842	346	3.9444	tp	ENSSSCG00000015453	+
db/CISBP-RNA/Sus_scrofa.meme	M020_0.6	5:10244628-10245092	1212	3.88533	tp	ENSSSCG00000026108	-
db/CISBP-RNA/Sus_scrofa.meme	M020_0.6	10:68537695-68537720	536	3.86088	tp	ENSSSCG00000029066	+
db/CISBP-RNA/Sus_scrofa.meme	M020_0.6	12:60173264-60173335	1434	3.83994	tp	ENSSSCG00000040457	-
db/CISBP-RNA/Sus_scrofa.meme	M020_0.6	2:75374043-75375317	1018	3.82086	tp	ENSSSCG00000013475	-
db/CISBP-RNA/Sus_scrofa.meme	M020_0.6	1:119588059-119589862	87	3.80197	tp	ENSSSCG00000004622	+
db/CISBP-RNA/Sus_scrofa.meme	M020_0.6	3:4084282-4087554	883	3.8011	tp	ENSSSCG00000007585	-
db/CISBP-RNA/Sus_scrofa.meme	M020_0.6	1:239120619-239121344	838	3.73326	tp	ENSSSCG00000005360	-
db/CISBP-RNA/Sus_scrofa.meme	M020_0.6	6:159868328-159868726	75	3.71746	tp	ENSSSCG00000003862	+
db/CISBP-RNA/Sus_scrofa.meme	M020_0.6	3:102983667-102984407	1415	3.66603	tp	ENSSSCG00000039004	-
db/CISBP-RNA/Sus_scrofa.meme	M020_0.6	18:50714965-50715002	372	3.60243	tp	ENSSSCG00000016745	+
db/CISBP-RNA/Sus_scrofa.meme	M020_0.6	9:67648863-67649298	1311	3.57113	tp	ENSSSCG00000032446	-
db/CISBP-RNA/Sus_scrofa.meme	M020_0.6	6:55335936-55336554	781	3.51947	tp	ENSSSCG00000003217	-
db/CISBP-RNA/Sus_scrofa.meme	M020_0.6	13:34111081-34111606	549	3.51527	tp	ENSSSCG00000030229	+
db/CISBP-RNA/Sus_scrofa.meme	M020_0.6	15:121289547-121290152	1092	3.47837	tp	ENSSSCG00000016216	-
db/CISBP-RNA/Sus_scrofa.meme	M020_0.6	4:129106799-129107190	1150	3.47251	tp	ENSSSCG00000022032	-
db/CISBP-RNA/Sus_scrofa.meme	M020_0.6	12:25596521-25597270	1123	3.36036	tp	ENSSSCG00000017549	-
db/CISBP-RNA/Sus_scrofa.meme	M020_0.6	1:269974933-269975549	1339	3.33228	tp	ENSSSCG00000034518	-
db/CISBP-RNA/Sus_scrofa.meme	M020_0.6	15:120446199-120446395	693	3.31752	tp	ENSSSCG00000039798	+
db/CISBP-RNA/Sus_scrofa.meme	M020_0.6	11:67059372-67059965	202	3.30358	tp	ENSSSCG00000009509	+
db/CISBP-RNA/Sus_scrofa.meme	M020_0.6	6:147181649-147181960	1432	3.28414	tp	ENSSSCG00000040337	-
db/CISBP-RNA/Sus_scrofa.meme	M020_0.6	12:14991636-14993814	694	3.2755	tp	ENSSSCG00000039909	+
db/CISBP-RNA/Sus_scrofa.meme	M020_0.6	1:15757680-15758546	805	3.26924	tp	ENSSSCG00000004093	-
db/CISBP-RNA/Sus_scrofa.meme	M020_0.6	2:151650839-151652557	624	3.26436	tp	ENSSSCG00000035729	+
db/CISBP-RNA/Sus_scrofa.meme	M020_0.6	6:168057503-168057758	547	3.24325	tp	ENSSSCG00000030177	+
db/CISBP-RNA/Sus_scrofa.meme	M033_0.6	12:14058397-14058417	385	71.6221	tp	ENSSSCG00000017275	+
db/CISBP-RNA/Sus_scrofa.meme	M033_0.6	1:236402250-236402272	837	67.4562	tp	ENSSSCG00000005316	-
db/CISBP-RNA/Sus_scrofa.meme	M033_0.6	2:77735595-77735614	1236	34.7635	tp	ENSSSCG00000027907	-
db/CISBP-RNA/Sus_scrofa.meme	M033_0.6	6:78885269-78885290	787	28.4943	tp	ENSSSCG00000003505	-
db/CISBP-RNA/Sus_scrofa.meme	M033_0.6	5:45973680-45973702	727	27.8552	tp	ENSSSCG00000000547	-
db/CISBP-RNA/Sus_scrofa.meme	M033_0.6	1:95738794-95738816	815	27.8391	tp	ENSSSCG00000004499	-
db/CISBP-RNA/Sus_scrofa.meme	M033_0.6	2:77321571-77321615	1183	27.5791	tp	ENSSSCG00000024052	-
db/CISBP-RNA/Sus_scrofa.meme	M033_0.6	2:13324166-13324185	1007	27.4674	tp	ENSSSCG00000013181	-
db/CISBP-RNA/Sus_scrofa.meme	M033_0.6	7:1910588-1910607	1329	27.3393	tp	ENSSSCG00000033655	-
db/CISBP-RNA/Sus_scrofa.meme	M033_0.6	12:22344758-22344777	1121	27.3111	tp	ENSSSCG00000017489	-
db/CISBP-RNA/Sus_scrofa.meme	M033_0.6	4:94080352-94080414	121	26.7394	tp	ENSSSCG00000006502	+
db/CISBP-RNA/Sus_scrofa.meme	M033_0.6	6:17302582-17302627	52	26.6872	tp	ENSSSCG00000002754	+
db/CISBP-RNA/Sus_scrofa.meme	M033_0.6	12:25080180-25080227	396	25.3886	tp	ENSSSCG00000017543	+
db/CISBP-RNA/Sus_scrofa.meme	M033_0.6	4:127442101-127442121	464	25.2271	tp	ENSSSCG00000024973	+
db/CISBP-RNA/Sus_scrofa.meme	M033_0.6	9:124837772-124837792	1075	25.2163	tp	ENSSSCG00000015560	-
db/CISBP-RNA/Sus_scrofa.meme	M033_0.6	7:64829633-64829654	759	23.4258	tp	ENSSSCG00000001955	-
db/CISBP-RNA/Sus_scrofa.meme	M033_0.6	3:113969013-113969034	905	23.385	tp	ENSSSCG00000008579	-
db/CISBP-RNA/Sus_scrofa.meme	M033_0.6	5:6105181-6105202	493	22.7145	tp	ENSSSCG00000026962	+
db/CISBP-RNA/Sus_scrofa.meme	M033_0.6	2:71602890-71602912	1022	21.8801	tp	ENSSSCG00000013570	-
db/CISBP-RNA/Sus_scrofa.meme	M033_0.6	7:29713685-29713712	25	20.9103	tp	ENSSSCG00000001510	+
db/CISBP-RNA/Sus_scrofa.meme	M033_0.6	1:576643-576666	1414	20.4546	tp	ENSSSCG00000038931	-
db/CISBP-RNA/Sus_scrofa.meme	M033_0.6	6:93951602-93951626	793	19.4025	tp	ENSSSCG00000003643	-
db/CISBP-RNA/Sus_scrofa.meme	M033_0.6	8:135280481-135280505	923	18.6725	tp	ENSSSCG00000009241	-
db/CISBP-RNA/Sus_scrofa.meme	M033_0.6	7:39250450-39250471	30	17.9267	tp	ENSSSCG00000001701	+
db/CISBP-RNA/Sus_scrofa.meme	M033_0.6	17:40378839-40378858	518	17.7455	tp	ENSSSCG00000028227	+
db/CISBP-RNA/Sus_scrofa.meme	M033_0.6	12:20870458-20870477	607	16.9281	tp	ENSSSCG00000034779	+
db/CISBP-RNA/Sus_scrofa.meme	M033_0.6	2:49229217-49229244	1013	16.3787	tp	ENSSSCG00000013408	-
db/CISBP-RNA/Sus_scrofa.meme	M033_0.6	9:44216398-44216417	1283	16.1303	tp	ENSSSCG00000030921	-
db/CISBP-RNA/Sus_scrofa.meme	M033_0.6	13:96524846-96524873	505	16.0278	tp	ENSSSCG00000027646	+
db/CISBP-RNA/Sus_scrofa.meme	M033_0.6	2:40814140-40814212	1012	15.9633	tp	ENSSSCG00000013366	-
db/CISBP-RNA/Sus_scrofa.meme	M033_0.6	3:18260119-18260163	573	15.9151	tp	ENSSSCG00000032556	+
db/CISBP-RNA/Sus_scrofa.meme	M033_0.6	6:55719728-55719747	1371	15.8108	tp	ENSSSCG00000036362	-
db/CISBP-RNA/Sus_scrofa.meme	M033_0.6	1:169700407-169700491	95	15.3368	tp	ENSSSCG00000004985	+
db/CISBP-RNA/Sus_scrofa.meme	M033_0.6	14:75119880-75119901	564	15.2835	tp	ENSSSCG00000031888	+
db/CISBP-RNA/Sus_scrofa.meme	M033_0.6	8:69663127-69663148	183	15.0995	tp	ENSSSCG00000008948	+
db/CISBP-RNA/Sus_scrofa.meme	M033_0.6	15:121435398-121435423	410	14.8259	tp	ENSSSCG00000020785	+
db/CISBP-RNA/Sus_scrofa.meme	M033_0.6	8:35193769-35193789	911	14.7477	tp	ENSSSCG00000008808	-
db/CISBP-RNA/Sus_scrofa.meme	M033_0.6	7:39251050-39251126	754	14.6895	tp	ENSSSCG00000001702	-
db/CISBP-RNA/Sus_scrofa.meme	M033_0.6	8:66811543-66811565	1417	14.6875	tp	ENSSSCG00000039341	-
db/CISBP-RNA/Sus_scrofa.meme	M033_0.6	1:2094832-2094869	802	14.3985	tp	ENSSSCG00000004023	-
db/CISBP-RNA/Sus_scrofa.meme	M033_0.6	4:54968645-54968666	594	14.0785	tp	ENSSSCG00000033791	+
db/CISBP-RNA/Sus_scrofa.meme	M033_0.6	2:154691-154723	331	13.8196	tp	ENSSSCG00000014565	+
db/CISBP-RNA/Sus_scrofa.meme	M033_0.6	9:63895053-63895076	341	13.6256	tp	ENSSSCG00000015268	+
db/CISBP-RNA/Sus_scrofa.meme	M033_0.6	13:124438824-124438843	262	13.4026	tp	ENSSSCG00000011799	+
db/CISBP-RNA/Sus_scrofa.meme	M033_0.6	5:62483677-62483731	15	12.502	tp	ENSSSCG00000000660	+
db/CISBP-RNA/Sus_scrofa.meme	M033_0.6	13:2786678-2786702	973	12.2636	tp	ENSSSCG00000011192	-
db/CISBP-RNA/Sus_scrofa.meme	M033_0.6	2:70206163-70206193	1309	11.1401	tp	ENSSSCG00000032282	-
db/CISBP-RNA/Sus_scrofa.meme	M033_0.6	8:89335362-89335389	576	11.0995	tp	ENSSSCG00000032749	+
db/CISBP-RNA/Sus_scrofa.meme	M033_0.6	1:268238972-268239010	841	10.7855	tp	ENSSSCG00000005620	-
db/CISBP-RNA/Sus_scrofa.meme	M033_0.6	X:34766047-34766076	468	10.2317	tp	ENSSSCG00000025447	+
db/CISBP-RNA/Sus_scrofa.meme	M033_0.6	15:48572995-48573022	708	10.0224	tp	ENSSSCG00000040833	+
db/CISBP-RNA/Sus_scrofa.meme	M033_0.6	3:39749570-39749683	159	9.8949	tp	ENSSSCG00000008048	+
db/CISBP-RNA/Sus_scrofa.meme	M033_0.6	AEMK02000258.1:159382-159405	1159	9.77774	tp	ENSSSCG00000022674	-
db/CISBP-RNA/Sus_scrofa.meme	M033_0.6	7:7456562-7456715	20	9.77231	tp	ENSSSCG00000001041	+
db/CISBP-RNA/Sus_scrofa.meme	M033_0.6	3:58919416-58919551	163	9.67973	tp	ENSSSCG00000008227	+
db/CISBP-RNA/Sus_scrofa.meme	M033_0.6	8:74598176-74598515	916	9.41423	tp	ENSSSCG00000008997	-
db/CISBP-RNA/Sus_scrofa.meme	M033_0.6	17:39795239-39795291	636	9.30639	tp	ENSSSCG00000036402	+
db/CISBP-RNA/Sus_scrofa.meme	M033_0.6	14:73055171-73055225	557	9.26857	tp	ENSSSCG00000031713	+
db/CISBP-RNA/Sus_scrofa.meme	M033_0.6	2:33227973-33228125	1010	9.13541	tp	ENSSSCG00000013337	-
db/CISBP-RNA/Sus_scrofa.meme	M033_0.6	6:14985192-14985227	51	8.91176	tp	ENSSSCG00000002749	+
db/CISBP-RNA/Sus_scrofa.meme	M033_0.6	2:151249795-151249884	1049	8.85328	tp	ENSSSCG00000014443	-
db/CISBP-RNA/Sus_scrofa.meme	M033_0.6	9:9794463-9794482	687	8.81149	tp	ENSSSCG00000039468	+
db/CISBP-RNA/Sus_scrofa.meme	M033_0.6	6:44354962-44354986	56	8.79107	tp	ENSSSCG00000002877	+
db/CISBP-RNA/Sus_scrofa.meme	M033_0.6	5:78526112-78526191	1138	8.74502	tp	ENSSSCG00000021024	-
db/CISBP-RNA/Sus_scrofa.meme	M033_0.6	6:52402023-52402046	60	8.71244	tp	ENSSSCG00000003098	+
db/CISBP-RNA/Sus_scrofa.meme	M033_0.6	12:18893772-18893795	1116	8.70502	tp	ENSSSCG00000017355	-
db/CISBP-RNA/Sus_scrofa.meme	M033_0.6	2:89849014-89849046	323	8.66937	tp	ENSSSCG00000014129	+
db/CISBP-RNA/Sus_scrofa.meme	M033_0.6	11:78778261-78778307	203	8.44655	tp	ENSSSCG00000009560	+
db/CISBP-RNA/Sus_scrofa.meme	M033_0.6	18:40482815-40483035	438	8.40594	tp	ENSSSCG00000022912	+
db/CISBP-RNA/Sus_scrofa.meme	M033_0.6	5:9098647-9098695	720	7.9352	tp	ENSSSCG00000000091	-
db/CISBP-RNA/Sus_scrofa.meme	M033_0.6	17:50923453-50923478	439	7.71082	tp	ENSSSCG00000022915	+
db/CISBP-RNA/Sus_scrofa.meme	M033_0.6	X:47284387-47284516	276	7.66782	tp	ENSSSCG00000012336	+
db/CISBP-RNA/Sus_scrofa.meme	M033_0.6	6:54448189-54448363	1203	7.60522	tp	ENSSSCG00000025568	-
db/CISBP-RNA/Sus_scrofa.meme	M033_0.6	X:97743400-97743421	286	7.57882	tp	ENSSSCG00000012625	+
db/CISBP-RNA/Sus_scrofa.meme	M033_0.6	18:9367248-9367707	1408	7.57046	tp	ENSSSCG00000038693	-
db/CISBP-RNA/Sus_scrofa.meme	M033_0.6	6:168057503-168057758	547	7.44451	tp	ENSSSCG00000030177	+
db/CISBP-RNA/Sus_scrofa.meme	M033_0.6	4:90900389-90900589	1382	7.37296	tp	ENSSSCG00000037268	-
db/CISBP-RNA/Sus_scrofa.meme	M033_0.6	2:74756474-74756680	472	7.33059	tp	ENSSSCG00000025675	+
db/CISBP-RNA/Sus_scrofa.meme	M033_0.6	15:25379643-25379668	352	7.28223	tp	ENSSSCG00000015720	+
db/CISBP-RNA/Sus_scrofa.meme	M033_0.6	2:1471886-1471952	1353	7.18767	tp	ENSSSCG00000035293	-
db/CISBP-RNA/Sus_scrofa.meme	M033_0.6	13:206244775-206244797	1328	7.07803	tp	ENSSSCG00000033653	-
db/CISBP-RNA/Sus_scrofa.meme	M033_0.6	7:20694311-20694330	612	7.00061	tp	ENSSSCG00000035153	+
db/CISBP-RNA/Sus_scrofa.meme	M033_0.6	3:10973021-10973080	154	6.97395	tp	ENSSSCG00000007713	+
db/CISBP-RNA/Sus_scrofa.meme	M033_0.6	5:21707849-21707872	724	6.91936	tp	ENSSSCG00000000394	-
db/CISBP-RNA/Sus_scrofa.meme	M033_0.6	14:82270941-82271222	226	6.84132	tp	ENSSSCG00000010340	+
db/CISBP-RNA/Sus_scrofa.meme	M033_0.6	17:33985947-33985970	142	6.6761	tp	ENSSSCG00000007189	+
db/CISBP-RNA/Sus_scrofa.meme	M033_0.6	12:15101858-15101957	1114	6.63716	tp	ENSSSCG00000017287	-
db/CISBP-RNA/Sus_scrofa.meme	M033_0.6	6:120018089-120018112	69	6.62308	tp	ENSSSCG00000003744	+
db/CISBP-RNA/Sus_scrofa.meme	M033_0.6	18:6381398-6381637	1334	6.51663	tp	ENSSSCG00000033909	-
db/CISBP-RNA/Sus_scrofa.meme	M033_0.6	8:44604651-44604688	182	6.40925	tp	ENSSSCG00000008870	+
db/CISBP-RNA/Sus_scrofa.meme	M033_0.6	6:152496494-152496593	73	6.33713	tp	ENSSSCG00000003825	+
db/CISBP-RNA/Sus_scrofa.meme	M033_0.6	15:45357817-45357883	1081	6.33175	tp	ENSSSCG00000015781	-
db/CISBP-RNA/Sus_scrofa.meme	M033_0.6	5:62556582-62556602	705	6.2833	tp	ENSSSCG00000040743	+
db/CISBP-RNA/Sus_scrofa.meme	M033_0.6	3:41290817-41291089	892	6.27599	tp	ENSSSCG00000007987	-
db/CISBP-RNA/Sus_scrofa.meme	M033_0.6	13:40161479-40161572	1207	6.26429	tp	ENSSSCG00000025881	-
db/CISBP-RNA/Sus_scrofa.meme	M033_0.6	4:51227485-51227881	849	6.24047	tp	ENSSSCG00000006141	-
db/CISBP-RNA/Sus_scrofa.meme	M033_0.6	6:105642631-105642734	1436	6.23315	tp	ENSSSCG00000040678	-
db/CISBP-RNA/Sus_scrofa.meme	M033_0.6	13:98435319-98435381	1136	6.13634	tp	ENSSSCG00000020984	-
db/CISBP-RNA/Sus_scrofa.meme	M033_0.6	8:71987486-71987532	186	6.10883	tp	ENSSSCG00000008981	+
db/CISBP-RNA/Sus_scrofa.meme	M033_0.6	7:75109998-75110025	40	6.06139	tp	ENSSSCG00000001999	+
db/CISBP-RNA/Sus_scrofa.meme	M033_0.6	2:6474993-6475012	297	6.05752	tp	ENSSSCG00000012974	+
db/CISBP-RNA/Sus_scrofa.meme	M033_0.6	6:45181441-45181461	1174	6.01953	tp	ENSSSCG00000023498	-
db/CISBP-RNA/Sus_scrofa.meme	M033_0.6	10:30729295-30729316	238	5.98509	tp	ENSSSCG00000010960	+
db/CISBP-RNA/Sus_scrofa.meme	M033_0.6	6:31757815-31758279	481	5.90931	tp	ENSSSCG00000026181	+
db/CISBP-RNA/Sus_scrofa.meme	M033_0.6	8:47656272-47656395	913	5.90481	tp	ENSSSCG00000008878	-
db/CISBP-RNA/Sus_scrofa.meme	M033_0.6	13:35348906-35348932	1142	5.90431	tp	ENSSSCG00000021408	-
db/CISBP-RNA/Sus_scrofa.meme	M033_0.6	4:79621348-79621373	1153	5.90014	tp	ENSSSCG00000022190	-
db/CISBP-RNA/Sus_scrofa.meme	M033_0.6	12:25367835-25368263	1445	5.89065	tp	ENSSSCG00000040942	-
db/CISBP-RNA/Sus_scrofa.meme	M033_0.6	6:58985768-58985809	654	5.87714	tp	ENSSSCG00000037426	+
db/CISBP-RNA/Sus_scrofa.meme	M033_0.6	12:19926712-19926823	661	5.86706	tp	ENSSSCG00000037979	+
db/CISBP-RNA/Sus_scrofa.meme	M033_0.6	4:98260424-98260496	129	5.8536	tp	ENSSSCG00000006644	+
db/CISBP-RNA/Sus_scrofa.meme	M033_0.6	3:60177473-60177494	166	5.84761	tp	ENSSSCG00000008247	+
db/CISBP-RNA/Sus_scrofa.meme	M033_0.6	5:33873553-33873594	9	5.81737	tp	ENSSSCG00000000496	+
db/CISBP-RNA/Sus_scrofa.meme	M033_0.6	12:34278371-34279086	1126	5.75761	tp	ENSSSCG00000017626	-
db/CISBP-RNA/Sus_scrofa.meme	M033_0.6	6:51369870-51369908	59	5.72815	tp	ENSSSCG00000003089	+
db/CISBP-RNA/Sus_scrofa.meme	M033_0.6	7:75060685-75060738	1224	5.70525	tp	ENSSSCG00000026947	-
db/CISBP-RNA/Sus_scrofa.meme	M033_0.6	7:21285269-21285310	467	5.68375	tp	ENSSSCG00000025410	+
db/CISBP-RNA/Sus_scrofa.meme	M033_0.6	14:135143246-135143303	234	5.66951	tp	ENSSSCG00000010743	+
db/CISBP-RNA/Sus_scrofa.meme	M033_0.6	3:8839357-8839415	602	5.49827	tp	ENSSSCG00000034347	+
db/CISBP-RNA/Sus_scrofa.meme	M033_0.6	12:547268-547334	379	5.40576	tp	ENSSSCG00000017133	+
db/CISBP-RNA/Sus_scrofa.meme	M033_0.6	6:168716786-168716972	1249	5.40113	tp	ENSSSCG00000028485	-
db/CISBP-RNA/Sus_scrofa.meme	M033_0.6	2:47444572-47444661	307	5.35262	tp	ENSSSCG00000013401	+
db/CISBP-RNA/Sus_scrofa.meme	M033_0.6	6:54546521-54546800	61	5.3468	tp	ENSSSCG00000003168	+
db/CISBP-RNA/Sus_scrofa.meme	M033_0.6	9:73684239-73684440	1066	5.32653	tp	ENSSSCG00000015322	-
db/CISBP-RNA/Sus_scrofa.meme	M033_0.6	1:57376477-57376735	812	5.32512	tp	ENSSSCG00000004318	-
db/CISBP-RNA/Sus_scrofa.meme	M033_0.6	8:102420736-102420864	191	5.29393	tp	ENSSSCG00000009097	+
db/CISBP-RNA/Sus_scrofa.meme	M033_0.6	13:70397012-70397186	255	5.29037	tp	ENSSSCG00000011602	+
db/CISBP-RNA/Sus_scrofa.meme	M033_0.6	17:5549372-5549469	1354	5.20673	tp	ENSSSCG00000035335	-
db/CISBP-RNA/Sus_scrofa.meme	M033_0.6	2:9075567-9075591	442	5.17121	tp	ENSSSCG00000023110	+
db/CISBP-RNA/Sus_scrofa.meme	M033_0.6	1:258054396-258054637	102	5.16576	tp	ENSSSCG00000005503	+
db/CISBP-RNA/Sus_scrofa.meme	M033_0.6	6:55245407-55245453	62	5.12499	tp	ENSSSCG00000003211	+
db/CISBP-RNA/Sus_scrofa.meme	M033_0.6	2:74702942-74702961	1151	5.12498	tp	ENSSSCG00000022066	-
db/CISBP-RNA/Sus_scrofa.meme	M033_0.6	13:121222460-121222952	458	5.03779	tp	ENSSSCG00000024393	+
db/CISBP-RNA/Sus_scrofa.meme	M033_0.6	6:81611426-81611520	1210	5.02905	tp	ENSSSCG00000026025	-
db/CISBP-RNA/Sus_scrofa.meme	M033_0.6	8:41492337-41492397	180	4.97608	tp	ENSSSCG00000008842	+
db/CISBP-RNA/Sus_scrofa.meme	M033_0.6	X:125228876-125229525	290	4.93699	tp	ENSSSCG00000012823	+
db/CISBP-RNA/Sus_scrofa.meme	M033_0.6	15:110778756-110779206	1374	4.9148	tp	ENSSSCG00000036466	-
db/CISBP-RNA/Sus_scrofa.meme	M033_0.6	12:11885664-11885738	1113	4.90052	tp	ENSSSCG00000017264	-
db/CISBP-RNA/Sus_scrofa.meme	M033_0.6	12:20053989-20054364	390	4.80661	tp	ENSSSCG00000017386	+
db/CISBP-RNA/Sus_scrofa.meme	M033_0.6	5:57766701-57766747	14	4.71292	tp	ENSSSCG00000000611	+
db/CISBP-RNA/Sus_scrofa.meme	M033_0.6	18:1462819-1462857	1322	4.69118	tp	ENSSSCG00000033272	-
db/CISBP-RNA/Sus_scrofa.meme	M033_0.6	1:269081277-269081297	842	4.66663	tp	ENSSSCG00000005658	-
db/CISBP-RNA/Sus_scrofa.meme	M033_0.6	10:12405718-12405896	1242	4.61856	tp	ENSSSCG00000028178	-
db/CISBP-RNA/Sus_scrofa.meme	M033_0.6	2:106581613-106581903	324	4.58185	tp	ENSSSCG00000014179	+
db/CISBP-RNA/Sus_scrofa.meme	M033_0.6	X:98754729-98754822	1000	4.56822	tp	ENSSSCG00000012602	-
db/CISBP-RNA/Sus_scrofa.meme	M033_0.6	6:65323753-65323808	417	4.56148	tp	ENSSSCG00000021436	+
db/CISBP-RNA/Sus_scrofa.meme	M033_0.6	6:137525067-137525086	797	4.50423	tp	ENSSSCG00000003775	-
db/CISBP-RNA/Sus_scrofa.meme	M033_0.6	8:30716918-30716997	540	4.48509	tp	ENSSSCG00000029385	+
db/CISBP-RNA/Sus_scrofa.meme	M033_0.6	1:108992832-108992913	817	4.47232	tp	ENSSSCG00000004570	-
db/CISBP-RNA/Sus_scrofa.meme	M033_0.6	9:116181984-116182005	1072	4.46505	tp	ENSSSCG00000015493	-
db/CISBP-RNA/Sus_scrofa.meme	M033_0.6	1:104413656-104414183	615	4.4543	tp	ENSSSCG00000035243	+
db/CISBP-RNA/Sus_scrofa.meme	M033_0.6	5:80510049-80510859	579	4.43629	tp	ENSSSCG00000032910	+
db/CISBP-RNA/Sus_scrofa.meme	M033_0.6	7:36846882-36846992	27	4.41125	tp	ENSSSCG00000001620	+
db/CISBP-RNA/Sus_scrofa.meme	M033_0.6	7:38531906-38531941	753	4.40787	tp	ENSSSCG00000001679	-
db/CISBP-RNA/Sus_scrofa.meme	M033_0.6	X:19835677-19835696	993	4.4028	tp	ENSSSCG00000012172	-
db/CISBP-RNA/Sus_scrofa.meme	M033_0.6	8:74582650-74582792	189	4.39069	tp	ENSSSCG00000008998	+
db/CISBP-RNA/Sus_scrofa.meme	M033_0.6	2:142359006-142359118	1048	4.3696	tp	ENSSSCG00000014371	-
db/CISBP-RNA/Sus_scrofa.meme	M033_0.6	1:128845829-128846458	90	4.35297	tp	ENSSSCG00000004726	+
db/CISBP-RNA/Sus_scrofa.meme	M033_0.6	12:21869103-21869205	392	4.29449	tp	ENSSSCG00000017466	+
db/CISBP-RNA/Sus_scrofa.meme	M033_0.6	13:109591848-109592743	1135	4.27635	tp	ENSSSCG00000020927	-
db/CISBP-RNA/Sus_scrofa.meme	M033_0.6	2:9146905-9146960	299	4.26529	tp	ENSSSCG00000013062	+
db/CISBP-RNA/Sus_scrofa.meme	M033_0.6	12:4776921-4776965	1258	4.248	tp	ENSSSCG00000029343	-
db/CISBP-RNA/Sus_scrofa.meme	M033_0.6	15:118296360-118296404	1163	4.21975	tp	ENSSSCG00000022758	-
db/CISBP-RNA/Sus_scrofa.meme	M033_0.6	15:131628564-131628617	364	4.20187	tp	ENSSSCG00000016267	+
db/CISBP-RNA/Sus_scrofa.meme	M033_0.6	9:51983025-51983092	1064	4.19846	tp	ENSSSCG00000015200	-
db/CISBP-RNA/Sus_scrofa.meme	M033_0.6	8:69698821-69698863	184	4.19773	tp	ENSSSCG00000008949	+
db/CISBP-RNA/Sus_scrofa.meme	M033_0.6	7:114358050-114358078	46	4.18974	tp	ENSSSCG00000002456	+
db/CISBP-RNA/Sus_scrofa.meme	M033_0.6	6:42669079-42669111	1167	4.16861	tp	ENSSSCG00000022948	-
db/CISBP-RNA/Sus_scrofa.meme	M033_0.6	6:142715456-142715690	71	4.14598	tp	ENSSSCG00000003792	+
db/CISBP-RNA/Sus_scrofa.meme	M033_0.6	14:47406936-47407001	943	4.14285	tp	ENSSSCG00000010008	-
db/CISBP-RNA/Sus_scrofa.meme	M033_0.6	AEMK02000697.1:138240-138648	1083	4.0918	tp	ENSSSCG00000015833	-
db/CISBP-RNA/Sus_scrofa.meme	M033_0.6	9:38399011-38400681	627	4.0678	tp	ENSSSCG00000035945	+
db/CISBP-RNA/Sus_scrofa.meme	M033_0.6	12:27115829-27115919	1438	4.05593	tp	ENSSSCG00000040773	-
db/CISBP-RNA/Sus_scrofa.meme	M033_0.6	6:147181649-147181960	1432	3.99626	tp	ENSSSCG00000040337	-
db/CISBP-RNA/Sus_scrofa.meme	M033_0.6	1:127756018-127756204	699	3.99097	tp	ENSSSCG00000040383	+
db/CISBP-RNA/Sus_scrofa.meme	M033_0.6	4:99657097-99657161	131	3.94387	tp	ENSSSCG00000006693	+
db/CISBP-RNA/Sus_scrofa.meme	M033_0.6	6:95840528-95840568	67	3.87128	tp	ENSSSCG00000003672	+
db/CISBP-RNA/Sus_scrofa.meme	M033_0.6	15:46197664-46198097	354	3.87082	tp	ENSSSCG00000015790	+
db/CISBP-RNA/Sus_scrofa.meme	M033_0.6	13:97279250-97279752	259	3.85356	tp	ENSSSCG00000011727	+
db/CISBP-RNA/Sus_scrofa.meme	M033_0.6	4:62797106-62797695	852	3.85026	tp	ENSSSCG00000006184	-
db/CISBP-RNA/Sus_scrofa.meme	M033_0.6	6:95840908-95840968	1377	3.83732	tp	ENSSSCG00000036673	-
db/CISBP-RNA/Sus_scrofa.meme	M033_0.6	10:11485370-11486974	236	3.8072	tp	ENSSSCG00000010836	+
db/CISBP-RNA/Sus_scrofa.meme	M033_0.6	17:34745404-34746514	143	3.78472	tp	ENSSSCG00000007203	+
db/CISBP-RNA/Sus_scrofa.meme	M033_0.6	17:59167255-59167276	152	3.77346	tp	ENSSSCG00000007523	+
db/CISBP-RNA/Sus_scrofa.meme	M033_0.6	1:157841492-157842081	825	3.75984	tp	ENSSSCG00000004889	-
db/CISBP-RNA/Sus_scrofa.meme	M033_0.6	1:119725031-119725144	818	3.7525	tp	ENSSSCG00000004624	-
db/CISBP-RNA/Sus_scrofa.meme	M033_0.6	12:24199568-24199601	577	3.73003	tp	ENSSSCG00000032782	+
db/CISBP-RNA/Sus_scrofa.meme	M033_0.6	3:6342551-6342637	153	3.69703	tp	ENSSSCG00000007625	+
db/CISBP-RNA/Sus_scrofa.meme	M033_0.6	6:75648215-75648244	1134	3.69106	tp	ENSSSCG00000020926	-
db/CISBP-RNA/Sus_scrofa.meme	M033_0.6	2:44799059-44799095	306	3.67332	tp	ENSSSCG00000013392	+
db/CISBP-RNA/Sus_scrofa.meme	M033_0.6	2:37594-37671	330	3.67052	tp	ENSSSCG00000014557	+
db/CISBP-RNA/Sus_scrofa.meme	M033_0.6	15:132360718-132361434	651	3.66255	tp	ENSSSCG00000037274	+
db/CISBP-RNA/Sus_scrofa.meme	M033_0.6	1:270586336-270586358	105	3.65106	tp	ENSSSCG00000005701	+
db/CISBP-RNA/Sus_scrofa.meme	M033_0.6	7:109894583-109894603	1234	3.65085	tp	ENSSSCG00000027865	-
db/CISBP-RNA/Sus_scrofa.meme	M033_0.6	14:105037347-105037471	953	3.64423	tp	ENSSSCG00000010479	-
db/CISBP-RNA/Sus_scrofa.meme	M033_0.6	3:59219557-59219608	1154	3.62623	tp	ENSSSCG00000022300	-
db/CISBP-RNA/Sus_scrofa.meme	M033_0.6	2:72483863-72483897	488	3.61943	tp	ENSSSCG00000026695	+
db/CISBP-RNA/Sus_scrofa.meme	M033_0.6	4:97893998-97894293	128	3.60982	tp	ENSSSCG00000006624	+
db/CISBP-RNA/Sus_scrofa.meme	M033_0.6	18:5291535-5291661	1093	3.60759	tp	ENSSSCG00000016430	-
db/CISBP-RNA/Sus_scrofa.meme	M033_0.6	2:80495435-80495794	704	3.58992	tp	ENSSSCG00000040706	+
db/CISBP-RNA/Sus_scrofa.meme	M033_0.6	15:88616303-88616394	534	3.58239	tp	ENSSSCG00000028949	+
db/CISBP-RNA/Sus_scrofa.meme	M033_0.6	6:97343863-97344058	516	3.57076	tp	ENSSSCG00000028126	+
db/CISBP-RNA/Sus_scrofa.meme	M033_0.6	3:59416685-59416819	165	3.56474	tp	ENSSSCG00000008237	+
db/CISBP-RNA/Sus_scrofa.meme	M033_0.6	16:19483088-19483212	375	3.55023	tp	ENSSSCG00000016817	+
db/CISBP-RNA/Sus_scrofa.meme	M033_0.6	X:106039971-106040229	1001	3.53165	tp	ENSSSCG00000012649	-
db/CISBP-RNA/Sus_scrofa.meme	M033_0.6	1:92500299-92500409	416	3.48622	tp	ENSSSCG00000021383	+
db/CISBP-RNA/Sus_scrofa.meme	M033_0.6	10:65122152-65122186	531	3.4668	tp	ENSSSCG00000028790	+
db/CISBP-RNA/Sus_scrofa.meme	M033_0.6	7:56179081-56179767	501	3.45965	tp	ENSSSCG00000027457	+
db/CISBP-RNA/Sus_scrofa.meme	M033_0.6	14:30287383-30288014	209	3.45504	tp	ENSSSCG00000009792	+
db/CISBP-RNA/Sus_scrofa.meme	M033_0.6	5:35717176-35717908	10	3.44747	tp	ENSSSCG00000000510	+
db/CISBP-RNA/Sus_scrofa.meme	M033_0.6	13:206074945-206074969	1168	3.42772	tp	ENSSSCG00000023078	-
db/CISBP-RNA/Sus_scrofa.meme	M033_0.6	12:42623731-42625289	399	3.40539	tp	ENSSSCG00000017733	+
db/CISBP-RNA/Sus_scrofa.meme	M033_0.6	16:37299120-37299205	1106	3.39037	tp	ENSSSCG00000016925	-
db/CISBP-RNA/Sus_scrofa.meme	M033_0.6	12:22270508-22270596	1366	3.36243	tp	ENSSSCG00000035969	-
db/CISBP-RNA/Sus_scrofa.meme	M033_0.6	1:235854540-235854883	835	3.36165	tp	ENSSSCG00000005300	-
db/CISBP-RNA/Sus_scrofa.meme	M033_0.6	12:3795891-3795912	1295	3.36147	tp	ENSSSCG00000031600	-
db/CISBP-RNA/Sus_scrofa.meme	M033_0.6	1:107893129-107893151	596	3.30348	tp	ENSSSCG00000034137	+
db/CISBP-RNA/Sus_scrofa.meme	M033_0.6	18:46213631-46215858	634	3.30153	tp	ENSSSCG00000036350	+
db/CISBP-RNA/Sus_scrofa.meme	M033_0.6	14:71442856-71442905	1206	3.28588	tp	ENSSSCG00000025876	-
db/CISBP-RNA/Sus_scrofa.meme	M033_0.6	13:157261431-157261675	988	3.24973	tp	ENSSSCG00000011951	-
db/CISBP-RNA/Sus_scrofa.meme	M033_0.6	11:69287694-69287806	929	3.23514	tp	ENSSSCG00000009523	-
db/CISBP-RNA/Sus_scrofa.meme	M033_0.6	1:26316720-26317875	669	3.22963	tp	ENSSSCG00000038420	+
db/CISBP-RNA/Sus_scrofa.meme	M033_0.6	X:56205920-56206115	277	3.21485	tp	ENSSSCG00000012382	+
db/CISBP-RNA/Sus_scrofa.meme	M033_0.6	6:60686398-60687237	1305	3.20729	tp	ENSSSCG00000032086	-
db/CISBP-RNA/Sus_scrofa.meme	M033_0.6	X:88540264-88540371	1321	3.20302	tp	ENSSSCG00000033180	-
db/CISBP-RNA/Sus_scrofa.meme	M033_0.6	14:21249129-21249312	1267	3.18523	tp	ENSSSCG00000030058	-
db/CISBP-RNA/Sus_scrofa.meme	M033_0.6	2:131877111-131877874	326	3.17952	tp	ENSSSCG00000014258	+
db/CISBP-RNA/Sus_scrofa.meme	M033_0.6	9:44567335-44567375	337	3.1787	tp	ENSSSCG00000015073	+
db/CISBP-RNA/Sus_scrofa.meme	M033_0.6	6:89297359-89297514	1304	3.17836	tp	ENSSSCG00000032067	-
db/CISBP-RNA/Sus_scrofa.meme	M033_0.6	12:44896940-44897276	1127	3.14107	tp	ENSSSCG00000017772	-
db/CISBP-RNA/Sus_scrofa.meme	M033_0.6	13:98614697-98615056	478	3.12529	tp	ENSSSCG00000026018	+
db/CISBP-RNA/Sus_scrofa.meme	M033_0.6	13:124516323-124516382	263	3.11648	tp	ENSSSCG00000011801	+
db/CISBP-RNA/Sus_scrofa.meme	M033_0.6	17:48814407-48814589	879	3.09408	tp	ENSSSCG00000007452	-
db/CISBP-RNA/Sus_scrofa.meme	M033_0.6	6:103226401-103226456	1187	3.08339	tp	ENSSSCG00000024174	-
db/CISBP-RNA/Sus_scrofa.meme	M033_0.6	4:101354351-101354893	712	3.07552	tp	ENSSSCG00000040947	+
db/CISBP-RNA/Sus_scrofa.meme	M033_0.6	8:118677748-118678112	193	3.07293	tp	ENSSSCG00000009169	+
db/CISBP-RNA/Sus_scrofa.meme	M033_0.6	9:26187248-26187621	335	3.06864	tp	ENSSSCG00000014948	+
db/CISBP-RNA/Sus_scrofa.meme	M033_0.6	1:186381487-186381704	831	3.06611	tp	ENSSSCG00000005066	-
db/CISBP-RNA/Sus_scrofa.meme	M033_0.6	13:139901964-139902027	686	3.05962	tp	ENSSSCG00000039426	+
db/CISBP-RNA/Sus_scrofa.meme	M033_0.6	1:179715047-179715623	96	3.05736	tp	ENSSSCG00000005012	+
db/CISBP-RNA/Sus_scrofa.meme	M033_0.6	14:73514876-73515311	948	3.05455	tp	ENSSSCG00000010271	-
db/CISBP-RNA/Sus_scrofa.meme	M033_0.6	7:58808787-58809152	35	3.04361	tp	ENSSSCG00000001906	+
db/CISBP-RNA/Sus_scrofa.meme	M033_0.6	2:1295676-1295887	554	3.01634	tp	ENSSSCG00000031487	+
db/CISBP-RNA/Sus_scrofa.meme	M033_0.6	1:73174259-73174638	662	2.99976	tp	ENSSSCG00000037985	+
db/CISBP-RNA/Sus_scrofa.meme	M033_0.6	13:1023947-1024502	243	2.99971	tp	ENSSSCG00000011179	+
db/CISBP-RNA/Sus_scrofa.meme	M033_0.6	13:111021958-111022076	1133	2.99249	tp	ENSSSCG00000020906	-
db/CISBP-RNA/Sus_scrofa.meme	M033_0.6	7:4935987-4936035	19	2.97918	tp	ENSSSCG00000001025	+
db/CISBP-RNA/Sus_scrofa.meme	M033_0.6	7:114176221-114176324	768	2.97491	tp	ENSSSCG00000002452	-
db/CISBP-RNA/Sus_scrofa.meme	M033_0.6	6:167597962-167598005	1216	2.96619	tp	ENSSSCG00000026449	-
db/CISBP-RNA/Sus_scrofa.meme	M033_0.6	15:103590609-103590717	641	2.96211	tp	ENSSSCG00000036676	+
db/CISBP-RNA/Sus_scrofa.meme	M033_0.6	6:105642524-105642993	497	2.95639	tp	ENSSSCG00000027169	+
db/CISBP-RNA/Sus_scrofa.meme	M033_0.6	13:50540646-50541412	982	2.94923	tp	ENSSSCG00000011508	-
db/CISBP-RNA/Sus_scrofa.meme	M033_0.6	1:226163247-226163351	1254	2.94147	tp	ENSSSCG00000028996	-
db/CISBP-RNA/Sus_scrofa.meme	M033_0.6	2:66090091-66090679	1027	2.91991	tp	ENSSSCG00000013747	-
db/CISBP-RNA/Sus_scrofa.meme	M033_0.6	8:121249959-121250088	195	2.91482	tp	ENSSSCG00000009184	+
db/CISBP-RNA/Sus_scrofa.meme	M033_0.6	5:57669358-57669766	656	2.90626	tp	ENSSSCG00000037697	+
db/CISBP-RNA/Sus_scrofa.meme	M033_0.6	14:60481492-60482597	1367	2.90473	tp	ENSSSCG00000036039	-
db/CISBP-RNA/Sus_scrofa.meme	M033_0.6	1:121524997-121525412	88	2.89418	tp	ENSSSCG00000004644	+
db/CISBP-RNA/Sus_scrofa.meme	M033_0.6	12:58882270-58882347	1130	2.89254	tp	ENSSSCG00000018027	-
db/CISBP-RNA/Sus_scrofa.meme	M033_0.6	2:129664495-129664514	1040	2.89191	tp	ENSSSCG00000014247	-
db/CISBP-RNA/Sus_scrofa.meme	M033_0.6	6:82878913-82879058	456	2.88182	tp	ENSSSCG00000024267	+
db/CISBP-RNA/Sus_scrofa.meme	M033_0.6	7:97730536-97730627	765	2.88058	tp	ENSSSCG00000002366	-
db/CISBP-RNA/Sus_scrofa.meme	M033_0.6	7:115535557-115536039	769	2.87847	tp	ENSSSCG00000002475	-
db/CISBP-RNA/Sus_scrofa.meme	M033_0.6	2:142103555-142103605	1046	2.86615	tp	ENSSSCG00000014362	-
db/CISBP-RNA/Sus_scrofa.meme	M033_0.6	6:159590986-159591158	1394	2.86422	tp	ENSSSCG00000038094	-
db/CISBP-RNA/Sus_scrofa.meme	M033_0.6	14:31860663-31860904	936	2.86223	tp	ENSSSCG00000009823	-
db/CISBP-RNA/Sus_scrofa.meme	M033_0.6	13:190276820-190277422	990	2.83278	tp	ENSSSCG00000012026	-
db/CISBP-RNA/Sus_scrofa.meme	M033_0.6	4:68251922-68252373	853	2.82797	tp	ENSSSCG00000006213	-
db/CISBP-RNA/Sus_scrofa.meme	M033_0.6	3:85637235-85637257	563	2.81462	tp	ENSSSCG00000031882	+
db/CISBP-RNA/Sus_scrofa.meme	M033_0.6	9:117077199-117077435	347	2.80784	tp	ENSSSCG00000015504	+
db/CISBP-RNA/Sus_scrofa.meme	M033_0.6	8:130529869-130529982	196	2.80234	tp	ENSSSCG00000009211	+
db/CISBP-RNA/Sus_scrofa.meme	M033_0.6	13:108790435-108790579	625	2.78688	tp	ENSSSCG00000035883	+
db/CISBP-RNA/Sus_scrofa.meme	M033_0.6	14:11336176-11336593	932	2.7792	tp	ENSSSCG00000009668	-
db/CISBP-RNA/Sus_scrofa.meme	M033_0.6	4:34033944-34034261	847	2.77368	tp	ENSSSCG00000006054	-
db/CISBP-RNA/Sus_scrofa.meme	M033_0.6	9:249598-250284	332	2.76591	tp	ENSSSCG00000014579	+
db/CISBP-RNA/Sus_scrofa.meme	M033_0.6	13:59734196-59734423	983	2.72741	tp	ENSSSCG00000011530	-
db/CISBP-RNA/Sus_scrofa.meme	M033_0.6	2:61453724-61454625	1032	2.7268	tp	ENSSSCG00000013849	-
db/CISBP-RNA/Sus_scrofa.meme	M033_0.6	3:25357947-25359529	889	2.72611	tp	ENSSSCG00000007858	-
db/CISBP-RNA/Sus_scrofa.meme	M033_0.6	5:18665752-18665923	4	2.72445	tp	ENSSSCG00000000273	+
db/CISBP-RNA/Sus_scrofa.meme	M033_0.6	17:59175047-59176307	882	2.70171	tp	ENSSSCG00000007525	-
db/CISBP-RNA/Sus_scrofa.meme	M033_0.6	5:78149663-78150579	645	2.68603	tp	ENSSSCG00000036775	+
db/CISBP-RNA/Sus_scrofa.meme	M033_0.6	9:53358533-53358552	1065	2.68531	tp	ENSSSCG00000015227	-
db/CISBP-RNA/Sus_scrofa.meme	M033_0.6	1:7323142-7323407	77	2.66876	tp	ENSSSCG00000004040	+
db/CISBP-RNA/Sus_scrofa.meme	M033_0.6	11:21932902-21933193	711	2.66442	tp	ENSSSCG00000040929	+
db/CISBP-RNA/Sus_scrofa.meme	M033_0.6	X:19910891-19910986	272	2.65164	tp	ENSSSCG00000012173	+
db/CISBP-RNA/Sus_scrofa.meme	M033_0.6	15:96322229-96322722	360	2.64303	tp	ENSSSCG00000016062	+
db/CISBP-RNA/Sus_scrofa.meme	M033_0.6	6:85032606-85032655	790	2.63859	tp	ENSSSCG00000003583	-
db/CISBP-RNA/Sus_scrofa.meme	M033_0.6	5:65872279-65872619	732	2.63495	tp	ENSSSCG00000000722	-
db/CISBP-RNA/Sus_scrofa.meme	M033_0.6	1:249898711-249898930	839	2.62884	tp	ENSSSCG00000005440	-
db/CISBP-RNA/Sus_scrofa.meme	M033_0.6	2:61819855-61820114	1235	2.61973	tp	ENSSSCG00000027903	-
db/CISBP-RNA/Sus_scrofa.meme	M033_0.6	1:157820648-157822383	824	2.61372	tp	ENSSSCG00000004888	-
db/CISBP-RNA/Sus_scrofa.meme	M033_0.6	6:64311512-64311782	486	2.60317	tp	ENSSSCG00000026626	+
db/CISBP-RNA/Sus_scrofa.meme	M033_0.6	9:74209831-74210396	343	2.60135	tp	ENSSSCG00000015326	+
db/CISBP-RNA/Sus_scrofa.meme	M033_0.6	14:92424956-92425102	710	2.59873	tp	ENSSSCG00000040863	+
db/CISBP-RNA/Sus_scrofa.meme	M033_0.6	2:26493673-26493726	1008	2.59141	tp	ENSSSCG00000013302	-
db/CISBP-RNA/Sus_scrofa.meme	M033_0.6	4:98622229-98622496	1215	2.59034	tp	ENSSSCG00000026395	-
db/CISBP-RNA/Sus_scrofa.meme	M033_0.6	15:120229895-120230975	363	2.58049	tp	ENSSSCG00000016184	+
db/CISBP-RNA/Sus_scrofa.meme	M033_0.6	1:184412507-184416364	98	2.58029	tp	ENSSSCG00000005054	+
db/CISBP-RNA/Sus_scrofa.meme	M033_0.6	7:93398175-93398501	574	2.53877	tp	ENSSSCG00000032583	+
db/CISBP-RNA/Sus_scrofa.meme	M033_0.6	5:709055-709113	740	2.53218	tp	ENSSSCG00000000981	-
db/CISBP-RNA/Sus_scrofa.meme	M033_0.6	14:112088443-112088472	422	2.52586	tp	ENSSSCG00000021798	+
db/CISBP-RNA/Sus_scrofa.meme	M033_0.6	1:183415993-183416152	830	2.52154	tp	ENSSSCG00000005045	-
db/CISBP-RNA/Sus_scrofa.meme	M033_0.6	15:76098163-76099513	356	2.52048	tp	ENSSSCG00000015938	+
db/CISBP-RNA/Sus_scrofa.meme	M033_0.6	1:75441574-75443389	813	2.52018	tp	ENSSSCG00000004414	-
db/CISBP-RNA/Sus_scrofa.meme	M033_0.6	3:93632797-93633015	414	2.50975	tp	ENSSSCG00000021325	+
db/CISBP-RNA/Sus_scrofa.meme	M033_0.6	8:72800158-72800548	187	2.49495	tp	ENSSSCG00000008988	+
db/CISBP-RNA/Sus_scrofa.meme	M033_0.6	4:8515766-8516293	107	2.49226	tp	ENSSSCG00000005951	+
db/CISBP-RNA/Sus_scrofa.meme	M033_0.6	10:33050939-33051089	701	2.48961	tp	ENSSSCG00000040513	+
db/CISBP-RNA/Sus_scrofa.meme	M033_0.6	7:46553819-46553983	773	2.48862	tp	ENSSSCG00000002623	-
db/CISBP-RNA/Sus_scrofa.meme	M033_0.6	18:50547695-50548372	370	2.47888	tp	ENSSSCG00000016738	+
db/CISBP-RNA/Sus_scrofa.meme	M033_0.6	2:12383958-12383986	695	2.47596	tp	ENSSSCG00000040088	+
db/CISBP-RNA/Sus_scrofa.meme	M033_0.6	X:83191148-83192687	696	2.46189	tp	ENSSSCG00000040281	+
db/CISBP-RNA/Sus_scrofa.meme	M033_0.6	8:74630747-74630935	188	2.45949	tp	ENSSSCG00000008996	+
db/CISBP-RNA/Sus_scrofa.meme	M033_0.6	15:105818245-105819468	1365	2.45693	tp	ENSSSCG00000035842	-
db/CISBP-RNA/Sus_scrofa.meme	M033_0.6	6:119128244-119128812	68	2.45019	tp	ENSSSCG00000003741	+
db/CISBP-RNA/Sus_scrofa.meme	M033_0.6	18:40636397-40637085	432	2.43768	tp	ENSSSCG00000022464	+
db/CISBP-RNA/Sus_scrofa.meme	M033_0.6	12:5633916-5635771	382	2.43473	tp	ENSSSCG00000017202	+
db/CISBP-RNA/Sus_scrofa.meme	M033_0.6	11:71191994-71192515	565	2.43433	tp	ENSSSCG00000032046	+
db/CISBP-RNA/Sus_scrofa.meme	M033_0.6	8:71795118-71795329	185	2.42689	tp	ENSSSCG00000008976	+
db/CISBP-RNA/Sus_scrofa.meme	M033_0.6	4:28192774-28193633	1400	2.42381	tp	ENSSSCG00000038444	-
db/CISBP-RNA/Sus_scrofa.meme	M033_0.6	8:86019114-86019439	918	2.41445	tp	ENSSSCG00000009052	-
db/CISBP-RNA/Sus_scrofa.meme	M033_0.6	9:103375366-103376343	345	2.37466	tp	ENSSSCG00000015424	+
db/CISBP-RNA/Sus_scrofa.meme	M033_0.6	4:33727640-33727793	109	2.37434	tp	ENSSSCG00000006049	+
db/CISBP-RNA/Sus_scrofa.meme	M033_0.6	13:66221500-66222136	984	2.37328	tp	ENSSSCG00000011562	-
db/CISBP-RNA/Sus_scrofa.meme	M033_0.6	5:44381176-44381591	11	2.36505	tp	ENSSSCG00000000536	+
db/CISBP-RNA/Sus_scrofa.meme	M033_0.6	1:217263227-217264314	834	2.36437	tp	ENSSSCG00000005219	-
db/CISBP-RNA/Sus_scrofa.meme	M033_0.6	6:64311745-64312477	1237	2.35341	tp	ENSSSCG00000027916	-
db/CISBP-RNA/Sus_scrofa.meme	M033_0.6	1:158167642-158168332	826	2.35234	tp	ENSSSCG00000004894	-
db/CISBP-RNA/Sus_scrofa.meme	M033_0.6	17:26737212-26737621	141	2.35168	tp	ENSSSCG00000007095	+
db/CISBP-RNA/Sus_scrofa.meme	M033_0.6	3:68820691-68820710	896	2.34636	tp	ENSSSCG00000008289	-
db/CISBP-RNA/Sus_scrofa.meme	M033_0.6	X:57556435-57558514	279	2.34558	tp	ENSSSCG00000012403	+
db/CISBP-RNA/Sus_scrofa.meme	M033_0.6	7:39232934-39233120	29	2.34536	tp	ENSSSCG00000001700	+
db/CISBP-RNA/Sus_scrofa.meme	M033_0.6	15:96476689-96477384	1220	2.33532	tp	ENSSSCG00000026618	-
db/CISBP-RNA/Sus_scrofa.meme	M033_0.6	13:3391822-3393119	974	2.33388	tp	ENSSSCG00000011196	-
db/CISBP-RNA/Sus_scrofa.meme	M033_0.6	1:120046955-120047221	819	2.3242	tp	ENSSSCG00000004630	-
db/CISBP-RNA/Sus_scrofa.meme	M033_0.6	5:80353523-80353706	17	2.3184	tp	ENSSSCG00000000844	+
db/CISBP-RNA/Sus_scrofa.meme	M033_0.6	6:54234607-54234629	780	2.31418	tp	ENSSSCG00000003154	-
db/CISBP-RNA/Sus_scrofa.meme	M033_0.6	15:79447505-79447567	358	2.31016	tp	ENSSSCG00000015961	+
db/CISBP-RNA/Sus_scrofa.meme	M033_0.6	14:77782322-77782496	224	2.29852	tp	ENSSSCG00000010320	+
db/CISBP-RNA/Sus_scrofa.meme	M033_0.6	2:76293146-76293399	1017	2.27483	tp	ENSSSCG00000013460	-
db/CISBP-RNA/Sus_scrofa.meme	M033_0.6	8:104468039-104469289	650	2.2694	tp	ENSSSCG00000037272	+
db/CISBP-RNA/Sus_scrofa.meme	M033_0.6	1:16362153-16362805	1268	2.26181	tp	ENSSSCG00000030067	-
db/CISBP-RNA/Sus_scrofa.meme	M033_0.6	2:145654930-145655419	1416	2.26057	tp	ENSSSCG00000039309	-
db/CISBP-RNA/Sus_scrofa.meme	M033_0.6	6:74773324-74773360	786	2.25751	tp	ENSSSCG00000003463	-
db/CISBP-RNA/Sus_scrofa.meme	M033_0.6	12:31268187-31269823	1292	2.24072	tp	ENSSSCG00000031433	-
db/CISBP-RNA/Sus_scrofa.meme	M033_0.6	3:127500761-127500894	906	2.22302	tp	ENSSSCG00000008645	-
db/CISBP-RNA/Sus_scrofa.meme	M033_0.6	12:6185520-6186029	1109	2.2215	tp	ENSSSCG00000017215	-
db/CISBP-RNA/Sus_scrofa.meme	M033_0.6	10:46875112-46876496	968	2.21368	tp	ENSSSCG00000011048	-
db/CISBP-RNA/Sus_scrofa.meme	M033_0.6	6:93885464-93885950	792	2.21277	tp	ENSSSCG00000003642	-
db/CISBP-RNA/Sus_scrofa.meme	M033_0.6	6:71356657-71356705	63	2.21256	tp	ENSSSCG00000003414	+
db/CISBP-RNA/Sus_scrofa.meme	M033_0.6	2:126531361-126532192	1286	2.20465	tp	ENSSSCG00000031128	-
db/CISBP-RNA/Sus_scrofa.meme	M033_0.6	15:101360093-101360308	1090	2.20027	tp	ENSSSCG00000016077	-
db/CISBP-RNA/Sus_scrofa.meme	M033_0.6	14:7403580-7403653	585	2.19762	tp	ENSSSCG00000033113	+
db/CISBP-RNA/Sus_scrofa.meme	M033_0.6	14:55125413-55127650	1412	2.19595	tp	ENSSSCG00000038853	-
db/CISBP-RNA/Sus_scrofa.meme	M033_0.6	2:79752477-79752753	316	2.16685	tp	ENSSSCG00000014028	+
db/CISBP-RNA/Sus_scrofa.meme	M033_0.6	9:102872818-102875576	344	2.16492	tp	ENSSSCG00000015413	+
db/CISBP-RNA/Sus_scrofa.meme	M033_0.6	16:60349256-60350792	1108	2.15868	tp	ENSSSCG00000017024	-
db/CISBP-RNA/Sus_scrofa.meme	M033_0.6	7:19489383-19490039	745	2.156	tp	ENSSSCG00000001092	-
db/CISBP-RNA/Sus_scrofa.meme	M033_0.6	12:3759698-3761559	1327	2.14991	tp	ENSSSCG00000033636	-
db/CISBP-RNA/Sus_scrofa.meme	M033_0.6	5:63839247-63839367	729	2.14956	tp	ENSSSCG00000000685	-
db/CISBP-RNA/Sus_scrofa.meme	M033_0.6	5:22113800-22114374	509	2.13463	tp	ENSSSCG00000027854	+
db/CISBP-RNA/Sus_scrofa.meme	M033_0.6	X:37333253-37334137	274	2.13291	tp	ENSSSCG00000012254	+
db/CISBP-RNA/Sus_scrofa.meme	M033_0.6	13:89592178-89592919	1317	2.13022	tp	ENSSSCG00000033018	-
db/CISBP-RNA/Sus_scrofa.meme	M033_0.6	5:78034373-78034519	1139	2.1298	tp	ENSSSCG00000021166	-
db/CISBP-RNA/Sus_scrofa.meme	M033_0.6	18:51902534-51903640	1195	2.12203	tp	ENSSSCG00000025060	-
db/CISBP-RNA/Sus_scrofa.meme	M033_0.6	7:112167994-112171750	474	2.11688	tp	ENSSSCG00000025768	+
db/CISBP-RNA/Sus_scrofa.meme	M033_0.6	3:125774597-125775151	175	2.10831	tp	ENSSSCG00000008633	+
db/CISBP-RNA/Sus_scrofa.meme	M033_0.6	5:57727664-57727984	13	2.10765	tp	ENSSSCG00000000607	+
db/CISBP-RNA/Sus_scrofa.meme	M033_0.6	15:129071548-129071582	1149	2.09943	tp	ENSSSCG00000021968	-
db/CISBP-RNA/Sus_scrofa.meme	M033_0.6	6:159797773-159798906	1244	2.09714	tp	ENSSSCG00000028288	-
db/CISBP-RNA/Sus_scrofa.meme	M033_0.6	13:207493658-207494046	1289	2.09684	tp	ENSSSCG00000031249	-
db/CISBP-RNA/Sus_scrofa.meme	M033_0.6	11:47794217-47795115	927	2.08918	tp	ENSSSCG00000009464	-
db/CISBP-RNA/Sus_scrofa.meme	M033_0.6	3:25296207-25296375	1265	2.08425	tp	ENSSSCG00000030033	-
db/CISBP-RNA/Sus_scrofa.meme	M033_0.6	2:82025816-82026643	1037	2.06799	tp	ENSSSCG00000014063	-
db/CISBP-RNA/Sus_scrofa.meme	M033_0.6	7:40911198-40911491	475	2.06525	tp	ENSSSCG00000025788	+
db/CISBP-RNA/Sus_scrofa.meme	M033_0.6	3:112713198-112713330	904	2.05485	tp	ENSSSCG00000008569	-
db/CISBP-RNA/Sus_scrofa.meme	M033_0.6	5:74868592-74868764	734	2.05082	tp	ENSSSCG00000000798	-
db/CISBP-RNA/Sus_scrofa.meme	M033_0.6	8:84184575-84185558	917	2.04774	tp	ENSSSCG00000009047	-
db/CISBP-RNA/Sus_scrofa.meme	M033_0.6	16:3998472-3999782	374	2.04639	tp	ENSSSCG00000016782	+
db/CISBP-RNA/Sus_scrofa.meme	M033_0.6	4:127376023-127376848	138	2.03949	tp	ENSSSCG00000006919	+
db/CISBP-RNA/Sus_scrofa.meme	M033_0.6	11:12825762-12825943	925	2.02966	tp	ENSSSCG00000009359	-
db/CISBP-RNA/Sus_scrofa.meme	M033_0.6	17:30236775-30237254	874	2.02877	tp	ENSSSCG00000007116	-
db/CISBP-RNA/Sus_scrofa.meme	M033_0.6	7:113337825-113338331	767	2.02714	tp	ENSSSCG00000002443	-
db/CISBP-RNA/Sus_scrofa.meme	M033_0.6	9:73782163-73782401	1372	2.01514	tp	ENSSSCG00000036385	-
db/CISBP-RNA/Sus_scrofa.meme	M033_0.6	9:103094359-103094449	638	2.01233	tp	ENSSSCG00000036452	+
db/CISBP-RNA/Sus_scrofa.meme	M033_0.6	7:23658094-23658115	747	2.00937	tp	ENSSSCG00000001400	-
db/CISBP-RNA/Sus_scrofa.meme	M033_0.6	4:61987934-61989915	113	2.00822	tp	ENSSSCG00000006176	+
db/CISBP-RNA/Sus_scrofa.meme	M033_0.6	17:51630236-51630476	1279	2.00773	tp	ENSSSCG00000030632	-
db/CISBP-RNA/Sus_scrofa.meme	M033_0.6	9:74945785-74945804	1068	2.00579	tp	ENSSSCG00000015332	-
db/CISBP-RNA/Sus_scrofa.meme	M033_0.6	13:33085175-33085286	1435	1.99149	tp	ENSSSCG00000040581	-
db/CISBP-RNA/Sus_scrofa.meme	M033_0.6	3:77975449-77976072	899	1.99097	tp	ENSSSCG00000008368	-
db/CISBP-RNA/Sus_scrofa.meme	M033_0.6	17:56983759-56984056	150	1.98421	tp	ENSSSCG00000007494	+
db/CISBP-RNA/Sus_scrofa.meme	M033_0.6	AEMK02000569.1:792988-793051	1330	1.98272	tp	ENSSSCG00000033673	-
db/CISBP-RNA/Sus_scrofa.meme	M033_0.6	7:27103649-27106085	24	1.97956	tp	ENSSSCG00000001487	+
db/CISBP-RNA/Sus_scrofa.meme	M033_0.6	10:43526121-43526170	240	1.96977	tp	ENSSSCG00000011033	+
db/CISBP-RNA/Sus_scrofa.meme	M033_0.6	6:72230623-72231003	427	1.96799	tp	ENSSSCG00000022208	+
db/CISBP-RNA/Sus_scrofa.meme	M033_0.6	7:65092985-65094515	37	1.95168	tp	ENSSSCG00000001959	+
db/CISBP-RNA/Sus_scrofa.meme	M033_0.6	13:124556167-124557955	264	1.94906	tp	ENSSSCG00000011802	+
db/CISBP-RNA/Sus_scrofa.meme	M033_0.6	X:52175608-52176283	1350	1.93328	tp	ENSSSCG00000035170	-
db/CISBP-RNA/Sus_scrofa.meme	M033_0.6	13:128684517-128684763	637	1.93144	tp	ENSSSCG00000036423	+
db/CISBP-RNA/Sus_scrofa.meme	M033_0.6	1:179604437-179605553	572	1.92989	tp	ENSSSCG00000032489	+
db/CISBP-RNA/Sus_scrofa.meme	M033_0.6	X:43218263-43218316	275	1.9273	tp	ENSSSCG00000012294	+
db/CISBP-RNA/Sus_scrofa.meme	M033_0.6	8:110386781-110387460	920	1.92488	tp	ENSSSCG00000009128	-
db/CISBP-RNA/Sus_scrofa.meme	M033_0.6	12:25881492-25881860	1331	1.92078	tp	ENSSSCG00000033731	-
db/CISBP-RNA/Sus_scrofa.meme	M033_0.6	7:92490016-92490990	1245	1.91601	tp	ENSSSCG00000028304	-
db/CISBP-RNA/Sus_scrofa.meme	M033_0.6	12:23942621-23944077	394	1.91487	tp	ENSSSCG00000017514	+
db/CISBP-RNA/Sus_scrofa.meme	M033_0.6	9:92000735-92000965	449	1.90052	tp	ENSSSCG00000023793	+
db/CISBP-RNA/Sus_scrofa.meme	M033_0.6	13:134400019-134401359	496	1.90048	tp	ENSSSCG00000027139	+
db/CISBP-RNA/Sus_scrofa.meme	M033_0.6	3:73451917-73452030	675	1.89857	tp	ENSSSCG00000038802	+
db/CISBP-RNA/Sus_scrofa.meme	M033_0.6	14:15014147-15014403	1175	1.8897	tp	ENSSSCG00000023666	-
db/CISBP-RNA/Sus_scrofa.meme	M033_0.6	15:1733382-1734414	700	1.88758	tp	ENSSSCG00000040445	+
db/CISBP-RNA/Sus_scrofa.meme	M033_0.6	15:15978357-15978574	621	1.88451	tp	ENSSSCG00000035564	+
db/CISBP-RNA/Sus_scrofa.meme	M033_0.6	1:207219115-207219454	833	1.88283	tp	ENSSSCG00000005184	-
db/CISBP-RNA/Sus_scrofa.meme	M033_0.6	4:99351767-99352758	551	1.88085	tp	ENSSSCG00000031262	+
db/CISBP-RNA/Sus_scrofa.meme	M033_0.6	1:56047195-56047578	811	1.86849	tp	ENSSSCG00000004307	-
db/CISBP-RNA/Sus_scrofa.meme	M033_0.6	7:76132018-76132144	489	1.8665	tp	ENSSSCG00000026700	+
db/CISBP-RNA/Sus_scrofa.meme	M033_0.6	3:16686695-16686752	156	1.86128	tp	ENSSSCG00000007739	+
db/CISBP-RNA/Sus_scrofa.meme	M033_0.6	1:37008068-37008500	808	1.86005	tp	ENSSSCG00000004221	-
db/CISBP-RNA/Sus_scrofa.meme	M033_0.6	17:11566324-11566875	560	1.84505	tp	ENSSSCG00000031857	+
db/CISBP-RNA/Sus_scrofa.meme	M033_0.6	13:40223009-40223186	979	1.84097	tp	ENSSSCG00000011477	-
db/CISBP-RNA/Sus_scrofa.meme	M033_0.6	7:21027640-21027807	666	1.81817	tp	ENSSSCG00000038191	+
db/CISBP-RNA/Sus_scrofa.meme	M033_0.6	14:39902319-39902339	939	1.81279	tp	ENSSSCG00000009889	-
db/CISBP-RNA/Sus_scrofa.meme	M033_0.6	12:60144014-60144200	628	1.80825	tp	ENSSSCG00000036007	+
db/CISBP-RNA/Sus_scrofa.meme	M033_0.6	14:129047990-129048107	232	1.80217	tp	ENSSSCG00000010680	+
db/CISBP-RNA/Sus_scrofa.meme	M033_0.6	2:71245836-71246024	309	1.79907	tp	ENSSSCG00000013592	+
db/CISBP-RNA/Sus_scrofa.meme	M033_0.6	4:95695812-95697874	1299	1.7987	tp	ENSSSCG00000031838	-
db/CISBP-RNA/Sus_scrofa.meme	M033_0.6	7:58895334-58895419	758	1.79762	tp	ENSSSCG00000001904	-
db/CISBP-RNA/Sus_scrofa.meme	M033_0.6	9:114824804-114824823	1071	1.79687	tp	ENSSSCG00000015486	-
db/CISBP-RNA/Sus_scrofa.meme	M033_0.6	7:113690152-113690407	45	1.79663	tp	ENSSSCG00000002447	+
db/CISBP-RNA/Sus_scrofa.meme	M033_0.6	12:52581608-52581748	405	1.78672	tp	ENSSSCG00000017947	+
db/CISBP-RNA/Sus_scrofa.meme	M033_0.6	17:34808280-34808732	1425	1.78667	tp	ENSSSCG00000039862	-
db/CISBP-RNA/Sus_scrofa.meme	M033_0.6	15:31978690-31979050	622	1.78631	tp	ENSSSCG00000035628	+
db/CISBP-RNA/Sus_scrofa.meme	M033_0.6	AEMK02000328.1:460446-461121	1318	1.78102	tp	ENSSSCG00000033116	-
db/CISBP-RNA/Sus_scrofa.meme	M033_0.6	4:36847347-36849729	1140	1.77926	tp	ENSSSCG00000021180	-
db/CISBP-RNA/Sus_scrofa.meme	M033_0.6	1:262333534-262334300	1269	1.76979	tp	ENSSSCG00000030089	-
db/CISBP-RNA/Sus_scrofa.meme	M033_0.6	6:3152207-3152284	541	1.76929	tp	ENSSSCG00000029403	+
db/CISBP-RNA/Sus_scrofa.meme	M033_0.6	13:182825626-182826751	269	1.76151	tp	ENSSSCG00000012018	+
db/CISBP-RNA/Sus_scrofa.meme	M033_0.6	13:192406225-192406468	504	1.76128	tp	ENSSSCG00000027594	+
db/CISBP-RNA/Sus_scrofa.meme	M033_0.6	13:118623978-118624356	260	1.76038	tp	ENSSSCG00000011767	+
db/CISBP-RNA/Sus_scrofa.meme	M033_0.6	4:55276621-55277831	850	1.75165	tp	ENSSSCG00000006153	-
db/CISBP-RNA/Sus_scrofa.meme	M033_0.6	15:88332860-88333738	1087	1.75126	tp	ENSSSCG00000016018	-
db/CISBP-RNA/Sus_scrofa.meme	M033_0.6	9:75246958-75248794	1069	1.74759	tp	ENSSSCG00000015334	-
db/CISBP-RNA/Sus_scrofa.meme	M033_0.6	3:37324684-37324704	158	1.74586	tp	ENSSSCG00000007920	+
db/CISBP-RNA/Sus_scrofa.meme	M033_0.6	14:82066158-82066247	225	1.74499	tp	ENSSSCG00000010334	+
db/CISBP-RNA/Sus_scrofa.meme	M033_0.6	3:128880881-128882363	907	1.73944	tp	ENSSSCG00000008648	-
db/CISBP-RNA/Sus_scrofa.meme	M033_0.6	14:66628933-66629570	455	1.73487	tp	ENSSSCG00000024081	+
db/CISBP-RNA/Sus_scrofa.meme	M033_0.6	9:103210414-103210656	523	1.72299	tp	ENSSSCG00000028444	+
db/CISBP-RNA/Sus_scrofa.meme	M033_0.6	14:110608429-110608845	955	1.71786	tp	ENSSSCG00000010537	-
db/CISBP-RNA/Sus_scrofa.meme	M033_0.6	14:46469463-46469630	942	1.7154	tp	ENSSSCG00000009978	-
db/CISBP-RNA/Sus_scrofa.meme	M033_0.6	17:54920714-54920860	880	1.71491	tp	ENSSSCG00000007485	-
db/CISBP-RNA/Sus_scrofa.meme	M033_0.6	11:15766776-15767062	199	1.71384	tp	ENSSSCG00000009378	+
db/CISBP-RNA/Sus_scrofa.meme	M033_0.6	5:66091068-66092484	1409	1.71326	tp	ENSSSCG00000038694	-
db/CISBP-RNA/Sus_scrofa.meme	M033_0.6	3:33894759-33895698	586	1.70062	tp	ENSSSCG00000033311	+
db/CISBP-RNA/Sus_scrofa.meme	M033_0.6	6:59452937-59453078	783	1.70041	tp	ENSSSCG00000003288	-
db/CISBP-RNA/Sus_scrofa.meme	M033_0.6	7:77680153-77680224	1256	1.69224	tp	ENSSSCG00000029203	-
db/CISBP-RNA/Sus_scrofa.meme	M033_0.6	6:96056957-96057123	510	1.69105	tp	ENSSSCG00000027902	+
db/CISBP-RNA/Sus_scrofa.meme	M033_0.6	8:131431196-131431417	197	1.68881	tp	ENSSSCG00000009222	+
db/CISBP-RNA/Sus_scrofa.meme	M033_0.6	13:158291096-158291376	989	1.68411	tp	ENSSSCG00000011961	-
db/CISBP-RNA/Sus_scrofa.meme	M033_0.6	15:81721643-81723014	1086	1.68076	tp	ENSSSCG00000015976	-
db/CISBP-RNA/Sus_scrofa.meme	M033_0.6	17:14136887-14137779	1280	1.67478	tp	ENSSSCG00000030642	-
db/CISBP-RNA/Sus_scrofa.meme	M033_0.6	17:47317807-47319646	148	1.67094	tp	ENSSSCG00000007381	+
db/CISBP-RNA/Sus_scrofa.meme	M033_0.6	17:47352155-47352249	876	1.67031	tp	ENSSSCG00000007383	-
db/CISBP-RNA/Sus_scrofa.meme	M033_0.6	12:20717553-20717772	1118	1.66697	tp	ENSSSCG00000017418	-
db/CISBP-RNA/Sus_scrofa.meme	M033_0.6	14:111474276-111478030	230	1.66527	tp	ENSSSCG00000010554	+
db/CISBP-RNA/Sus_scrofa.meme	M033_0.6	13:26173452-26174509	246	1.6604	tp	ENSSSCG00000011284	+
db/CISBP-RNA/Sus_scrofa.meme	M033_0.6	5:91756379-91757598	18	1.65014	tp	ENSSSCG00000000916	+
db/CISBP-RNA/Sus_scrofa.meme	M033_0.6	4:88873769-88873846	855	1.63545	tp	ENSSSCG00000006350	-
db/CISBP-RNA/Sus_scrofa.meme	M033_0.6	9:82227615-82228946	575	1.63157	tp	ENSSSCG00000032709	+
db/CISBP-RNA/Sus_scrofa.meme	M033_0.6	8:112470752-112470853	192	1.62946	tp	ENSSSCG00000009138	+
db/CISBP-RNA/Sus_scrofa.meme	M033_0.6	13:89730254-89730531	258	1.62933	tp	ENSSSCG00000011703	+
db/CISBP-RNA/Sus_scrofa.meme	M033_0.6	14:73054670-73055228	946	1.6291	tp	ENSSSCG00000010258	-
db/CISBP-RNA/Sus_scrofa.meme	M033_0.6	7:117606401-117607573	567	1.62557	tp	ENSSSCG00000032134	+
db/CISBP-RNA/Sus_scrofa.meme	M033_0.6	9:115868156-115868892	434	1.62543	tp	ENSSSCG00000022742	+
db/CISBP-RNA/Sus_scrofa.meme	M033_0.6	13:199606596-199606792	407	1.62517	tp	ENSSSCG00000020706	+
db/CISBP-RNA/Sus_scrofa.meme	M033_0.6	6:93559261-93559995	1340	1.62231	tp	ENSSSCG00000034611	-
db/CISBP-RNA/Sus_scrofa.meme	M033_0.6	1:7340449-7340506	803	1.61297	tp	ENSSSCG00000004041	-
db/CISBP-RNA/Sus_scrofa.meme	M033_0.6	14:112068680-112069022	957	1.60795	tp	ENSSSCG00000010560	-
db/CISBP-RNA/Sus_scrofa.meme	M033_0.6	AEMK02000602.1:108403-108425	713	1.60461	tp	ENSSSCG00000028124	-
db/CISBP-RNA/Sus_scrofa.meme	M033_0.6	14:59551932-59552280	222	1.60347	tp	ENSSSCG00000010181	+
db/CISBP-RNA/Sus_scrofa.meme	M033_0.6	13:122103402-122104026	459	1.6019	tp	ENSSSCG00000024437	+
db/CISBP-RNA/Sus_scrofa.meme	M033_0.6	5:65759726-65760082	731	1.59859	tp	ENSSSCG00000000719	-
db/CISBP-RNA/Sus_scrofa.meme	M033_0.6	3:74108543-74108921	169	1.59626	tp	ENSSSCG00000008353	+
db/CISBP-RNA/Sus_scrofa.meme	M033_0.6	18:18761190-18761613	367	1.59164	tp	ENSSSCG00000016565	+
db/CISBP-RNA/Sus_scrofa.meme	M033_0.6	14:4133710-4135815	702	1.5901	tp	ENSSSCG00000040631	+
db/CISBP-RNA/Sus_scrofa.meme	M033_0.6	13:66324376-66324632	253	1.58028	tp	ENSSSCG00000011565	+
db/CISBP-RNA/Sus_scrofa.meme	M033_0.6	6:82836551-82837357	1386	1.57879	tp	ENSSSCG00000037481	-
db/CISBP-RNA/Sus_scrofa.meme	M033_0.6	3:112263918-112264364	1403	1.57754	tp	ENSSSCG00000038543	-
db/CISBP-RNA/Sus_scrofa.meme	M033_0.6	4:56952977-56953223	851	1.57182	tp	ENSSSCG00000006160	-
db/CISBP-RNA/Sus_scrofa.meme	M033_0.6	4:97239080-97240111	126	1.57041	tp	ENSSSCG00000006610	+
db/CISBP-RNA/Sus_scrofa.meme	M033_0.6	14:113843783-113844301	672	1.56487	tp	ENSSSCG00000038633	+
db/CISBP-RNA/Sus_scrofa.meme	M033_0.6	2:64844799-64844943	1030	1.56224	tp	ENSSSCG00000013775	-
db/CISBP-RNA/Sus_scrofa.meme	M033_0.6	16:47321321-47322346	431	1.54767	tp	ENSSSCG00000022430	+
db/CISBP-RNA/Sus_scrofa.meme	M033_0.6	7:75169967-75171217	760	1.54229	tp	ENSSSCG00000002008	-
db/CISBP-RNA/Sus_scrofa.meme	M033_0.6	8:104578936-104579341	1314	1.53849	tp	ENSSSCG00000032838	-
db/CISBP-RNA/Sus_scrofa.meme	M033_0.6	10:48883211-48883502	969	1.53765	tp	ENSSSCG00000011064	-
db/CISBP-RNA/Sus_scrofa.meme	M033_0.6	3:118011193-118011878	174	1.5309	tp	ENSSSCG00000008601	+
db/CISBP-RNA/Sus_scrofa.meme	M033_0.6	14:110872818-110873900	229	1.53087	tp	ENSSSCG00000010540	+
db/CISBP-RNA/Sus_scrofa.meme	M033_0.6	11:45000742-45002068	1429	1.53066	tp	ENSSSCG00000040073	-
db/CISBP-RNA/Sus_scrofa.meme	M033_0.6	2:74511462-74511577	1020	1.52068	tp	ENSSSCG00000013499	-
db/CISBP-RNA/Sus_scrofa.meme	M033_0.6	8:121105007-121105587	194	1.51955	tp	ENSSSCG00000009182	+
db/CISBP-RNA/Sus_scrofa.meme	M033_0.6	7:115604320-115604340	770	1.51888	tp	ENSSSCG00000002476	-
db/CISBP-RNA/Sus_scrofa.meme	M033_0.6	2:87882500-87882644	322	1.51587	tp	ENSSSCG00000014111	+
db/CISBP-RNA/Sus_scrofa.meme	M033_0.6	1:131245340-131247693	91	1.51464	tp	ENSSSCG00000004785	+
db/CISBP-RNA/Sus_scrofa.meme	M033_0.6	3:73837344-73838548	168	1.51309	tp	ENSSSCG00000008347	+
db/CISBP-RNA/Sus_scrofa.meme	M033_0.6	10:64886432-64887283	972	1.51154	tp	ENSSSCG00000011134	-
db/CISBP-RNA/Sus_scrofa.meme	M033_0.6	18:10271058-10271224	1096	1.50712	tp	ENSSSCG00000016509	-
db/CISBP-RNA/Sus_scrofa.meme	M033_0.6	6:81728060-81733351	1369	1.50466	tp	ENSSSCG00000036293	-
db/CISBP-RNA/Sus_scrofa.meme	M033_0.6	12:21806155-21807163	681	1.50398	tp	ENSSSCG00000039137	+
db/CISBP-RNA/Sus_scrofa.meme	M033_0.6	9:48372388-48372815	525	1.50239	tp	ENSSSCG00000028517	+
db/CISBP-RNA/Sus_scrofa.meme	M033_0.6	X:30584284-30585512	1185	1.50103	tp	ENSSSCG00000024132	-
db/CISBP-RNA/Sus_scrofa.meme	M033_0.6	8:43987716-43987818	411	1.49552	tp	ENSSSCG00000020868	+
db/CISBP-RNA/Sus_scrofa.meme	M033_0.6	6:119931792-119932123	412	1.49406	tp	ENSSSCG00000020898	+
db/CISBP-RNA/Sus_scrofa.meme	M033_0.6	7:97270315-97270919	42	1.49248	tp	ENSSSCG00000002354	+
db/CISBP-RNA/Sus_scrofa.meme	M033_0.6	13:10718455-10719954	648	1.49119	tp	ENSSSCG00000037030	+
db/CISBP-RNA/Sus_scrofa.meme	M033_0.6	14:75092735-75095045	657	1.48986	tp	ENSSSCG00000037728	+
db/CISBP-RNA/Sus_scrofa.meme	M033_0.6	17:19340975-19341182	872	1.48794	tp	ENSSSCG00000007064	-
db/CISBP-RNA/Sus_scrofa.meme	M033_0.6	X:34391708-34391821	273	1.48558	tp	ENSSSCG00000012236	+
db/CISBP-RNA/Sus_scrofa.meme	M033_0.6	9:52720937-52724958	339	1.48354	tp	ENSSSCG00000015213	+
db/CISBP-RNA/Sus_scrofa.meme	M033_0.6	8:117994879-117995213	428	1.48117	tp	ENSSSCG00000022282	+
db/CISBP-RNA/Sus_scrofa.meme	M033_0.6	2:9076550-9077060	1398	1.47558	tp	ENSSSCG00000038370	-
db/CISBP-RNA/Sus_scrofa.meme	M033_0.6	17:35484591-35484805	144	1.47388	tp	ENSSSCG00000007235	+
db/CISBP-RNA/Sus_scrofa.meme	M033_0.6	X:82538307-82540861	282	1.47146	tp	ENSSSCG00000012486	+
db/CISBP-RNA/Sus_scrofa.meme	M033_0.6	5:33555288-33555744	663	1.47044	tp	ENSSSCG00000038031	+
db/CISBP-RNA/Sus_scrofa.meme	M033_0.6	4:108896070-108896299	1388	1.46952	tp	ENSSSCG00000037772	-
db/CISBP-RNA/Sus_scrofa.meme	M033_0.6	X:13293260-13293285	992	1.46735	tp	ENSSSCG00000012149	-
db/CISBP-RNA/Sus_scrofa.meme	M033_0.6	6:167867658-167868558	76	1.46526	tp	ENSSSCG00000003943	+
db/CISBP-RNA/Sus_scrofa.meme	M033_0.6	8:29341825-29342999	178	1.46421	tp	ENSSSCG00000008773	+
db/CISBP-RNA/Sus_scrofa.meme	M033_0.6	12:19755736-19757312	1270	1.46198	tp	ENSSSCG00000030211	-
db/CISBP-RNA/Sus_scrofa.meme	M033_0.6	12:43561650-43561754	401	1.45845	tp	ENSSSCG00000017750	+
db/CISBP-RNA/Sus_scrofa.meme	M033_0.6	1:76232957-76234671	83	1.45677	tp	ENSSSCG00000004403	+
db/CISBP-RNA/Sus_scrofa.meme	M033_0.6	3:10120084-10120219	1202	1.4561	tp	ENSSSCG00000025486	-
db/CISBP-RNA/Sus_scrofa.meme	M033_0.6	3:68874504-68876694	683	1.44775	tp	ENSSSCG00000039221	+
db/CISBP-RNA/Sus_scrofa.meme	M033_0.6	1:158269520-158270067	92	1.44535	tp	ENSSSCG00000004893	+
db/CISBP-RNA/Sus_scrofa.meme	M033_0.6	1:148995127-148995299	571	1.442	tp	ENSSSCG00000032488	+
db/CISBP-RNA/Sus_scrofa.meme	M033_0.6	4:109203481-109204086	492	1.44179	tp	ENSSSCG00000026922	+
db/CISBP-RNA/Sus_scrofa.meme	M033_0.6	10:33431296-33433695	967	1.43645	tp	ENSSSCG00000011000	-
db/CISBP-RNA/Sus_scrofa.meme	M033_0.6	6:27317176-27317307	665	1.43053	tp	ENSSSCG00000038151	+
db/CISBP-RNA/Sus_scrofa.meme	M033_0.6	17:26740557-26740862	1260	1.42964	tp	ENSSSCG00000029494	-
db/CISBP-RNA/Sus_scrofa.meme	M033_0.6	5:41571819-41583372	500	1.42627	tp	ENSSSCG00000027429	+
db/CISBP-RNA/Sus_scrofa.meme	M033_0.6	17:48024698-48025480	877	1.42446	tp	ENSSSCG00000007424	-
db/CISBP-RNA/Sus_scrofa.meme	M033_0.6	1:265871075-265872961	840	1.42406	tp	ENSSSCG00000005600	-
db/CISBP-RNA/Sus_scrofa.meme	M033_0.6	3:55233526-55235752	162	1.42333	tp	ENSSSCG00000008186	+
db/CISBP-RNA/Sus_scrofa.meme	M033_0.6	18:47171849-47172216	369	1.42266	tp	ENSSSCG00000016714	+
db/CISBP-RNA/Sus_scrofa.meme	M033_0.6	17:56954842-56954902	881	1.41888	tp	ENSSSCG00000007493	-
db/CISBP-RNA/Sus_scrofa.meme	M033_0.6	7:98452451-98452775	43	1.41225	tp	ENSSSCG00000002383	+
db/CISBP-RNA/Sus_scrofa.meme	M033_0.6	2:28256577-28258509	1009	1.40901	tp	ENSSSCG00000013315	-
db/CISBP-RNA/Sus_scrofa.meme	M033_0.6	3:102983667-102984407	1415	1.40863	tp	ENSSSCG00000039004	-
db/CISBP-RNA/Sus_scrofa.meme	M033_0.6	13:195335270-195335453	415	1.40788	tp	ENSSSCG00000021355	+
db/CISBP-RNA/Sus_scrofa.meme	M033_0.6	15:113111433-113114346	1091	1.40661	tp	ENSSSCG00000016158	-
db/CISBP-RNA/Sus_scrofa.meme	M033_0.6	9:12442415-12444576	1301	1.40574	tp	ENSSSCG00000031979	-
db/CISBP-RNA/Sus_scrofa.meme	M033_0.6	13:70397804-70398304	985	1.40572	tp	ENSSSCG00000011603	-
db/CISBP-RNA/Sus_scrofa.meme	M033_0.6	7:47660367-47661882	1387	1.40494	tp	ENSSSCG00000037646	-
db/CISBP-RNA/Sus_scrofa.meme	M033_0.6	4:84188999-84190172	854	1.40085	tp	ENSSSCG00000006319	-
db/CISBP-RNA/Sus_scrofa.meme	M033_0.6	14:129443175-129445602	960	1.39826	tp	ENSSSCG00000010685	-
db/CISBP-RNA/Sus_scrofa.meme	M033_0.6	14:85400604-85403098	227	1.39472	tp	ENSSSCG00000010345	+
db/CISBP-RNA/Sus_scrofa.meme	M033_0.6	3:126357200-126359011	1297	1.3939	tp	ENSSSCG00000031741	-
db/CISBP-RNA/Sus_scrofa.meme	M033_0.6	4:90203046-90204076	441	1.39387	tp	ENSSSCG00000023091	+
db/CISBP-RNA/Sus_scrofa.meme	M033_0.6	8:81115507-81115701	1266	1.3918	tp	ENSSSCG00000030044	-
db/CISBP-RNA/Sus_scrofa.meme	M033_0.6	5:11277375-11277630	2	1.3869	tp	ENSSSCG00000000144	+
db/CISBP-RNA/Sus_scrofa.meme	M033_0.6	10:52586091-52586510	970	1.38477	tp	ENSSSCG00000011081	-
db/CISBP-RNA/Sus_scrofa.meme	M033_0.6	9:35167570-35168647	1058	1.38254	tp	ENSSSCG00000014997	-
db/CISBP-RNA/Sus_scrofa.meme	M033_0.6	13:123760021-123760606	1271	1.38159	tp	ENSSSCG00000030225	-
db/CISBP-RNA/Sus_scrofa.meme	M033_0.6	2:5881630-5883518	424	1.38138	tp	ENSSSCG00000021891	+
db/CISBP-RNA/Sus_scrofa.meme	M033_0.6	6:108461128-108461348	796	1.38048	tp	ENSSSCG00000003708	-
db/CISBP-RNA/Sus_scrofa.meme	M033_0.6	6:29359590-29362439	605	1.37994	tp	ENSSSCG00000034521	+
db/CISBP-RNA/Sus_scrofa.meme	M033_0.6	2:75081283-75081713	593	1.37934	tp	ENSSSCG00000033759	+
db/CISBP-RNA/Sus_scrofa.meme	M033_0.6	6:37604714-37604926	54	1.37657	tp	ENSSSCG00000002846	+
db/CISBP-RNA/Sus_scrofa.meme	M033_0.6	17:46123015-46125122	147	1.37516	tp	ENSSSCG00000007362	+
db/CISBP-RNA/Sus_scrofa.meme	M033_0.6	9:27035504-27035993	1057	1.37478	tp	ENSSSCG00000014961	-
db/CISBP-RNA/Sus_scrofa.meme	M033_0.6	1:238534857-238536341	100	1.37452	tp	ENSSSCG00000005354	+
db/CISBP-RNA/Sus_scrofa.meme	M033_0.6	5:15150234-15186256	722	1.37128	tp	ENSSSCG00000000190	-
db/CISBP-RNA/Sus_scrofa.meme	M033_0.6	12:40068367-40068816	494	1.36908	tp	ENSSSCG00000026989	+
db/CISBP-RNA/Sus_scrofa.meme	M033_0.6	13:204831804-204831957	270	1.36763	tp	ENSSSCG00000012076	+
db/CISBP-RNA/Sus_scrofa.meme	M033_0.6	2:69202703-69203029	1026	1.36688	tp	ENSSSCG00000013647	-
db/CISBP-RNA/Sus_scrofa.meme	M033_0.6	4:30719488-30721101	558	1.3658	tp	ENSSSCG00000031728	+
db/CISBP-RNA/Sus_scrofa.meme	M033_0.6	14:40124325-40125590	1333	1.3651	tp	ENSSSCG00000033876	-
db/CISBP-RNA/Sus_scrofa.meme	M033_0.6	18:22979583-22980440	368	1.36437	tp	ENSSSCG00000016597	+
db/CISBP-RNA/Sus_scrofa.meme	M033_0.6	18:45411008-45411508	535	1.36315	tp	ENSSSCG00000028997	+
db/CISBP-RNA/Sus_scrofa.meme	M033_0.6	12:25441565-25442371	1221	1.35999	tp	ENSSSCG00000026701	-
db/CISBP-RNA/Sus_scrofa.meme	M033_0.6	14:8470261-8471974	205	1.35039	tp	ENSSSCG00000009645	+
db/CISBP-RNA/Sus_scrofa.meme	M033_0.6	1:76958131-76959400	82	1.35007	tp	ENSSSCG00000004394	+
db/CISBP-RNA/Sus_scrofa.meme	M033_0.6	1:45179453-45180290	477	1.34931	tp	ENSSSCG00000025941	+
db/CISBP-RNA/Sus_scrofa.meme	M033_0.6	4:95471477-95471660	861	1.34565	tp	ENSSSCG00000006553	-
db/CISBP-RNA/Sus_scrofa.meme	M033_0.6	13:160405268-160407068	268	1.34388	tp	ENSSSCG00000011980	+
db/CISBP-RNA/Sus_scrofa.meme	M033_0.6	9:19589697-19591692	1054	1.34052	tp	ENSSSCG00000014907	-
db/CISBP-RNA/Sus_scrofa.meme	M033_0.6	10:24907497-24908161	966	1.34008	tp	ENSSSCG00000010931	-
db/CISBP-RNA/Sus_scrofa.meme	M033_0.6	13:197192954-197193260	447	1.33939	tp	ENSSSCG00000023674	+
db/CISBP-RNA/Sus_scrofa.meme	M033_0.6	15:47609273-47611800	527	1.33888	tp	ENSSSCG00000028592	+
db/CISBP-RNA/Sus_scrofa.meme	M033_0.6	12:31269391-31269704	397	1.33635	tp	ENSSSCG00000017601	+
db/CISBP-RNA/Sus_scrofa.meme	M033_0.6	11:13225188-13225820	926	1.33614	tp	ENSSSCG00000009361	-
db/CISBP-RNA/Sus_scrofa.meme	M033_0.6	15:54918275-54920081	1392	1.33585	tp	ENSSSCG00000038085	-
db/CISBP-RNA/Sus_scrofa.meme	M033_0.6	5:22000482-22000761	725	1.33549	tp	ENSSSCG00000000406	-
db/CISBP-RNA/Sus_scrofa.meme	M033_0.6	2:116238535-116240067	1293	1.33445	tp	ENSSSCG00000031518	-
db/CISBP-RNA/Sus_scrofa.meme	M033_0.6	17:10643087-10643837	408	1.33304	tp	ENSSSCG00000020715	+
db/CISBP-RNA/Sus_scrofa.meme	M033_0.6	13:12691746-12692139	244	1.33206	tp	ENSSSCG00000011215	+
db/CISBP-RNA/Sus_scrofa.meme	M033_0.6	3:53059846-53065820	160	1.33203	tp	ENSSSCG00000008168	+
db/CISBP-RNA/Sus_scrofa.meme	M033_0.6	6:83861884-83862583	65	1.3308	tp	ENSSSCG00000003555	+
db/CISBP-RNA/Sus_scrofa.meme	M033_0.6	14:92360549-92361973	1363	1.32866	tp	ENSSSCG00000035762	-
db/CISBP-RNA/Sus_scrofa.meme	M033_0.6	4:54836425-54836598	112	1.32718	tp	ENSSSCG00000006151	+
db/CISBP-RNA/Sus_scrofa.meme	M033_0.6	5:8027600-8027759	718	1.32687	tp	ENSSSCG00000000077	-
db/CISBP-RNA/Sus_scrofa.meme	M033_0.6	5:51939484-51941455	728	1.32528	tp	ENSSSCG00000000579	-
db/CISBP-RNA/Sus_scrofa.meme	M033_0.6	1:188616976-188618132	608	1.32174	tp	ENSSSCG00000034798	+
db/CISBP-RNA/Sus_scrofa.meme	M033_0.6	18:29699013-29700095	1098	1.31906	tp	ENSSSCG00000016635	-
db/CISBP-RNA/Sus_scrofa.meme	M033_0.6	6:168560535-168561163	450	1.31448	tp	ENSSSCG00000023920	+
db/CISBP-RNA/Sus_scrofa.meme	M033_0.6	1:126378269-126378764	89	1.31437	tp	ENSSSCG00000004672	+
db/CISBP-RNA/Sus_scrofa.meme	M033_0.6	2:78752788-78752807	1033	1.31367	tp	ENSSSCG00000014016	-
db/CISBP-RNA/Sus_scrofa.meme	M033_0.6	6:81605886-81605912	444	1.31326	tp	ENSSSCG00000023191	+
db/CISBP-RNA/Sus_scrofa.meme	M033_0.6	10:38414513-38415898	239	1.31068	tp	ENSSSCG00000011010	+
db/CISBP-RNA/Sus_scrofa.meme	M033_0.6	2:85934354-85935899	320	1.30277	tp	ENSSSCG00000014094	+
db/CISBP-RNA/Sus_scrofa.meme	M033_0.6	11:67059372-67059965	202	1.29857	tp	ENSSSCG00000009509	+
db/CISBP-RNA/Sus_scrofa.meme	M033_0.6	17:48089787-48089904	878	1.29785	tp	ENSSSCG00000007435	-
db/CISBP-RNA/Sus_scrofa.meme	M033_0.6	5:74805632-74805857	735	1.2943	tp	ENSSSCG00000000800	-
db/CISBP-RNA/Sus_scrofa.meme	M033_0.6	1:21762398-21762892	79	1.28576	tp	ENSSSCG00000004133	+
db/CISBP-RNA/Sus_scrofa.meme	M033_0.6	13:124589158-124589292	265	1.28397	tp	ENSSSCG00000011803	+
db/CISBP-RNA/Sus_scrofa.meme	M033_0.6	9:36857583-36857790	1059	1.27963	tp	ENSSSCG00000015009	-
db/CISBP-RNA/Sus_scrofa.meme	M033_0.6	2:29305420-29305691	1211	1.27402	tp	ENSSSCG00000026083	-
db/CISBP-RNA/Sus_scrofa.meme	M033_0.6	4:90263602-90264368	1307	1.27353	tp	ENSSSCG00000032164	-
db/CISBP-RNA/Sus_scrofa.meme	M033_0.6	X:91650053-91650204	285	1.26847	tp	ENSSSCG00000012586	+
db/CISBP-RNA/Sus_scrofa.meme	M033_0.6	12:51522106-51524793	555	1.26675	tp	ENSSSCG00000031530	+
db/CISBP-RNA/Sus_scrofa.meme	M033_0.6	16:41098147-41098971	1302	1.26533	tp	ENSSSCG00000031990	-
db/CISBP-RNA/Sus_scrofa.meme	M033_0.6	16:72204363-72204740	692	1.26352	tp	ENSSSCG00000039763	+
db/CISBP-RNA/Sus_scrofa.meme	M033_0.6	14:54869735-54870605	945	1.26271	tp	ENSSSCG00000010146	-
db/CISBP-RNA/Sus_scrofa.meme	M033_0.6	18:51927043-51927560	373	1.25465	tp	ENSSSCG00000016760	+
db/CISBP-RNA/Sus_scrofa.meme	M033_0.6	2:48953839-48954197	545	1.25201	tp	ENSSSCG00000029886	+
db/CISBP-RNA/Sus_scrofa.meme	M033_0.6	16:25799570-25800893	1325	1.24999	tp	ENSSSCG00000033326	-
db/CISBP-RNA/Sus_scrofa.meme	M033_0.6	4:40410226-40411367	620	1.24989	tp	ENSSSCG00000035538	+
db/CISBP-RNA/Sus_scrofa.meme	M033_0.6	9:4800293-4800560	1051	1.24699	tp	ENSSSCG00000014725	-
db/CISBP-RNA/Sus_scrofa.meme	M033_0.6	4:123408449-123410081	137	1.24376	tp	ENSSSCG00000006892	+
db/CISBP-RNA/Sus_scrofa.meme	M033_0.6	1:269063152-269064452	104	1.24292	tp	ENSSSCG00000005656	+
db/CISBP-RNA/Sus_scrofa.meme	M033_0.6	12:51794104-51794443	404	1.24253	tp	ENSSSCG00000017896	+
db/CISBP-RNA/Sus_scrofa.meme	M033_0.6	13:167796376-167797381	1341	1.24244	tp	ENSSSCG00000034645	-
db/CISBP-RNA/Sus_scrofa.meme	M033_0.6	4:110965895-110967306	1390	1.24164	tp	ENSSSCG00000037816	-
db/CISBP-RNA/Sus_scrofa.meme	M033_0.6	15:39702123-39702926	1080	1.23752	tp	ENSSSCG00000015772	-
db/CISBP-RNA/Sus_scrofa.meme	M033_0.6	5:28874987-28875325	8	1.23255	tp	ENSSSCG00000000466	+
db/CISBP-RNA/Sus_scrofa.meme	M033_0.6	16:47347844-47348377	539	1.23228	tp	ENSSSCG00000029326	+
db/CISBP-RNA/Sus_scrofa.meme	M033_0.6	X:39726198-39727044	995	1.22988	tp	ENSSSCG00000012258	-
db/CISBP-RNA/Sus_scrofa.meme	M033_0.6	9:45714593-45716536	606	1.22909	tp	ENSSSCG00000034527	+
db/CISBP-RNA/Sus_scrofa.meme	M033_0.6	17:14422630-14422990	870	1.2287	tp	ENSSSCG00000007043	-
db/CISBP-RNA/Sus_scrofa.meme	M033_0.6	7:9685280-9685655	744	1.22773	tp	ENSSSCG00000001053	-
db/CISBP-RNA/Sus_scrofa.meme	M033_0.6	9:26154916-26160687	1407	1.22513	tp	ENSSSCG00000038682	-
db/CISBP-RNA/Sus_scrofa.meme	M033_0.6	18:5899573-5900604	1094	1.22051	tp	ENSSSCG00000016438	-
db/CISBP-RNA/Sus_scrofa.meme	M033_0.6	4:69014040-69015754	115	1.22037	tp	ENSSSCG00000006220	+
db/CISBP-RNA/Sus_scrofa.meme	M033_0.6	12:42871992-42875695	400	1.21973	tp	ENSSSCG00000017741	+
db/CISBP-RNA/Sus_scrofa.meme	M033_0.6	10:9659485-9659924	961	1.21859	tp	ENSSSCG00000010822	-
db/CISBP-RNA/Sus_scrofa.meme	M033_0.6	13:71908764-71908952	257	1.21774	tp	ENSSSCG00000011612	+
db/CISBP-RNA/Sus_scrofa.meme	M033_0.6	8:11129496-11130762	177	1.2112	tp	ENSSSCG00000008742	+
db/CISBP-RNA/Sus_scrofa.meme	M033_0.6	4:34435475-34436002	502	1.21047	tp	ENSSSCG00000027480	+
db/CISBP-RNA/Sus_scrofa.meme	M033_0.6	5:15690997-15692942	543	1.20963	tp	ENSSSCG00000029652	+
db/CISBP-RNA/Sus_scrofa.meme	M033_0.6	2:125593065-125595120	1039	1.20854	tp	ENSSSCG00000014232	-
db/CISBP-RNA/Sus_scrofa.meme	M033_0.6	6:69786893-69787383	626	1.20848	tp	ENSSSCG00000035940	+
db/CISBP-RNA/Sus_scrofa.meme	M033_0.6	12:34246930-34248563	1125	1.20771	tp	ENSSSCG00000017623	-
db/CISBP-RNA/Sus_scrofa.meme	M033_0.6	9:133183184-133184036	350	1.20602	tp	ENSSSCG00000015612	+
db/CISBP-RNA/Sus_scrofa.meme	M033_0.6	2:10074962-10075131	1006	1.2035	tp	ENSSSCG00000013082	-
db/CISBP-RNA/Sus_scrofa.meme	M033_0.6	8:1187154-1187463	1232	1.20295	tp	ENSSSCG00000027718	-
db/CISBP-RNA/Sus_scrofa.meme	M033_0.6	3:79941561-79941922	170	1.20222	tp	ENSSSCG00000008377	+
db/CISBP-RNA/Sus_scrofa.meme	M033_0.6	13:136807928-136809672	266	1.20092	tp	ENSSSCG00000011867	+
db/CISBP-RNA/Sus_scrofa.meme	M033_0.6	15:104541043-104543785	362	1.19996	tp	ENSSSCG00000016094	+
db/CISBP-RNA/Sus_scrofa.meme	M033_0.6	6:29312750-29315429	1208	1.19865	tp	ENSSSCG00000025953	-
db/CISBP-RNA/Sus_scrofa.meme	M033_0.6	2:136496941-136497792	1043	1.19826	tp	ENSSSCG00000014298	-
db/CISBP-RNA/Sus_scrofa.meme	M033_0.6	6:18912360-18913422	703	1.19595	tp	ENSSSCG00000040663	+
db/CISBP-RNA/Sus_scrofa.meme	M033_0.6	4:83091583-83091676	117	1.19308	tp	ENSSSCG00000006304	+
db/CISBP-RNA/Sus_scrofa.meme	M033_0.6	2:7378975-7378996	298	1.18615	tp	ENSSSCG00000013020	+
db/CISBP-RNA/Sus_scrofa.meme	M033_0.6	2:88506313-88506772	480	1.18583	tp	ENSSSCG00000026098	+
db/CISBP-RNA/Sus_scrofa.meme	M033_0.6	17:39905960-39906996	875	1.18569	tp	ENSSSCG00000007322	-
db/CISBP-RNA/Sus_scrofa.meme	M033_0.6	17:4933454-4934409	869	1.18189	tp	ENSSSCG00000006983	-
db/CISBP-RNA/Sus_scrofa.meme	M033_0.6	3:74071629-74071803	898	1.17998	tp	ENSSSCG00000008352	-
db/CISBP-RNA/Sus_scrofa.meme	M033_0.6	4:105786951-105789384	132	1.17965	tp	ENSSSCG00000006751	+
db/CISBP-RNA/Sus_scrofa.meme	M033_0.6	11:63751717-63752856	201	1.1744	tp	ENSSSCG00000009492	+
db/CISBP-RNA/Sus_scrofa.meme	M033_0.6	13:65747179-65748716	251	1.17435	tp	ENSSSCG00000011542	+
db/CISBP-RNA/Sus_scrofa.meme	M033_0.6	1:273576541-273577841	462	1.17429	tp	ENSSSCG00000024912	+
db/CISBP-RNA/Sus_scrofa.meme	M033_0.6	X:63430025-63430587	998	1.1707	tp	ENSSSCG00000012448	-
db/CISBP-RNA/Sus_scrofa.meme	M033_0.6	9:44177684-44178407	1060	1.16996	tp	ENSSSCG00000015067	-
db/CISBP-RNA/Sus_scrofa.meme	M033_0.6	8:71838786-71841192	915	1.16815	tp	ENSSSCG00000008980	-
db/CISBP-RNA/Sus_scrofa.meme	M033_0.6	4:19593541-19593822	846	1.16647	tp	ENSSSCG00000006003	-
db/CISBP-RNA/Sus_scrofa.meme	M033_0.6	17:46904841-46906987	1420	1.16606	tp	ENSSSCG00000039591	-
db/CISBP-RNA/Sus_scrofa.meme	M033_0.6	18:48713339-48713661	1100	1.16561	tp	ENSSSCG00000016721	-
db/CISBP-RNA/Sus_scrofa.meme	M033_0.6	5:77113494-77114378	736	1.16374	tp	ENSSSCG00000000808	-
db/CISBP-RNA/Sus_scrofa.meme	M033_0.6	14:41746499-41746893	940	1.16355	tp	ENSSSCG00000009938	-
db/CISBP-RNA/Sus_scrofa.meme	M033_0.6	13:26278209-26278372	976	1.16306	tp	ENSSSCG00000011290	-
db/CISBP-RNA/Sus_scrofa.meme	M033_0.6	6:128046569-128048036	106	1.16294	tp	ENSSSCG00000005773	+
db/CISBP-RNA/Sus_scrofa.meme	M033_0.6	1:164524300-164526338	94	1.16264	tp	ENSSSCG00000004946	+
db/CISBP-RNA/Sus_scrofa.meme	M033_0.6	15:23697959-23699583	632	1.16085	tp	ENSSSCG00000036229	+
db/CISBP-RNA/Sus_scrofa.meme	M033_0.6	14:73090943-73092370	947	1.1608	tp	ENSSSCG00000010260	-
db/CISBP-RNA/Sus_scrofa.meme	M033_0.6	2:87934190-87935250	321	1.16064	tp	ENSSSCG00000014108	+
db/CISBP-RNA/Sus_scrofa.meme	M033_0.6	9:52752989-52754665	340	1.15929	tp	ENSSSCG00000015214	+
db/CISBP-RNA/Sus_scrofa.meme	M033_0.6	16:60255548-60256119	1141	1.15709	tp	ENSSSCG00000021229	-
db/CISBP-RNA/Sus_scrofa.meme	M033_0.6	9:44532437-44534307	454	1.15695	tp	ENSSSCG00000024027	+
db/CISBP-RNA/Sus_scrofa.meme	M033_0.6	6:71835018-71836808	430	1.15618	tp	ENSSSCG00000022401	+
db/CISBP-RNA/Sus_scrofa.meme	M033_0.6	6:62767668-62768311	423	1.15539	tp	ENSSSCG00000021888	+
db/CISBP-RNA/Sus_scrofa.meme	M033_0.6	1:130894159-130895548	822	1.14579	tp	ENSSSCG00000004774	-
db/CISBP-RNA/Sus_scrofa.meme	M033_0.6	15:48384057-48385899	611	1.14467	tp	ENSSSCG00000034942	+
db/CISBP-RNA/Sus_scrofa.meme	M033_0.6	17:41389238-41392083	485	1.14122	tp	ENSSSCG00000026605	+
db/CISBP-RNA/Sus_scrofa.meme	M033_0.6	15:2517182-2517851	528	1.14027	tp	ENSSSCG00000028646	+
db/CISBP-RNA/Sus_scrofa.meme	M033_0.6	11:17870276-17872324	200	1.13718	tp	ENSSSCG00000009390	+
db/CISBP-RNA/Sus_scrofa.meme	M033_0.6	12:15186083-15187200	530	1.13507	tp	ENSSSCG00000028698	+
db/CISBP-RNA/Sus_scrofa.meme	M033_0.6	12:44173605-44173626	402	1.13488	tp	ENSSSCG00000017754	+
db/CISBP-RNA/Sus_scrofa.meme	M033_0.6	1:21767037-21767639	807	1.13268	tp	ENSSSCG00000004134	-
db/CISBP-RNA/Sus_scrofa.meme	M033_0.6	13:160160209-160160389	1338	1.13267	tp	ENSSSCG00000034493	-
db/CISBP-RNA/Sus_scrofa.meme	M033_0.6	13:72254467-72255214	986	1.13178	tp	ENSSSCG00000011621	-
db/CISBP-RNA/Sus_scrofa.meme	M033_0.6	13:24081516-24082519	649	1.13135	tp	ENSSSCG00000037236	+
db/CISBP-RNA/Sus_scrofa.meme	M033_0.6	9:46607032-46607496	1310	1.13111	tp	ENSSSCG00000032330	-
db/CISBP-RNA/Sus_scrofa.meme	M033_0.6	4:110647808-110648387	866	1.12669	tp	ENSSSCG00000006829	-
db/CISBP-RNA/Sus_scrofa.meme	M033_0.6	1:163887985-163890318	569	1.1255	tp	ENSSSCG00000032312	+
db/CISBP-RNA/Sus_scrofa.meme	M033_0.6	6:14986700-14988286	1201	1.12301	tp	ENSSSCG00000025218	-
db/CISBP-RNA/Sus_scrofa.meme	M033_0.6	3:103612225-103612838	173	1.12214	tp	ENSSSCG00000008503	+
db/CISBP-RNA/Sus_scrofa.meme	M033_0.6	8:81113515-81113537	190	1.11853	tp	ENSSSCG00000009030	+
db/CISBP-RNA/Sus_scrofa.meme	M033_0.6	15:80417278-80418259	1084	1.11849	tp	ENSSSCG00000015965	-
db/CISBP-RNA/Sus_scrofa.meme	M033_0.6	13:189273762-189275838	440	1.11736	tp	ENSSSCG00000023028	+
db/CISBP-RNA/Sus_scrofa.meme	M033_0.6	6:128027936-128029472	670	1.11684	tp	ENSSSCG00000038475	+
db/CISBP-RNA/Sus_scrofa.meme	M033_0.6	1:39913762-39914239	810	1.11448	tp	ENSSSCG00000004236	-
db/CISBP-RNA/Sus_scrofa.meme	M033_0.6	8:71273128-71275497	1166	1.11444	tp	ENSSSCG00000022940	-
db/CISBP-RNA/Sus_scrofa.meme	M033_0.6	3:16843811-16844515	1132	1.11347	tp	ENSSSCG00000020808	-
db/CISBP-RNA/Sus_scrofa.meme	M033_0.6	1:108772856-108776385	1217	1.11279	tp	ENSSSCG00000026571	-
db/CISBP-RNA/Sus_scrofa.meme	M033_0.6	17:46673562-46673980	1161	1.11213	tp	ENSSSCG00000022714	-
db/CISBP-RNA/Sus_scrofa.meme	M033_0.6	14:132713809-132715348	233	1.10929	tp	ENSSSCG00000010726	+
db/CISBP-RNA/Sus_scrofa.meme	M033_0.6	7:115810120-115810820	48	1.1041	tp	ENSSSCG00000002481	+
db/CISBP-RNA/Sus_scrofa.meme	M033_0.6	15:132450690-132451188	587	1.08555	tp	ENSSSCG00000033334	+
db/CISBP-RNA/Sus_scrofa.meme	M033_0.6	2:30296442-30297585	1426	1.08447	tp	ENSSSCG00000039889	-
db/CISBP-RNA/Sus_scrofa.meme	M033_0.6	10:46955998-46956239	241	1.08309	tp	ENSSSCG00000011053	+
db/CISBP-RNA/Sus_scrofa.meme	M033_0.6	2:64764473-64765483	311	1.08209	tp	ENSSSCG00000013784	+
db/CISBP-RNA/Sus_scrofa.meme	M033_0.6	15:104947520-104948466	517	1.08139	tp	ENSSSCG00000028157	+
db/CISBP-RNA/Sus_scrofa.meme	M033_0.6	2:52457384-52458064	314	1.07973	tp	ENSSSCG00000013973	+
db/CISBP-RNA/Sus_scrofa.meme	M033_0.6	2:86325786-86326347	1038	1.07467	tp	ENSSSCG00000014098	-
db/CISBP-RNA/Sus_scrofa.meme	M033_0.6	15:48643732-48646649	1418	1.07392	tp	ENSSSCG00000039480	-
db/CISBP-RNA/Sus_scrofa.meme	M033_0.6	2:4909450-4909855	295	1.07274	tp	ENSSSCG00000012893	+
db/CISBP-RNA/Sus_scrofa.meme	M033_0.6	13:66093175-66093977	252	1.07195	tp	ENSSSCG00000011552	+
db/CISBP-RNA/Sus_scrofa.meme	M033_0.6	15:13733411-13733739	1352	1.07191	tp	ENSSSCG00000035195	-
db/CISBP-RNA/Sus_scrofa.meme	M033_0.6	1:253190912-253191759	101	1.07077	tp	ENSSSCG00000005467	+
db/CISBP-RNA/Sus_scrofa.meme	M033_0.6	13:50479276-50479965	981	1.06955	tp	ENSSSCG00000011506	-
db/CISBP-RNA/Sus_scrofa.meme	M033_0.6	3:40512086-40512950	893	1.06922	tp	ENSSSCG00000008031	-
db/CISBP-RNA/Sus_scrofa.meme	M033_0.6	13:71752258-71752290	256	1.066	tp	ENSSSCG00000011611	+
db/CISBP-RNA/Sus_scrofa.meme	M033_0.6	6:46255420-46256080	426	1.06569	tp	ENSSSCG00000021946	+
db/CISBP-RNA/Sus_scrofa.meme	M033_0.6	4:125432773-125433556	1229	1.06543	tp	ENSSSCG00000027251	-
db/CISBP-RNA/Sus_scrofa.meme	M033_0.6	7:75921771-75921926	41	1.06455	tp	ENSSSCG00000002032	+
db/CISBP-RNA/Sus_scrofa.meme	M033_0.6	5:30488327-30489706	726	1.06416	tp	ENSSSCG00000000473	-
db/CISBP-RNA/Sus_scrofa.meme	M033_0.6	14:92296250-92297390	1324	1.06211	tp	ENSSSCG00000033323	-
db/CISBP-RNA/Sus_scrofa.meme	M033_0.6	3:16308120-16309968	887	1.06163	tp	ENSSSCG00000007735	-
db/CISBP-RNA/Sus_scrofa.meme	M033_0.6	6:161160291-161160713	799	1.05708	tp	ENSSSCG00000003876	-
db/CISBP-RNA/Sus_scrofa.meme	M033_0.6	1:263747902-263748538	1404	1.04985	tp	ENSSSCG00000038554	-
db/CISBP-RNA/Sus_scrofa.meme	M033_0.6	4:42768898-42769236	848	1.04341	tp	ENSSSCG00000006107	-
db/CISBP-RNA/Sus_scrofa.meme	M033_0.6	1:96740583-96740812	844	1.04203	tp	ENSSSCG00000005768	-
db/CISBP-RNA/Sus_scrofa.meme	M033_0.6	12:6405305-6405378	1110	1.0418	tp	ENSSSCG00000017230	-
db/CISBP-RNA/Sus_scrofa.meme	M033_0.6	2:108751842-108753274	674	1.04147	tp	ENSSSCG00000038779	+
db/CISBP-RNA/Sus_scrofa.meme	M033_0.6	11:15701376-15704367	1358	1.04045	tp	ENSSSCG00000035658	-
db/CISBP-RNA/Sus_scrofa.meme	M033_0.6	9:63777071-63777727	446	1.03996	tp	ENSSSCG00000023472	+
db/CISBP-RNA/Sus_scrofa.meme	M033_0.6	6:84809539-84810808	789	1.03973	tp	ENSSSCG00000003578	-
db/CISBP-RNA/Sus_scrofa.meme	M033_0.6	13:66341623-66342396	254	1.03861	tp	ENSSSCG00000011567	+
db/CISBP-RNA/Sus_scrofa.meme	M033_0.6	5:248235-249319	1178	1.03786	tp	ENSSSCG00000023749	-
db/CISBP-RNA/Sus_scrofa.meme	M033_0.6	15:120446199-120446395	693	1.03724	tp	ENSSSCG00000039798	+
db/CISBP-RNA/Sus_scrofa.meme	M033_0.6	2:135328529-135328710	327	1.03556	tp	ENSSSCG00000014292	+
db/CISBP-RNA/Sus_scrofa.meme	M033_0.6	5:28276094-28276277	7	1.03515	tp	ENSSSCG00000000462	+
db/CISBP-RNA/Sus_scrofa.meme	M033_0.6	13:33662217-33662247	580	1.03418	tp	ENSSSCG00000032914	+
db/CISBP-RNA/Sus_scrofa.meme	M033_0.6	3:97202993-97204686	671	1.0337	tp	ENSSSCG00000038549	+
db/CISBP-RNA/Sus_scrofa.meme	M033_0.6	18:50701548-50702703	371	1.0325	tp	ENSSSCG00000016744	+
db/CISBP-RNA/Sus_scrofa.meme	M033_0.6	9:64206758-64207001	342	1.03182	tp	ENSSSCG00000015271	+
db/CISBP-RNA/Sus_scrofa.meme	M033_0.6	13:150630520-150631871	1180	1.02816	tp	ENSSSCG00000023842	-
db/CISBP-RNA/Sus_scrofa.meme	M033_0.6	4:98535558-98535643	130	1.02808	tp	ENSSSCG00000006653	+
db/CISBP-RNA/Sus_scrofa.meme	M033_0.6	4:83469098-83469929	118	1.02744	tp	ENSSSCG00000006308	+
db/CISBP-RNA/Sus_scrofa.meme	M033_0.6	15:137620481-137620580	507	1.02656	tp	ENSSSCG00000027723	+
db/CISBP-RNA/Sus_scrofa.meme	M033_0.6	16:69158432-69159385	378	1.0245	tp	ENSSSCG00000017073	+
db/CISBP-RNA/Sus_scrofa.meme	M033_0.6	9:12500436-12500816	1052	1.02003	tp	ENSSSCG00000014887	-
db/CISBP-RNA/Sus_scrofa.meme	M033_0.6	1:119588059-119589862	87	1.01736	tp	ENSSSCG00000004622	+
db/CISBP-RNA/Sus_scrofa.meme	M033_0.6	2:66650448-66650636	1430	1.017	tp	ENSSSCG00000040187	-
db/CISBP-RNA/Sus_scrofa.meme	M033_0.6	7:64510820-64511281	36	1.01662	tp	ENSSSCG00000001952	+
db/CISBP-RNA/Sus_scrofa.meme	M033_0.6	13:91509448-91510970	1306	1.01499	tp	ENSSSCG00000032162	-
db/CISBP-RNA/Sus_scrofa.meme	M033_0.6	1:182409859-182410116	829	1.01227	tp	ENSSSCG00000005040	-
db/CISBP-RNA/Sus_scrofa.meme	M033_0.6	4:99332410-99332644	618	1.01226	tp	ENSSSCG00000035429	+
db/CISBP-RNA/Sus_scrofa.meme	M033_0.6	18:18461583-18462575	366	1.01041	tp	ENSSSCG00000016556	+
db/CISBP-RNA/Sus_scrofa.meme	M033_0.6	15:73739744-73741039	355	1.00985	tp	ENSSSCG00000015917	+
db/CISBP-RNA/Sus_scrofa.meme	M042_0.6	5:62556582-62556602	705	933.364	tp	ENSSSCG00000040743	+
db/CISBP-RNA/Sus_scrofa.meme	M042_0.6	5:21707849-21707872	724	846.402	tp	ENSSSCG00000000394	-
db/CISBP-RNA/Sus_scrofa.meme	M042_0.6	7:38531906-38531941	753	755.513	tp	ENSSSCG00000001679	-
db/CISBP-RNA/Sus_scrofa.meme	M042_0.6	10:30729295-30729316	238	683.187	tp	ENSSSCG00000010960	+
db/CISBP-RNA/Sus_scrofa.meme	M042_0.6	12:24199568-24199601	577	647.733	tp	ENSSSCG00000032782	+
db/CISBP-RNA/Sus_scrofa.meme	M042_0.6	1:269081277-269081297	842	562.621	tp	ENSSSCG00000005658	-
db/CISBP-RNA/Sus_scrofa.meme	M042_0.6	2:70206163-70206193	1309	502.549	tp	ENSSSCG00000032282	-
db/CISBP-RNA/Sus_scrofa.meme	M042_0.6	15:25379643-25379668	352	447.689	tp	ENSSSCG00000015720	+
db/CISBP-RNA/Sus_scrofa.meme	M042_0.6	8:41492337-41492397	180	434.28	tp	ENSSSCG00000008842	+
db/CISBP-RNA/Sus_scrofa.meme	M042_0.6	2:74702942-74702961	1151	426.033	tp	ENSSSCG00000022066	-
db/CISBP-RNA/Sus_scrofa.meme	M042_0.6	2:142103555-142103605	1046	412.091	tp	ENSSSCG00000014362	-
db/CISBP-RNA/Sus_scrofa.meme	M042_0.6	6:42669079-42669111	1167	383.545	tp	ENSSSCG00000022948	-
db/CISBP-RNA/Sus_scrofa.meme	M042_0.6	6:58985768-58985809	654	376.154	tp	ENSSSCG00000037426	+
db/CISBP-RNA/Sus_scrofa.meme	M042_0.6	9:44567335-44567375	337	317.205	tp	ENSSSCG00000015073	+
db/CISBP-RNA/Sus_scrofa.meme	M042_0.6	6:51369870-51369908	59	300.191	tp	ENSSSCG00000003089	+
db/CISBP-RNA/Sus_scrofa.meme	M042_0.6	1:270586336-270586358	105	297.531	tp	ENSSSCG00000005701	+
db/CISBP-RNA/Sus_scrofa.meme	M042_0.6	4:94080352-94080414	121	270.263	tp	ENSSSCG00000006502	+
db/CISBP-RNA/Sus_scrofa.meme	M042_0.6	18:1462819-1462857	1322	266.792	tp	ENSSSCG00000033272	-
db/CISBP-RNA/Sus_scrofa.meme	M042_0.6	7:36846882-36846992	27	264.606	tp	ENSSSCG00000001620	+
db/CISBP-RNA/Sus_scrofa.meme	M042_0.6	3:58919416-58919551	163	257.899	tp	ENSSSCG00000008227	+
db/CISBP-RNA/Sus_scrofa.meme	M042_0.6	12:20870458-20870477	607	248.442	tp	ENSSSCG00000034779	+
db/CISBP-RNA/Sus_scrofa.meme	M042_0.6	5:9098647-9098695	720	248.346	tp	ENSSSCG00000000091	-
db/CISBP-RNA/Sus_scrofa.meme	M042_0.6	3:8839357-8839415	602	247.163	tp	ENSSSCG00000034347	+
db/CISBP-RNA/Sus_scrofa.meme	M042_0.6	6:152496494-152496593	73	216.389	tp	ENSSSCG00000003825	+
db/CISBP-RNA/Sus_scrofa.meme	M042_0.6	2:129664495-129664514	1040	207.642	tp	ENSSSCG00000014247	-
db/CISBP-RNA/Sus_scrofa.meme	M042_0.6	3:6342551-6342637	153	192.32	tp	ENSSSCG00000007625	+
db/CISBP-RNA/Sus_scrofa.meme	M042_0.6	13:199606596-199606792	407	179.962	tp	ENSSSCG00000020706	+
db/CISBP-RNA/Sus_scrofa.meme	M042_0.6	14:112088443-112088472	422	166.808	tp	ENSSSCG00000021798	+
db/CISBP-RNA/Sus_scrofa.meme	M042_0.6	3:59219557-59219608	1154	165.09	tp	ENSSSCG00000022300	-
db/CISBP-RNA/Sus_scrofa.meme	M042_0.6	18:6381398-6381637	1334	147.028	tp	ENSSSCG00000033909	-
db/CISBP-RNA/Sus_scrofa.meme	M042_0.6	8:43987716-43987818	411	146.03	tp	ENSSSCG00000020868	+
db/CISBP-RNA/Sus_scrofa.meme	M042_0.6	2:6474993-6475012	297	143.17	tp	ENSSSCG00000012974	+
db/CISBP-RNA/Sus_scrofa.meme	M042_0.6	1:107893129-107893151	596	139.645	tp	ENSSSCG00000034137	+
db/CISBP-RNA/Sus_scrofa.meme	M042_0.6	17:26737212-26737621	141	134.815	tp	ENSSSCG00000007095	+
db/CISBP-RNA/Sus_scrofa.meme	M042_0.6	2:154691-154723	331	134.09	tp	ENSSSCG00000014565	+
db/CISBP-RNA/Sus_scrofa.meme	M042_0.6	17:19340975-19341182	872	134.042	tp	ENSSSCG00000007064	-
db/CISBP-RNA/Sus_scrofa.meme	M042_0.6	X:34766047-34766076	468	132.493	tp	ENSSSCG00000025447	+
db/CISBP-RNA/Sus_scrofa.meme	M042_0.6	6:54234607-54234629	780	130.987	tp	ENSSSCG00000003154	-
db/CISBP-RNA/Sus_scrofa.meme	M042_0.6	6:168716786-168716972	1249	130.282	tp	ENSSSCG00000028485	-
db/CISBP-RNA/Sus_scrofa.meme	M042_0.6	8:69663127-69663148	183	128.834	tp	ENSSSCG00000008948	+
db/CISBP-RNA/Sus_scrofa.meme	M042_0.6	9:114824804-114824823	1071	123.358	tp	ENSSSCG00000015486	-
db/CISBP-RNA/Sus_scrofa.meme	M042_0.6	8:81115507-81115701	1266	120.339	tp	ENSSSCG00000030044	-
db/CISBP-RNA/Sus_scrofa.meme	M042_0.6	X:91650053-91650204	285	119.88	tp	ENSSSCG00000012586	+
db/CISBP-RNA/Sus_scrofa.meme	M042_0.6	10:33050939-33051089	701	119.062	tp	ENSSSCG00000040513	+
db/CISBP-RNA/Sus_scrofa.meme	M042_0.6	3:59416685-59416819	165	113.387	tp	ENSSSCG00000008237	+
db/CISBP-RNA/Sus_scrofa.meme	M042_0.6	1:183415993-183416152	830	112.752	tp	ENSSSCG00000005045	-
db/CISBP-RNA/Sus_scrofa.meme	M042_0.6	2:71245836-71246024	309	102.296	tp	ENSSSCG00000013592	+
db/CISBP-RNA/Sus_scrofa.meme	M042_0.6	2:1471886-1471952	1353	101.263	tp	ENSSSCG00000035293	-
db/CISBP-RNA/Sus_scrofa.meme	M042_0.6	12:4776921-4776965	1258	101.099	tp	ENSSSCG00000029343	-
db/CISBP-RNA/Sus_scrofa.meme	M042_0.6	2:151249795-151249884	1049	94.5115	tp	ENSSSCG00000014443	-
db/CISBP-RNA/Sus_scrofa.meme	M042_0.6	5:78526112-78526191	1138	86.565	tp	ENSSSCG00000021024	-
db/CISBP-RNA/Sus_scrofa.meme	M042_0.6	3:10973021-10973080	154	85.7302	tp	ENSSSCG00000007713	+
db/CISBP-RNA/Sus_scrofa.meme	M042_0.6	14:75119880-75119901	564	85.7205	tp	ENSSSCG00000031888	+
db/CISBP-RNA/Sus_scrofa.meme	M042_0.6	12:21869103-21869205	392	85.5941	tp	ENSSSCG00000017466	+
db/CISBP-RNA/Sus_scrofa.meme	M042_0.6	6:55245407-55245453	62	85.4888	tp	ENSSSCG00000003211	+
db/CISBP-RNA/Sus_scrofa.meme	M042_0.6	14:73055171-73055225	557	85.3788	tp	ENSSSCG00000031713	+
db/CISBP-RNA/Sus_scrofa.meme	M042_0.6	12:25367835-25368263	1445	83.5641	tp	ENSSSCG00000040942	-
db/CISBP-RNA/Sus_scrofa.meme	M042_0.6	1:7323142-7323407	77	82.1193	tp	ENSSSCG00000004040	+
db/CISBP-RNA/Sus_scrofa.meme	M042_0.6	1:57376477-57376735	812	79.0986	tp	ENSSSCG00000004318	-
db/CISBP-RNA/Sus_scrofa.meme	M042_0.6	13:33085175-33085286	1435	75.5725	tp	ENSSSCG00000040581	-
db/CISBP-RNA/Sus_scrofa.meme	M042_0.6	4:54836425-54836598	112	71.13	tp	ENSSSCG00000006151	+
db/CISBP-RNA/Sus_scrofa.meme	M042_0.6	4:99332410-99332644	618	70.918	tp	ENSSSCG00000035429	+
db/CISBP-RNA/Sus_scrofa.meme	M042_0.6	5:65759726-65760082	731	70.0253	tp	ENSSSCG00000000719	-
db/CISBP-RNA/Sus_scrofa.meme	M042_0.6	1:37008068-37008500	808	69.5665	tp	ENSSSCG00000004221	-
db/CISBP-RNA/Sus_scrofa.meme	M042_0.6	8:131431196-131431417	197	69.1825	tp	ENSSSCG00000009222	+
db/CISBP-RNA/Sus_scrofa.meme	M042_0.6	2:61819855-61820114	1235	65.8461	tp	ENSSSCG00000027903	-
db/CISBP-RNA/Sus_scrofa.meme	M042_0.6	6:78885269-78885290	787	63.7232	tp	ENSSSCG00000003505	-
[truncated: 9,616 more rows]
